# Supplementary material for: Whole-genome resequencing of Chinese indigenous sheep provides insight into the genetic basis underlying climate adaptation
Source: Genet Sel Evol. 2024 Apr 2;56:26. doi: 10.1186/s12711-024-00880-z (PMC10988870; doi:10.1186/s12711-024-00880-z)
Supplement: Supplementary file 1 — Additional file 1: Table S1. a: sample information and b: weather information of regions where each breed lives. [file 12711_2024_880_MOESM1_ESM.xlsx]

## Sheet: Table S1
Table S1a:Sample information											Table S1b:Weather information of regions where each breed lives in
Breed name	Abbreviation	Sample size	Species	Group	Coat color	Tail type	Longitude	Latitude			Breed name	Abbreviation	Locate	Highest temperture of mouth in annual	Lowest temperture of mouth in annual	Average temperture in annual	Frost-free days
Australian Merino	AME	2	Ovis aries	West	white	thin-tailed	1	40			Australian Merino	AME
Poll Dorset	DOP	2	Ovis aries	West	white	thin-tailed	5	40			Poll Dorset	DOP
German Mutton Merino	GME	3	Ovis aries	West	white	thin-tailed	10	50			German Mutton Merino	GME
Texel	TEX	5	Ovis aries	West	white	thin-tailed	6	47			Texel	TEX
Diqing sheep	DQS	5	Ovis aries	Tibetan	white, black points	thin-tailed	99.7	27.83			Diqing sheep	DQS	Diqing, Yunnan, China	19.3	-11.2	4.7	129
Guide Black Fur sheep	GBF	3	Ovis aries	Tibetan	black	thin-tailed	100.75	35.58			Guide Black Fur sheep	GBF	Guide, Qinghai, China	26.74	-10.65	7.2	258
Hanzhong sheep	HZS	2	Ovis aries	Tibetan	white, black points	thin-tailed	107.02	33.07			Hanzhong sheep	HZS	Hanzhong, Shaanxi, China	29.9	-0.6	14.3	235
Lanping Black-bone sheep	LPB	5	Ovis aries	Tibetan (Yunan)	black	thin-tailed	99.42	26.45			Lanping Black-bone sheep	LPB	Lanping, Yunnan, China	25.5	3.4	13.7	190
Ninglang Black sheep	NLB	3	Ovis aries	Tibetan (Yunan)	black	thin-tailed	100.23	26.88			Ninglang Black sheep	NLB	Ninglang, Yunnan, China	26.67	-4.16	12.7	190
Shiping Gray sheep	SPG	4	Ovis aries	Tibetan (Yunan)	gray	thin-tailed	102.5	23.72			Shiping Gray sheep	SPG	Shiping, Yunnan, China	22.2	11.6	18.3	317
Tengchong sheep	TCS	4	Ovis aries	Tibetan	white, black points	thin-tailed	98.5	25.03			Tengchong sheep	TCS	Tengchong, Yunnan, China	19.8	7.7	14.8	234
Qinghai Tibetan sheep	TIBQ	5	Ovis aries	Tibetan	white, black points	thin-tailed	101.78	36.62			Qinghai Tibetan sheep	TIBQ	Xining, Qinghai, China	24.6	-13.7	8.5	185
Tibetan sheep	TIB	17	Ovis aries	Tibetan	white, black points	thin-tailed	91.17	29.67			Tibetan sheep	TIB	lasa, Tibet	29	-21	9.7	120
Sichuan Tibetan sheep	TIBS	4	Ovis aries	Tibetan	white, black points	thin-tailed	101.97	30.05			Sichuan Tibetan sheep	TIBS	Ganzi, Sichuan, China	21.47	-11.03	2.9	204
Weining sheep	WNS	4	Ovis aries	Tibetan	white, black points	thin-tailed	105.28	27.3			Weining sheep	WNS	Weining, Guizhou, China	22.1	-1.8	10.3	180
Zhaotong sheep	ZTS	4	Ovis aries	Tibetan (Yunan)	white, black points	thin-tailed	103.72	27.33			Zhaotong sheep	ZTS	Zhaotong, Yunnan, China	24.9	-1.9	11.6	220
Guangling Large-tailed sheep	GLT	4	Ovis aries	Mongolia	white	short fat-tailed	113.3	40.08			Guangling Large-tailed sheep	GLT	Guangling, Shanxi, China	27.68	-20.39	7.1	134
Hulun Buir sheep	HUL	4	Ovis aries	Mongolia	white, black points	long fat-tailed	119.77	49.22			Hulun Buir sheep	HUL	Hulun Buir, Inner Mongolia, China	28.13	-33.74	0.3	110
Hu sheep	HUS	3	Ovis aries	Mongolia	white	short fat-tailed	120.58	31.3			Hu sheep	HUS	Hangzhou, zejiang and suzhou, Jiangsu, China	28.2	3.1	15.7	233
Jinzhong sheep	JZS	5	Ovis aries	Mongolia	white, black points	short fat-tailed	112.75	37.68			Jinzhong sheep	JZS	Jinzhong, Shanxi, China	23.7	-7	9.4	151
Lanzhou Large-tailed sheep	LLT	2	Ovis aries	Mongolia	white	long fat-tailed	103.82	36.07			Lanzhou Large-tailed sheep	LLT	Lanzhou, Gansu, China	29.3	-10.2	10.3	180
Lop sheep	LOP	5	Ovis aries	Mongolia	white, black points	short fat-tailed	86.25	41.33			Lop sheep	LOP	Yuli, Xinjiang, China	25.6	-11.2	10.1	178
Large-tailed Han sheep	LTH	4	Ovis aries	Mongolia	white	long fat-tailed	113.18	33.77			Large-tailed Han sheep	LTH	liaocheng, Shandong, China	32.61	-7.35	12.8	200
Luzhong Mountain sheep	LZM	3	Ovis aries	Mongolia	white, black points	short fat-tailed	116.98	36.67			Luzhong Mountain sheep	LZM	Pingyin, Shandong, China	32.35	-5.41	13.6	204
Sunite sheep	SNT	5	Ovis aries	Mongolia	white, black points	short fat-tailed	113.63	43.85			Sunite sheep	SNT	Sunite, Inner Mongolia, China	28.5	-22.41	3.1	130
Sishui Fur sheep	SSF	5	Ovis aries	Mongolia	white, black points	short fat-tailed	117.27	35.67			Sishui Fur sheep	SSF	Jining, Shandong, China	26.1	1.5	13.6	199
Small-tailed Han sheep	STH	5	Ovis aries	Mongolia	white	short fat-tailed	116.08	35.8			Small-tailed Han sheep	STH	Jining, Shandong, China	26.1	1.5	13.6	199
Tan sheep	TAN	5	Ovis aries	Mongolia	white, black points	long fat-tailed	106.33	38.1			Tan sheep	TAN	Yanchi, Ningxia, China	22.6	-8.3	7.8	128
Taihang Fur sheep	THF	4	Ovis aries	Mongolia	white	short fat-tailed	114.38	36.1			Taihang Fur sheep	THF	Anyang, Henan, China	31.8	-5.2	14.9	209
Tong sheep	TON	3	Ovis aries	Mongolia	white, black points	long fat-tailed	109.5	34.5			Tong sheep	TON	Xianyang, Shaanxi, China	32.97	-5.71	12.5	213
Ujimqin sheep	UJI	5	Ovis aries	Mongolia	white, black points	short fat-tailed	116.97	45.52			Ujimqin sheep	UJI	Ujimqin, Inner Mongolia, China	27.4	-26.4	1.4	115
Wadi sheep	WDS	4	Ovis aries	Mongolia	white, black points	short fat-tailed	117.97	37.38			Wadi sheep	WDS	Binzhou, Shandong, China	31.3	-7.8	12.5	205
Yuxi Fat-tailed sheep	YFT	5	Ovis aries	Mongolia	white	short fat-tailed	112.45	34.62			Yuxi Fat-tailed sheep	YFT	Luoyang, Henan, China	31.74	-3.32	14.2	171
Altay sheep	ALT	3	Ovis aries	Kazakh	brownish red	fat-rumped	88.13	47.85			Altay sheep	ALT	Altay, Xinjiang, China	28.1	-21	4.4	151
Bashbay sheep	BAS	4	Ovis aries	Kazakh	brownish red	fat-rumped	82.98	46.2			Bashbay sheep	BAS	Hejing, Xinjiang, China	33.45	-16.06	8.8	183
Bayinbuluke sheep	BAY	4	Ovis aries	Kazakh	white, black head	fat-rumped	86.4	42.32			Bayinbuluke sheep	BAY	Bayinbuluke, Xinjiang, China	18.1	-32.1	-4.6	28
Dulang sheep	DUL	3	Ovis aries	Kazakh	lamb brown, gray	fat-rumped	75.98	39.47			Dulang sheep	DUL	Makit, Xinjiang, China	35.6	-9.48	11.8	217
Hetian sheep	HET	4	Ovis aries	Kazakh	white	fat-rumped	79.92	37.12			Hetian sheep	HET	Hetian, Xinjiang, China	32.6	-9	12.5	204
Kazakh sheep	KAZ	5	Ovis aries	Kazakh	brownish red	fat-rumped	82.98	46.75			Kazakh sheep	KAZ	Tacheng, Xinjiang, China	30.8	-15.6	7.1	160
Qira Black sheep	QIB	3	Ovis aries	Kazakh	black	thin-tailed	80.8	37			Qira Black sheep	QIB	Qira, Xinjiang, China	36.65	-7.81	11.9	209
Turfan Black sheep	TUB	4	Ovis aries	Kazakh	black	fat-rumped	89.17	42.95			Turfan Black sheep	TUB	Turfan, Xinjiang, China	39.6	-12	14.4	210
Total		173									All information comes from China Weather from 1971-2000
All information comes from ANIMAL GENETIC RESOURCES IN CHINA - SHEEP AND GOATS
