# Supplementary material for: Whole-genome resequencing of Chinese indigenous sheep provides insight into the genetic basis underlying climate adaptation
Source: Genet Sel Evol. 2024 Apr 2;56:26. doi: 10.1186/s12711-024-00880-z (PMC10988870; doi:10.1186/s12711-024-00880-z)
Supplement: Supplementary file 2 — Additional file 2: Table S2. Information on the variants for each breed. [file 12711_2024_880_MOESM2_ESM.xlsx]

## Sheet: Table S2
Table S2.Information of variants in each breed
Abbreviation	Class	Sample size	Coverage	Average mapped depth (X)	No. sites overall (M)	Novelty rate&	No. synonymous/non-synonymous (K)	Average no. SNVs per sample (M)	Average Hom_het of SNVs	Average Ts/TV of SNVs	No. Indel sites overall	Novelty Indel rate&
ALT	Kazakh	3	98.57	6.76	18.3986	5.68	62335/39317	11.98	0.57	2.43	1.66203	26.55
AME	Foreign	2	98.13	6.08	15.3518	5.08	50970/32425	11.61	0.61	2.43	1.36873	26.65
BAS	Kazakh	4	98.4	6.59	20.2705	5.96	68729/43784	12.02	0.56	2.44	1.81485	26.42
BAY	Kazakh	4	98.38	6.48	20.4389	5.93	69194/43931	11.98	0.56	2.44	1.83387	26.45
DOP	Foreign	2	98.15	4.83	16.2882	5.41	54479/34514	11.13	0.69	2.43	1.42335	27.05
DQS	Tibetan	5	98.31	6.14	20.5218	6.34	69169/44012	11.76	0.59	2.43	1.85321	27.09
DUL	Kazakh	5	97.75	5.72	20.127	6.02	67859/43167	11.65	0.68	2.43	1.80564	26.64
GBF	Tibetan	5	97.88	5.67	21.325	6.39	72056/45758	11.88	0.59	2.44	1.90761	26.87
GLT	Mongolia	4	98.13	5.96	19.9905	5.96	67709/42718	11.78	0.62	2.43	1.79536	26.64
GME	Foreign	3	97.87	5.93	17.0359	5.25	57641/36122	11.41	0.68	2.43	1.52449	26.78
HET	Kazakh	4	98.41	6.71	20.1406	6.03	67802/42851	11.72	0.67	2.43	1.81549	26.57
HUL	Mongolia	4	98.27	6.13	20.5488	5.97	68819/43713	11.98	0.56	2.43	1.84258	26.52
HUS	Mongolia	3	98.33	6.37	18.182	5.66	61797/38719	11.81	0.61	2.43	1.63515	26.53
HZS	Tibetan	2	97.86	6	13.2735	5.47	46059/29221	10.86	1.03	2.43	1.19288	27.04
JZS	Mongolia	5	98.11	5.98	21.2738	6.28	72133/45915	11.9	0.59	2.44	1.90939	26.68
KAZ	Kazakh	5	98.41	6.49	21.2676	6.15	71875/45743	11.99	0.57	2.43	1.91667	26.61
LLT	Mongolia	2	98.1	6.06	16.0505	5.35	54177/34199	11.93	0.57	2.43	1.43008	26.54
LOP	Mongolia	5	97.65	5.52	21.6823	6.12	73458/46467	11.97	0.58	2.43	1.93175	26.47
LPB	Tibetan	5	98.18	6.14	19.0411	6.41	64483/41289	11.31	0.77	2.43	1.72359	27.27
LTH	Mongolia	4	98.3	6.33	19.4172	6	65281/41323	11.79	0.62	2.43	1.75296	26.79
LZM	Mongolia	3	98.06	6.09	18.3756	5.67	62070/39092	11.94	0.58	2.43	1.64627	26.63
NLB	Tibetan	3	98.31	6.5	15.8922	5.84	54124/34451	11.18	0.83	2.43	1.44459	27.21
QIB	Kazakh	3	98.45	6.54	17.8124	5.65	60594/38202	11.93	0.59	2.43	1.5952	26.51
SNT	Mongolia	5	98.2	5.87	21.7217	6.24	73795/46902	11.99	0.56	2.44	1.9414	26.51
SPG	Tibetan	4	97.91	5.77	15.7798	5.99	53545/34064	10.86	0.98	2.43	1.44145	27.5
SSF	Mongolia	5	97.62	5.58	21.5265	6.15	72730/45823	11.71	0.65	2.43	1.91952	26.59
STH	Mongolia	5	98.17	6.18	21.3681	6.3	72243/45835	11.91	0.58	2.44	1.92299	26.77
TAN	Mongolia	5	98.22	6.15	21.3963	6.35	72155/45646	11.88	0.6	2.43	1.92233	26.7
TCS	Tibetan	4	98.2	6.3	18.3735	5.8	61769/39121	11.41	0.63	2.43	1.66119	26.98
TEX	Foreign	5	98.17	6.05	17.4833	5.82	58359/37239	10.04	0.57	2.42	1.58267	27.3
THF	Mongolia	4	98.11	5.81	20.3715	5.91	68595/43355	11.93	0.57	2.44	1.8227	26.58
TIBQ	Tibetan	5	98.16	6.18	21.0367	6.48	71327/45291	11.77	0.62	2.43	1.89573	26.99
TIBS	Tibetan	4	98.27	6.56	19.6213	6.27	66242/42007	11.79	0.62	2.44	1.76824	26.97
TON	Mongolia	3	98.3	6.15	18.234	5.7	61418/38843	11.78	0.63	2.43	1.63399	26.56
TUB	Kazakh	4	98.27	6.18	20.1925	5.87	67770/42984	11.99	0.57	2.43	1.81323	26.46
UJI	Mongolia	5	97.8	5.95	21.4995	6.23	72760/45763	11.87	0.6	2.44	1.92706	26.58
WDS	Mongolia	4	97.75	5.82	20.1035	5.95	68017/42672	11.91	0.59	2.44	1.79996	26.61
WNS	Tibetan	4	97.75	5.66	19.1301	5.94	64901/41023	11.32	0.8	2.43	1.70826	26.9
YFT	Mongolia	5	97.89	5.76	19.6286	6.11	66241/41940	11.67	0.66	2.43	1.77241	26.89
ZTS	Tibetan	4	98.32	6.21	18.1911	6.04	61478/39310	11.32	0.77	2.43	1.64602	27.15
Total		160	98.128
