# Supplementary material for: Whole-genome resequencing of Chinese indigenous sheep provides insight into the genetic basis underlying climate adaptation
Source: Genet Sel Evol. 2024 Apr 2;56:26. doi: 10.1186/s12711-024-00880-z (PMC10988870; doi:10.1186/s12711-024-00880-z)
Supplement: Supplementary file 3 — Additional file 3: Table S3. Distribution of the variants in the sheep genome. [file 12711_2024_880_MOESM3_ESM.xlsx]

## Sheet: Table S3
Table S3. Distribution of variants in the sheep genome
Variant	SNP	InDel	SV	Total
intergenic	32777668	2461289	14371	35253328
upstream	261852	20767	145	282764
downstream	250551	22837	163	273551
gene_located	13351174	1072891	7197	14431262
intronic	12937074	1059260	6435	14002769
UTR	111853	9411	88	121352
exonic	300448	3804	641	304893
splicing	1813	416	33	2262
nonsynonymous	127447	0	0	127447
synonymous	170937	0	0	170937
stopgain	1931	73	0	2004
stoploss	104	6	0	110
nonframeshift	0	1392	0	1392
frameshift	0	2333	0	2333
Other	15	0	641	656
Total	46641245	3577784	21876	50240905
