# Supplementary material for: Whole-genome resequencing of Chinese indigenous sheep provides insight into the genetic basis underlying climate adaptation
Source: Genet Sel Evol. 2024 Apr 2;56:26. doi: 10.1186/s12711-024-00880-z (PMC10988870; doi:10.1186/s12711-024-00880-z)
Supplement: Supplementary file 4 — Additional file 4: Table S4. Statistics of structural variants overlapping with annotated transposon elements. [file 12711_2024_880_MOESM4_ESM.xlsx]

## Sheet: Table S4
Table S4. Statistics of structural variants overlapped with annotated transposon elements
Breed	No.Deletion	No.Insertion	No.inversion	No.SV	Number overlapped with TE&	%
DOP	7268	797	6	8071	3633	45.01
AWD	10071	1020	33	11124	4862	43.71
TEX	8789	1072	67	9928	4204	42.34
AME	8476	935	5	9416	4175	44.34
GME	7432	809	67	8308	4043	48.66
SPG	10131	1029	58	11218	5024	44.79
NLB	11144	1262	11	12417	4875	39.26
LPB	8765	887	113	9765	4592	47.03
ZTS	8055	828	87	8970	4364	48.65
WNS	8975	976	56	10007	4626	46.23
TCS	10748	1094	44	11886	5331	44.85
DQS	11078	1249	51	12378	5333	43.08
TIBS	11500	1372	30	12902	5178	40.13
TIBQ	11280	1283	74	12637	5584	44.19
GBF	10430	1001	38	11469	5200	45.34
HZS	5898	638	70	6606	3242	49.08
YFT	10322	1027	25	11374	5164	45.4
THF	7494	810	76	8380	4103	48.96
LTH	8051	877	74	9002	4323	48.02
GLT	10215	1018	14	11247	5006	44.51
JZS	9955	1142	66	11163	4603	41.23
SSF	9937	1362	15	11314	4602	40.68
LZM	8859	1016	27	9902	4419	44.63
WDS	9341	1040	40	10421	4769	45.76
LLT	6575	701	56	7332	3593	49
UJI	10312	1163	67	11542	5115	44.32
TAN	11354	1234	41	12629	5284	41.84
STH	9710	1014	86	10810	5237	48.45
TON	7894	1010	62	8966	4158	46.38
HUS	9955	1094	20	11069	4896	44.23
SNT	9311	1129	12	10452	4568	43.7
HUL	8613	1228	42	9883	4184	42.34
LOP	8849	1222	72	10143	4561	44.97
DUL	9757	1166	45	10968	5007	45.65
QIB	3558	141	103	3802	2425	63.78
KAZ	11203	1353	74	12630	5250	41.57
BAS	4754	226	94	5074	3123	61.55
ALT	10567	1208	5	11780	4708	39.97
TUB	6915	746	73	7734	3758	48.59
BAY	9906	1125	59	11090	4826	43.52
HET	11375	1435	26	12836	5097	39.71
Average	9174	1017	50	10241	4581	45.58
* TE, transposon elements (LTR/LINE/SINE). Download from UCSC RepeatMasker
