# Supplementary material for: Whole-genome resequencing of Chinese indigenous sheep provides insight into the genetic basis underlying climate adaptation
Source: Genet Sel Evol. 2024 Apr 2;56:26. doi: 10.1186/s12711-024-00880-z (PMC10988870; doi:10.1186/s12711-024-00880-z)
Supplement: Supplementary file 5 — Additional file 5: Table S5. Sample information selected by drought and moist groups. [file 12711_2024_880_MOESM5_ESM.xlsx]

## Sheet: Table S5
Table S5. Information of sample selected by drought group and moist group.
Breed name	Abbreviation	Sample size	Group
Duolang sheep	DUL	5	Drought
Hetian sheep	HET	4	Drought
Altay sheep	ALT	5	Drought
Turfan Black sheep	TUB	5	Drought
Kazakh sheep	KAZ	4	Drought
Bayinbuluke sheep	BAY	4	Drought
Bashbay sheep	BAS	4	Drought
Qira Black sheep	QIB	4	Drought
Tong Sheep	TON	3	moist
Jinzhong sheep	JZS	5	moist
Wadi sheep	WDS	5	moist
Luzhong Mountain sheep	LZM	4	moist
Hu Sheep	HUS	3	moist
Taihang Fur sheep	THF	5	moist
Sishui Fur sheep	SSF	4	moist
Small Tailed Han Sheep	STH	5	moist
Large-tailed Han sheep	LTH	5	moist
Yuxi Fat-tailed sheep	YFT	5	moist
