# Supplementary material for: Whole-genome resequencing of Chinese indigenous sheep provides insight into the genetic basis underlying climate adaptation
Source: Genet Sel Evol. 2024 Apr 2;56:26. doi: 10.1186/s12711-024-00880-z (PMC10988870; doi:10.1186/s12711-024-00880-z)
Supplement: Supplementary file 6 — Additional file 6: Table S6. Top 5% selective sweep regions based on Fst for sheep breeds from drought areas. [file 12711_2024_880_MOESM6_ESM.xlsx]

## Sheet: Table S6
Table S6. Top 5% selective sweep regions of living in drought zone sheep breeds by Fst.
chr	start	end	Fst	pos	gene
7	83700001	83750000	0.347151	Exon	ABCD4
7	83650001	83700000	0.226481	Downstream	ABCD4
7	83600001	83650000	0.221076	Exon	LIN52
7	83750001	83800000	0.201929	Downstream	VRTN
7	83800001	83850000	0.184976	Upstream	TRNAW-CCA_106
8	88950001	89000000	0.183008	Intergenic	PRR18
3	181600001	181650000	0.172824	Exon	LOC101103965
8	88900001	88950000	0.163959	Exon	TRNAS-GGA_150
X	75600001	75650000	0.160715	Exon	HDX
19	2250001	2300000	0.158548	Intergenic	EOMES-LOC121817194
4	70550001	70600000	0.151167	Intergenic	HOXA1-SKAP2
4	70600001	70650000	0.146757	Intergenic	HOXA1-SKAP2
7	83550001	83600000	0.143561	Gene	LIN52
4	70650001	70700000	0.137693	Intergenic	HOXA1-SKAP2
X	53300001	53350000	0.13601	Intergenic	ALAS2-LOC114111520
4	69750001	69800000	0.133332	Gene	JAZF1
7	83500001	83550000	0.125001	Exon	ALDH6A1
4	70700001	70750000	0.122858	Upstream	SKAP2
X	53000001	53050000	0.120521	Upstream	PFKFB1
2	119750001	119800000	0.119642	Exon	SLC40A1
X	52950001	53000000	0.11954	Intron	PFKFB1
3	181550001	181600000	0.119441	Upstream	CARD10
X	49950001	50000000	0.117459	Upstream	MAGEH1
2	162100001	162150000	0.116994	Intergenic	LOC105609660
26	27300001	27350000	0.116426	Intergenic	NRG1
3	114600001	114650000	0.116043	Intergenic	NAV3-LOC121819169
3	130000001	130050000	0.112826	Gene	CRADD
2	107050001	107100000	0.11241	Intergenic	LOC114113314-LOC105608584
14	25600001	25650000	0.110285	Exon	CSNK2A2
18	34500001	34550000	0.110034	Exon	NOVA1
8	88850001	88900000	0.10908	Exon	TBXT
X	52900001	52950000	0.108561	Exon	PFKFB1
5	78550001	78600000	0.107048	Intergenic	MSH3-RASGRF2
7	100550001	100600000	0.10616	Exon	RPS6KA5
X	67900001	67950000	0.105949	Downstream	LOC101105726
X	52800001	52850000	0.105398	Exon	MAGED2
4	70350001	70400000	0.105281	Exon	EVX1
2	195950001	196000000	0.10285	Intergenic	LOC121818551-LOC114113144
20	150001	200000	0.102651	Intergenic	CHR_START-KHDRBS2
2	188850001	188900000	0.101916	Intergenic	TRNAC-GCA_42-CNTNAP5
3	154350001	154400000	0.101811	Intergenic	LOC121819124-MSRB3
X	63350001	63400000	0.10052	Exon	TEX11
23	27300001	27350000	0.100467	Intergenic	DSC3-LOC114110512
X	75500001	75550000	0.100419	Exon	HDX
X	49900001	49950000	0.100252	Downstream	MAGEH1
19	1550001	1600000	0.098817	Exon	NEK10
2	188900001	188950000	0.0986118	Intergenic	TRNAC-GCA_42-CNTNAP5
3	181700001	181750000	0.0981469	Intergenic	LOC101103965-LOC101104224
2	107100001	107150000	0.0972293	Intergenic	LOC114113314-LOC105608584
13	3450001	3500000	0.0971845	Intergenic	TRNAA-UGC_13-LOC101109032
14	25650001	25700000	0.0957692	Exon	CCDC113
7	83450001	83500000	0.094483	Exon	ENTPD5
1	132600001	132650000	0.0941675	Intergenic	LOC121818678-LOC101119181
23	43600001	43650000	0.0937813	Exon	PTPN2
X	67950001	68000000	0.0930181	Intergenic	LOC101105726-LOC101105221
X	53700001	53750000	0.092915	Upstream	MAGED1
10	64550001	64600000	0.092376	Intergenic	LOC114116752-TRNAW-CCA_135
X	49400001	49450000	0.0916181	Gene	LOC114111881
4	70500001	70550000	0.0908849	Upstream	HOXA2
13	63800001	63850000	0.0907553	Gene	ITCH
5	70250001	70300000	0.0904133	Intergenic	ATP10B-GABRB2
7	90500001	90550000	0.0903177	Gene	TSHR
X	49850001	49900000	0.0897814	Intergenic	FOXR2-MAGEH1
X	52750001	52800000	0.0897125	Intergenic	ITIH6-MAGED2
X	49800001	49850000	0.08968	Intergenic	FOXR2-MAGEH1
X	75400001	75450000	0.0892325	Exon	HDX
X	49650001	49700000	0.0890009	Exon	RRAGB
1	241200001	241250000	0.0888558	Intergenic	LOC105604023-TRNAG-UCC_15
X	56800001	56850000	0.0887601	Exon	LOC101114848
X	49700001	49750000	0.0882972	Intergenic	RRAGB-FOXR2
14	17150001	17200000	0.0882888	Intergenic	LOC121816475-CBLN1
6	77200001	77250000	0.0881942	Intergenic	LOC114115479-ADGRL3
21	43200001	43250000	0.0876886	Upstream	LOC121817541
7	100500001	100550000	0.0876189	Exon	RPS6KA5
2	245700001	245750000	0.0872173	Exon	DDOST
19	42450001	42500000	0.0867021	Upstream	CFAP20DC
X	49500001	49550000	0.0866465	Intron	KLF8
23	23450001	23500000	0.0866188	Intron	NOL4
2	109850001	109900000	0.0865672	Intergenic	LOC114113346-LOC114113423
13	3500001	3550000	0.0862821	Exon	LOC101109032
13	61450001	61500000	0.0859321	Upstream	ASXL1
20	100001	150000	0.0858495	Intergenic	CHR_START-KHDRBS2
X	53250001	53300000	0.0853131	Intergenic	ALAS2-LOC114111520
X	67150001	67200000	0.085177	Exon	ABCB7
5	12800001	12850000	0.084023	Exon	LOC101117505
X	10500001	10550000	0.0833689	Intergenic	LOC114111860-FRMPD4
19	1600001	1650000	0.0830722	Exon	NEK10
2	107000001	107050000	0.0824713	Intergenic	LOC114113314-LOC105608584
3	154400001	154450000	0.0819856	Intergenic	LOC121819124-MSRB3
12	15250001	15300000	0.0817317	Intergenic	LOC121816115-TRNAS-GGA_166
5	51800001	51850000	0.0810904	Intron	ARHGAP26
13	36900001	36950000	0.0809511	Intergenic	LOC114117472-LOC443027
18	62050001	62100000	0.0809435	Exon	SETD3
16	37500001	37550000	0.0808676	Upstream	NIPBL
15	49800001	49850000	0.0807915	Exon	STIM1
6	95700001	95750000	0.0807568	Exon	CFAP299
X	75250001	75300000	0.0805516	Downstream	LOC101110913
14	17100001	17150000	0.0800199	Intergenic	LOC121816475-CBLN1
2	210700001	210750000	0.080014	Intergenic	PTH2R-LOC114113281
1	40550001	40600000	0.079956	Intron	JAK1
5	50900001	50950000	0.0798752	Intergenic	NDFIP1-SPRY4
11	17800001	17850000	0.0798695	Downstream	LOC121820557
X	49350001	49400000	0.0797968	Exon	KLF8
2	162050001	162100000	0.0797448	Intergenic	LOC105609660-TRNAS-GGA_58
25	27000001	27050000	0.0796627	Intron	CDH23
15	5300001	5350000	0.0795552	Intergenic	LOC101120107-MMP13
X	71750001	71800000	0.0794757	Intergenic	BRWD3-LOC114111880
6	92600001	92650000	0.0792637	Exon	SEPTIN11
3	82050001	82100000	0.0792073	Downstream	LOC106991055
13	64000001	64050000	0.0791716	Downstream	NCOA6
24	25650001	25700000	0.0788773	Exon	KATNIP
3	201350001	201400000	0.078784	Intergenic	LOC101109004-LOC114113816
6	70600001	70650000	0.0786877	Gene	LOC106990548
X	66200001	66250000	0.0786085	Downstream	LOC105605507
X	63450001	63500000	0.0784668	Exon	TEX11
X	50000001	50050000	0.0782535	Exon	LOC114111773
9	56450001	56500000	0.0782023	Upstream	TPD52
X	56750001	56800000	0.07812	Exon	ZNF182
2	106700001	106750000	0.0779902	Intergenic	LOC121818675-LOC114113314
X	49450001	49500000	0.0778496	Intron	KLF8
4	41600001	41650000	0.077602	Intergenic	SEMA3C-LOC101102230
2	26250001	26300000	0.0774395	Intron	AUH
4	89150001	89200000	0.0773496	Upstream	SLC13A1
3	134900001	134950000	0.0773428	Exon	BIN2
9	51400001	51450000	0.0772841	Gene	LOC101117515
16	45400001	45450000	0.0772765	Intergenic	TRNAY-GUA_38-LOC114118801
6	95650001	95700000	0.0771446	Upstream	FGF5
X	63400001	63450000	0.0769586	Exon	TEX11
8	88800001	88850000	0.0768568	Intergenic	PDE10A-TBXT
12	11400001	11450000	0.0768013	Intergenic	UCHL5-RGS2
9	21500001	21550000	0.0767688	Exon	TG
X	70750001	70800000	0.0767431	Intergenic	LOC101119617-TBX22
12	74900001	74950000	0.0764644	Downstream	LOC121816061
X	66150001	66200000	0.0764456	Upstream	TRNAC-ACA_241
2	35400001	35450000	0.0763955	Exon	TRNAG-UCC_18
6	70700001	70750000	0.0762459	Intergenic	LOC114115410-KIT
X	53050001	53100000	0.0762236	Downstream	ALAS2
18	34600001	34650000	0.0762226	Upstream	NOVA1
1	132650001	132700000	0.075939	Intergenic	LOC121818678-LOC101119181
3	154450001	154500000	0.0758663	Downstream	MSRB3
15	5250001	5300000	0.0757609	Intergenic	LOC101120107-MMP13
15	64950001	65000000	0.0756949	Intergenic	FJX1-TRIM44
1	35250001	35300000	0.0756745	Gene	LOC101122071
4	70300001	70350000	0.0756067	Intergenic	LOC121819409-LOC101104988
X	75650001	75700000	0.0751543	Intergenic	HDX-LOC101111166
1	225250001	225300000	0.0750397	Intergenic	LOC114113866-LOC101103282
15	73250001	73300000	0.0750292	Exon	EXT2
2	95300001	95350000	0.0749061	Intergenic	LOC101105727-LOC121818661
13	10450001	10500000	0.0747941	Downstream	TRNAC-ACA_160
X	70100001	70150000	0.0747868	Intergenic	TRNAC-ACA_242-P2RY10
10	40400001	40450000	0.0744894	Intron	PCDH9
X	75200001	75250000	0.0743439	Intergenic	RPS6KA6-LOC101110913
X	56250001	56300000	0.0740814	Exon	HDAC6
6	70650001	70700000	0.0740419	Upstream	LOC114115410
1	15150001	15200000	0.0740369	Exon	RIMS3
23	61150001	61200000	0.0736999	Intergenic	LOC114110487-ZCCHC2
16	29250001	29300000	0.0736977	Exon	HCN1
2	109950001	110000000	0.0736962	Intergenic	LOC114113346-LOC114113423
1	129200001	129250000	0.0734	Intergenic	LOC121816184-LOC114110948
1	95550001	95600000	0.0733685	Exon	SPAG17
15	64200001	64250000	0.0732318	Exon	LOC101105523
10	75500001	75550000	0.073085	Exon	LOC101111463
3	181650001	181700000	0.0730478	Intergenic	LOC101103965-LOC101104224
9	28500001	28550000	0.0730327	Intron	MTSS1
X	49300001	49350000	0.0729819	Intron	KLF8
3	132650001	132700000	0.0728506	Upstream	LOC114114198
1	192350001	192400000	0.0727545	Exon	DLG1
20	200001	250000	0.0726654	Intergenic	CHR_START-KHDRBS2
18	34550001	34600000	0.0725791	Exon	NOVA1
11	42250001	42300000	0.0724774	Upstream	ATP6V0A1
26	35450001	35500000	0.0724352	Intergenic	LOC114111108-LOC114111051
3	186350001	186400000	0.0724276	Intergenic	TRNAC-ACA_71-CCDC91
8	90750001	90800000	0.0723266	Exon	LOC114116225
10	66850001	66900000	0.0721534	Gene	GPC5
5	81100001	81150000	0.0721056	Upstream	HAPLN1
7	74750001	74800000	0.0719531	Exon	PPP1R36
15	75700001	75750000	0.0718903	Exon	LRP4
6	69550001	69600000	0.0718568	Exon	SCFD2
X	49600001	49650000	0.071718	Exon	RRAGB
3	124600001	124650000	0.0716757	Intergenic	TMTC3-TRNAR-UCU_5
17	35150001	35200000	0.0714776	Exon	BBS12
1	54550001	54600000	0.0712701	Intergenic	GIPC2-LOC105614727
9	58250001	58300000	0.0712339	Intergenic	COLEC10-TNFRSF11B
1	7750001	7800000	0.0711802	Exon	INPP5D
7	62000001	62050000	0.0711312	Intergenic	SEMA6D-LOC114115725
12	39550001	39600000	0.0711242	Intergenic	FASLG-LOC121820779
20	12000001	12050000	0.0707973	Gene	ZFAND3
8	90100001	90150000	0.0707002	Exon	KIF25
2	27050001	27100000	0.0706099	Exon	SPTLC1
20	51300001	51350000	0.0705881	Intergenic	EXOC2-LOC121817372
2	105150001	105200000	0.070565	Exon	LOC105608545
21	2800001	2850000	0.0702417	Intergenic	LOC114110181-LOC121817494
19	18150001	18200000	0.0700703	Intergenic	LMCD1-GRM7
23	27350001	27400000	0.0698679	Intergenic	DSC3-LOC114110512
X	52650001	52700000	0.0697665	Intergenic	GNL3L-ITIH6
5	36800001	36850000	0.0697279	Exon	B4GALT7
16	42750001	42800000	0.069628	Intergenic	CDH6-LOC101119935
9	21950001	22000000	0.0696273	Gene	KCNQ3
9	30650001	30700000	0.0695071	Intergenic	ZHX2-LOC114116414
1	54500001	54550000	0.0695026	Upstream	TRNAG-CCC_5
10	30700001	30750000	0.0692956	Intergenic	LOC114116612-KATNAL1
16	45300001	45350000	0.069061	Intergenic	TRNAY-GUA_38-LOC114118801
7	90550001	90600000	0.0690227	Intron	TSHR
6	37400001	37450000	0.0687854	Intergenic	SPP1-MEPE
2	109650001	109700000	0.0687611	Intergenic	LOC114113346-LOC114113423
15	45700001	45750000	0.0685502	Downstream	LOC114118610
7	28250001	28300000	0.0684292	Exon	ARHGAP11A
7	69050001	69100000	0.068324	Downstream	LOC121820083
23	43650001	43700000	0.0682722	Upstream	PTPN2
X	71700001	71750000	0.0682285	Intergenic	BRWD3-LOC114111880
12	49200001	49250000	0.0681472	Intron	PRDM16
15	49750001	49800000	0.0680632	Exon	STIM1
8	27300001	27350000	0.0680097	Exon	CDC40
14	54750001	54800000	0.0680039	Exon	ZNF114
19	1500001	1550000	0.0679812	Exon	NEK10
13	3550001	3600000	0.0675166	Gene	LOC101109292
3	75400001	75450000	0.0675002	Gene	FSHR
13	63850001	63900000	0.0674989	Exon	ITCH
X	49750001	49800000	0.0674544	Exon	FOXR2
14	20250001	20300000	0.0674298	Intergenic	LOC121816479-TOX3
X	80200001	80250000	0.0674193	Downstream	LOC121818240
2	57350001	57400000	0.0673183	Intergenic	TLE4-TRNAS-GGA_49
X	52850001	52900000	0.0673149	Downstream	LOC114111841
X	89450001	89500000	0.0671944	Intergenic	LOC101112382-SLITRK2
X	52700001	52750000	0.0671278	Intergenic	GNL3L-ITIH6
1	259200001	259250000	0.0668178	Intergenic	MRPL3-NUDT16
12	71500001	71550000	0.0668144	Exon	TRAF5
12	65500001	65550000	0.0666631	Downstream	TRMT1L
2	85300001	85350000	0.0665197	Intron	BNC2
8	65450001	65500000	0.0664489	Intergenic	TRNAH-GUG_21-TRNAC-ACA_127				ACA_127
2	233950001	234000000	0.0664327	Exon	LOC101109150
4	103650001	103700000	0.0662845	Gene	TRIM24
4	3900001	3950000	0.0661712	Intergenic	LOC101105999-LOC101106253
2	77850001	77900000	0.0661202	Intron	PTPRD
13	11500001	11550000	0.066066	Intergenic	LOC121816297-LOC114117690
10	29650001	29700000	0.0660354	Intergenic	RXFP2-B3GLCT
X	48900001	48950000	0.0658224	Intron	NBDY
23	11900001	11950000	0.0658195	Intergenic	CDH7-LOC101102147
9	46050001	46100000	0.0657619	Intergenic	C9H8orf34-SULF1
24	1300001	1350000	0.065671	Intergenic	SOX8-SSTR5
7	71900001	71950000	0.0655687	Exon	HIF1A
X	56850001	56900000	0.0655458	Intergenic	LOC101114848-LOC101115603
13	6550001	6600000	0.0654551	Intergenic	SPTLC3-ISM1
3	111700001	111750000	0.0654471	Intergenic	LOC105611140-LOC105611141
6	72900001	72950000	0.0651505	Intergenic	LOC101110593-LOC101118448
X	53150001	53200000	0.0649693	Intergenic	ALAS2-LOC114111520
X	49550001	49600000	0.064966	Exon	KLF8
X	53200001	53250000	0.0649467	Intergenic	ALAS2-LOC114111520
25	33100001	33150000	0.0649118	Intergenic	RPS24-LOC121817961
X	69050001	69100000	0.0649104	Intron	ATP7A
12	21500001	21550000	0.0648491	Intergenic	TGFB2-LOC114117330
3	199050001	199100000	0.0648421	Gene	LOC101103223
8	89950001	90000000	0.0648312	Exon	AFDN
8	62550001	62600000	0.064694	Downstream	TRNAG-CCC_94
1	50450001	50500000	0.0646881	Gene	LOC101120030
X	67200001	67250000	0.0646198	Intron	ABCB7
7	83050001	83100000	0.0645979	Downstream	LOC101104407
3	24550001	24600000	0.0644988	Intergenic	MYCN-TRNAH-GUG_11
1	100800001	100850000	0.0644631	Exon	ARNT
15	58750001	58800000	0.0644524	Intergenic	LOC114118298-KCNA4
3	193900001	193950000	0.0643622	Gene	ABCC9
26	7450001	7500000	0.0642685	Intergenic	LOC121818101-LOC106991946
2	225600001	225650000	0.0641631	Intergenic	LOC114112899-TRNAS-GGA_65
X	75150001	75200000	0.0641625	Exon	RPS6KA6
10	73600001	73650000	0.0640691	Intergenic	OXGR1-MBNL2
9	51450001	51500000	0.0640601	Intergenic	LOC101117515-TRNAG-UCC_44
3	35300001	35350000	0.0639931	Intergenic	BABAM2-FOSL2
18	10900001	10950000	0.0639836	Intergenic	LOC114108997-LOC121817066
17	39550001	39600000	0.0639555	Gene	LOC101111319
6	82050001	82100000	0.0635156	Intergenic	EPHA5-LOC101120245
15	65700001	65750000	0.0635118	Exon	PRR5L
14	12900001	12950000	0.0634645	Exon	CA5A
X	70300001	70350000	0.063454	Upstream	GPR174
2	211350001	211400000	0.0634084	Intron	MAP2
2	57300001	57350000	0.0633222	Exon	TLE4
2	119700001	119750000	0.0633168	Intergenic	ASNSD1-SLC40A1
2	78800001	78850000	0.0632122	Gene	LOC101120731
15	55200001	55250000	0.0632043	Intergenic	B3GNT6-CAPN5
3	40250001	40300000	0.0631172	Exon	C1D
26	5500001	5550000	0.0630639	Intergenic	TRNAG-CCC_220-MCPH1
X	75450001	75500000	0.0629454	Exon	HDX
24	12950001	13000000	0.0628769	Downstream	LOC114110683
10	75450001	75500000	0.0628373	Exon	GPR18
2	119500001	119550000	0.0628181	Exon	PMS1
15	36200001	36250000	0.0627798	Intron	SOX6
14	47150001	47200000	0.0627559	Upstream	SIPA1L3
4	50300001	50350000	0.0626832	Exon	SLC26A3
8	30400001	30450000	0.0626488	Exon	LOC121820166
X	69750001	69800000	0.062599	Intergenic	RTL3-LPAR4
16	37300001	37350000	0.0625941	Downstream	CPLANE1
1	156000001	156050000	0.062548	Intergenic	LOC114113584-VGLL3
1	188000001	188050000	0.0624913	Upstream	TRNAS-GGA_25
10	75550001	75600000	0.0624821	Downstream	LOC101111720
7	97500001	97550000	0.0624716	Intergenic	TRNAC-GCA_128-TRNAV-UAC				UAC
16	69100001	69150000	0.0624166	Intergenic	LOC121816779-IRX1
1	46700001	46750000	0.0623708	Exon	PTGER3
16	59950001	60000000	0.0623156	Intergenic	DNAH5-TRNAW-CCA_180
10	28350001	28400000	0.0622295	Exon	KL
19	650001	700000	0.0621728	Exon	LANCL2
5	61250001	61300000	0.0621704	Intergenic	LOC105615377-TRNAS-GGA_106
X	79600001	79650000	0.0621703	Intergenic	LOC121818327-LOC101102883
1	229200001	229250000	0.0621624	Intergenic	IQCJ-TRNAS-GGA_36
10	30750001	30800000	0.0621535	Exon	KATNAL1
3	126500001	126550000	0.0621324	Intergenic	LOC121819088-LOC101111701
1	66450001	66500000	0.0620878	Exon	LOC101120367
X	70150001	70200000	0.0620736	Upstream	LOC114111618
3	120500001	120550000	0.0620563	Intergenic	LOC114113743-LOC114114203
2	41900001	41950000	0.062035	Downstream	STC1
3	114500001	114550000	0.06199	Intergenic	NAV3-LOC121819169
15	52250001	52300000	0.0619702	Upstream	PPME1
2	46000001	46050000	0.0618535	Intergenic	LPL-LOC101123612
24	1250001	1300000	0.061789	Exon	LMF1
1	46450001	46500000	0.06167	Intergenic	LOC101105299-PTGER3
19	42600001	42650000	0.0616633	Downstream	CFAP20DC
7	41850001	41900000	0.0615664	Exon	NIN
9	60750001	60800000	0.0613582	Exon	EIF3H
1	207650001	207700000	0.0613458	Intergenic	TTC14-LOC114109402
2	85250001	85300000	0.0613438	Intron	BNC2
7	27000001	27050000	0.0613167	Exon	RYR3
11	27900001	27950000	0.0613044	Exon	MYH10
26	35500001	35550000	0.0612301	Intergenic	LOC114111051-SFRP1
14	12700001	12750000	0.0612164	Gene	JPH3
17	350001	400000	0.06121	Upstream	TMEM192
19	700001	750000	0.0611087	Exon	LANCL2
4	82900001	82950000	0.0610635	Upstream	RALA
X	118600001	118650000	0.0610274	Downstream	LOC121818148
1	120700001	120750000	0.0610046	Intergenic	TBX19-LOC101111513
4	70750001	70800000	0.0609946	Upstream	TRNAW-CCA_74
23	28250001	28300000	0.0609877	Upstream	TRNAS-GGA_220
12	46200001	46250000	0.0609769	Exon	PLEKHG5
X	75100001	75150000	0.0609272	Exon	RPS6KA6
3	40300001	40350000	0.0609189	Exon	TRNAS-GGA_76
2	650001	700000	0.0608615	Gene	SNTG2
25	28650001	28700000	0.0608306	Exon	PPP3CB
22	4750001	4800000	0.060787	Gene	PCDH15
3	134950001	135000000	0.0607733	Exon	LOC101115355
13	63950001	64000000	0.0606896	Exon	PIGU
5	60700001	60750000	0.0605513	Exon	ATOX1
3	90800001	90850000	0.0605065	Exon	LTBP1
20	50001	100000	0.0604561	Intergenic	CHR_START-KHDRBS2
3	53050001	53100000	0.0604096	Intergenic	LOC101122267-LOC114113921
X	40350001	40400000	0.0604032	Exon	USP9X
13	29650001	29700000	0.0603659	Exon	MINDY3
3	186300001	186350000	0.0603631	Intergenic	TRNAC-ACA_71-CCDC91
23	44250001	44300000	0.0602767	Intergenic	MC2R-LOC101108009
4	45300001	45350000	0.0602382	Exon	LOC101103230
3	24600001	24650000	0.0601841	Intergenic	MYCN-TRNAH-GUG_11
7	39050001	39100000	0.0601641	Intergenic	MDGA2-TRNAC-ACA_112
X	3000001	3050000	0.0600779	Intergenic	LOC101118336-NLGN4X
X	122150001	122200000	0.0600079	Intergenic	LHFPL1-LOC114111364
10	18450001	18500000	0.059953	Exon	RB1
4	70400001	70450000	0.0599012	Exon	HOXA11
8	27250001	27300000	0.0598751	Exon	CDC40
7	48450001	48500000	0.0598405	Downstream	LOC105610560
13	29350001	29400000	0.059786	Intergenic	LOC114117697-ITGA8
16	15400001	15450000	0.0597854	Exon	RNF180
7	94400001	94450000	0.0597166	Intergenic	TRNAW-CCA_108-LOC114115898
2	85350001	85400000	0.0596561	Upstream	BNC2
7	5550001	5600000	0.0595235	Intergenic	HRH2-SFXN1
1	264600001	264650000	0.0594051	Exon	AGPAT3
X	80100001	80150000	0.0593186	Exon	LOC121818199
1	29150001	29200000	0.0592614	Exon	TTC4
X	75300001	75350000	0.0592059	Intergenic	LOC101110913-HDX
X	50950001	51000000	0.0591672	Exon	GPR173
6	49950001	50000000	0.0589613	Intergenic	LOC114115450-LOC114115443
2	57200001	57250000	0.0589063	Exon	TLE4
X	75550001	75600000	0.0589023	Exon	HDX
X	67250001	67300000	0.058902	Intergenic	ABCB7-LOC101104721
1	187050001	187100000	0.0589017	Exon	GOLGB1
11	32750001	32800000	0.0589005	Exon	LOC105601852
19	45000001	45050000	0.0588976	Gene	ERC2
X	71800001	71850000	0.0588512	Downstream	HMGN5
3	115800001	115850000	0.0587512	Exon	PPP1R12A
17	300001	350000	0.0587352	Intergenic	LOC105605790-TMEM192
1	192400001	192450000	0.0587212	Exon	DLG1
X	70400001	70450000	0.0586546	Exon	TRNAW-CCA_241
3	124550001	124600000	0.0585775	Intergenic	TMTC3-TRNAR-UCU_5
7	40800001	40850000	0.0585609	Intergenic	TRNAC-ACA_112-LOC101119730
2	116800001	116850000	0.0585287	Intergenic	LOC101117569-LOC114113454
X	70200001	70250000	0.0584965	Exon	LOC114111618
16	45350001	45400000	0.0583901	Intergenic	TRNAY-GUA_38-LOC114118801
2	111800001	111850000	0.0583881	Gene	SH3RF1
14	51850001	51900000	0.0583628	Exon	ZNF404
3	62400001	62450000	0.0582486	Exon	SEPTIN10
X	70250001	70300000	0.0582414	Intergenic	LOC101106999-GPR174
2	148350001	148400000	0.0582243	Downstream	PSMD14
1	225300001	225350000	0.0582147	Intergenic	LOC114113866-LOC101103282
2	110200001	110250000	0.0582046	Intergenic	LOC114113346-LOC114113423
16	43300001	43350000	0.0581388	Intergenic	CDH6-LOC101119935
23	29250001	29300000	0.0580943	Intergenic	CDH2-LOC101119690
X	71150001	71200000	0.0580515	Intergenic	LOC106991263-TENT5D
19	1650001	1700000	0.0580244	Exon	NEK10
3	5200001	5250000	0.0579277	Exon	RAPGEF1
18	21000001	21050000	0.0579037	Exon	RCCD1
1	129250001	129300000	0.0578975	Intergenic	LOC121816184-LOC114110948
18	26700001	26750000	0.0578828	Intergenic	LOC114109043-LOC121817147
4	69950001	70000000	0.0578674	Intergenic	TAX1BP1-LOC101104741
12	24450001	24500000	0.0578237	Exon	DUSP10
11	42200001	42250000	0.0577882	Exon	STAT3
3	135050001	135100000	0.0577794	Exon	TFCP2
21	8700001	8750000	0.0577107	Exon	HIKESHI
19	34950001	35000000	0.0576679	Downstream	TRNAF-GAA_29
6	64700001	64750000	0.0576122	Intergenic	TRNAW-CCA_95-LOC101111806
4	3850001	3900000	0.057546	Intergenic	LOC101105999-LOC101106253
3	132000001	132050000	0.0574771	Exon	PDE1B
8	83700001	83750000	0.0574478	Exon	LOC121820214
24	4450001	4500000	0.0574163	Exon	GLYR1
24	32850001	32900000	0.0573423	Intergenic	LOC121817872-LOC105604766
3	135000001	135050000	0.0573345	Exon	POU6F1
3	143750001	143800000	0.0572762	Intergenic	TRNAI-GAU-LOC114114219
12	53700001	53750000	0.0572686	Downstream	LOC101113257
X	118550001	118600000	0.057252	Intergenic	AGTR2-LOC114111217
2	17550001	17600000	0.0571675	Exon	FSD1L
2	49200001	49250000	0.0571299	Gene	GABBR2
6	95400001	95450000	0.0570761	Exon	ANTXR2
1	33200001	33250000	0.0570617	Exon	OMA1
12	20100001	20150000	0.0569995	Downstream	GPATCH2
3	154550001	154600000	0.0569889	Exon	MSRB3
16	71000001	71050000	0.056986	Exon	LOC121816830
7	47600001	47650000	0.0568867	Intron	RORA
2	226700001	226750000	0.0568837	Upstream	CUL3
11	50800001	50850000	0.0568448	Exon	BAHCC1
22	47400001	47450000	0.0568323	Intergenic	TRNAS-GGA_219-LOC114110332
X	32500001	32550000	0.0568249	Intron	DMD
23	41550001	41600000	0.0568231	Exon	RAB12
14	65350001	65400000	0.056767	Intergenic	LOC114118096-LOC101113786
23	36300001	36350000	0.0567513	Intergenic	ADCYAP1-LOC114110500
1	129700001	129750000	0.0566658	Intergenic	LOC114110948-TRNAS-GGA_10
18	40400001	40450000	0.0566592	Intergenic	LOC114109272-AKAP6
17	7600001	7650000	0.056623	Intron	LRBA
2	41200001	41250000	0.0566211	Downstream	ADAM7
5	77800001	77850000	0.0565645	Exon	LOC105606741
13	34000001	34050000	0.0565576	Exon	SVIL
4	58050001	58100000	0.0565381	Intron	DOCK4
24	3100001	3150000	0.056538	Exon	TRNAR-CCU_31
12	9200001	9250000	0.0564612	Intergenic	TRNAK-UUU_18-LOC114117385
4	108150001	108200000	0.0564545	Downstream	TCAF2
22	6400001	6450000	0.0563884	Intergenic	MBL2-LOC114110347
2	105200001	105250000	0.056377	Upstream	LOC105608545
21	43350001	43400000	0.0562884	Exon	FGF4
3	40200001	40250000	0.0562626	Exon	C1D
12	46150001	46200000	0.0562597	Exon	NOL9
7	22350001	22400000	0.0562308	Intergenic	LOC121820051-LOC121820044
1	97500001	97550000	0.056193	Intergenic	NOTCH2-SEC22B
5	78150001	78200000	0.0561308	Exon	ZFYVE16
X	66650001	66700000	0.0561233	Intron	SLC16A2
4	76400001	76450000	0.0560637	Gene	TNS3
7	51800001	51850000	0.0560517	Gene	ZNF280D
18	12700001	12750000	0.0560315	Intergenic	MCTP2-RGMA
1	34800001	34850000	0.0560074	Downstream	HOOK1
22	7250001	7300000	0.0560038	Intron	PRKG1
3	12650001	12700000	0.0559303	Exon	RABGAP1
1	190450001	190500000	0.0558834	Exon	SLC12A8
2	107200001	107250000	0.0558718	Intergenic	LOC114113314-LOC105608584
4	70050001	70100000	0.0558408	Downstream	LOC114114645
6	87350001	87400000	0.0557947	Gene	SLC4A4
22	45000001	45050000	0.0557242	Exon	ADAM12
26	6250001	6300000	0.0557101	Exon	LOC101106394
4	29450001	29500000	0.05569	Intron	TMEM196
1	37850001	37900000	0.0556884	Exon	DOCK7
4	45450001	45500000	0.0556694	Exon	CCDC146
23	44500001	44550000	0.055543	Downstream	LOC101108009
2	20700001	20750000	0.0554612	Intergenic	CYLC2-LOC101120300
9	54500001	54550000	0.0554494	Intergenic	LOC101118031-LOC114116426
14	19100001	19150000	0.0554487	Upstream	LOC121816479
22	22700001	22750000	0.0554037	Upstream	GBF1
6	112200001	112250000	0.0552873	Exon	TAPT1
X	119300001	119350000	0.0552585	Intergenic	PLS3-LRCH2
X	114050001	114100000	0.0552434	Exon	LOC114111867
10	53800001	53850000	0.0551775	Intergenic	EDNRB-POU4F1
19	42500001	42550000	0.0550688	Gene	CFAP20DC
X	70450001	70500000	0.0550221	Upstream	TRNAW-CCA_241
23	23500001	23550000	0.0549317	Intron	NOL4
10	50650001	50700000	0.054918	Gene	LOC101123052
19	52600001	52650000	0.0548414	Exon	PTH1R
20	12950001	13000000	0.0548172	Upstream	SAYSD1
17	23850001	23900000	0.0547916	Intergenic	LOC114108937-TRNAW-CCA_181
3	129550001	129600000	0.0547858	Intergenic	TRNAE-CUC_19-LOC105607931
2	72300001	72350000	0.0547134	Intron	GLIS3
5	43700001	43750000	0.0546119	Exon	JADE2
X	39000001	39050000	0.0545979	Intergenic	TRNAS-GGA_244-LOC121818241
2	124700001	124750000	0.0545556	Intron	ZNF804A
3	134200001	134250000	0.0545381	Exon	KRT80
5	43800001	43850000	0.0544972	Downstream	SEC24A
23	2450001	2500000	0.0544612	Upstream	LOC101109407
5	50100001	50150000	0.054458	Upstream	LOC101105495
2	165850001	165900000	0.0543713	Gene	GTDC1
9	64450001	64500000	0.054344	Downstream	LOC121820348
3	43000001	43050000	0.0542959	Exon	SPRED2
21	16400001	16450000	0.0542715	Intron	LOC101117288
X	16250001	16300000	0.0542136	Intergenic	LOC101103378-LOC101103626
26	6400001	6450000	0.0541913	Exon	LOC121818087
6	36450001	36500000	0.0541684	Gene	FAM13A
X	16650001	16700000	0.0540616	Upstream	CDKL5
5	59850001	59900000	0.0540208	Exon	DCTN4
10	18500001	18550000	0.054014	Exon	LPAR6
3	95800001	95850000	0.0539998	Exon	TET3
11	29750001	29800000	0.0539961	Intergenic	PIRT-SHISA6
5	42200001	42250000	0.0538941	Upstream	AFF4
3	43050001	43100000	0.0538138	Downstream	ACTR2
X	98250001	98300000	0.0537737	Exon	LOC101116968
1	169250001	169300000	0.0537304	Intergenic	TRNAC-GCA_12-LOC114111242
19	1900001	1950000	0.0537151	Exon	LOC114109360
26	11550001	11600000	0.0536128	Intergenic	LOC114110984-TENM3
11	21900001	21950000	0.0535932	Intron	NXN
13	63200001	63250000	0.0535782	Exon	ZNF341
9	37200001	37250000	0.0535475	Intergenic	BPNT2-FAM110B
14	14250001	14300000	0.0534996	Exon	DEF8
26	6300001	6350000	0.0534783	Upstream	LOC101106394
1	33250001	33300000	0.0534316	Exon	OMA1
X	118500001	118550000	0.0532533	Upstream	AGTR2
3	34150001	34200000	0.0532208	Exon	KHK
1	259250001	259300000	0.0532036	Downstream	NEK11
5	52000001	52050000	0.0531534	Exon	NR3C1
1	192300001	192350000	0.0530979	Exon	DLG1
2	114150001	114200000	0.0530977	Exon	CCDC115
10	30650001	30700000	0.052988	Downstream	LOC114116612
5	39150001	39200000	0.0529812	Exon	LOC101118102
12	53550001	53600000	0.0529546	Upstream	LOC114117276
2	171150001	171200000	0.0529001	Intergenic	LOC101102371-NXPH2
20	50200001	50250000	0.0527685	Intergenic	LOC114109781-GMDS
19	4200001	4250000	0.0527308	Gene	RBMS3
12	18700001	18750000	0.0527273	Intron	USH2A
3	213450001	213500000	0.0526681	Upstream	WNK1
13	58400001	58450000	0.052586	Exon	RBM38
4	60750001	60800000	0.0523971	Intergenic	IMMP2L-LOC114114520
1	101250001	101300000	0.0523956	Exon	SELENBP1
13	60800001	60850000	0.0523951	Exon	LOC121816195
8	18250001	18300000	0.0523505	Intergenic	TBC1D32-LOC101103072
X	54650001	54700000	0.0523403	Exon	SHROOM4
21	26450001	26500000	0.0523146	Exon	EI24
20	10850001	10900000	0.0522625	Exon	PPIL1
6	46950001	47000000	0.052236	Intron	STIM2
1	22700001	22750000	0.0521869	Downstream	LOC101114922
1	122600001	122650000	0.0521764	Upstream	GART
2	148400001	148450000	0.0521715	Exon	PSMD14
1	207550001	207600000	0.05216	Intergenic	TTC14-LOC114109402
2	211300001	211350000	0.0520893	Gene	MAP2
5	42250001	42300000	0.0520588	Upstream	HSPA4
X	135350001	135400000	0.0519943	Gene	LOC114111765
1	128250001	128300000	0.0519733	Intergenic	LOC114113482-LOC121816184
8	10350001	10400000	0.0519636	Exon	PGM3
21	26400001	26450000	0.0519225	Exon	EI24
6	26400001	26450000	0.0519183	Intergenic	LOC105612638-LOC101123379
15	52200001	52250000	0.0518677	Exon	C2CD3
3	197850001	197900000	0.0518579	Intergenic	LOC121819197-TRNAS-GGA_85
2	49250001	49300000	0.0517795	Gene	GABBR2
X	75350001	75400000	0.051673	Exon	HDX
14	27400001	27450000	0.0516437	Intergenic	LOC114110990-LOC101102170
2	166850001	166900000	0.0516295	Exon	ARHGAP15
2	41850001	41900000	0.0516138	Intergenic	ADAM28-STC1
X	86450001	86500000	0.0515296	Intergenic	TRNAE-UUC_131-LOC101111866
3	67750001	67800000	0.051502	Exon	CCDC85A
2	9100001	9150000	0.0514936	Exon	LOC105606607
1	156500001	156550000	0.0514866	Intergenic	POU1F1-HTR1F
2	206650001	206700000	0.0514652	Upstream	PARD3B
X	67850001	67900000	0.0514381	Intergenic	LOC101116125-PBDC1
X	68850001	68900000	0.0514272	Exon	ATRX
23	43550001	43600000	0.0513929	Exon	CEP76
3	195300001	195350000	0.0513468	Intergenic	PDE3A-LOC114114178
2	170750001	170800000	0.0513231	Intergenic	LRP1B-LOC101102371
9	59300001	59350000	0.0512648	Gene	EXT1
3	150550001	150600000	0.0512535	Downstream	LOC443320
5	12100001	12150000	0.0511935	Exon	LOC105615213
20	9050001	9100000	0.0511653	Upstream	ANKS1A
9	59150001	59200000	0.0511578	Downstream	SAMD12
X	56300001	56350000	0.0511493	Upstream	TRNAR-CCU_36
3	170700001	170750000	0.0511278	Exon	UTP20
15	53150001	53200000	0.0511045	Downstream	ARRB1
2	107250001	107300000	0.051081	Downstream	SAP30
8	77900001	77950000	0.0510762	Intergenic	RGS17-LOC114116161
8	11300001	11350000	0.0510734	Downstream	RSPO3
X	22750001	22800000	0.0510554	Gene	PDK3
7	50500001	50550000	0.0510529	Intergenic	ALDH1A2-POLR2M
3	123400001	123450000	0.0510429	Intergenic	LOC101109001-C3H12orf50
2	16950001	17000000	0.0510285	Intergenic	LOC114113376-LOC114113360
6	82100001	82150000	0.0510202	Intergenic	EPHA5-LOC101120245
5	39200001	39250000	0.0509411	Downstream	LOC101118357
12	74600001	74650000	0.0509229	Gene	PLXNA2
X	48250001	48300000	0.0509001	Upstream	VSIG4
13	3400001	3450000	0.0508478	Exon	TRNAA-UGC_13
6	65600001	65650000	0.0508154	Exon	GABRA2
15	36150001	36200000	0.0507911	Intron	SOX6
6	51700001	51750000	0.0507842	Intergenic	LOC114115231-LOC101107868
15	43700001	43750000	0.05077	Gene	STK33
2	61350001	61400000	0.0507549	Intergenic	PCSK5-LOC114113073
1	15200001	15250000	0.0507044	Exon	NFYC
20	51350001	51400000	0.0506574	Intergenic	EXOC2-LOC121817372
3	16750001	16800000	0.0506263	Exon	RNF144A
12	64500001	64550000	0.0506252	Exon	TSEN15
8	52650001	52700000	0.0506245	Exon	CEP162
1	109800001	109850000	0.0506151	Exon	LOC105605630
6	12350001	12400000	0.0506035	Gene	CAMK2D
23	28550001	28600000	0.0505679	Intergenic	TRNAS-GGA_220-LOC114110491
2	223850001	223900000	0.0505392	Intergenic	LOC121818756-LOC114112895
3	130050001	130100000	0.0504569	Gene	CRADD
1	230800001	230850000	0.0503996	Downstream	LOC105605206
8	29000001	29050000	0.0503488	Exon	AFG1L
3	187150001	187200000	0.0503266	Exon	CCDC91
7	5500001	5550000	0.0503179	Intergenic	HRH2-SFXN1
23	2500001	2550000	0.050314	Exon	LOC101109407
9	21550001	21600000	0.0502804	Downstream	PHF20L1
5	78500001	78550000	0.0502728	Downstream	MSH3
3	89900001	89950000	0.0502443	Intergenic	LOC114114214-FAM98A
7	40850001	40900000	0.0502284	Intergenic	RPS29-LRR1
2	26200001	26250000	0.0502246	Exon	AUH
17	68000001	68050000	0.0502069	Intron	TTC28
X	46850001	46900000	0.0502048	Exon	MTMR8
9	46100001	46150000	0.0501914	Intergenic	C9H8orf34-SULF1
2	192150001	192200000	0.0501866	Intergenic	LOC101116805-LOC121818725
6	34900001	34950000	0.0501675	Exon	CCSER1
20	36700001	36750000	0.050142	Downstream	E2F3
5	11950001	12000000	0.0501138	Downstream	LOC105615211
X	89600001	89650000	0.0500668	Intergenic	LOC101112382-SLITRK2
3	175900001	175950000	0.0500169	Exon	CRY1
7	51750001	51800000	0.0500166	Upstream	ZNF280D
X	96550001	96600000	0.0499335	Intron	FGF13
18	62100001	62150000	0.0499312	Exon	SETD3
13	51500001	51550000	0.0498876	Gene	DNAAF9
13	68000001	68050000	0.0498535	Intergenic	TRNAE-UUC_84-LOC114108774
1	202700001	202750000	0.0498353	Downstream	LOC114115652
1	168800001	168850000	0.0497953	Intergenic	TRNAC-GCA_12-LOC114111242
3	111800001	111850000	0.0496535	Intergenic	LOC105611141-LOC121819084
15	45600001	45650000	0.0496505	Intergenic	LOC101108077-LOC101108337
19	25750001	25800000	0.049622	Intergenic	TRNAW-CCA_201-CHL1
3	62450001	62500000	0.049577	Exon	SEPTIN10
6	31250001	31300000	0.0495143	Gene	LOC101116832
14	14350001	14400000	0.0495059	Intergenic	GAS8-SHCBP1
2	233900001	233950000	0.0494893	Intron	DIS3L2
4	30300001	30350000	0.0494406	Exon	ABCB5
9	77650001	77700000	0.0494319	Exon	VPS13B
12	700001	750000	0.0494254	Exon	LOC121820747
6	70550001	70600000	0.0494086	Intergenic	PDGFRA-LOC106990548
1	70050001	70100000	0.0493794	Exon	DIPK1A
9	75900001	75950000	0.0493719	Exon	LOC121820355
3	5050001	5100000	0.0493238	Upstream	RAPGEF1
3	175950001	176000000	0.0493041	Exon	CRY1
X	94350001	94400000	0.0492915	Intergenic	LDOC1-LOC121818348
14	47200001	47250000	0.0492907	Gene	SIPA1L3
2	195800001	195850000	0.0492886	Intergenic	LOC121818551-LOC114113144
6	62250001	62300000	0.0492858	Intergenic	ATP8A1-GRXCR1
X	48750001	48800000	0.0492601	Intergenic	LOC101114419-LOC101106829
14	7950001	8000000	0.0492095	Exon	PLCG2
3	85050001	85100000	0.0492062	Downstream	LOC105609057
2	205650001	205700000	0.0491876	Upstream	CD28
20	11950001	12000000	0.0491582	Gene	ZFAND3
2	116850001	116900000	0.0491513	Intergenic	LOC101117569-LOC114113454
6	31200001	31250000	0.0491205	Gene	LOC101102565
5	67600001	67650000	0.0491193	Intergenic	LOC121819667-EBF1
20	50100001	50150000	0.0490699	Downstream	LOC114109781
2	56750001	56800000	0.0490457	Intergenic	LOC105607767-LOC121818539
25	30100001	30150000	0.0490257	Exon	DUSP13
7	32350001	32400000	0.0490225	Exon	RASGRP1
4	26650001	26700000	0.0490168	Intron	LOC121819390
2	196000001	196050000	0.0490062	Intergenic	LOC121818551-LOC114113144
1	40500001	40550000	0.0489966	Exon	JAK1
11	22700001	22750000	0.0489925	Exon	SERPINF2
4	11750001	11800000	0.0489768	Intergenic	CALCR-TFPI2
4	5100001	5150000	0.0489766	Intergenic	LOC101111013-COBL
6	95450001	95500000	0.0489659	Exon	ANTXR2
9	46650001	46700000	0.0489446	Downstream	TRNAG-CCC_100
1	88300001	88350000	0.0489347	Exon	LRIF1
13	3950001	4000000	0.0489337	Intergenic	LOC121816277-LOC114117489
6	18600001	18650000	0.0488745	Intergenic	DKK2-GIMD1
17	47050001	47100000	0.048862	Intergenic	FZD10-LOC114108936
18	25350001	25400000	0.048848	Intergenic	TRPM1-KLF13
20	50600001	50650000	0.0488454	Intron	GMDS
15	70200001	70250000	0.0488389	Exon	LRRC4C
7	36150001	36200000	0.048828	Gene	STARD9
15	25100001	25150000	0.0488216	Intergenic	LOC101115226-CADM1
2	171200001	171250000	0.0488038	Intergenic	LOC101102371-NXPH2
4	43400001	43450000	0.0487855	Intergenic	LOC114114679-LOC121819496
7	55350001	55400000	0.0487407	Downstream	TRNAW-CCA_103
1	231850001	231900000	0.0487387	Exon	KCNAB1
X	16600001	16650000	0.0486813	Exon	SCML2
19	2450001	2500000	0.0486758	Intergenic	LOC121817194-LOC101103430
4	100001	150000	0.0486653	Intergenic	CHR_START-LOC105605926
12	13050001	13100000	0.0486606	Intergenic	LOC121816117-LOC114117328
6	47700001	47750000	0.0486555	Intergenic	LOC101106847-LOC114115229
X	89350001	89400000	0.0486229	Intergenic	LOC101112382-SLITRK2
2	57150001	57200000	0.0485988	Exon	TLE4
5	61750001	61800000	0.0485785	Intergenic	LOC105606728-LOC121819660
3	191250001	191300000	0.0485783	Gene	SOX5
5	87000001	87050000	0.0485443	Intergenic	TRNAW-CCA_86-TRNAS-GGA_110				GGA_110
X	65000001	65050000	0.048543	Intron	HDAC8
6	3900001	3950000	0.048523	Exon	ANXA5
X	36650001	36700000	0.0484639	Upstream	LOC101119538
22	29250001	29300000	0.0484258	Intergenic	LOC121817612-TRNAC-ACA_206
5	50000001	50050000	0.0484087	Exon	PCDHB15
9	47600001	47650000	0.0483985	Intergenic	LOC106991338-LOC114116494
16	44250001	44300000	0.0483645	Intergenic	LOC121816775-LOC101116348
9	81550001	81600000	0.0483213	Downstream	TRNAW-CCA_131
25	4300001	4350000	0.0483146	Intergenic	DISC1-SIPA1L2
X	70950001	71000000	0.048277	Intergenic	LOC101122074-LOC106991263
X	114150001	114200000	0.048262	Exon	SLC25A14
4	3050001	3100000	0.0482618	Intergenic	LOC105614180-LOC101105999
3	204200001	204250000	0.0482409	Intergenic	LOC101114093-TAS2R42
23	14500001	14550000	0.0482346	Intergenic	LOC105604412-TRNAW-CCA_217
3	12500001	12550000	0.0482321	Exon	LOC114114149
X	70500001	70550000	0.0482317	Intergenic	TRNAW-CCA_241-LOC121818336
7	69750001	69800000	0.0482283	Downstream	GPR135
16	56450001	56500000	0.0481948	Gene	MYO10
3	213400001	213450000	0.0481621	Exon	WNK1
11	20500001	20550000	0.0481535	Exon	NUFIP2
4	70450001	70500000	0.0481504	Exon	HOXA3
6	22750001	22800000	0.0481392	Upstream	SLC39A8
2	225550001	225600000	0.0481047	Intergenic	LOC114112899-TRNAS-GGA_65
X	101000001	101050000	0.0480977	Gene	GPC3
1	187150001	187200000	0.0480946	Exon	LOC121816526
6	18550001	18600000	0.0480623	Intron	DKK2
3	125100001	125150000	0.0480516	Intergenic	TRNAG-CCC_52-LOC101105320
X	133100001	133150000	0.0480493	Exon	ARMCX4
7	52750001	52800000	0.0480302	Exon	PRTG
2	245650001	245700000	0.0479596	Downstream	SH2D5
17	11150001	11200000	0.0479525	Intergenic	EDNRA-TTC29
6	5050001	5100000	0.0479411	Exon	PRDM5
18	24350001	24400000	0.0479231	Gene	ABHD17C
7	90600001	90650000	0.0479193	Exon	TSHR
2	15500001	15550000	0.0478434	Intergenic	LOC114112785-LOC121818530
14	3500001	3550000	0.0478295	Intergenic	LOC114117781-LOC105609376
2	164100001	164150000	0.0478219	Intergenic	LOC101114685-TRNAC-GCA_41
24	34150001	34200000	0.0478193	Exon	BAZ1B
X	63500001	63550000	0.047809	Exon	TEX11
X	89500001	89550000	0.0478086	Intergenic	LOC101112382-SLITRK2
8	650001	700000	0.0477973	Intergenic	LOC114116265-LOC106990493
1	207400001	207450000	0.0477653	Intergenic	TTC14-LOC114109402
2	14450001	14500000	0.0477616	Intergenic	ACTL7B-LOC114113301
1	72900001	72950000	0.0477517	Intergenic	LOC114113098-TRNAC-GCA_3
X	57850001	57900000	0.0477466	Intergenic	LOC101118169-RP2
23	42100001	42150000	0.0477417	Exon	RALBP1
12	850001	900000	0.0477391	Exon	BTG2
2	174700001	174750000	0.0477363	Intergenic	LOC114112874-CXCR4
5	12700001	12750000	0.0477171	Exon	TYK2
9	9350001	9400000	0.0477079	Intergenic	TRNAW-CCA_125-LOC106991333
14	13850001	13900000	0.0476988	Exon	ANKRD11
10	35000001	35050000	0.0476919	Upstream	LOC114116741
2	243100001	243150000	0.0476636	Exon	ASAP3
1	41600001	41650000	0.0475979	Gene	PDE4B
X	70350001	70400000	0.0475418	Exon	GPR174
9	28000001	28050000	0.0475308	Exon	NSMCE2
6	87300001	87350000	0.0475095	Gene	SLC4A4
2	23250001	23300000	0.0474739	Exon	SPIN1
1	209950001	210000000	0.0474724	Intergenic	LOC114111221-LOC121816904
X	48850001	48900000	0.0474239	Exon	NBDY
8	1950001	2000000	0.0473919	Exon	COL12A1
3	101850001	101900000	0.047364	Exon	REV1
3	140600001	140650000	0.0473414	Exon	ARID2
8	10950001	11000000	0.0473201	Intergenic	SNAP91-C8H6orf58
21	16450001	16500000	0.0473071	Exon	LOC101117288
6	83200001	83250000	0.0472987	Intergenic	TRNAS-GGA_115-TRNAS-GGA_116				GGA_116
6	29650001	29700000	0.0472602	Gene	UNC5C
9	51500001	51550000	0.0472428	Intergenic	LOC101117515-TRNAG-UCC_44
21	7450001	7500000	0.0471977	Intergenic	LOC101123080-LOC114110177
6	69500001	69550000	0.0471177	Exon	SCFD2
3	126300001	126350000	0.0470457	Intergenic	LOC121819088-LOC101111701
15	47850001	47900000	0.0470293	Intergenic	LOC101101918-LOC101104683
17	13700001	13750000	0.0469525	Intergenic	TRNAC-ACA_183-LOC121816918
17	400001	450000	0.046944	Upstream	TMEM192
23	41600001	41650000	0.046868	Exon	MTCL1
9	22450001	22500000	0.046841	Intergenic	LOC105608701-ADCY8
6	84050001	84100000	0.046839	Exon	CENPC
6	37350001	37400000	0.0468202	Intergenic	SPP1-MEPE
6	70500001	70550000	0.0468143	Intergenic	PDGFRA-LOC106990548
1	61850001	61900000	0.0468052	Exon	LPAR3
4	40000001	40050000	0.0468043	Intron	CACNA2D1
4	38850001	38900000	0.0467997	Intergenic	SEMA3E-PCLO
1	189100001	189150000	0.0467488	Upstream	MYLK
X	112500001	112550000	0.0467382	Intergenic	LOC105605721-LOC114111480
19	31650001	31700000	0.0467272	Exon	LOC121817231
11	27850001	27900000	0.0467256	Exon	MYH10
3	12600001	12650000	0.0467226	Exon	LOC101109426
11	40600001	40650000	0.0467097	Exon	KRT222
X	46900001	46950000	0.0466683	Intergenic	LOC101111342-ZC4H2
8	12300001	12350000	0.0466152	Intergenic	LOC121820150-TRMT11
1	12450001	12500000	0.0466023	Intergenic	RSPO1-C1H1orf109
14	50350001	50400000	0.046589	Exon	LOC101103174
8	48300001	48350000	0.0465746	Exon	GABRR1
8	89000001	89050000	0.046518	Intergenic	TRNAG-CCC_96-PRR18
10	39100001	39150000	0.046506	Intergenic	LOC101120503-LOC114116654
2	57100001	57150000	0.0464571	Downstream	TLE4
19	24400001	24450000	0.0464446	Intergenic	CNTN4-LOC105603623
6	56750001	56800000	0.0464213	Intergenic	DTHD1-LOC114115409
7	85650001	85700000	0.0463863	Exon	GPATCH2L
17	250001	300000	0.046354	Intergenic	CHR_START-LOC105605790
22	45050001	45100000	0.0463184	Exon	ADAM12
10	35150001	35200000	0.0463126	Intergenic	TRNAK-UUU_13-TRNAG-UCC_47				UCC_47
17	42650001	42700000	0.0462444	Exon	PDGFC
X	115250001	115300000	0.0462004	Intergenic	PGRMC1-KIAA1210
1	236100001	236150000	0.0461906	Exon	MBNL1
13	51050001	51100000	0.0461622	Downstream	AP5S1
4	70000001	70050000	0.0461612	Intergenic	TAX1BP1-LOC101104741
1	79450001	79500000	0.0461536	Intergenic	OLFM3-TRNAC-GCA_4
24	4500001	4550000	0.0461502	Exon	UBN1
1	34850001	34900000	0.046142	Exon	LOC101121820
3	164800001	164850000	0.0461053	Upstream	LOC114113787
3	62350001	62400000	0.04603	Intron	SH3RF3
12	64550001	64600000	0.0460263	Exon	TSEN15
X	89400001	89450000	0.0460177	Intergenic	LOC101112382-SLITRK2
X	46800001	46850000	0.0460175	Exon	MTMR8
X	66700001	66750000	0.0460021	Exon	SLC16A2
X	70700001	70750000	0.045994	Intergenic	LOC101119617-TBX22
1	267600001	267650000	0.0459822	Intergenic	LOC101108019-RUNX1
3	141400001	141450000	0.0459774	Intergenic	ANO6-LOC114114297
X	70550001	70600000	0.0459681	Exon	ITM2A
10	69250001	69300000	0.0459576	Intron	GPC6
4	103550001	103600000	0.0459465	Intergenic	AKR1D1-TRIM24
13	60750001	60800000	0.0459437	Exon	HM13
4	82850001	82900000	0.0459387	Exon	RALA
X	137400001	137450000	0.0459384	Exon	LOC114111709
15	43350001	43400000	0.0459072	Exon	C15H11orf16
4	84850001	84900000	0.0458508	Downstream	LOC106990578
7	37300001	37350000	0.0458406	Intergenic	LOC101119223-RPL10L
3	90050001	90100000	0.0458312	Intergenic	LOC114114214-FAM98A
14	16700001	16750000	0.0458144	Intergenic	LOC105602058-LOC121816475
2	48200001	48250000	0.045805	Gene	LOC105607546
13	29600001	29650000	0.045784	Upstream	ITGA8
8	27400001	27450000	0.0457203	Downstream	WASF1
1	276900001	276950000	0.0456599	Intergenic	LOC121817636-KCNH8
17	35100001	35150000	0.0456289	Downstream	BBS12
X	75050001	75100000	0.0455915	Exon	RPS6KA6
X	79650001	79700000	0.0455793	Upstream	LOC106990717
25	18950001	19000000	0.0455594	Exon	REEP3
3	68550001	68600000	0.0455554	Intergenic	CFAP36-CCDC88A
13	1650001	1700000	0.0455296	Intergenic	PLCB1-PLCB4
2	208450001	208500000	0.0454907	Intergenic	ZDBF2-ADAM23
X	48350001	48400000	0.045461	Upstream	HEPH
9	92550001	92600000	0.0454591	Intergenic	LOC114116517-TRNAC-GCA_142
X	67550001	67600000	0.0454448	Exon	ZDHHC15
2	6800001	6850000	0.0454324	Gene	ASTN2
2	225150001	225200000	0.0454251	Upstream	LOC121818758
X	70600001	70650000	0.0454202	Intergenic	ITM2A-LOC101119617
6	104450001	104500000	0.0454066	Exon	STK32B
2	168050001	168100000	0.0453943	Upstream	LRP1B
1	52900001	52950000	0.0453696	Intron	ST6GALNAC3
19	27700001	27750000	0.0453466	Intergenic	CNTN3-LOC105603436
17	11200001	11250000	0.0453388	Intergenic	EDNRA-TTC29
16	66800001	66850000	0.0453254	Intergenic	UBE2QL1-MED10
18	53750001	53800000	0.0453246	Intergenic	DGLUCY-GPR68
1	109850001	109900000	0.0453221	Exon	LOC105605630
2	19200001	19250000	0.0453136	Intergenic	SMC2-LOC114113308
15	42750001	42800000	0.0452681	Exon	WEE1
13	77800001	77850000	0.0452078	Exon	B4GALT5
6	65550001	65600000	0.0451952	Exon	GABRA2
19	24600001	24650000	0.0451893	Intergenic	CNTN4-LOC105603623
6	20750001	20800000	0.0451655	Intergenic	LOC121819813-CXXC4
4	114100001	114150000	0.0451632	Intergenic	GIMAP4-LOC121819469
11	38050001	38100000	0.0451611	Downstream	SKAP1
10	79000001	79050000	0.045146	Intergenic	SLC10A2-LOC105604082
6	47000001	47050000	0.0451211	Exon	STIM2
5	22250001	22300000	0.0451168	Exon	ADAMTS19
6	105300001	105350000	0.0451091	Upstream	STX18
12	15950001	16000000	0.0450566	Intergenic	LOC114117409-LOC101119577
3	30750001	30800000	0.0450482	Downstream	LOC105609910
3	38050001	38100000	0.0450437	Exon	EHD3
19	44150001	44200000	0.0450069	Gene	ARHGEF3
3	156400001	156450000	0.0449701	Intergenic	RXYLT1-TRNAF-AAA_1
9	52500001	52550000	0.0449416	Intergenic	LOC114116512-LOC105611157
2	196200001	196250000	0.0449122	Intergenic	LOC121818551-LOC114113144
12	26850001	26900000	0.0448998	Exon	LOC114108594
16	13650001	13700000	0.0448838	Exon	ERBIN
7	83100001	83150000	0.0448789	Exon	LOC101104669
X	107700001	107750000	0.0448729	Exon	THOC2
2	249150001	249200000	0.0448395	Exon	PADI2
2	158950001	159000000	0.0448204	Intergenic	TRNAG-CCC_34-LOC114112869
6	93250001	93300000	0.0447744	Upstream	MRPL1
25	22900001	22950000	0.0447377	Downstream	TRNAC-ACA_223
25	12600001	12650000	0.0446661	Exon	LOC101119530
13	29700001	29750000	0.0446276	Exon	MINDY3
18	51100001	51150000	0.0446191	Intergenic	LOC114109051-LOC114109053
X	70650001	70700000	0.0445666	Intergenic	ITM2A-LOC101119617
20	34500001	34550000	0.0445577	Upstream	LOC101110459
9	32400001	32450000	0.0445475	Upstream	SPIDR
7	40750001	40800000	0.0445466	Intergenic	TRNAC-ACA_112-LOC101119730
3	18200001	18250000	0.0445397	Exon	KIDINS220
5	86800001	86850000	0.0445363	Intergenic	LOC105607443-TRNAW-CCA_86
11	50850001	50900000	0.0445338	Upstream	BAHCC1
2	234000001	234050000	0.0445224	Exon	LOC101123537
3	131950001	132000000	0.0445089	Exon	PPP1R1A
6	61150001	61200000	0.0445068	Intron	LIMCH1
15	43050001	43100000	0.0444896	Upstream	DENND5A
5	69200001	69250000	0.0444653	Exon	PWWP2A
23	42550001	42600000	0.0443914	Intergenic	LOC114110457-APCDD1
X	125000001	125050000	0.0443821	Gene	AMMECR1
7	69100001	69150000	0.0443502	Intergenic	LOC121820083-LOC101116579
24	4250001	4300000	0.0443475	Exon	C24H16orf96
14	63250001	63300000	0.0443344	Upstream	FCAR
15	73300001	73350000	0.0443125	Intergenic	ALX4-LOC121816714
15	40550001	40600000	0.0443099	Exon	USP47
13	62000001	62050000	0.0442984	Exon	BPIFB6
3	190100001	190150000	0.044292	Exon	LMNTD1
1	131500001	131550000	0.044272	Exon	LOC114111074
3	183650001	183700000	0.0442705	Gene	LOC101109167
7	75100001	75150000	0.0442636	Exon	GPX2
5	99750001	99800000	0.0442217	Downstream	PPIP5K2
18	55950001	56000000	0.0442081	Gene	UNC79
17	10100001	10150000	0.0442077	Exon	LOC121817001
4	76350001	76400000	0.0442056	Intergenic	HUS1-LOC114114653
18	750001	800000	0.0441647	Intergenic	NDN-LOC121817148
2	90300001	90350000	0.0441452	Intergenic	LOC121818658-IFNE
26	33150001	33200000	0.0441415	Exon	PLEKHA2
22	46500001	46550000	0.044123	Intergenic	DOCK1-NPS
6	91350001	91400000	0.0440744	Exon	USO1
25	33050001	33100000	0.0440627	Intergenic	RPS24-LOC121817961
13	66850001	66900000	0.0440315	Upstream	RPRD1B
10	49550001	49600000	0.0440137	Intron	KLF12
1	35850001	35900000	0.0440106	Intergenic	TRNAS-GGA_4-LOC114115115
7	48200001	48250000	0.0439993	Intergenic	ANXA2-TRNAC-GCA_126
9	36700001	36750000	0.0439877	Intergenic	PENK-LOC114116418
17	40300001	40350000	0.0439205	Downstream	FNIP2
9	53750001	53800000	0.0439158	Intergenic	LOC105613955-LOC114116518
X	122100001	122150000	0.0439112	Intergenic	LHFPL1-LOC114111364
3	82950001	83000000	0.0439098	Intergenic	LOC101117579-LOC121819065
5	49950001	50000000	0.0438358	Downstream	LOC101103233
3	16800001	16850000	0.0438233	Gene	RNF144A
3	46600001	46650000	0.0437475	Exon	XPO1
15	66250001	66300000	0.0437335	Intergenic	LOC101107200-LOC121816036
1	66500001	66550000	0.0437137	Exon	LOC101120617
1	141950001	142000000	0.0436839	Exon	USP25
6	75250001	75300000	0.0436751	Intergenic	LOC101118699-LOC101119217
12	62600001	62650000	0.043674	Exon	ZNF648
11	6350001	6400000	0.0436487	Intergenic	LOC101122369-TRNAS-GGA_162
4	51400001	51450000	0.0436279	Exon	LOC121819400
7	15600001	15650000	0.0436147	Gene	LOC114115564
12	43350001	43400000	0.0435836	Exon	SPSB1
X	70900001	70950000	0.0435692	Intergenic	TBX22-LOC101122074
2	26150001	26200000	0.043555	Intergenic	TRNAG-CCC_28-AUH
6	109550001	109600000	0.0435494	Intergenic	LOC121819849-LOC106991216
19	18250001	18300000	0.0435089	Intergenic	LMCD1-GRM7
2	227000001	227050000	0.0434819	Exon	DOCK10
X	18650001	18700000	0.0434818	Exon	RPS6KA3
11	12200001	12250000	0.0434758	Exon	APPBP2
3	21150001	21200000	0.043474	Intergenic	LPIN1-LOC121819007
19	6950001	7000000	0.0434603	Upstream	CMTM6
2	119400001	119450000	0.0434097	Intergenic	TRNAE-UUC_24-LOC114113390
1	139850001	139900000	0.0433929	Intergenic	LOC114109637-LOC121816207
11	32450001	32500000	0.0433698	Intergenic	LOC101115554-PMP22
20	22150001	22200000	0.043362	Gene	LOC101118060
20	21750001	21800000	0.0433452	Intergenic	LOC114109545-MMUT
6	6550001	6600000	0.0433329	Intergenic	LOC105615393-SYNPO2
20	51400001	51450000	0.0433255	Intergenic	LOC121817372-LOC114109598
12	66800001	66850000	0.0433066	Exon	TPR
9	3350001	3400000	0.0432869	Intergenic	SMAP1-SDHAF4
6	84750001	84800000	0.0432476	Exon	LOC101116231
6	29700001	29750000	0.0432428	Gene	UNC5C
19	42900001	42950000	0.0432021	Exon	ACOX2
18	45000001	45050000	0.0431954	Intron	SLC25A21
25	20050001	20100000	0.0431944	Intergenic	LOC101123090-LOC114110895
2	195250001	195300000	0.0431804	Intergenic	LOC121818551-LOC114113144
22	33750001	33800000	0.0431738	Exon	PLEKHS1
2	45950001	46000000	0.0431658	Intergenic	LPL-LOC101123612
22	23450001	23500000	0.0431653	Exon	NT5C2
2	700001	750000	0.0431588	Intron	SNTG2
X	28500001	28550000	0.043141	Intron	IL1RAPL1
3	142300001	142350000	0.043104	Downstream	TMEM117
1	251850001	251900000	0.0431031	Downstream	LOC121818571
2	119450001	119500000	0.0430424	Exon	PMS1
8	66200001	66250000	0.0430028	Exon	TRNAC-ACA_127
X	135050001	135100000	0.0429985	Intergenic	LOC114111330-LOC101102706
6	69600001	69650000	0.0429957	Exon	FIP1L1
17	27900001	27950000	0.0429954	Intergenic	LOC101108425-LOC101118817
17	16850001	16900000	0.0429841	Gene	RNF150
19	31700001	31750000	0.0429628	Exon	MITF
2	106950001	107000000	0.0429627	Intergenic	LOC114113314-LOC105608584
6	2850001	2900000	0.0429526	Intergenic	NPY1R-NAF1
2	6350001	6400000	0.0429413	Gene	ASTN2
X	66550001	66600000	0.0429344	Exon	SLC16A2
5	52050001	52100000	0.0429289	Intron	NR3C1
X	47700001	47750000	0.0429193	Exon	LAS1L
2	184150001	184200000	0.0429129	Upstream	LOC121818721
X	18000001	18050000	0.0429023	Exon	MAP3K15
X	106700001	106750000	0.0428901	Intergenic	TRNAC-GCA_245-LOC101115685
18	54350001	54400000	0.0428829	Upstream	TC2N
2	188750001	188800000	0.0428434	Downstream	TRNAC-GCA_42
18	9850001	9900000	0.0428416	Intergenic	LOC101113438-LOC105603042
4	106750001	106800000	0.0427886	Exon	TRNAG-CCC_71
5	70300001	70350000	0.0427817	Intergenic	ATP10B-GABRB2
17	60650001	60700000	0.0427665	Exon	RBM19
X	94400001	94450000	0.0427631	Intergenic	LDOC1-LOC121818348
1	50500001	50550000	0.04276	Gene	LOC101120030
2	66300001	66350000	0.0427344	Gene	TRNAC-ACA_39
6	69450001	69500000	0.042699	Exon	SCFD2
1	17200001	17250000	0.0426921	Exon	P3H1
11	36000001	36050000	0.0426666	Exon	EME1
10	19100001	19150000	0.0426644	Gene	FNDC3A
17	34850001	34900000	0.0426476	Exon	SPATA5
3	187200001	187250000	0.0426396	Intergenic	CCDC91-PTHLH
19	1850001	1900000	0.0426025	Exon	SLC4A7
16	69050001	69100000	0.0425728	Intergenic	LOC121816779-IRX1
13	34050001	34100000	0.042525	Exon	SVIL
4	34100001	34150000	0.0425188	Intergenic	LOC121819507-LOC101121256
8	5450001	5500000	0.042512	Intergenic	LOC106990607-TRNAW-CCA_112
6	24200001	24250000	0.0425116	Intergenic	PPP3CA-EMCN
19	1800001	1850000	0.0424695	Exon	SLC4A7
24	750001	800000	0.0424693	Downstream	LOC114110674
2	9500001	9550000	0.0424533	Exon	COL27A1
15	25200001	25250000	0.0424375	Intergenic	LOC101115226-CADM1
1	200100001	200150000	0.042428	Intergenic	LOC101110107-LOC114113830
23	42500001	42550000	0.0424166	Intergenic	LOC114110457-APCDD1
X	32000001	32050000	0.0423975	Exon	DMD
X	16350001	16400000	0.0423965	Intergenic	LOC101103378-LOC101103626
5	78450001	78500000	0.0423604	Intron	MSH3
5	61800001	61850000	0.0423444	Downstream	LOC121819660
10	64250001	64300000	0.0423379	Intergenic	SLITRK5-LOC114116752
23	6250001	6300000	0.0423162	Intergenic	NETO1-LOC121817710
21	46350001	46400000	0.0423152	Exon	MOB2
16	37400001	37450000	0.0423005	Exon	NIPBL
4	43900001	43950000	0.0422674	Intergenic	LOC121819496-MAGI2
26	24950001	25000000	0.0422584	Intergenic	TRNAE-UUC_122-LOC114111062
18	62000001	62050000	0.0422512	Intergenic	BCL11B-SETD3
17	61050001	61100000	0.0422433	Intergenic	LOC121816962-TRNAR-GCG_10
9	36550001	36600000	0.0422222	Intergenic	PENK-LOC114116418
13	12850001	12900000	0.0422185	Intergenic	TRNAE-UUC_77-LOC105610814
4	29400001	29450000	0.0421557	Intron	TMEM196
12	9150001	9200000	0.0421312	Intergenic	TRNAK-UUU_18-LOC114117385
26	24150001	24200000	0.0421308	Intergenic	MFHAS1-LOC105605187
3	223000001	223050000	0.0420903	Intron	TBC1D22A
25	32400001	32450000	0.0420843	Intron	KCNMA1
3	118800001	118850000	0.0420787	Gene	TMTC2
17	57100001	57150000	0.0420739	Exon	VSIG10
5	12750001	12800000	0.0420516	Exon	CDC37
3	175800001	175850000	0.0420427	Exon	TMEM263
2	35650001	35700000	0.0420374	Intergenic	SLC28A3-LOC101117048
25	9950001	10000000	0.0420245	Intergenic	ZP4-LOC114110870
13	16050001	16100000	0.0420155	Exon	DHTKD1
4	3150001	3200000	0.0420013	Intergenic	LOC105614180-LOC101105999
1	250050001	250100000	0.0419791	Gene	NMNAT3
19	43700001	43750000	0.0419736	Exon	ARF4
6	69750001	69800000	0.0419687	Exon	LNX1
1	208050001	208100000	0.0419665	Intron	PEX5L
X	42350001	42400000	0.0419434	Intergenic	TRNAW-CCA_236-LOC101105884
X	66250001	66300000	0.0419369	Intergenic	LOC105605507-MIR374B
3	204250001	204300000	0.0419145	Exon	TAS2R42
2	57900001	57950000	0.0419103	Intergenic	TRNAS-GGA_49-PSAT1
17	12900001	12950000	0.0419006	Intergenic	SMAD1-LOC106991696
X	118450001	118500000	0.0418761	Intergenic	SLC6A14-AGTR2
7	75150001	75200000	0.041873	Exon	RAB15
X	37850001	37900000	0.0418419	Upstream	TRNAC-GCA_234
12	5950001	6000000	0.0418335	Gene	KCNT2
6	79350001	79400000	0.0418284	Intergenic	LOC114115482-TRNAY-GUA_12
2	210600001	210650000	0.0418111	Intergenic	PTH2R-LOC114113281
X	114200001	114250000	0.0418108	Upstream	RBMX2
3	197900001	197950000	0.0418063	Intergenic	LOC121819197-TRNAS-GGA_85
3	186700001	186750000	0.041801	Intergenic	TRNAC-ACA_71-CCDC91
19	27650001	27700000	0.0417928	Intergenic	CNTN3-LOC105603436
2	35600001	35650000	0.0417874	Intergenic	SLC28A3-LOC101117048
1	134650001	134700000	0.0417842	Intergenic	TRNAS-GGA_12-LOC114112591
16	63750001	63800000	0.041771	Exon	TRNAR-GCG_9
15	2850001	2900000	0.0417467	Intergenic	GRIA4-LOC101117013
10	56950001	57000000	0.041716	Intergenic	LOC101103736-SLITRK1
14	61450001	61500000	0.0416996	Exon	LOC101111827
1	242650001	242700000	0.0416984	Exon	LOC105604058
2	17000001	17050000	0.0416777	Intergenic	LOC114113376-LOC114113360
21	41300001	41350000	0.041674	Intron	PC
2	80250001	80300000	0.0416368	Intergenic	LOC101120731-TRNAR-CCU_5
12	11650001	11700000	0.0416232	Exon	LOC105611804
17	40250001	40300000	0.0416144	Gene	C17H4orf45
18	53200001	53250000	0.0415618	Exon	PDIA3
4	3100001	3150000	0.0415558	Intergenic	LOC105614180-LOC101105999
26	6700001	6750000	0.0415551	Intron	GPM6A
23	44550001	44600000	0.0415498	Intergenic	LOC101108009-SETBP1
17	34900001	34950000	0.0415202	Exon	LOC101102839
10	18400001	18450000	0.0415101	Downstream	ITM2B
15	36650001	36700000	0.0414902	Intergenic	LOC121816683-INSC
2	249400001	249450000	0.0414639	Exon	SZRD1
8	4500001	4550000	0.0414629	Exon	TRNAA-UGC_12
6	87200001	87250000	0.0414299	Upstream	SLC4A4
3	156450001	156500000	0.0414082	Downstream	TRNAF-AAA_1
25	21200001	21250000	0.0413925	Intergenic	LOC101123090-LOC114110895
X	87000001	87050000	0.0413874	Exon	AFF2
17	57050001	57100000	0.0413818	Exon	TAOK3
9	83350001	83400000	0.0413805	Exon	TMEM67
14	22500001	22550000	0.0413568	Intergenic	LOC121816482-LOC105608129
18	2950001	3000000	0.0413521	Intergenic	TRNAE-UUC_90-LOC106990481
1	92050001	92100000	0.0413494	Exon	AMPD1
10	32050001	32100000	0.041348	Intron	FLT1
3	134550001	134600000	0.0413314	Exon	SCN8A
10	50700001	50750000	0.0413303	Intergenic	LOC101123052-TRNAE-CUC_27
X	46750001	46800000	0.0413298	Intron	MTMR8
2	195700001	195750000	0.0413294	Intergenic	LOC121818551-LOC114113144
5	36700001	36750000	0.0413172	Exon	FAM193B
3	68500001	68550000	0.0413138	Exon	CFAP36
10	58700001	58750000	0.0413133	Intergenic	LOC101103736-SLITRK1
X	67600001	67650000	0.0412904	Exon	ZDHHC15
8	71550001	71600000	0.0412596	Intergenic	ADGB-STXBP5
9	53550001	53600000	0.0412496	Exon	LOC105613955
6	8850001	8900000	0.0412472	Downstream	LOC105612939
X	47650001	47700000	0.0412466	Exon	ZC3H12B
10	18050001	18100000	0.0411885	Intergenic	HTR2A-SUCLA2
18	38250001	38300000	0.0411739	Intergenic	PRKD1-TRNAG-CCC_183
3	18300001	18350000	0.0411367	Exon	KIDINS220
2	208400001	208450000	0.0411311	Exon	ZDBF2
2	174550001	174600000	0.0411281	Intergenic	LOC114112874-CXCR4
19	53300001	53350000	0.0411262	Upstream	FYCO1
X	135000001	135050000	0.041123	Intergenic	LOC114111330-LOC101102706
6	112250001	112300000	0.0411105	Exon	LOC114115351
17	2000001	2050000	0.0410942	Intergenic	TLL1-MAP9
1	52150001	52200000	0.0410837	Intergenic	ASB17-ST6GALNAC3
2	195900001	195950000	0.0410743	Intergenic	LOC121818551-LOC114113144
1	78850001	78900000	0.041057	Exon	LOC121819842
X	66300001	66350000	0.0410541	Intergenic	MIR374B-MIR374A
1	264550001	264600000	0.0410534	Exon	RRP1
9	75300001	75350000	0.041048	Gene	NCALD
10	67500001	67550000	0.0410425	Intron	GPC5
18	850001	900000	0.0410339	Intergenic	NDN-LOC121817148
19	42550001	42600000	0.0410027	Gene	CFAP20DC
9	30450001	30500000	0.040985	Intergenic	ZHX2-LOC114116414
4	50050001	50100000	0.0409716	Exon	DUS4L
16	37050001	37100000	0.0409649	Exon	WDR70
16	4200001	4250000	0.0409464	Exon	UBTD2
3	223050001	223100000	0.0409448	Intron	TBC1D22A
3	120350001	120400000	0.0409445	Intergenic	LOC114113743-LOC114114203
11	27950001	28000000	0.0409405	Exon	MYH10
16	36950001	37000000	0.04087	Exon	WDR70
2	185000001	185050000	0.0408654	Intergenic	CFAP221-TMEM177
1	267550001	267600000	0.0408367	Intergenic	LOC101108019-RUNX1
3	164750001	164800000	0.0408364	Downstream	LOC101113142
X	107650001	107700000	0.0408278	Exon	THOC2
19	32500001	32550000	0.0408224	Exon	ARL6IP5
2	88000001	88050000	0.0408173	Exon	SLC24A2
18	3200001	3250000	0.0408098	Exon	GABRB3
14	39100001	39150000	0.040807	Downstream	ZNF23
16	37450001	37500000	0.0408018	Intron	NIPBL
3	30800001	30850000	0.0407972	Exon	LOC105609910
6	99500001	99550000	0.040791	Intergenic	LOC114115495-NKX6-1
12	68200001	68250000	0.0407719	Intergenic	LOC101102162-LOC106991460
10	64800001	64850000	0.0407676	Intergenic	LOC114116752-TRNAW-CCA_135
1	230750001	230800000	0.0407624	Exon	VEPH1
1	46550001	46600000	0.040757	Downstream	PTGER3
3	26900001	26950000	0.0407538	Intergenic	TRNAW-CCA_45-OSR1
25	15700001	15750000	0.0407514	Intron	ANK3
12	11800001	11850000	0.0407374	Upstream	LOC105611803
8	71500001	71550000	0.0407201	Intergenic	ADGB-STXBP5
7	55650001	55700000	0.0406868	Intergenic	LOC101105507-LOC121819979
3	143550001	143600000	0.0406661	Intergenic	TRNAI-GAU-LOC114114219
1	62800001	62850000	0.0406637	Downstream	COL24A1
X	88750001	88800000	0.0406592	Gene	LOC114111651
1	230900001	230950000	0.0406476	Downstream	LOC114111065
7	57500001	57550000	0.0406231	Downstream	TNFAIP8L3
4	35750001	35800000	0.0406165	Intergenic	GRM3-LOC114114601
15	43100001	43150000	0.0406139	Intron	DENND5A
13	64500001	64550000	0.0405868	Downstream	MMP24
16	27100001	27150000	0.0405864	Intergenic	LOC121816770-LOC121816809
1	207700001	207750000	0.0405798	Intergenic	TTC14-LOC114109402
7	55300001	55350000	0.0405753	Intergenic	LOC101102151-TRNAW-CCA_103
10	58650001	58700000	0.0405513	Intergenic	LOC101103736-SLITRK1
17	28000001	28050000	0.0405468	Intergenic	LOC101108425-LOC101118817
X	114000001	114050000	0.0405281	Exon	AIFM1
16	900001	950000	0.0405149	Intron	SLIT3
19	18200001	18250000	0.0404985	Intergenic	LMCD1-GRM7
15	59800001	59850000	0.0404775	Intergenic	FSHB-LOC101118726
2	174500001	174550000	0.0404706	Intergenic	LOC114112874-CXCR4
14	12850001	12900000	0.0404634	Exon	CA5A
6	22950001	23000000	0.0404423	Intergenic	LOC114115394-BANK1
1	211700001	211750000	0.0404294	Gene	LOC114111655
8	5350001	5400000	0.040421	Intergenic	LOC106990607-TRNAW-CCA_112
2	64450001	64500000	0.0404082	Upstream	GDA
2	14400001	14450000	0.0404057	Intergenic	ACTL7A-ACTL7B
1	121100001	121150000	0.0403873	Gene	LOC114111399
19	35100001	35150000	0.0403632	Gene	LRIG1
4	70100001	70150000	0.0403531	Intron	HIBADH
19	58350001	58400000	0.0403276	Exon	LOC121817284
4	70200001	70250000	0.0403273	Intergenic	HIBADH-LOC121819409
1	55200001	55250000	0.040323	Intergenic	IFI44-ADGRL4
15	81300001	81350000	0.0403205	Exon	LOC114118468
1	56050001	56100000	0.0403083	Intergenic	ADGRL4-LOC114111194
21	25350001	25400000	0.0403042	Intergenic	LOC101115664-LOC101115918
5	31150001	31200000	0.0402774	Intergenic	PRR16-LOC101114013
1	132750001	132800000	0.0402771	Intergenic	LOC121818678-LOC101119181
5	66900001	66950000	0.0402688	Downstream	THG1L
4	50250001	50300000	0.0402657	Exon	CBLL1
16	37350001	37400000	0.0402362	Exon	NIPBL
X	119400001	119450000	0.040207	Intergenic	PLS3-LRCH2
2	221000001	221050000	0.0401985	Exon	NHEJ1
25	27050001	27100000	0.0401915	Intron	CDH23
14	23150001	23200000	0.0401908	Upstream	LOC105608122
10	22150001	22200000	0.0401622	Intergenic	MRPS31-FOXO1
14	12750001	12800000	0.0401557	Downstream	LOC114117863
2	210750001	210800000	0.0401457	Intergenic	PTH2R-LOC114113281
11	47550001	47600000	0.0401259	Exon	KCNH6
X	16500001	16550000	0.0401221	Downstream	SCML2
5	71600001	71650000	0.0401158	Intergenic	GABRG2-LOC101116397
10	33350001	33400000	0.0400985	Exon	CDK8
18	6350001	6400000	0.0400594	Exon	MEF2A
6	89650001	89700000	0.0400304	Intergenic	LOC101103238-TRNAS-GGA_118
X	89550001	89600000	0.0400187	Intergenic	LOC101112382-SLITRK2
3	186800001	186850000	0.0400111	Exon	CCDC91
2	36000001	36050000	0.0400102	Exon	GKAP1
9	59250001	59300000	0.0399969	Gene	EXT1
4	3800001	3850000	0.0399875	Intergenic	LOC101105999-LOC101106253
2	94350001	94400000	0.0399825	Exon	TUSC1
5	39250001	39300000	0.0399695	Intergenic	LOC101118610-LOC101118872
25	3700001	3750000	0.0399683	Exon	TSNAX
1	57100001	57150000	0.0399648	Gene	LOC114113046
2	62200001	62250000	0.0399604	Intergenic	LOC114113406-LOC101123012
17	12950001	13000000	0.0399474	Intergenic	SMAD1-LOC106991696
16	27150001	27200000	0.0399352	Intergenic	LOC121816770-LOC121816809
6	17850001	17900000	0.0399057	Gene	PAPSS1
6	9750001	9800000	0.0399031	Intergenic	LOC101116990-LOC114115400
X	21050001	21100000	0.0398993	Intergenic	TRNAC-ACA_234-DDX53
8	73250001	73300000	0.0398896	Gene	UST
3	103300001	103350000	0.0398742	Intron	TMEM131
13	24100001	24150000	0.0398725	Intergenic	LOC114117654-KIAA1217
2	168000001	168050000	0.0398561	Intergenic	LOC114113282-LRP1B
6	31300001	31350000	0.0398492	Downstream	LOC101102814
1	220100001	220150000	0.039824	Intergenic	GOLIM4-LOC101114926
3	201300001	201350000	0.0398092	Intergenic	LOC101109004-LOC114113816
10	65750001	65800000	0.039801	Intergenic	LOC114116699-LOC114116700
23	26150001	26200000	0.0397976	Intergenic	DSG1-DSC1
16	38750001	38800000	0.0397903	Intergenic	SPEF2-PR
1	171050001	171100000	0.0397901	Gene	ALCAM
16	4800001	4850000	0.0397859	Gene	ERGIC1
15	49850001	49900000	0.0397684	Exon	STIM1
3	147500001	147550000	0.039752	Intron	SLC2A13
17	35000001	35050000	0.0397468	Downstream	NUDT6
8	5000001	5050000	0.0397241	Intergenic	MEI4-LOC106990607
3	142250001	142300000	0.0397001	Downstream	TMEM117
20	8300001	8350000	0.039699	Exon	GRM4
19	42650001	42700000	0.0396844	Intron	CFAP20DC
21	31650001	31700000	0.0396811	Intron	OPCML
17	35050001	35100000	0.0396703	Intergenic	FGF2-BBS12
9	52000001	52050000	0.0396653	Intergenic	HNF4G-LOC114116512
15	44250001	44300000	0.0396608	Upstream	LOC114118259
1	164000001	164050000	0.0396469	Downstream	ST3GAL6
6	69700001	69750000	0.0396443	Exon	LNX1
20	44850001	44900000	0.0396409	Downstream	TFAP2A
3	170350001	170400000	0.0396113	Gene	ANO4
4	6100001	6150000	0.0396111	Downstream	GRB10
4	39950001	40000000	0.0396009	Intron	CACNA2D1
5	40900001	40950000	0.0395819	Downstream	RNF126
1	145200001	145250000	0.0395518	Upstream	ROBO2
16	27050001	27100000	0.0395505	Intergenic	LOC121816770-LOC121816809
15	65950001	66000000	0.0395469	Downstream	LOC121816712
5	87050001	87100000	0.0395443	Intergenic	TRNAW-CCA_86-TRNAS-GGA_110				GGA_110
1	130150001	130200000	0.0395289	Exon	ADAMTS1
20	30600001	30650000	0.0395279	Exon	LOC101103021
3	193800001	193850000	0.0395022	Upstream	ABCC9
X	66600001	66650000	0.0394832	Upstream	TRNAC-GCA_238
2	119650001	119700000	0.0394805	Exon	ANKAR
3	56250001	56300000	0.03948	Intergenic	LOC121818951-LOC114113593
1	235300001	235350000	0.0394719	Downstream	RAP2B
17	26350001	26400000	0.0394628	Intergenic	LOC101118305-LOC101118560
X	123050001	123100000	0.0394512	Upstream	TRPC5OS
18	20700001	20750000	0.0394466	Exon	ZNF710
1	255750001	255800000	0.0394194	Gene	RYK
8	34350001	34400000	0.0394173	Intergenic	TRNAC-ACA_122-TRNAW-CCA_116				CCA_116
11	27150001	27200000	0.0394134	Exon	TP53
5	70200001	70250000	0.0394114	Intergenic	ATP10B-GABRB2
15	49000001	49050000	0.0394111	Exon	LOC101117018
24	26950001	27000000	0.0393988	Upstream	ZG16
13	35850001	35900000	0.0393987	Intron	MPP7
17	57000001	57050000	0.0393965	Exon	TAOK3
5	43850001	43900000	0.0393869	Downstream	CAMLG
3	204300001	204350000	0.0393751	Downstream	LOC101121003
6	101500001	101550000	0.0393742	Exon	ARHGAP24
14	9900001	9950000	0.039367	Downstream	MBTPS1
2	231050001	231100000	0.0393552	Intron	PID1
2	35950001	36000000	0.039351	Intron	GKAP1
4	52800001	52850000	0.0393498	Intron	ST7
15	75000001	75050000	0.039335	Exon	PHF21A
15	40500001	40550000	0.0393333	Exon	USP47
17	32500001	32550000	0.0393272	Exon	FAT4
15	35500001	35550000	0.0393192	Intergenic	C15H11orf58-LOC121816633
X	101850001	101900000	0.0393165	Upstream	HS6ST2
2	172450001	172500000	0.0393039	Intergenic	SPOPL-HNMT
12	63300001	63350000	0.0393038	Exon	NPL
6	41250001	41300000	0.0392987	Intron	KCNIP4
24	25600001	25650000	0.0392892	Upstream	GTF3C1
23	28300001	28350000	0.0392824	Intergenic	TRNAS-GGA_220-LOC114110491
10	57550001	57600000	0.0392292	Intergenic	LOC101103736-SLITRK1
8	10400001	10450000	0.0392229	Exon	ME1
X	80150001	80200000	0.0392036	Exon	LOC101109774
2	111750001	111800000	0.0392017	Gene	SH3RF1
6	72950001	73000000	0.0392016	Exon	LOC105615501
X	70050001	70100000	0.0391932	Intergenic	TRNAC-ACA_242-P2RY10
3	64150001	64200000	0.0391721	Intergenic	LOC106991019-LOC121819050
25	18200001	18250000	0.0391576	Upstream	EGR2
22	51300001	51350000	0.0391459	Exon	LOC114110296
X	46950001	47000000	0.0391404	Exon	ZC4H2
7	36100001	36150000	0.0391369	Exon	HAUS2
1	196550001	196600000	0.0391336	Intergenic	LOC105602566-CCDC50
9	58400001	58450000	0.0390879	Intergenic	TNFRSF11B-LOC114116379
3	115850001	115900000	0.0390791	Exon	PPP1R12A
18	44600001	44650000	0.0390552	Exon	PAX9
1	25550001	25600000	0.0390451	Upstream	C1H1orf185
8	83800001	83850000	0.0390336	Exon	PNLDC1
22	7900001	7950000	0.0390297	Exon	PRKG1
21	34850001	34900000	0.0390197	Exon	LOC121817512
21	19650001	19700000	0.0390016	Exon	GAS2
16	38800001	38850000	0.0389956	Intergenic	SPEF2-PR
3	217100001	217150000	0.038995	Upstream	GRAP2
1	214800001	214850000	0.0389831	Intergenic	TRNAC-GCA_13-SPATA16
16	19300001	19350000	0.038968	Gene	PDE4D
19	43150001	43200000	0.0389587	Exon	ABHD6
4	6000001	6050000	0.0389547	Gene	GRB10
19	2600001	2650000	0.0389487	Intergenic	LOC121817195-CMC1
1	88350001	88400000	0.0389458	Intergenic	LRIF1-DRAM2
3	175350001	175400000	0.0389421	Gene	POLR3B
1	15250001	15300000	0.0389279	Exon	NFYC
26	13300001	13350000	0.0389251	Intron	WWC2
6	22650001	22700000	0.0389221	Intergenic	NFKB1-LOC101122110
5	94950001	95000000	0.0389191	Intergenic	LOC121819705-RGMB
10	15800001	15850000	0.0389175	Exon	LOC121820492
17	31100001	31150000	0.0389047	Intergenic	LOC114108913-LOC101122981
9	9150001	9200000	0.0388843	Intergenic	TRNAW-CCA_125-LOC106991333
7	7050001	7100000	0.0388752	Exon	POC5
6	36200001	36250000	0.0388739	Intergenic	GPRIN3-LOC114115406
10	50850001	50900000	0.0388574	Intergenic	TRNAE-CUC_27-TBC1D4
10	40200001	40250000	0.0388557	Intron	PCDH9
3	34750001	34800000	0.0388555	Downstream	RBKS
12	53150001	53200000	0.0388545	Exon	PRDM2
23	23300001	23350000	0.0388507	Upstream	NOL4
9	94150001	94200000	0.038847	Exon	TAF2
22	9900001	9950000	0.0388453	Intron	RNLS
9	64850001	64900000	0.0388416	Gene	LOC121820313
8	34300001	34350000	0.038815	Intergenic	TRNAC-ACA_122-TRNAW-CCA_116				CCA_116
25	32450001	32500000	0.0388068	Intron	KCNMA1
16	59750001	59800000	0.0388049	Intergenic	DNAH5-TRNAW-CCA_180
1	187100001	187150000	0.0387998	Exon	IQCB1
1	265650001	265700000	0.0387973	Exon	ADARB1
7	83400001	83450000	0.0387629	Exon	ZNF410
23	43950001	44000000	0.0387416	Exon	FAM210A
22	51100001	51150000	0.0387243	Exon	TUBGCP2
3	140700001	140750000	0.0386785	Intron	ARID2
18	53700001	53750000	0.0386666	Upstream	DGLUCY
10	63200001	63250000	0.0386449	Intergenic	SLITRK5-LOC114116752
20	34550001	34600000	0.038644	Upstream	LOC443319
8	90150001	90200000	0.0386199	Exon	LOC121820223
1	121000001	121050000	0.03861	Intergenic	LOC121816055-LOC114111399
14	18850001	18900000	0.0385957	Intergenic	LOC114117786-TRNAC-GCA_179
6	106650001	106700000	0.0385947	Intergenic	LOC121819885-TRNAA-UGC_10
1	105850001	105900000	0.0385866	Upstream	GON4L
17	58850001	58900000	0.0385809	Intron	MED13L
1	241900001	241950000	0.0385778	Intergenic	ZIC4-LOC114110945
18	46250001	46300000	0.0385726	Intergenic	CLEC14A-TRNAY-GUA_44
16	25500001	25550000	0.0385634	Intergenic	LOC121816807-NDUFS4
X	115350001	115400000	0.0385596	Exon	KIAA1210
18	59450001	59500000	0.0385539	Intergenic	VRK1-LOC114109258
1	87050001	87100000	0.038541	Exon	GSTM3
17	4550001	4600000	0.0385205	Exon	TRIM2
4	81150001	81200000	0.0384755	Intergenic	INHBA-LOC114114534
23	15450001	15500000	0.0384755	Intergenic	LOC101114074-LOC101106129
2	158900001	158950000	0.0384665	Intergenic	TRNAG-CCC_34-LOC114112869
23	28500001	28550000	0.0384588	Intergenic	TRNAS-GGA_220-LOC114110491
7	65750001	65800000	0.0384557	Intergenic	DLGAP5-FBXO34
19	27550001	27600000	0.0384463	Intergenic	CNTN3-LOC105603436
10	66900001	66950000	0.0384384	Gene	GPC5
X	69950001	70000000	0.0384245	Exon	TRNAC-ACA_242
26	41500001	41550000	0.038406	Intergenic	LOC106990476-LOC121818053
3	69450001	69500000	0.0383857	Intron	SPTBN1
1	72350001	72400000	0.0383778	Downstream	RWDD3
16	15300001	15350000	0.0383748	Intron	RNF180
3	46550001	46600000	0.0383509	Exon	XPO1
6	80500001	80550000	0.0383312	Exon	TECRL
X	116550001	116600000	0.0383196	Intergenic	WDR44-LOC101105888
2	114050001	114100000	0.0383124	Intergenic	CYFIP1-TUBGCP5
6	54550001	54600000	0.0382917	Intergenic	LOC101109539-TRNAW-CCA_93
8	88750001	88800000	0.0382839	Upstream	PDE10A
2	116450001	116500000	0.0382627	Intergenic	LOC101117569-LOC114113454
18	39250001	39300000	0.038257	Intergenic	LOC121817052-COCH
4	36750001	36800000	0.0382433	Intergenic	TRNAC-GCA_80-SEMA3D
10	80800001	80850000	0.0382371	Intergenic	LOC121820469-LOC114116705
3	183100001	183150000	0.0382062	Intron	BICD1
3	167150001	167200000	0.0382053	Intergenic	NEDD1-LOC105609280
12	64150001	64200000	0.0381957	Intergenic	APOBEC4-TRNAG-CCC_121
3	132050001	132100000	0.0381875	Exon	NCKAP1L
1	4750001	4800000	0.0381724	Gene	IQCA1
3	186900001	186950000	0.0381593	Exon	CCDC91
17	41700001	41750000	0.038153	Intergenic	LOC101108163-LOC101108423
2	19750001	19800000	0.0381529	Intergenic	SMC2-LOC114113308
6	77250001	77300000	0.0381062	Intergenic	LOC114115479-ADGRL3
23	33700001	33750000	0.0381039	Exon	TMEM241
25	34600001	34650000	0.0380948	Upstream	LOC114110794
X	48450001	48500000	0.0380941	Intron	HEPH
13	63900001	63950000	0.0380889	Exon	PIGU
24	23000001	23050000	0.0380819	Exon	TNRC6A
15	44700001	44750000	0.0380618	Exon	PPFIBP2
3	40350001	40400000	0.0380508	Intergenic	TRNAS-GGA_76-ETAA1
7	25800001	25850000	0.038046	Exon	LOC101105825
9	48450001	48500000	0.0380346	Intergenic	LOC114116461-TRPA1
5	7300001	7350000	0.0380314	Exon	LOC101118184
3	140500001	140550000	0.0380281	Upstream	SCAF11
6	37450001	37500000	0.0380077	Intergenic	SPP1-MEPE
2	110400001	110450000	0.0380076	Intergenic	LOC114113346-LOC114113423
17	200001	250000	0.0379902	Intergenic	CHR_START-LOC105605790
11	23600001	23650000	0.0379866	Gene	RAP1GAP2
8	48000001	48050000	0.0379731	Upstream	TRNAG-CCC_91
10	41150001	41200000	0.0379704	Intergenic	PCDH9-LOC101121273
3	21050001	21100000	0.0379524	Intergenic	LPIN1-LOC121819007
1	241250001	241300000	0.0379359	Intergenic	LOC105604023-TRNAG-UCC_15
3	97400001	97450000	0.0379358	Intergenic	MRPS9-LOC114113954
X	54400001	54450000	0.0379233	Exon	SHROOM4
X	114350001	114400000	0.0379206	Intergenic	TRNAG-GCC_60-LOC121818378
1	26550001	26600000	0.0379169	Intergenic	BTF3L4-ZFYVE9
6	91400001	91450000	0.0379107	Exon	LOC114115476
5	66850001	66900000	0.0379099	Exon	SOX30
3	186750001	186800000	0.0379071	Intergenic	TRNAC-ACA_71-CCDC91
9	75950001	76000000	0.0379015	Intergenic	LOC121820357-ZNF706
6	200001	250000	0.0378883	Intergenic	LOC114115498-LOC101112139
X	67800001	67850000	0.0378849	Upstream	LOC101116125
X	116050001	116100000	0.0378714	Upstream	LOC114111361
3	103250001	103300000	0.0378685	Gene	TMEM131
25	15550001	15600000	0.0378426	Intron	ANK3
16	44550001	44600000	0.0378159	Intergenic	LOC101116348-TRNAS-GGA_190
21	29500001	29550000	0.0377849	Upstream	LOC105604057
17	53700001	53750000	0.0377849	Upstream	KDM2B
9	28050001	28100000	0.037756	Exon	NSMCE2
13	18000001	18050000	0.0377357	Gene	PARD3
8	56600001	56650000	0.0377132	Exon	EPB41L2
X	80350001	80400000	0.0377089	Exon	ARHGAP4
X	41550001	41600000	0.0376842	Intergenic	LOC114111806-PPP1R2C
1	14450001	14500000	0.0376646	Exon	TRIT1
X	130250001	130300000	0.0376592	Upstream	LOC121818272
1	50800001	50850000	0.0376461	Exon	ERICH3
2	110100001	110150000	0.0376439	Intergenic	LOC114113346-LOC114113423
3	154300001	154350000	0.0376259	Intergenic	LOC121819124-MSRB3
1	251800001	251850000	0.0376231	Exon	LOC121818571
26	15900001	15950000	0.0376157	Intron	LOC106990546
14	25550001	25600000	0.0376156	Upstream	LOC105611951
6	77150001	77200000	0.0376053	Intergenic	LOC114115479-ADGRL3
3	143800001	143850000	0.0376049	Intergenic	TRNAI-GAU-LOC114114219
3	82100001	82150000	0.0375966	Exon	LOC106991055
1	121050001	121100000	0.0375873	Intergenic	LOC121816055-LOC114111399
19	10700001	10750000	0.0375795	Exon	TRANK1
7	48500001	48550000	0.037579	Downstream	LOC105610560
3	59550001	59600000	0.0375643	Intergenic	LOC101110577-PAX8
5	84700001	84750000	0.0375611	Intergenic	LOC101105328-LOC121819703
4	110050001	110100000	0.0375454	Intergenic	TRNAS-GGA_102-CNTNAP2
1	162500001	162550000	0.0375407	Gene	EPHA6
4	75750001	75800000	0.0375381	Intergenic	TRNAS-AGA_5-STEAP1
25	44250001	44300000	0.037532	Intergenic	LOC121817988-LOC106991933
3	34450001	34500000	0.0375245	Intergenic	NRBP1-KRTCAP3
2	192050001	192100000	0.037522	Intergenic	LOC101116805-LOC121818725
23	51250001	51300000	0.0375197	Intergenic	MEX3C-TRNAC-ACA_214
1	116000001	116050000	0.0375193	Gene	LOC101111330
11	37950001	38000000	0.0375021	Gene	SKAP1
2	227600001	227650000	0.0374894	Gene	NYAP2
15	9700001	9750000	0.0374835	Exon	CNTN5
24	3450001	3500000	0.0374773	Exon	CLUAP1
18	16950001	17000000	0.0374766	Intron	AGBL1
12	11700001	11750000	0.0374764	Intergenic	LOC105611804-TRNAC-GCA_163
3	16950001	17000000	0.0374623	Intergenic	RNF144A-LOC121819001
9	18000001	18050000	0.03746	Intergenic	LOC121820306-KHDRBS3
14	29650001	29700000	0.0374522	Intergenic	LOC101102924-TRNAC-ACA_165
4	51250001	51300000	0.037428	Gene	EPDR1
17	21600001	21650000	0.0374149	Intergenic	LOC114118835-LOC114108937
X	16300001	16350000	0.0374114	Intergenic	LOC101103378-LOC101103626
1	180550001	180600000	0.0374037	Exon	ZBTB20
2	112450001	112500000	0.0373801	Exon	ANXA10
1	84650001	84700000	0.0373606	Exon	NTNG1
15	49900001	49950000	0.0373567	Intron	STIM1
15	44150001	44200000	0.0373143	Exon	TUB
11	50600001	50650000	0.0373128	Exon	MRPL12
9	21600001	21650000	0.0373073	Exon	PHF20L1
16	34550001	34600000	0.037306	Intergenic	TRNAE-CUC_41-LOC105602671
14	41900001	41950000	0.0373013	Intergenic	LOC114118108-TRNAG-CCC_137
6	112300001	112350000	0.0372777	Intergenic	LOC114115351-LDB2
2	41950001	42000000	0.0372764	Downstream	LOC121818537
6	18650001	18700000	0.0372755	Intergenic	DKK2-GIMD1
20	12900001	12950000	0.0372651	Exon	DNAH8
2	9050001	9100000	0.0372635	Intergenic	TNFSF15-TEX48
2	107300001	107350000	0.037248	Exon	SAP30
15	40800001	40850000	0.0372417	Exon	GALNT18
9	70700001	70750000	0.0372338	Exon	LOC114116384
17	16700001	16750000	0.0372336	Intergenic	ZNF330-RNF150
4	103600001	103650000	0.0372131	Exon	TRIM24
25	20400001	20450000	0.0372107	Intergenic	LOC101123090-LOC114110895
15	16950001	17000000	0.0371893	Intergenic	SLN-SLC35F2
12	35600001	35650000	0.0371799	Intergenic	DPT-TRNAC-ACA_156
12	5500001	5550000	0.0371751	Intergenic	LOC114117320-LOC101114941
16	21750001	21800000	0.0371642	Intergenic	LOC114118794-ACTBL2
26	14950001	15000000	0.0371477	Exon	LOC101114586
22	43850001	43900000	0.0371176	Exon	ABRAXAS2
21	41350001	41400000	0.0370956	Downstream	C21H11orf86
X	135150001	135200000	0.0370953	Intergenic	LOC114111330-LOC101102706
13	66600001	66650000	0.0370904	Upstream	LOC114117684
13	31550001	31600000	0.0370667	Exon	STAM
15	38000001	38050000	0.0370637	Exon	COPB1
3	24500001	24550000	0.0370439	Intergenic	MYCN-TRNAH-GUG_11
8	45150001	45200000	0.0370367	Intergenic	EPHA7-LOC105612031
3	138900001	138950000	0.0370262	Exon	RPAP3
2	107950001	108000000	0.0370207	Intron	GALNTL6
13	26900001	26950000	0.0369945	Intergenic	LOC114117672-OPTN
13	16950001	17000000	0.03699	Exon	LOC101118373
2	124600001	124650000	0.0369813	Intergenic	FSIP2-LOC101121406
2	12100001	12150000	0.0369741	Exon	ECPAS
2	124650001	124700000	0.0369639	Exon	ZNF804A
23	42150001	42200000	0.0369605	Exon	PPP4R1
10	52950001	53000000	0.0369485	Exon	MYCBP2
18	1900001	1950000	0.0369459	Intergenic	LOC114109270-LOC114109114
3	118550001	118600000	0.0369189	Exon	METTL25
2	182000001	182050000	0.0369019	Intergenic	LOC114113398-LOC101117227
2	166000001	166050000	0.0368648	Intron	GTDC1
4	15900001	15950000	0.0368398	Intron	ASNS
11	55200001	55250000	0.036838	Exon	ITGB4
1	207450001	207500000	0.036833	Intergenic	TTC14-LOC114109402
14	6700001	6750000	0.0368317	Intergenic	LOC105609364-DYNLRB2
1	167200001	167250000	0.0368177	Exon	LOC121816352
1	12800001	12850000	0.0368145	Intergenic	POU3F1-TRNAC-GCA
11	23550001	23600000	0.0368024	Upstream	RAP1GAP2
13	38650001	38700000	0.0367895	Gene	SLC24A3
18	48600001	48650000	0.0367813	Intergenic	LOC101107554-TRNAW-CCA_196
2	96000001	96050000	0.0367803	Exon	MOB3B
3	147550001	147600000	0.0367794	Intron	SLC2A13
19	43000001	43050000	0.0367717	Exon	PXK
19	32150001	32200000	0.0367644	Gene	FRMD4B
6	54600001	54650000	0.0367519	Intergenic	LOC101109539-TRNAW-CCA_93
23	44000001	44050000	0.0367444	Downstream	MC2R
9	26250001	26300000	0.0367355	Intergenic	LOC114116505-LOC101123473
13	11550001	11600000	0.0367354	Intergenic	LOC121816297-LOC114117690
26	35800001	35850000	0.0367334	Upstream	GPAT4
3	199550001	199600000	0.0367056	Upstream	TRNAW-CCA_62
21	12450001	12500000	0.0367029	Intergenic	LOC101107644-FAM181B
18	8800001	8850000	0.0366766	Gene	LOC101112680
2	145800001	145850000	0.036673	Intergenic	GRB14-FIGN
2	20750001	20800000	0.0366681	Intergenic	CYLC2-LOC101120300
3	187250001	187300000	0.0366674	Intergenic	CCDC91-PTHLH
15	66200001	66250000	0.0366642	Intergenic	LOC101107200-LOC121816036
3	4150001	4200000	0.0366532	Downstream	AK8
9	43000001	43050000	0.0366472	Downstream	LOC114116460
X	141250001	141300000	0.0366428	Intergenic	LOC114111794-LOC106991995
18	33900001	33950000	0.036641	Intergenic	LOC101122557-LOC114109034
4	110800001	110850000	0.0366296	Gene	CNTNAP2
X	65250001	65300000	0.0366183	Exon	PHKA1
3	46650001	46700000	0.0366175	Exon	USP34
3	43450001	43500000	0.0366129	Downstream	LOC105608151
16	41750001	41800000	0.0366089	Upstream	PDZD2
26	6000001	6050000	0.0366044	Exon	ZNF596
1	78100001	78150000	0.0365975	Intergenic	LOC101123118-LOC101114829
5	82000001	82050000	0.0365889	Intergenic	EDIL3-LOC101103893
9	52900001	52950000	0.0365886	Gene	ZFHX4
12	34150001	34200000	0.036568	Downstream	BECN2
3	170650001	170700000	0.0365655	Exon	SLC5A8
21	5500001	5550000	0.0365643	Intergenic	FOLH1B-NOX4
5	80950001	81000000	0.0365527	Intron	VCAN
23	45750001	45800000	0.036542	Exon	SLC14A2
25	20350001	20400000	0.0365007	Intergenic	LOC101123090-LOC114110895
6	30050001	30100000	0.0364904	Exon	BMPR1B
1	71800001	71850000	0.0364868	Intergenic	LOC114113097-LOC121819811
2	138950001	139000000	0.0364866	Downstream	SP5
8	2000001	2050000	0.0364866	Downstream	LOC101110066
11	32500001	32550000	0.0364548	Exon	PMP22
17	67950001	68000000	0.0364463	Exon	TTC28
6	6100001	6150000	0.0364386	Intergenic	LOC114115414-LOC121819798
X	57350001	57400000	0.0364285	Exon	ZNF41
16	46750001	46800000	0.0364226	Gene	CDH9
11	16300001	16350000	0.0364194	Intergenic	LOC121820555-LOC121820556
26	20750001	20800000	0.0364136	Upstream	TUSC3
1	159150001	159200000	0.0363979	Downstream	PROS1
4	5050001	5100000	0.0363854	Intergenic	LOC101111013-COBL
2	48050001	48100000	0.0363819	Gene	LOC105607546
16	26900001	26950000	0.0363787	Intergenic	LOC121816770-LOC121816809
5	18400001	18450000	0.0363547	Upstream	CELF5
13	72150001	72200000	0.0363528	Downstream	IFT52
2	203750001	203800000	0.0363398	Exon	STRADB
3	54050001	54100000	0.036335	Intergenic	LOC114113921-LOC114114193
2	61050001	61100000	0.0363259	Intergenic	PCSK5-LOC114113073
17	38050001	38100000	0.0363189	Intergenic	LOC101110539-LOC101110792
23	26100001	26150000	0.0363181	Downstream	DSG1
X	138150001	138200000	0.0362929	Exon	DIAPH2
10	5400001	5450000	0.0362888	Intergenic	LOC121820491-PCDH17
11	23050001	23100000	0.036276	Exon	SMG6
12	30300001	30350000	0.0362759	Downstream	LOC101103178
3	194000001	194050000	0.0362562	Downstream	KCNJ8
3	59750001	59800000	0.0362393	Exon	PSD4
9	63950001	64000000	0.0362346	Intergenic	TRNAC-GCA_139-LOC121820346
5	59800001	59850000	0.0362332	Downstream	MYOZ3
12	59350001	59400000	0.0362308	Intergenic	TEX35-RALGPS2
5	75250001	75300000	0.0362204	Intergenic	LOC101116908-LOC114115092
20	11800001	11850000	0.0362167	Upstream	TRNAL-UAA_4
3	183500001	183550000	0.0362054	Intergenic	RESF1-LOC121818960
21	26750001	26800000	0.0361944	Downstream	CDON
16	29850001	29900000	0.0361924	Intergenic	HCN1-MRPS30
12	30650001	30700000	0.0361895	Intron	SMYD3
9	81150001	81200000	0.0361837	Intergenic	GDF6-LOC101109188
X	73800001	73850000	0.0361714	Intergenic	LOC101120893-LOC121818221
1	145150001	145200000	0.036168	Gene	LOC101123264
7	15650001	15700000	0.036139	Downstream	LOC114115564
3	134800001	134850000	0.0361348	Exon	SLC4A8
13	59550001	59600000	0.036133	Exon	RAD21L1
1	92100001	92150000	0.0361317	Exon	CSDE1
4	77800001	77850000	0.0361118	Exon	ADCY1
7	68600001	68650000	0.0361006	Exon	ARID4A
2	162000001	162050000	0.0360977	Intergenic	LOC105609660-TRNAS-GGA_58
3	47350001	47400000	0.036095	Intergenic	LOC106990489-LOC121819033
7	61100001	61150000	0.0360891	Exon	SEMA6D
6	39400001	39450000	0.0360813	Upstream	LOC121819821
3	86250001	86300000	0.0360733	Intergenic	LOC121818956-CDC42EP3
10	57650001	57700000	0.03606	Intergenic	LOC101103736-SLITRK1
X	67650001	67700000	0.0360525	Intergenic	ZDHHC15-LOC101116125
2	194050001	194100000	0.036051	Intergenic	NABP1-CAVIN2
3	196050001	196100000	0.0360333	Exon	AEBP2
21	9850001	9900000	0.0360329	Gene	DLG2
X	54600001	54650000	0.0360258	Upstream	SHROOM4
13	64100001	64150000	0.0360107	Exon	NCOA6
7	92450001	92500000	0.0360076	Intergenic	LOC101113416-TRNAK-UUU_12
7	44150001	44200000	0.0360062	Upstream	DAPK2
8	27350001	27400000	0.0359994	Exon	WASF1
2	131200001	131250000	0.0359868	Intron	CCDC141
19	35250001	35300000	0.0359812	Intron	SLC25A26
2	148450001	148500000	0.0359746	Exon	PSMD14
26	22800001	22850000	0.0359595	Gene	DLC1
6	12750001	12800000	0.035951	Exon	ANK2
2	206900001	206950000	0.0359391	Gene	PARD3B
9	54450001	54500000	0.0359379	Intergenic	LOC101118031-LOC114116426
10	57900001	57950000	0.0359354	Intergenic	LOC101103736-SLITRK1
18	61950001	62000000	0.0359256	Upstream	BCL11B
10	2100001	2150000	0.0359235	Upstream	TDRD3
2	219200001	219250000	0.0359165	Intergenic	LOC105610629-LOC114112893
7	22300001	22350000	0.0359147	Downstream	LOC105613077
8	75850001	75900000	0.0358777	Gene	MTHFD1L
20	18550001	18600000	0.0358636	Intron	SUPT3H
1	241950001	242000000	0.0358564	Intergenic	ZIC4-LOC114110945
5	36850001	36900000	0.0358523	Intergenic	B4GALT7-N4BP3
13	68950001	69000000	0.0358515	Upstream	LOC105606881
11	27050001	27100000	0.0358411	Exon	POLR2A
4	112300001	112350000	0.0358256	Intron	CNTNAP2
2	78750001	78800000	0.0357874	Intergenic	PTPRD-LOC101120731
10	72300001	72350000	0.0357522	Exon	DZIP1
14	3800001	3850000	0.0357503	Exon	LOC105609376
6	2750001	2800000	0.0357352	Intergenic	NPY1R-NAF1
10	50750001	50800000	0.0357347	Intergenic	LOC101123052-TRNAE-CUC_27
4	55550001	55600000	0.0357305	Intron	FOXP2
22	33700001	33750000	0.0357294	Exon	CASP7
3	152200001	152250000	0.0357208	Intergenic	IFNG-DYRK2
22	6450001	6500000	0.0357036	Intergenic	MBL2-LOC114110347
1	249750001	249800000	0.0357028	Gene	LOC121818565
2	111150001	111200000	0.0356809	Upstream	MFAP3L
2	107400001	107450000	0.035678	Exon	GALNT7
X	79550001	79600000	0.0356754	Intergenic	LOC121818327-LOC101102883
17	67900001	67950000	0.0356707	Intron	TTC28
7	63800001	63850000	0.0356665	Exon	DDHD1
13	37900001	37950000	0.0356643	Upstream	LOC105616782
12	36400001	36450000	0.035661	Downstream	F5
1	122450001	122500000	0.0356568	Exon	ITSN1
12	49250001	49300000	0.0356356	Intergenic	PRDM16-ACTRT2
5	40950001	41000000	0.0356348	Exon	FSTL3
18	21900001	21950000	0.0356215	Downstream	SLC28A1
3	123600001	123650000	0.0356155	Intergenic	LOC101109001-C3H12orf50
16	71500001	71550000	0.0356132	Downstream	CEP72
8	37450001	37500000	0.0356045	Exon	PRDM13
11	58700001	58750000	0.0355788	Intergenic	TRNAH-GUG_23-LOC121820668
3	205650001	205700000	0.0355737	Gene	LOC105614390
5	77850001	77900000	0.0355632	Downstream	LOC101120408
23	40300001	40350000	0.0355404	Upstream	ARHGAP28
3	210700001	210750000	0.0355327	Intergenic	NTF3-LOC114114071
6	49600001	49650000	0.0355183	Downstream	LOC114115450
1	188300001	188350000	0.0355144	Intron	PDIA5
24	11300001	11350000	0.0355055	Gene	SNX29
4	72100001	72150000	0.0355048	Intergenic	LOC105606601-TRNAC-GCA_84
X	47000001	47050000	0.0355002	Upstream	ZC4H2
9	63100001	63150000	0.0354879	Intergenic	TRNAW-CCA_129-LOC114116531
26	38950001	39000000	0.0354858	Intergenic	LRRC3B-LOC121818092
3	5950001	6000000	0.0354766	Exon	FUBP3
14	20700001	20750000	0.0354718	Intergenic	LOC101117869-LOC121816480
6	83150001	83200000	0.035459	Intergenic	TRNAS-GGA_115-TRNAS-GGA_116				GGA_116
15	77150001	77200000	0.0354582	Downstream	LOC101103756
19	31750001	31800000	0.0354474	Exon	MITF
14	24300001	24350000	0.0354445	Exon	LOC114112057
3	5150001	5200000	0.0354072	Intron	RAPGEF1
10	18650001	18700000	0.0354061	Intergenic	RCBTB2-LOC121820426
7	100650001	100700000	0.0353974	Exon	RPS6KA5
2	14500001	14550000	0.0353906	Intergenic	ACTL7B-LOC114113301
7	72450001	72500000	0.0353878	Intergenic	LOC106991288-KCNH5
6	16850001	16900000	0.035386	Downstream	LOC114115451
3	16650001	16700000	0.0353844	Intergenic	TRNAS-GGA_72-CMPK2
1	12250001	12300000	0.0353471	Exon	LOC105603244
2	46400001	46450000	0.0353459	Intergenic	LPL-LOC101123612
23	26250001	26300000	0.0353457	Intergenic	DSG1-DSC1
X	134800001	134850000	0.0353392	Intergenic	LOC101102461-LOC114111330
19	27250001	27300000	0.0353353	Gene	CNTN3
11	51700001	51750000	0.0353221	Upstream	RNF213
24	27100001	27150000	0.03532	Downstream	ZNF48
19	21150001	21200000	0.035317	Exon	EDEM1
15	21150001	21200000	0.0353158	Intergenic	LOC114118613-C15H11orf53
X	17250001	17300000	0.0353106	Exon	ADGRG2
19	32800001	32850000	0.0352925	Intron	TAFA4
2	227150001	227200000	0.0352692	Intron	DOCK10
18	34750001	34800000	0.0352536	Intergenic	NOVA1-LOC114109138
9	33650001	33700000	0.0352441	Intron	SNTG1
5	78250001	78300000	0.0352432	Intergenic	FAM151B-ANKRD34B
4	37300001	37350000	0.0352291	Intergenic	SEMA3D-SEMA3A
3	111750001	111800000	0.0352272	Intergenic	LOC105611140-LOC105611141
13	60850001	60900000	0.0352108	Exon	LOC101102327
X	94300001	94350000	0.0351888	Intergenic	LDOC1-LOC121818348
8	43900001	43950000	0.0351858	Intergenic	LOC121820183-LOC105612662
20	22200001	22250000	0.035173	Exon	CRISP1
16	44200001	44250000	0.0351717	Intergenic	LOC121816775-LOC101116348
3	78900001	78950000	0.0351637	Intron	SRBD1
1	255800001	255850000	0.0351547	Exon	RYK
15	47900001	47950000	0.0351476	Exon	LOC101102421
1	137200001	137250000	0.0351402	Intergenic	LOC101120215-TRNAS-GGA_14
X	42950001	43000000	0.0351384	Upstream	MAOB
1	230850001	230900000	0.0351279	Exon	PTX3
22	17400001	17450000	0.0350901	Exon	BLNK
2	77100001	77150000	0.0350874	Intron	PTPRD
12	31000001	31050000	0.0350806	Exon	KIF26B
10	52500001	52550000	0.0350795	Exon	LOC121820454
2	238750001	238800000	0.0350491	Exon	PHACTR4
1	122400001	122450000	0.0350432	Exon	ITSN1
15	25150001	25200000	0.0350388	Intergenic	LOC101115226-CADM1
2	209350001	209400000	0.0350275	Intergenic	KLF7-TRNAS-GGA_61
6	85050001	85100000	0.035027	Exon	UGT2B7
17	71750001	71800000	0.0350191	Exon	BCR
22	39650001	39700000	0.0350149	Intergenic	LOC121817615-LOC114110247
26	13650001	13700000	0.0350082	Upstream	STOX2
18	21950001	22000000	0.0350025	Exon	PDE8A
13	6500001	6550000	0.0349899	Intron	SPTLC3
23	39950001	40000000	0.0349884	Downstream	LOC105604473
2	34850001	34900000	0.0349866	Intron	NTRK2
1	271600001	271650000	0.0349851	Upstream	ERG
6	35500001	35550000	0.034969	Exon	SNCA
20	12850001	12900000	0.0349647	Intron	DNAH8
3	7800001	7850000	0.0349636	Exon	SPTAN1
3	95850001	95900000	0.034939	Intron	TET3
14	8950001	9000000	0.0349326	Gene	CDH13
1	202550001	202600000	0.0349311	Intron	MAP3K13
2	14550001	14600000	0.034924	Intergenic	ACTL7B-LOC114113301
22	8700001	8750000	0.0349066	Exon	SGMS1
4	62250001	62300000	0.0349062	Intron	AOAH
17	31050001	31100000	0.0349059	Intergenic	LOC114108913-LOC101122981
19	23500001	23550000	0.0349048	Intron	CNTN4
X	141150001	141200000	0.0349039	Intergenic	TRNAC-ACA_249-LOC114111794
3	40500001	40550000	0.034891	Intergenic	TRNAS-GGA_76-ETAA1
1	198250001	198300000	0.0348718	Exon	TP63
18	24400001	24450000	0.0348661	Intergenic	LOC114109246-LOC101116178
3	12550001	12600000	0.0348658	Intron	LOC101109426
15	43500001	43550000	0.034863	Intron	DENND2B
23	6200001	6250000	0.034856	Intergenic	NETO1-LOC121817710
26	800001	850000	0.034854	Intergenic	ERICH1-DLGAP2
1	219150001	219200000	0.0348527	Intergenic	LOC105603494-LOC106990882
1	44200001	44250000	0.0348349	Upstream	DEPDC1
19	1750001	1800000	0.0348233	Upstream	NEK10
6	64750001	64800000	0.034821	Gene	LOC101111806
X	66450001	66500000	0.0348186	Downstream	LOC121818183
2	194100001	194150000	0.0348091	Exon	CAVIN2
9	69850001	69900000	0.0348086	Intergenic	TRNAC-ACA_137-LOC114116467
7	90450001	90500000	0.0348053	Gene	TSHR
18	38500001	38550000	0.0347918	Intergenic	TRNAG-CCC_183-TRNAW-CCA_194				CCA_194
20	16150001	16200000	0.0347746	Exon	TRERF1
1	164950001	165000000	0.0347705	Intron	COL8A1
22	19650001	19700000	0.0347705	Intron	HPSE2
7	9150001	9200000	0.0347655	Exon	AP3B1
2	210400001	210450000	0.0347621	Exon	PIKFYVE
X	81300001	81350000	0.034759	Exon	F8
18	63800001	63850000	0.0347568	Intergenic	LOC121817132-LOC121817133
16	48900001	48950000	0.0347549	Intergenic	TRNAF-GAA_25-CDH10
25	34700001	34750000	0.0347487	Exon	MAT1A
4	82950001	83000000	0.0347383	Upstream	LOC121819500
9	36400001	36450000	0.0347304	Exon	SDR16C5
1	187950001	188000000	0.0346984	Exon	SLC49A4
6	89600001	89650000	0.0346983	Intergenic	LOC101103238-TRNAS-GGA_118
X	61450001	61500000	0.0346887	Downstream	YIPF6
23	9950001	10000000	0.0346829	Intergenic	DSEL-CDH19
X	25300001	25350000	0.0346794	Intergenic	LOC114111559-LOC121818251
2	75500001	75550000	0.0346683	Intergenic	LOC114113077-TRNAC-ACA_40
X	32250001	32300000	0.0346559	Intron	DMD
12	10750001	10800000	0.034634	Intergenic	TRNAC-GCA_162-LOC114117368
1	78750001	78800000	0.034632	Gene	LOC121819842
8	57050001	57100000	0.0346268	Upstream	MED23
2	165900001	165950000	0.0346246	Gene	GTDC1
1	184050001	184100000	0.0346094	Intergenic	LOC101120489-IGSF11
19	39800001	39850000	0.0346033	Intron	PTPRG
15	49700001	49750000	0.0345949	Intergenic	LOC101123408-RRM1
8	48150001	48200000	0.0345919	Exon	UBE2J1
1	132800001	132850000	0.0345861	Intergenic	LOC121818678-LOC101119181
8	30200001	30250000	0.0345744	Exon	BEND3
5	38850001	38900000	0.0345543	Downstream	LOC114114937
1	235450001	235500000	0.0345471	Upstream	LOC114111176
17	59950001	60000000	0.0345417	Exon	LOC121816955
17	43100001	43150000	0.0345317	Intergenic	PDGFC-LOC121816931
12	78500001	78550000	0.0345262	Intergenic	LOC100135455-ZNF281
25	40050001	40100000	0.0345261	Intron	GRID1
1	199800001	199850000	0.0345229	Exon	LOC101110107
17	47100001	47150000	0.0345177	Intergenic	FZD10-LOC114108936
2	141500001	141550000	0.034494	Upstream	LOC105609277
X	64900001	64950000	0.0344788	Exon	CITED1
14	8050001	8100000	0.0344718	Exon	SDR42E1
12	44550001	44600000	0.0344659	Exon	LOC114117296
5	49050001	49100000	0.034465	Downstream	PFDN1
19	1450001	1500000	0.0344565	Exon	NEK10
25	11950001	12000000	0.0344415	Intron	CHRM3
2	118500001	118550000	0.0344376	Intergenic	TRNAC-ACA_43-LOC105608783
4	77850001	77900000	0.0344367	Exon	ADCY1
2	182050001	182100000	0.0344366	Intergenic	LOC114113398-LOC101117227
13	51600001	51650000	0.0344302	Intron	DNAAF9
6	57650001	57700000	0.0344266	Exon	RELL1
15	11250001	11300000	0.0344134	Intergenic	LOC101121879-LOC101122130
10	59850001	59900000	0.034386	Intergenic	SLITRK1-LOC105616265
11	53500001	53550000	0.0343806	Gene	LOC114116828
4	105800001	105850000	0.0343461	Gene	TMEM178B
6	65950001	66000000	0.0343377	Intergenic	LOC101112060-TRNAY-GUA_11
4	49700001	49750000	0.0343347	Downstream	LOC121819398
2	90250001	90300000	0.0343328	Upstream	LOC101106658
15	23300001	23350000	0.0343303	Gene	NCAM1
2	82950001	83000000	0.0343295	Intergenic	NFIB-TRNAH-GUG_10
2	178550001	178600000	0.0343257	Intron	GPR39
9	78600001	78650000	0.0343231	Intron	STK3
X	48700001	48750000	0.0343225	Intergenic	LOC114111220-LOC101114419
2	144450001	144500000	0.0343113	Downstream	SCN3A
23	13950001	14000000	0.0343108	Exon	LOC121817730
26	11200001	11250000	0.0342813	Intergenic	LOC105605134-LOC114110984
1	201300001	201350000	0.0342759	Intergenic	FETUB-AHSG
3	175850001	175900000	0.0342672	Exon	MTERF2
23	50650001	50700000	0.0342632	Upstream	MRO
9	58550001	58600000	0.0342541	Intron	LOC114116379
14	41950001	42000000	0.0342494	Intergenic	LOC114118108-TRNAG-CCC_137
7	90000001	90050000	0.034234	Exon	CEP128
2	178500001	178550000	0.0342326	Intron	GPR39
7	97450001	97500000	0.0342303	Intergenic	TRNAC-GCA_128-TRNAV-UAC				UAC
4	68400001	68450000	0.0342243	Intron	CHN2
18	42350001	42400000	0.0342205	Downstream	LOC114109268
2	46250001	46300000	0.034214	Intergenic	LPL-LOC101123612
2	110350001	110400000	0.0342107	Intergenic	LOC114113346-LOC114113423
3	42150001	42200000	0.0341979	Intergenic	MEIS1-LOC101117153
23	38000001	38050000	0.0341832	Exon	TGIF1
5	12000001	12050000	0.0341731	Upstream	LOC101112395
15	42700001	42750000	0.0341729	Intergenic	LOC101104267-WEE1
9	9300001	9350000	0.0341719	Intergenic	TRNAW-CCA_125-LOC106991333
6	6450001	6500000	0.034167	Exon	LOC105615393
2	109800001	109850000	0.0341614	Intergenic	LOC114113346-LOC114113423
11	51000001	51050000	0.0341515	Exon	CEP131
5	1700001	1750000	0.0341482	Intergenic	LOC114115048-LOC114114761
1	122550001	122600000	0.0341416	Exon	ITSN1
6	92350001	92400000	0.0341399	Exon	SHROOM3
7	52700001	52750000	0.0341275	Exon	NEDD4
2	98850001	98900000	0.034086	Intergenic	LINGO2-LOC101106497
14	28850001	28900000	0.0340858	Intergenic	LOC106991552-LOC105610704
9	26150001	26200000	0.0340857	Intergenic	LOC114116505-LOC101123473
14	14200001	14250000	0.0340675	Exon	SPIRE2
1	70150001	70200000	0.0340621	Intergenic	DIPK1A-MTF2
1	237500001	237550000	0.0340536	Upstream	P2RY13
1	162450001	162500000	0.0340519	Gene	EPHA6
12	64950001	65000000	0.0340457	Gene	C12H1orf21
8	68600001	68650000	0.03404	Upstream	PLAGL1
2	109600001	109650000	0.0340397	Intergenic	LOC114113346-LOC114113423
2	71400001	71450000	0.0340313	Intergenic	LOC101117653-RFX3
9	48000001	48050000	0.0340185	Intron	EYA1
9	24050001	24100000	0.0340175	Intergenic	GSDMC-LOC101122703
7	18800001	18850000	0.0340085	Exon	MYO9A
4	15750001	15800000	0.0340057	Exon	TAC1
1	11900001	11950000	0.0340049	Intergenic	GRIK3-LOC105603244
1	245650001	245700000	0.0340048	Upstream	SLC9A9
2	182150001	182200000	0.0340028	Intergenic	LOC101117227-DDX18
11	38750001	38800000	0.0340006	Upstream	SOCS7
4	12350001	12400000	0.0340002	Intergenic	BET1-COL1A2
2	106750001	106800000	0.0339895	Intergenic	LOC121818675-LOC114113314
2	164350001	164400000	0.0339869	Intergenic	LOC101114685-TRNAC-GCA_41
3	7750001	7800000	0.0339862	Exon	SPTAN1
16	36900001	36950000	0.0339811	Exon	WDR70
18	6400001	6450000	0.033969	Exon	MEF2A
1	256200001	256250000	0.0339654	Exon	TF
19	9000001	9050000	0.0339597	Intergenic	TRNAG-UCC_91-LOC114109476
1	128200001	128250000	0.0339568	Intergenic	LOC114113482-LOC121816184
9	45650001	45700000	0.0339354	Intron	C9H8orf34
4	68350001	68400000	0.0339237	Upstream	CHN2
X	18950001	19000000	0.0339159	Intergenic	TRNAW-CCA_231-LOC101105138
2	172650001	172700000	0.0339144	Exon	HNMT
8	17800001	17850000	0.0339128	Intergenic	TBC1D32-LOC101103072
2	136450001	136500000	0.0339126	Intergenic	SP3-CDCA7
2	141450001	141500000	0.0338907	Exon	LOC105609277
4	16750001	16800000	0.0338775	Intergenic	UMAD1-GLCCI1
22	51250001	51300000	0.0338763	Exon	MTG1
8	33950001	34000000	0.0338725	Intergenic	TRNAC-ACA_122-TRNAW-CCA_116				CCA_116
9	77850001	77900000	0.033865	Gene	LOC114116390
4	3200001	3250000	0.0338594	Intergenic	LOC105614180-LOC101105999
17	34950001	35000000	0.0338546	Exon	SPATA5
20	51250001	51300000	0.0338407	Intergenic	EXOC2-LOC121817372
16	4650001	4700000	0.0338387	Exon	LOC105602453
17	56900001	56950000	0.0338232	Exon	TAOK3
1	50550001	50600000	0.033808	Gene	LOC101120030
9	27550001	27600000	0.0338061	Intergenic	LOC114116522-TRIB1
7	50700001	50750000	0.0337996	Exon	POLR2M
8	83650001	83700000	0.0337843	Intergenic	LOC105608365-SOD2
23	33750001	33800000	0.0337793	Exon	CABLES1
10	10500001	10550000	0.0337723	Upstream	TRNAS-GGA_155
X	141300001	141350000	0.0337638	Intergenic	LOC114111794-LOC106991995
2	135100001	135150000	0.0337609	Gene	CHN1
2	195500001	195550000	0.0337505	Intergenic	LOC121818551-LOC114113144
5	86750001	86800000	0.0337446	Intergenic	LOC105607443-TRNAW-CCA_86
3	71800001	71850000	0.0337354	Intergenic	LOC114113722-TRNAC-GCA_61
7	54700001	54750000	0.0337247	Exon	WDR72
6	71150001	71200000	0.0337213	Intergenic	LOC114115411-LOC101116147
6	76050001	76100000	0.033681	Intergenic	TRNAC-ACA_98-LOC114115479
5	80450001	80500000	0.0336757	Exon	TMEM167A
7	60250001	60300000	0.0336746	Exon	SLC12A1
2	150750001	150800000	0.033666	Exon	TANC1
X	67700001	67750000	0.033658	Intergenic	ZDHHC15-LOC101116125
2	62900001	62950000	0.0336574	Intergenic	LOC114113406-LOC101123012
6	2950001	3000000	0.0336555	Exon	NAF1
17	34800001	34850000	0.0336553	Exon	SPATA5
3	214700001	214750000	0.0336486	Exon	ADA2
18	21850001	21900000	0.0336444	Exon	SLC28A1
7	59450001	59500000	0.0336433	Intron	SHC4
15	75050001	75100000	0.0336181	Exon	PHF21A
20	22700001	22750000	0.0336121	Intergenic	LOC114109547-TFAP2D
7	85250001	85300000	0.0336097	Gene	TTLL5
3	109000001	109050000	0.0336027	Intergenic	LOC101120737-TRNAC-ACA_65
16	25200001	25250000	0.0336013	Intron	ARL15
23	14150001	14200000	0.0335915	Exon	PIK3C3
15	45550001	45600000	0.0335858	Downstream	LOC101114303
8	43050001	43100000	0.0335711	Intergenic	LOC121820183-LOC105612662
24	7650001	7700000	0.0335643	Intergenic	LOC101109062-LOC114110680
4	31750001	31800000	0.0335544	Intergenic	LOC114114600-RAPGEF5
15	31150001	31200000	0.0335419	Intron	GRIK4
9	78750001	78800000	0.0335181	Intergenic	KCNS2-NIPAL2
12	46000001	46050000	0.0335102	Intergenic	LOC114108715-DNAJC11
4	14450001	14500000	0.0334983	Exon	SLC25A13
11	37800001	37850000	0.0334939	Upstream	LOC114117024
1	75900001	75950000	0.0334744	Intergenic	LOC114113101-SNX7
18	10850001	10900000	0.0334731	Intergenic	LOC114108997-LOC121817066
25	24450001	24500000	0.03347	Exon	DDX21
1	225200001	225250000	0.0334689	Intergenic	LOC114113866-LOC101103282
15	43300001	43350000	0.0334622	Exon	NRIP3
3	163100001	163150000	0.0334581	Exon	GLS2
15	7950001	8000000	0.0334545	Intron	ARHGAP42
18	36750001	36800000	0.0334539	Intergenic	TRNAC-GCA_198-LOC101122818
3	158100001	158150000	0.033453	Intergenic	TRNAG-GCC_23-TRNAW-CCA_57				CCA_57
12	28300001	28350000	0.0334499	Exon	SDE2
16	66100001	66150000	0.0334413	Intergenic	LOC121816825-LOC121816826
9	59850001	59900000	0.0334333	Downstream	MED30
X	112450001	112500000	0.0334318	Intergenic	LOC105605721-LOC114111480
2	46200001	46250000	0.0334302	Intergenic	LPL-LOC101123612
20	51200001	51250000	0.0334277	Intergenic	EXOC2-LOC121817372
2	145750001	145800000	0.0334255	Intergenic	GRB14-FIGN
7	51850001	51900000	0.0334221	Exon	ZNF280D
24	8200001	8250000	0.0334139	Exon	PMM2
1	46750001	46800000	0.0333923	Exon	PTGER3
26	22000001	22050000	0.0333797	Gene	LOC121818098
3	163600001	163650000	0.0333683	Exon	LOC101113745
13	18100001	18150000	0.0333609	Gene	PARD3
2	221050001	221100000	0.033354	Intron	NHEJ1
20	50250001	50300000	0.0333507	Exon	GMDS
13	33600001	33650000	0.0333488	Exon	ZNF438
4	11650001	11700000	0.0333397	Upstream	CALCR
17	31600001	31650000	0.0333383	Intergenic	LOC101122981-TRNAC-ACA_186
4	111750001	111800000	0.0333317	Gene	CNTNAP2
16	71450001	71500000	0.033331	Exon	BRD9
2	56850001	56900000	0.0333283	Intergenic	LOC105607767-LOC121818539
3	155650001	155700000	0.0333164	Downstream	KICS2
22	41000001	41050000	0.0333062	Exon	FGFR2
1	241450001	241500000	0.0332992	Intergenic	TRNAG-UCC_15-LOC114111032
12	40150001	40200000	0.0332982	Upstream	LOC101110527
13	16000001	16050000	0.0332962	Intergenic	UPF2-DHTKD1
7	18650001	18700000	0.0332948	Exon	MYO9A
1	131550001	131600000	0.0332901	Intergenic	LOC114111074-LOC114111180
6	21550001	21600000	0.0332886	Intergenic	LOC114115445-TRNAR-ACG_7
9	33600001	33650000	0.0332821	Intron	SNTG1
17	16900001	16950000	0.0332781	Intron	RNF150
22	51150001	51200000	0.0332704	Exon	LOC114110263
6	88850001	88900000	0.0332531	Intergenic	TRNAC-GCA_116-LOC101103154
1	42050001	42100000	0.0332448	Exon	LOC121819525
13	12400001	12450000	0.0332413	Downstream	GATA3
3	143600001	143650000	0.0332357	Intergenic	TRNAI-GAU-LOC114114219
1	135700001	135750000	0.033232	Exon	TRNAS-GGA_13
7	15450001	15500000	0.0332296	Intron	CORO2B
18	700001	750000	0.0332284	Intergenic	NDN-LOC121817148
25	8150001	8200000	0.0332246	Intergenic	NID1-LOC121817969
6	61050001	61100000	0.0332001	Gene	LIMCH1
2	171050001	171100000	0.0331907	Intergenic	LOC101102371-NXPH2
10	53300001	53350000	0.0331894	Gene	SCEL
17	34750001	34800000	0.0331863	Intron	SPATA5
3	167400001	167450000	0.0331792	Upstream	LOC105609282
2	9150001	9200000	0.0331757	Exon	TMEM268
7	48150001	48200000	0.0331754	Intergenic	ANXA2-TRNAC-GCA_126
20	47350001	47400000	0.033146	Intergenic	RREB1-LOC114109533
26	27000001	27050000	0.0331231	Intergenic	LOC121818073-TRNAG-UCC_112
1	35400001	35450000	0.0331202	Intergenic	LOC101122071-LOC101122567
20	4850001	4900000	0.0331188	Intergenic	BMP5-HMGCLL1
5	59900001	59950000	0.0331112	Exon	SMIM3
3	172100001	172150000	0.0331088	Exon	LOC114114182
2	110250001	110300000	0.0331014	Intergenic	LOC114113346-LOC114113423
5	59650001	59700000	0.0330935	Intergenic	NDST1-SYNPO
X	123100001	123150000	0.0330895	Intron	TRPC5
18	7200001	7250000	0.033089	Gene	IGF1R
6	80550001	80600000	0.0330873	Exon	TECRL
4	50400001	50450000	0.0330783	Intergenic	SLC26A3-DLD
2	71600001	71650000	0.0330671	Exon	RFX3
6	31150001	31200000	0.0330506	Intergenic	SMARCAD1-LOC101102565
X	29500001	29550000	0.0330463	Downstream	NR0B1
26	14750001	14800000	0.0330392	Intron	SNX25
14	8100001	8150000	0.0330364	Upstream	SDR42E1
2	175700001	175750000	0.0330022	Exon	RAB3GAP1
X	120150001	120200000	0.0330021	Intergenic	LOC114111890-LOC114111830
6	79300001	79350000	0.0329926	Intergenic	LOC114115482-TRNAY-GUA_12
3	125250001	125300000	0.0329919	Intergenic	TRNAG-CCC_52-LOC101105320
14	12800001	12850000	0.032986	Upstream	KLHDC4
5	77750001	77800000	0.0329797	Intron	LOC101120408
7	26100001	26150000	0.0329704	Upstream	LOC101108137
25	17600001	17650000	0.0329627	Intergenic	RTKN2-ZNF365
12	56550001	56600000	0.0329617	Exon	COP1
11	38000001	38050000	0.0329535	Intron	SKAP1
12	67950001	68000000	0.0329493	Exon	KCNK2
13	60900001	60950000	0.0329482	Exon	BCL2L1
1	56000001	56050000	0.0329361	Intergenic	ADGRL4-LOC114111194
1	129750001	129800000	0.0329323	Upstream	TRNAS-GGA_10
4	40050001	40100000	0.0329064	Intron	CACNA2D1
9	64500001	64550000	0.0329032	Intergenic	LOC121820348-LOC121820311
10	22100001	22150000	0.0328988	Exon	MRPS31
[truncated: 613 more rows]
