# Supplementary material for: Whole-genome resequencing of Chinese indigenous sheep provides insight into the genetic basis underlying climate adaptation
Source: Genet Sel Evol. 2024 Apr 2;56:26. doi: 10.1186/s12711-024-00880-z (PMC10988870; doi:10.1186/s12711-024-00880-z)
Supplement: Supplementary file 7 — Additional file 7: Table S7. Top 5% selective sweep regions based on XP-EHH for sheep breeds from drought areas. [file 12711_2024_880_MOESM7_ESM.xlsx]

## Sheet: Table S7
Table S7. Top 5% selective sweep regions of living in drought zone sheep breeds by XP-EHH.
chr	start	end	xp		genes
8	88800001	88850001	6.98734	Intergenic	PDE10A-TBXT
2	107100001	107150001	6.98222	Intergenic	LOC114113314-LOC105608584
14	63200001	63250001	6.92055	Exon	LOC101123578
2	188900001	188950001	6.89002	Intergenic	TRNAC-GCA_42-CNTNAP5
8	88700001	88750001	6.71255	Intron	PDE10A
2	107050001	107100001	6.57798	Intergenic	LOC114113314-LOC105608584
2	107000001	107050001	6.45711	Intergenic	LOC114113314-LOC105608584
2	188850001	188900001	6.38383	Intergenic	TRNAC-GCA_42-CNTNAP5
5	22250001	22300001	6.31808	Exon	ADAMTS19
16	21750001	21800001	6.27913	Intergenic	LOC114118794-ACTBL2
9	23500001	23550001	6.09509	Gene	TRNAC-GCA_136
5	87000001	87050001	6.08195	Intergenic	TRNAW-CCA_86-TRNAS-GGA_110
8	450001	500001	6.06372	Intron	CD109
1	207650001	207700001	6.04583	Intergenic	TTC14-LOC114109402
9	21500001	21550001	6.03467	Exon	TG
4	6100001	6150001	5.94903	Downstream	GRB10
6	37400001	37450001	5.92765	Intergenic	SPP1-MEPE
4	114600001	114650001	5.92474	Intergenic	LOC105614569-LOC101109441
1	128200001	128250001	5.83908	Intergenic	LOC114113482-LOC121816184
24	25650001	25700001	5.76743	Exon	KATNIP
7	100550001	100600001	5.74669	Exon	RPS6KA5
1	207700001	207750001	5.68848	Intergenic	TTC14-LOC114109402
3	223500001	223550001	5.67125	Intergenic	LOC121819249-TRNAC-ACA_76
16	63750001	63800001	5.64256	Exon	TRNAR-GCG_9
8	88850001	88900001	5.64153	Exon	TBXT
2	210700001	210750001	5.61638	Intergenic	PTH2R-LOC114113281
16	43300001	43350001	5.59714	Intergenic	CDH6-LOC101119935
1	121100001	121150001	5.57063	Gene	LOC114111399
8	88900001	88950001	5.53819	Exon	TRNAS-GGA_150
3	104850001	104900001	5.51892	Exon	BUB1
1	6150001	6200001	5.50826	Upstream	SH3BP4
1	132200001	132250001	5.50494	Intergenic	LOC114111180-LOC101118920
1	121250001	121300001	5.50296	Exon	LOC101111769
2	77700001	77750001	5.50051	Intron	PTPRD
26	27300001	27350001	5.45855	Intergenic	TRNAG-UCC_112-NRG1
2	28400001	28450001	5.44682	Exon	CARD19
2	15350001	15400001	5.43595	Intergenic	LOC114112785-LOC121818530
3	16900001	16950001	5.42419	Downstream	RNF144A
26	2450001	2500001	5.40082	Exon	CSMD1
12	72350001	72400001	5.36087	Exon	HHAT
3	219300001	219350001	5.35789	Exon	SERHL2
7	61950001	62000001	5.35674	Intergenic	SEMA6D-LOC114115725
10	36200001	36250001	5.32951	Downstream	CRYL1
1	128250001	128300001	5.31114	Intergenic	LOC114113482-LOC121816184
3	213150001	213200001	5.30459	Exon	CCDC77
2	156800001	156850001	5.30122	Intergenic	TRNAC-ACA_46-ARL6IP6
5	71600001	71650001	5.29008	Intergenic	GABRG2-LOC101116397
3	123650001	123700001	5.2863	Intergenic	LOC101109001-C3H12orf50
19	41800001	41850001	5.27781	Intergenic	FHIT-CFAP20DC
23	28250001	28300001	5.24665	Upstream	TRNAS-GGA_220
1	207400001	207450001	5.24468	Intergenic	TTC14-LOC114109402
14	63250001	63300001	5.23709	Upstream	FCAR
5	86750001	86800001	5.23552	Intergenic	LOC105607443-TRNAW-CCA_86
3	134900001	134950001	5.22859	Exon	BIN2
2	234000001	234050001	5.20326	Exon	LOC101123537
3	104900001	104950001	5.20315	Exon	ACOXL
24	25600001	25650001	5.20298	Upstream	GTF3C1
27	49850001	49900001	5.18304	Intergenic	FOXR2-MAGEH1
16	64250001	64300001	5.17874	Intron	SEMA5A
14	52550001	52600001	5.16684	Intergenic	PPP1R37-NKPD1
25	7450001	7500001	5.15292	Downstream	GGPS1
17	35050001	35100001	5.13333	Intergenic	FGF2-BBS12
1	225300001	225350001	5.12268	Intergenic	LOC114113866-LOC101103282
7	98650001	98700001	5.12197	Intergenic	TTC8-FOXN3
8	88950001	89000001	5.11035	Intergenic	TRNAG-CCC_96-PRR18
4	121450001	121500001	5.10743	Exon	LOC121819485
5	100700001	100750001	5.10669	Intergenic	LOC121819688-LOC114114975
8	650001	700001	5.10019	Intergenic	LOC114116265-LOC106990493
3	24500001	24550001	5.09559	Intergenic	MYCN-TRNAH-GUG_11
20	22200001	22250001	5.09228	Exon	CRISP1
16	21450001	21500001	5.07691	Intergenic	LOC114118794-ACTBL2
1	163300001	163350001	5.07147	Intergenic	LOC101104620-LOC101104875
23	26050001	26100001	5.06965	Exon	DSG4
1	78800001	78850001	5.06943	Intron	LOC121819842
3	215350001	215400001	5.06498	Upstream	LOC101119130
3	114050001	114100001	5.05735	Intron	NAV3
2	184150001	184200001	5.04846	Upstream	LOC121818721
6	36450001	36500001	5.04367	Gene	FAM13A
3	56250001	56300001	5.0428	Intergenic	LOC121818951-LOC114113593
19	58400001	58450001	5.03928	Upstream	LOC121817284
3	207800001	207850001	5.03488	Exon	EM4C
1	225250001	225300001	5.03214	Intergenic	LOC114113866-LOC101103282
4	109050001	109100001	5.02614	Exon	TPK1
19	58450001	58500001	5.02477	Exon	NUP210
5	82000001	82050001	5.00333	Intergenic	EDIL3-LOC101103893
5	87050001	87100001	5.00309	Intergenic	TRNAW-CCA_86-TRNAS-GGA_110
7	23200001	23250001	4.9999	Exon	LOC101113399
7	100150001	100200001	4.99871	Exon	TTC7B
4	50050001	50100001	4.9985	Exon	DUS4L
3	123600001	123650001	4.9963	Intergenic	LOC101109001-C3H12orf50
10	30700001	30750001	4.99553	Intergenic	LOC114116612-KATNAL1
11	4150001	4200001	4.98818	Intergenic	LOC101118198-LOC101120345
20	42600001	42650001	4.98692	Intron	PHACTR1
5	94550001	94600001	4.98309	Intergenic	RIOK2-LOC121819705
1	11700001	11750001	4.98199	Exon	GRIK3
12	3600001	3650001	4.97897	Intergenic	RAB7B-RHEX
23	26100001	26150001	4.97798	Downstream	DSG1
5	102950001	103000001	4.94867	Intergenic	LOC101106261-LOC121819689
16	63800001	63850001	4.94806	Gene	SEMA5A
7	14950001	15000001	4.9363	Exon	CALML4
15	45800001	45850001	4.93	Downstream	LOC101109388
17	13650001	13700001	4.92645	Intergenic	LOC105602739-TRNAC-ACA_183
1	163350001	163400001	4.92638	Downstream	LOC101117398
1	264050001	264100001	4.91742	Exon	LOC114113901
6	115600001	115650001	4.91722	Intergenic	CPZ-HMX1
14	26400001	26450001	4.91618	Intergenic	LOC101101914-LOC114110990
14	66050001	66100001	4.91565	Downstream	C14H19orf18
1	120800001	120850001	4.91125	Intergenic	LOC101111513-LOC121816054
5	22450001	22500001	4.91012	Intergenic	ADAMTS19-ISOC1
14	20300001	20350001	4.90651	Intergenic	LOC121816479-TOX3
1	274450001	274500001	4.90423	Exon	RFTN1
20	50600001	50650001	4.90191	Intron	GMDS
1	207600001	207650001	4.90013	Intergenic	TTC14-LOC114109402
25	22900001	22950001	4.8965	Downstream	TRNAC-ACA_223
23	28300001	28350001	4.8883	Intergenic	TRNAS-GGA_220-LOC114110491
12	57400001	57450001	4.88647	Downstream	PAPPA2
9	87850001	87900001	4.8855	Intergenic	MMP16-LOC101116662
1	37850001	37900001	4.88373	Exon	DOCK7
13	12100001	12150001	4.88018	Exon	ITIH5
20	4850001	4900001	4.87947	Intergenic	BMP5-HMGCLL1
26	35500001	35550001	4.87905	Intergenic	LOC114111051-SFRP1
10	30650001	30700001	4.87649	Downstream	LOC114116612
13	5000001	5050001	4.86321	Downstream	LOC121816291
12	67650001	67700001	4.86237	Intergenic	PLA2G4A-KCNK2
26	15350001	15400001	4.85524	Exon	TLR3
2	28350001	28400001	4.85461	Exon	WNK2
27	18350001	18400001	4.85249	Exon	SH3KBP1
12	46200001	46250001	4.84412	Exon	PLEKHG5
24	750001	800001	4.84371	Downstream	LOC114110674
4	82900001	82950001	4.83249	Upstream	RALA
25	26450001	26500001	4.82888	Intergenic	PCBD1-UNC5B
8	10350001	10400001	4.82168	Exon	PGM3
1	196150001	196200001	4.8167	Intergenic	FGF12-LOC114113801
1	179150001	179200001	4.81396	Exon	SIDT1
1	129750001	129800001	4.80866	Upstream	TRNAS-GGA_10
2	77750001	77800001	4.8068	Exon	PTPRD
21	46350001	46400001	4.79838	Exon	MOB2
13	26900001	26950001	4.79718	Intergenic	LOC114117672-OPTN
18	27300001	27350001	4.7957	Exon	CHRNA7
7	58500001	58550001	4.79406	Intron	ATP8B4
2	172850001	172900001	4.7875	Intergenic	HNMT-LOC114112873
24	14900001	14950001	4.77947	Exon	ABCC1
1	120900001	120950001	4.77622	Intergenic	LOC121816054-LOC121816055
3	24550001	24600001	4.76902	Intergenic	MYCN-TRNAH-GUG_11
2	170750001	170800001	4.76774	Intergenic	LRP1B-LOC101102371
18	40350001	40400001	4.76638	Downstream	LOC114109272
19	35000001	35050001	4.75998	Intergenic	TRNAF-GAA_29-LRIG1
8	88750001	88800001	4.74916	Upstream	PDE10A
2	233950001	234000001	4.73956	Exon	LOC101109150
27	49900001	49950001	4.73659	Downstream	MAGEH1
3	208200001	208250001	4.73457	Exon	LOC114108764
22	18850001	18900001	4.73317	Exon	CRTAC1
24	15350001	15400001	4.72778	Intergenic	LOC101111247-LOC121817825
13	40900001	40950001	4.7255	Intergenic	PAX1-LOC121816162
12	74900001	74950001	4.72536	Downstream	LOC121816061
2	245700001	245750001	4.7252	Exon	DDOST
22	8700001	8750001	4.72453	Exon	SGMS1
16	6850001	6900001	4.72437	Downstream	TRNAW-CCA_175
26	38500001	38550001	4.72172	Exon	LOC121818052
9	28500001	28550001	4.71388	Intron	MTSS1
19	58350001	58400001	4.70643	Exon	LOC121817284
1	225350001	225400001	4.70491	Intergenic	LOC114113866-LOC101103282
1	272500001	272550001	4.70344	Intergenic	LOC121817605-LOC101111156
21	29500001	29550001	4.701	Upstream	LOC105604057
14	64800001	64850001	4.70096	Exon	PEG3
17	13700001	13750001	4.69953	Intergenic	TRNAC-ACA_183-LOC121816918
6	37450001	37500001	4.6972	Intergenic	SPP1-MEPE
2	3300001	3350001	4.69596	Intergenic	LOC121818525-LOC114112781
1	275100001	275150001	4.69356	Exon	TBC1D5
1	267050001	267100001	4.68922	Exon	PRMT2
2	210650001	210700001	4.68512	Intergenic	PTH2R-LOC114113281
23	43600001	43650001	4.68406	Exon	PTPN2
15	46050001	46100001	4.68323	Exon	LOC101116085
6	8850001	8900001	4.67759	Downstream	LOC105612939
8	89000001	89050001	4.67486	Intergenic	TRNAG-CCC_96-PRR18
15	64950001	65000001	4.67059	Intergenic	FJX1-TRIM44
2	226150001	226200001	4.65956	Upstream	SERPINE2
2	182750001	182800001	4.65177	Intergenic	LOC101117227-DDX18
19	39700001	39750001	4.65144	Exon	PTPRG
3	186750001	186800001	4.65027	Intergenic	TRNAC-ACA_71-CCDC91
5	104300001	104350001	4.64562	Intergenic	LOC121819710-FBXL17
3	135100001	135150001	4.64412	Exon	CSRNP2
19	34950001	35000001	4.64119	Downstream	TRNAF-GAA_29
17	4150001	4200001	4.64071	Exon	TLR2
12	76050001	76100001	4.64034	Exon	DENND1B
1	121000001	121050001	4.63633	Intergenic	LOC121816055-LOC114111399
2	128350001	128400001	4.63412	Upstream	ITGA4
5	60400001	60450001	4.63334	Exon	TRNAC-GCA_108
18	52850001	52900001	4.63095	Exon	TGM7
14	23500001	23550001	4.63011	Upstream	LOC101117184
4	29500001	29550001	4.62927	Exon	TMEM196
6	93350001	93400001	4.62852	Downstream	MRPL1
23	25200001	25250001	4.62399	Intron	GAREM1
2	225150001	225200001	4.61792	Upstream	LOC121818758
20	41150001	41200001	4.61396	Intergenic	LOC114109587-LOC114109588
8	74650001	74700001	4.61309	Gene	LOC106991302
12	42600001	42650001	4.60741	Exon	KIF1B
22	7250001	7300001	4.60469	Intron	PRKG1
5	99750001	99800001	4.60107	Downstream	PPIP5K2
6	66500001	66550001	4.60105	Gene	GABRB1
18	27250001	27300001	4.60002	Intergenic	LOC105603132-CHRNA7
4	114200001	114250001	4.59961	Intergenic	LOC101123031-LOC101114852
4	81400001	81450001	4.5972	Intergenic	INHBA-LOC114114534
10	57400001	57450001	4.59089	Intergenic	LOC101103736-SLITRK1
3	151650001	151700001	4.58653	Exon	MDM1
11	56750001	56800001	4.58625	Intergenic	LOC121820664-SDK2
2	19750001	19800001	4.58067	Intergenic	SMC2-LOC114113308
23	42700001	42750001	4.578	Exon	NAPG
21	24900001	24950001	4.57774	Gene	LOC101103934
21	42800001	42850001	4.57697	Exon	TPCN2
10	2100001	2150001	4.57611	Upstream	TDRD3
25	35250001	35300001	4.57544	Intergenic	LOC121818001-LOC101112283
25	6150001	6200001	4.57323	Intergenic	KCNK1-SLC35F3
15	45950001	46000001	4.56823	Intergenic	LOC114118411-LOC101116085
10	25150001	25200001	4.56814	Intergenic	LOC105612445-SERTM1
3	170650001	170700001	4.56473	Exon	SLC5A8
1	121050001	121100001	4.56225	Intergenic	LOC121816055-LOC114111399
14	55150001	55200001	4.56043	Exon	PLEKHA4
10	7300001	7350001	4.55941	Intergenic	LOC101105926-LOC114116721
22	7200001	7250001	4.5587	Intron	PRKG1
17	34900001	34950001	4.55741	Exon	LOC101102839
2	164250001	164300001	4.54032	Intergenic	LOC101114685-TRNAC-GCA_41
1	241450001	241500001	4.53316	Intergenic	TRNAG-UCC_15-LOC114111032
13	66450001	66500001	4.5262	Upstream	LOC101103339
2	49250001	49300001	4.52559	Gene	GABBR2
2	233900001	233950001	4.52394	Intron	DIS3L2
13	26850001	26900001	4.52115	Intergenic	LOC114117672-OPTN
1	131500001	131550001	4.51892	Exon	LOC114111074
4	118200001	118250001	4.51695	Intron	DPP6
8	2800001	2850001	4.51594	Exon	IMPG1
1	37900001	37950001	4.51589	Exon	DOCK7
10	76350001	76400001	4.51583	Gene	PCCA
8	67600001	67650001	4.51524	Downstream	TRNAC-ACA_128
14	5700001	5750001	4.51365	Intergenic	WWOX-TRNAR-GCG_7
6	98200001	98250001	4.50577	Exon	SCD5
2	218850001	218900001	4.50151	Exon	LOC105610629
5	100750001	100800001	4.49683	Intergenic	LOC121819688-LOC114114975
20	32850001	32900001	4.49659	Intergenic	LOC105603825-LOC114109783
21	16250001	16300001	4.49651	Exon	PAK1
2	210600001	210650001	4.49589	Intergenic	PTH2R-LOC114113281
20	50100001	50150001	4.49527	Downstream	LOC114109781
22	14500001	14550001	4.49356	Exon	MYOF
3	141400001	141450001	4.49323	Intergenic	ANO6-LOC114114297
27	1150001	1200001	4.49136	Intergenic	LOC105605337-ANOS1
1	109850001	109900001	4.48981	Exon	LOC105605630
1	225200001	225250001	4.48648	Intergenic	LOC114113866-LOC101103282
3	154350001	154400001	4.48309	Intergenic	LOC121819124-MSRB3
2	141250001	141300001	4.48209	Gene	STK39
3	218900001	218950001	4.47906	Exon	NDUFA6
2	122950001	123000001	4.47337	Downstream	TRNAC-GCA_35
9	50700001	50750001	4.47249	Intergenic	GDAP1-PI15
26	16050001	16100001	4.4679	Exon	LOC106990546
3	124600001	124650001	4.46576	Intergenic	TMTC3-TRNAR-UCU_5
1	120850001	120900001	4.46488	Intergenic	LOC101111513-LOC121816054
11	27150001	27200001	4.46354	Exon	TP53
1	207500001	207550001	4.45943	Intergenic	TTC14-LOC114109402
22	44350001	44400001	4.45868	Intergenic	LOC121817611-LOC114110356
1	272450001	272500001	4.45805	Intergenic	LOC121817605-LOC101111156
1	270450001	270500001	4.44932	Intron	KCNJ6
4	29400001	29450001	4.44363	Intron	TMEM196
17	35100001	35150001	4.44273	Downstream	BBS12
2	123050001	123100001	4.44267	Exon	LOC114113605
1	76350001	76400001	4.44209	Exon	PLPPR5
14	64750001	64800001	4.44204	Upstream	LOC121816448
8	44000001	44050001	4.44079	Exon	EPHA7
27	36750001	36800001	4.43877	Exon	LOC121818369
1	249750001	249800001	4.43672	Gene	LOC121818565
9	84250001	84300001	4.43519	Gene	TRIQK
2	165850001	165900001	4.43378	Gene	GTDC1
6	11100001	11150001	4.4318	Intron	LOC101112819
9	18000001	18050001	4.43163	Intergenic	LOC121820306-KHDRBS3
8	88550001	88600001	4.43087	Intron	PDE10A
19	58100001	58150001	4.42592	Intergenic	WNT7A-FBLN2
22	19900001	19950001	4.42376	Intron	HPSE2
18	66400001	66450001	4.42145	Exon	KIF26A
10	11000001	11050001	4.42015	Exon	OLFM4
13	36100001	36150001	4.41918	Intron	ODAD2
2	50001	100001	4.41833	Exon	FAM110C
6	75950001	76000001	4.41789	Intergenic	TRNAC-ACA_98-LOC114115479
15	73250001	73300001	4.41642	Exon	EXT2
9	21450001	21500001	4.41475	Exon	TG
3	219500001	219550001	4.41464	Intergenic	A4GALT-LOC121818969
3	208850001	208900001	4.41442	Exon	LOC121819215
18	64800001	64850001	4.41255	Gene	TECPR2
16	5500001	5550001	4.41222	Intergenic	LOC121816792-LOC114118722
1	168850001	168900001	4.40976	Intergenic	TRNAC-GCA_12-LOC114111242
15	47900001	47950001	4.40904	Exon	LOC101102421
7	92450001	92500001	4.40767	Intergenic	LOC101113416-TRNAK-UUU_12
19	42700001	42750001	4.40719	Downstream	CFAP20DC
3	159550001	159600001	4.39789	Intergenic	TRNAW-CCA_57-SLC16A7
2	243100001	243150001	4.39602	Exon	ASAP3
19	44150001	44200001	4.39597	Gene	ARHGEF3
12	22400001	22450001	4.39489	Intergenic	LYPLAL1-LOC101104329
1	154300001	154350001	4.39342	Gene	CADM2
6	78450001	78500001	4.39213	Intergenic	LOC101119476-LOC114115482
5	82050001	82100001	4.39178	Intergenic	EDIL3-LOC101103893
21	36750001	36800001	4.39028	Exon	MYRF
5	62350001	62400001	4.38968	Intergenic	LOC121819660-GRIA1
23	59700001	59750001	4.38835	Intergenic	LOC101117810-TRNAC-ACA_217
3	73700001	73750001	4.38707	Gene	NRXN1
4	111750001	111800001	4.38644	Gene	CNTNAP2
7	68450001	68500001	4.38392	Exon	ARMH4
11	27950001	28000001	4.38227	Exon	MYH10
12	74650001	74700001	4.38196	Intron	PLXNA2
15	47850001	47900001	4.3745	Intergenic	LOC101101918-LOC101104683
18	65150001	65200001	4.37176	Gene	TRAF3
14	45700001	45750001	4.37162	Upstream	ZBTB32
3	181650001	181700001	4.37155	Intergenic	LOC101103965-LOC101104224
4	30400001	30450001	4.37109	Exon	ABCB5
14	51850001	51900001	4.3704	Exon	ZNF404
20	36700001	36750001	4.36423	Downstream	E2F3
1	257250001	257300001	4.36278	Intergenic	LOC101116118-LOC101118156
7	100600001	100650001	4.36202	Exon	RPS6KA5
9	82900001	82950001	4.36024	Intergenic	RAD54B-GEM
4	5050001	5100001	4.35875	Intergenic	LOC101111013-COBL
20	23900001	23950001	4.35784	Exon	PKHD1
18	39750001	39800001	4.35683	Intergenic	DTD2-GPR33
2	185800001	185850001	4.35583	Intergenic	LOC101119541-GLI2
13	3350001	3400001	4.35566	Exon	SNAP25
9	29700001	29750001	4.35555	Upstream	TBC1D31
16	43250001	43300001	4.35541	Intergenic	CDH6-LOC101119935
5	59900001	59950001	4.35445	Exon	SMIM3
1	123200001	123250001	4.35271	Downstream	OLIG2
4	106300001	106350001	4.35086	Downstream	AGK
19	37950001	38000001	4.34902	Gene	TRNAC-GCA_203
13	40450001	40500001	4.34602	Upstream	PAX1
13	64500001	64550001	4.3432	Downstream	MMP24
2	170800001	170850001	4.3428	Intergenic	LRP1B-LOC101102371
13	2900001	2950001	4.33988	Intergenic	PAK5-LOC101103831
3	159600001	159650001	4.33778	Intergenic	TRNAW-CCA_57-SLC16A7
2	29900001	29950001	4.33689	Exon	HSD17B3
9	81550001	81600001	4.32398	Downstream	TRNAW-CCA_131
2	73950001	74000001	4.32274	Intergenic	TRNAC-GCA_26-MLANA
5	55750001	55800001	4.32234	Intron	PPP2R2B
24	32850001	32900001	4.3195	Intergenic	LOC121817872-LOC105604766
3	166800001	166850001	4.31919	Intergenic	NEDD1-LOC105609280
1	79900001	79950001	4.31748	Intergenic	LOC101117289-COL11A1
1	207450001	207500001	4.31603	Intergenic	TTC14-LOC114109402
1	78750001	78800001	4.31571	Gene	LOC121819842
18	9100001	9150001	4.31466	Intergenic	LOC101112928-LOC101113177
6	50800001	50850001	4.31344	Gene	PCDH7
15	17550001	17600001	4.31264	Gene	ATM
1	9500001	9550001	4.31102	Intergenic	LOC114110963-LOC121818920
6	68400001	68450001	4.31065	Gene	DCUN1D4
4	5150001	5200001	4.30923	Intergenic	LOC101111013-COBL
1	6200001	6250001	4.30914	Intergenic	SH3BP4-LOC121818812
18	32400001	32450001	4.30743	Upstream	LOC101113741
13	60900001	60950001	4.30406	Exon	BCL2L1
9	21600001	21650001	4.30054	Exon	PHF20L1
2	174550001	174600001	4.29994	Intergenic	LOC114112874-CXCR4
24	41600001	41650001	4.29974	Downstream	MAD1L1
3	216600001	216650001	4.29915	Exon	SYNGR1
3	101650001	101700001	4.29568	Intron	AFF3
6	99100001	99150001	4.29471	Intergenic	GPAT3-LOC114115495
14	20250001	20300001	4.29459	Intergenic	LOC121816479-TOX3
1	109900001	109950001	4.2941	Exon	LOC121818640
23	4700001	4750001	4.29399	Intergenic	LOC101102357-TRNAA-CGC_7
3	52450001	52500001	4.29243	Intergenic	LOC114114281-LOC101122267
21	33600001	33650001	4.29217	Upstream	APLP2
20	7800001	7850001	4.2916	Intergenic	ZBTB9-BAK1
9	31850001	31900001	4.29077	Intergenic	TRNAM-CAU_7-LOC105609190
13	68950001	69000001	4.28681	Upstream	LOC105606881
4	36650001	36700001	4.28532	Downstream	TRNAC-GCA_80
3	187550001	187600001	4.28299	Intergenic	PTHLH-KLHL42
1	76250001	76300001	4.2829	Exon	PLPPR5
15	45700001	45750001	4.28285	Downstream	LOC114118610
4	107050001	107100001	4.28228	Downstream	LOC114114456
12	3500001	3550001	4.28137	Exon	LOC121820756
2	156750001	156800001	4.28054	Intergenic	TRNAC-ACA_46-ARL6IP6
7	48900001	48950001	4.27893	Intergenic	GCNT3-LOC121820079
16	21500001	21550001	4.2789	Intergenic	LOC114118794-ACTBL2
3	208700001	208750001	4.27824	Exon	LOC101117316
1	172000001	172050001	4.27812	Intergenic	CBLB-LOC101114658
3	186150001	186200001	4.27583	Intergenic	TRNAC-ACA_71-CCDC91
8	31150001	31200001	4.27532	Intergenic	PRDM1-LOC101110517
1	95250001	95300001	4.27525	Intergenic	LOC114110983-GDAP2
20	50050001	50100001	4.2745	Intergenic	MYLK4-LOC114109781
26	27350001	27400001	4.2741	Intergenic	TRNAG-UCC_112-NRG1
14	35050001	35100001	4.27122	Exon	DUS2
2	88850001	88900001	4.27099	Exon	MLLT3
2	236700001	236750001	4.26986	Intergenic	MATN1-LOC121818556
15	45600001	45650001	4.26755	Intergenic	LOC101108077-LOC101108337
22	19850001	19900001	4.26605	Intron	HPSE2
12	72400001	72450001	4.26578	Exon	HHAT
4	102900001	102950001	4.261	Intron	DGKI
27	4300001	4350001	4.26069	Exon	LOC101116799
5	41700001	41750001	4.25961	Intergenic	LOC101116727-ONECUT3
6	105200001	105250001	4.2593	Intergenic	TRNAY-GUA_13-STX18
18	66700001	66750001	4.25925	Intergenic	KIF26A-C18H14orf180
11	23050001	23100001	4.25811	Exon	SMG6
19	41850001	41900001	4.25779	Intergenic	FHIT-CFAP20DC
3	126700001	126750001	4.25653	Intergenic	LOC121819088-LOC101111701
2	61550001	61600001	4.25439	Intergenic	LOC101121827-TRNAC-ACA_38
8	48300001	48350001	4.2543	Exon	GABRR1
27	133100001	133150001	4.25397	Exon	ARMCX4
9	17250001	17300001	4.25346	Downstream	COL22A1
20	22150001	22200001	4.25291	Gene	LOC101118060
1	199800001	199850001	4.25287	Exon	LOC101110107
13	66600001	66650001	4.25178	Upstream	LOC114117684
6	106650001	106700001	4.2462	Intergenic	LOC121819885-TRNAA-UGC_10
1	97950001	98000001	4.24619	Exon	LOC114112680
16	45300001	45350001	4.2457	Intergenic	TRNAY-GUA_38-LOC114118801
14	45200001	45250001	4.24448	Upstream	FAM187B
8	10400001	10450001	4.24326	Exon	ME1
19	18950001	19000001	4.24194	Intron	GRM7
13	21300001	21350001	4.24121	Intergenic	LOC101112339-NEBL
11	47600001	47650001	4.24031	Upstream	MAP3K3
27	48500001	48550001	4.23803	Exon	HEPH
1	79800001	79850001	4.23655	Intergenic	LOC121816028-LOC101117289
1	120750001	120800001	4.23582	Exon	LOC101111513
20	26500001	26550001	4.23368	Exon	EHMT2
2	188700001	188750001	4.23294	Gene	LOC105611871
12	13050001	13100001	4.23091	Intergenic	LOC121816117-LOC114117328
23	19600001	19650001	4.22935	Exon	TRNAW-CCA_218
3	164800001	164850001	4.22852	Upstream	LOC114113787
12	31350001	31400001	4.2283	Intron	KIF26B
2	61350001	61400001	4.22814	Intergenic	PCSK5-LOC114113073
12	65050001	65100001	4.22755	Downstream	C12H1orf21
13	12150001	12200001	4.22742	Exon	ITIH2
8	50600001	50650001	4.22276	Intergenic	LOC114116281-LOC114116243
3	208150001	208200001	4.22176	Exon	LOC114108764
6	20750001	20800001	4.22095	Intergenic	LOC121819813-CXXC4
1	38100001	38150001	4.22043	Exon	TRNAC-ACA_7
2	89050001	89100001	4.21955	Upstream	FOCAD
27	137050001	137100001	4.21824	Intergenic	LOC101111345-LOC101103457
1	121300001	121350001	4.21824	Intergenic	LOC114111158-CLIC6
11	23600001	23650001	4.21808	Gene	RAP1GAP2
3	208800001	208850001	4.21705	Exon	LOC114113798
4	115550001	115600001	4.21633	Downstream	WDR86
8	37900001	37950001	4.2157	Intergenic	FAXC-FBXL4
2	249900001	249950001	4.21555	Downstream	LOC121818805
4	11650001	11700001	4.21516	Upstream	CALCR
10	53800001	53850001	4.2133	Intergenic	EDNRB-POU4F1
17	65650001	65700001	4.20996	Exon	GRK3
21	46400001	46450001	4.2071	Exon	MOB2
8	83800001	83850001	4.20656	Exon	PNLDC1
10	70550001	70600001	4.20451	Gene	LOC101106781
6	69450001	69500001	4.20293	Exon	SCFD2
2	121300001	121350001	4.19958	Intergenic	GULP1-TFPI
25	38200001	38250001	4.1989	Exon	CDHR1
19	6950001	7000001	4.19677	Upstream	CMTM6
2	57300001	57350001	4.19511	Exon	TLE4
23	14500001	14550001	4.19485	Intergenic	LOC105604412-TRNAW-CCA_217
10	8450001	8500001	4.19388	Intergenic	LOC114116754-UTP14C
21	16400001	16450001	4.19322	Intron	LOC101117288
3	155550001	155600001	4.19199	Gene	C3H12orf56
4	22550001	22600001	4.18623	Intergenic	LOC105615149-ETV1
6	49900001	49950001	4.1859	Intergenic	LOC114115450-LOC114115443
3	115800001	115850001	4.18391	Exon	PPP1R12A
11	26300001	26350001	4.18356	Exon	CAMTA2
3	24600001	24650001	4.18328	Intergenic	MYCN-TRNAH-GUG_11
10	8400001	8450001	4.18204	Intergenic	LOC114116748-LOC114116754
14	52600001	52650001	4.18089	Exon	NKPD1
2	205150001	205200001	4.17875	Gene	NBEAL1
25	17550001	17600001	4.17811	Exon	RTKN2
3	156400001	156450001	4.17719	Intergenic	RXYLT1-TRNAF-AAA_1
10	66850001	66900001	4.17431	Gene	GPC5
24	37450001	37500001	4.17368	Exon	ARPC1B
9	30550001	30600001	4.17356	Intergenic	ZHX2-LOC114116414
9	78950001	79000001	4.17335	Exon	POP1
27	2650001	2700001	4.17176	Exon	STS
3	221800001	221850001	4.17007	Downstream	FBLN1
1	183300001	183350001	4.16982	Intergenic	LOC101117300-LOC101120489
20	50200001	50250001	4.1686	Intergenic	LOC114109781-GMDS
20	14650001	14700001	4.16726	Exon	LOC105603695
23	1800001	1850001	4.16562	Intergenic	TRNAC-GCA_213-GALR1
3	201350001	201400001	4.16525	Intergenic	LOC101109004-LOC114113816
17	35500001	35550001	4.16265	Exon	KIAA1109
8	400001	450001	4.16145	Gene	CD109
24	32900001	32950001	4.16116	Intergenic	LOC121817872-LOC105604766
22	7900001	7950001	4.15969	Exon	PRKG1
2	35400001	35450001	4.15713	Exon	TRNAG-UCC_18
2	249800001	249850001	4.15691	Exon	LOC105611592
27	101550001	101600001	4.15631	Exon	GPC4
13	58400001	58450001	4.15564	Exon	RBM38
2	3350001	3400001	4.15349	Intergenic	LOC121818525-LOC114112781
17	14750001	14800001	4.15164	Exon	USP38
13	66550001	66600001	4.15135	Upstream	CTNNBL1
6	4950001	5000001	4.15132	Intron	PRDM5
1	37800001	37850001	4.15106	Downstream	TRNAC-ACA_6
21	34400001	34450001	4.15025	Upstream	MS4A8
8	15150001	15200001	4.14881	Intergenic	LOC105608241-LOC101119992
22	19800001	19850001	4.14753	Intron	HPSE2
9	60750001	60800001	4.14518	Exon	EIF3H
4	41600001	41650001	4.14431	Intergenic	SEMA3C-LOC101102230
7	14850001	14900001	4.14358	Exon	PIAS1
4	102850001	102900001	4.14299	Intron	DGKI
14	7450001	7500001	4.14289	Exon	GAN
1	140150001	140200001	4.14178	Intergenic	C1H21orf91-BTG3
18	40400001	40450001	4.14175	Intergenic	LOC114109272-AKAP6
1	233450001	233500001	4.14108	Intergenic	MME-LOC101113188
12	19400001	19450001	4.13995	Intron	ESRRG
4	29450001	29500001	4.13988	Intron	TMEM196
1	121150001	121200001	4.13607	Intergenic	LOC121818669-LOC101111769
13	40600001	40650001	4.13582	Intergenic	PAX1-LOC121816162
2	77600001	77650001	4.13463	Intron	PTPRD
25	40050001	40100001	4.13402	Intron	GRID1
8	11250001	11300001	4.13315	Downstream	ECHDC1
3	146000001	146050001	4.13259	Intergenic	LOC114113628-CNTN1
4	81100001	81150001	4.13075	Intergenic	INHBA-LOC114114534
4	81150001	81200001	4.13075	Intergenic	INHBA-LOC114114534
9	24300001	24350001	4.12967	Intergenic	LOC101122703-TRNAC-ACA_133
3	154300001	154350001	4.12906	Intergenic	LOC121819124-MSRB3
1	15300001	15350001	4.12863	Exon	KCNQ4
1	272300001	272350001	4.12652	Intergenic	LOC121817605-LOC101111156
1	95300001	95350001	4.12544	Exon	GDAP2
20	46200001	46250001	4.12508	Intergenic	TRNAC-ACA_199-SLC35B3
19	23000001	23050001	4.12466	Intron	CRBN
9	22600001	22650001	4.12186	Intergenic	LOC105608701-ADCY8
23	43550001	43600001	4.12055	Exon	CEP76
2	57350001	57400001	4.11808	Intergenic	TLE4-TRNAS-GGA_49
1	271150001	271200001	4.1161	Exon	KCNJ15
2	249850001	249900001	4.1151	Intergenic	LOC105611592-LOC121818805
3	141350001	141400001	4.11453	Upstream	ANO6
23	42550001	42600001	4.11252	Intergenic	LOC114110457-APCDD1
26	32900001	32950001	4.11237	Exon	TACC1
9	87900001	87950001	4.11222	Intergenic	LOC101116662-CNBD1
4	44050001	44100001	4.11082	Gene	MAGI2
15	64300001	64350001	4.10974	Exon	PDHX
7	56750001	56800001	4.10877	Exon	LYSMD2
13	1100001	1150001	4.10724	Gene	PLCB1
11	29750001	29800001	4.1062	Intergenic	PIRT-SHISA6
11	18650001	18700001	4.1045	Intergenic	NF1-LOC121820559
3	143450001	143500001	4.10347	Intergenic	TRNAI-GAU-LOC114114219
20	3800001	3850001	4.10206	Intron	DST
18	57750001	57800001	4.09936	Downstream	CLMN
18	29000001	29050001	4.09934	Exon	NRG4
23	44700001	44750001	4.09877	Upstream	SETBP1
6	105300001	105350001	4.09865	Upstream	STX18
20	41200001	41250001	4.09536	Intergenic	LOC114109587-LOC114109588
15	45850001	45900001	4.09378	Intergenic	LOC101109388-LOC114118411
3	62350001	62400001	4.09343	Intron	SH3RF3
26	2500001	2550001	4.09292	Exon	CSMD1
3	17000001	17050001	4.09236	Intergenic	RNF144A-LOC121819001
17	46050001	46100001	4.09132	Exon	ADGRD1
2	117850001	117900001	4.08913	Exon	LIMS2
14	56850001	56900001	4.08704	Intergenic	LOC101121116-LOC114117905
2	220650001	220700001	4.08701	Exon	STK36
25	22950001	23000001	4.08623	Exon	CTNNA3
14	17500001	17550001	4.08597	Exon	TRNAG-CCC_127
1	271600001	271650001	4.08451	Upstream	ERG
5	99800001	99850001	4.0839	Exon	MACIR
10	12650001	12700001	4.08358	Intron	DGKH
12	26850001	26900001	4.08349	Exon	LOC114108594
26	3750001	3800001	4.08319	Exon	CSMD1
26	6000001	6050001	4.08209	Exon	ZNF596
14	37850001	37900001	4.08196	Gene	ZFHX3
14	63650001	63700001	4.07952	Exon	LOC114117838
2	139900001	139950001	4.07916	Exon	PPIG
17	35400001	35450001	4.07875	Intergenic	IL21-IL2
3	219100001	219150001	4.07864	Intron	TCF20
12	46150001	46200001	4.07819	Exon	NOL9
2	153650001	153700001	4.07803	Intergenic	NR4A2-LOC114113298
1	237750001	237800001	4.07787	Exon	MED12L
12	46250001	46300001	4.0742	Exon	ESPN
11	29150001	29200001	4.07231	Exon	MYH13
3	204100001	204150001	4.07218	Intergenic	LOC114113668-LOC101114093
3	92150001	92200001	4.07113	Exon	SRD5A2
1	241800001	241850001	4.07076	Intergenic	ZIC4-LOC114110945
25	17600001	17650001	4.07011	Intergenic	RTKN2-ZNF365
22	38950001	39000001	4.06943	Gene	GRK5
8	58900001	58950001	4.06872	Intron	EYA4
23	26250001	26300001	4.06751	Intergenic	DSG1-DSC1
3	73650001	73700001	4.06706	Gene	NRXN1
24	25850001	25900001	4.06698	Exon	GSG1L
10	12600001	12650001	4.06615	Gene	DGKH
7	7050001	7100001	4.06594	Exon	POC5
24	21750001	21800001	4.06409	Exon	LOC121817860
13	11750001	11800001	4.06389	Downstream	SFMBT2
1	144750001	144800001	4.06277	Intergenic	LOC101123009-LOC114111351
2	247900001	247950001	4.06141	Downstream	IGSF21
2	128300001	128350001	4.06016	Exon	ITGA4
24	27150001	27200001	4.05921	Exon	ITGAL
27	28200001	28250001	4.05897	Gene	IL1RAPL1
21	46700001	46750001	4.05888	Exon	MUC2
20	24400001	24450001	4.05846	Downstream	TRNAE-UUC_97
8	10300001	10350001	4.05813	Exon	DOP1A
23	14450001	14500001	4.05742	Intergenic	LOC105604412-TRNAW-CCA_217
7	87400001	87450001	4.05544	Exon	NRXN3
3	23450001	23500001	4.05531	Intergenic	TRNAC-ACA_60-LOC121818947
10	75950001	76000001	4.05525	Downstream	CLYBL
10	53000001	53050001	4.05486	Upstream	MYCBP2
27	55100001	55150001	4.05409	Downstream	CCNB3
13	19150001	19200001	4.05326	Intergenic	NRP1-LOC121816287
12	23550001	23600001	4.05234	Upstream	HLX
26	28650001	28700001	4.05177	Downstream	TRNAG-CCC_226
8	10450001	10500001	4.05102	Exon	ME1
14	39850001	39900001	4.05079	Intergenic	C14H19orf12-CCNE1
9	62250001	62300001	4.05055	Intergenic	LOC101109712-TRNAC-ACA_136
14	63150001	63200001	4.04527	Exon	GP6
16	69250001	69300001	4.04321	Intergenic	LOC121816779-IRX1
3	164750001	164800001	4.04076	Downstream	LOC101113142
14	65350001	65400001	4.04057	Intergenic	LOC114118096-LOC101113786
24	3050001	3100001	4.04038	Upstream	LOC105604626
2	54500001	54550001	4.04029	Intergenic	TRNAG-CCC_30-LOC121818504
3	154450001	154500001	4.03732	Downstream	MSRB3
9	21550001	21600001	4.03723	Downstream	PHF20L1
2	59800001	59850001	4.03651	Gene	LOC114113462
27	141300001	141350001	4.03634	Intergenic	LOC114111794-LOC106991995
13	27650001	27700001	4.03301	Exon	LOC105607883
1	272550001	272600001	4.03274	Exon	LOC101111156
18	32350001	32400001	4.03119	Exon	LOC101112678
23	14400001	14450001	4.03108	Intergenic	LOC105604412-TRNAW-CCA_217
12	12050001	12100001	4.03099	Exon	LOC121820761
3	186000001	186050001	4.03054	Exon	FAR2
8	23400001	23450001	4.02695	Intergenic	LOC114116189-HS3ST5
13	15900001	15950001	4.02682	Exon	LOC121816257
22	46800001	46850001	4.0266	Intergenic	CLRN3-PTPRE
3	46550001	46600001	4.02595	Exon	XPO1
1	207550001	207600001	4.02501	Intergenic	TTC14-LOC114109402
5	59250001	59300001	4.02333	Exon	PDGFRB
2	12200001	12250001	4.02268	Exon	TRNAC-ACA_35
11	60950001	61000001	4.02144	Exon	ARSG
2	61500001	61550001	4.01953	Intergenic	LOC114113073-LOC101121827
5	106150001	106200001	4.01923	Intergenic	LOC114115076-MAN2A1
4	52850001	52900001	4.01907	Intron	ST7
15	64350001	64400001	4.01365	Exon	TRNAC-ACA_176
3	146050001	146100001	4.01338	Downstream	CNTN1
24	26000001	26050001	4.0127	Downstream	TRNAG-UCC_106
1	109750001	109800001	4.01231	Upstream	LOC101121310
2	229900001	229950001	4.01049	Intergenic	LOC121818845-CCL20
5	87100001	87150001	4.00757	Intergenic	TRNAS-GGA_110-CETN3
3	207750001	207800001	4.00734	Intron	EM4C
21	36450001	36500001	4.00624	Exon	CPSF7
10	19350001	19400001	4.00262	Upstream	CAB39L
16	43200001	43250001	4.00256	Intergenic	CDH6-LOC101119935
5	850001	900001	4.00158	Intron	RASGEF1C
7	87050001	87100001	4.00071	Exon	ADCK1
24	34600001	34650001	3.99974	Upstream	LOC101115252
11	8550001	8600001	3.99968	Downstream	LOC121820703
21	19650001	19700001	3.99655	Exon	GAS2
23	32150001	32200001	3.99503	Downstream	LOC121817739
12	21900001	21950001	3.99431	Intergenic	LYPLAL1-LOC101104329
2	10050001	10100001	3.99425	Intergenic	LOC101104716-RGS3
2	119750001	119800001	3.99411	Exon	SLC40A1
3	16950001	17000001	3.99237	Intergenic	RNF144A-LOC121819001
3	120350001	120400001	3.99183	Intergenic	LOC114113743-LOC114114203
4	68450001	68500001	3.99103	Intron	CHN2
14	17400001	17450001	3.99082	Intergenic	C14H16orf78-ZNF423
5	12500001	12550001	3.99038	Exon	SHFL
1	247850001	247900001	3.99037	Exon	LOC101108102
18	3300001	3350001	3.99011	Intron	GABRB3
21	16450001	16500001	3.9899	Exon	LOC101117288
5	53550001	53600001	3.98884	Intergenic	KCTD16-LOC114115079
2	58000001	58050001	3.98883	Intergenic	TRNAS-GGA_49-PSAT1
3	195900001	195950001	3.98835	Intergenic	LOC114114178-LOC105611561
13	44300001	44350001	3.98777	Intergenic	LOC101111732-LOC114117507
1	197300001	197350001	3.98618	Gene	LOC105602588
5	86950001	87000001	3.98562	Intergenic	TRNAW-CCA_86-TRNAS-GGA_110
23	42500001	42550001	3.98518	Intergenic	LOC114110457-APCDD1
10	7650001	7700001	3.98278	Intergenic	LOC101105926-LOC114116721
25	5150001	5200001	3.98255	Intergenic	MAP10-NTPCR
1	74850001	74900001	3.98135	Intron	DPYD
3	209000001	209050001	3.98017	Intergenic	LOC114113827-LOC101107274
10	50200001	50250001	3.9798	Intergenic	KLF12-LOC101102249
1	121200001	121250001	3.97818	Intergenic	LOC121818669-LOC101111769
5	2150001	2200001	3.9775	Exon	GRM6
21	19950001	20000001	3.97575	Exon	SLC17A6
2	152250001	152300001	3.9757	Upstream	LOC101113467
8	90150001	90200001	3.97438	Exon	LOC121820223
5	94500001	94550001	3.97351	Intergenic	RIOK2-LOC121819705
2	136550001	136600001	3.97298	Downstream	CDCA7
2	238100001	238150001	3.97171	Exon	MECR
15	40000001	40050001	3.97071	Exon	PARVA
7	76250001	76300001	3.97065	Intergenic	LOC105607019-TRNAC-ACA_116
4	33050001	33100001	3.97044	Upstream	TRA2A
14	39050001	39100001	3.96987	Downstream	CHST4
15	45900001	45950001	3.96912	Exon	LOC114118411
16	31150001	31200001	3.96846	Intergenic	LOC101104787-NNT
3	700001	750001	3.96815	Upstream	RNF208
3	12400001	12450001	3.96732	Exon	LOC105611883
1	198750001	198800001	3.96704	Intergenic	TRNAS-GGA_28-LOC114111384
11	4250001	4300001	3.96667	Intergenic	LOC101118198-LOC101120345
3	213200001	213250001	3.9659	Gene	B4GALNT3
5	45800001	45850001	3.96539	Intergenic	TRPC7-SPOCK1
5	57300001	57350001	3.96446	Exon	LOC121819654
4	102550001	102600001	3.96393	Exon	DGKI
7	98850001	98900001	3.96357	Downstream	FOXN3
10	30850001	30900001	3.96123	Exon	LOC121820439
17	4550001	4600001	3.95984	Exon	TRIM2
18	2650001	2700001	3.95951	Intergenic	TRNAE-UUC_90-LOC106990481
4	23050001	23100001	3.95941	Exon	ETV1
13	59550001	59600001	3.95831	Exon	RAD21L1
6	37350001	37400001	3.95686	Intergenic	SPP1-MEPE
8	600001	650001	3.9568	Downstream	LOC114116265
2	249500001	249550001	3.95628	Intron	FBXO42
4	111950001	112000001	3.95514	Gene	CNTNAP2
23	43650001	43700001	3.94862	Upstream	PTPN2
2	118550001	118600001	3.94853	Exon	LOC121818545
1	109800001	109850001	3.94731	Exon	LOC105605630
6	105250001	105300001	3.94677	Exon	STX18
20	46050001	46100001	3.94342	Intergenic	TRNAC-ACA_199-SLC35B3
6	71100001	71150001	3.94293	Intergenic	LOC114115411-LOC101116147
13	15850001	15900001	3.94174	Exon	LOC114117552
13	5050001	5100001	3.94018	Intergenic	LOC121816291-BTBD3
16	47550001	47600001	3.93995	Intergenic	CDH9-LOC121816778
20	2800001	2850001	3.93992	Exon	PRIM2
11	6350001	6400001	3.9397	Intergenic	LOC101122369-TRNAS-GGA_162
17	4200001	4250001	3.93915	Exon	TMEM131L
12	43850001	43900001	3.93766	Intergenic	CA6-ENO1
27	78850001	78900001	3.93548	Intergenic	LOC121818339-LOC114111631
22	10300001	10350001	3.93502	Exon	LOC101120285
2	158400001	158450001	3.93271	Intergenic	RBM43-TRNAG-CCC_34
6	46700001	46750001	3.93138	Exon	TBC1D19
26	19900001	19950001	3.93094	Intergenic	TRNAW-CCA_226-MSR1
8	2750001	2800001	3.93075	Exon	IMPG1
2	136500001	136550001	3.93068	Intergenic	SP3-CDCA7
24	40800001	40850001	3.93022	Gene	CARD11
6	66850001	66900001	3.92764	Upstream	ATP10D
8	3600001	3650001	3.92746	Intergenic	TRNAG-CCC_88-LOC101111104
14	17150001	17200001	3.92745	Intergenic	LOC121816475-CBLN1
3	125100001	125150001	3.92674	Intergenic	TRNAG-CCC_52-LOC101105320
11	32450001	32500001	3.92551	Intergenic	LOC101115554-PMP22
1	249700001	249750001	3.92452	Upstream	CLSTN2
21	25800001	25850001	3.92415	Exon	ROBO4
16	39950001	40000001	3.92356	Exon	SLC45A2
3	150001	200001	3.92304	Exon	CACNA1B
5	95000001	95050001	3.92294	Intergenic	LOC121819705-RGMB
4	7550001	7600001	3.92293	Intergenic	LOC105614936-ABCA13
2	96050001	96100001	3.92235	Upstream	TRNAS-GGA_52
2	210750001	210800001	3.92196	Intergenic	PTH2R-LOC114113281
11	11000001	11050001	3.92076	Gene	BRIP1
13	6600001	6650001	3.92015	Intergenic	SPTLC3-ISM1
12	67950001	68000001	3.91818	Exon	KCNK2
6	87550001	87600001	3.91811	Downstream	SLC4A4
3	59350001	59400001	3.91628	Exon	RPIA
8	70900001	70950001	3.91479	Intergenic	GRM1-RAB32
17	19600001	19650001	3.91434	Gene	SLC7A11
26	39750001	39800001	3.91369	Intron	RARB
10	68950001	69000001	3.91335	Gene	GPC6
4	104050001	104100001	3.91328	Exon	KIAA1549
1	126350001	126400001	3.91183	Exon	CLDN17
6	112200001	112250001	3.91159	Exon	TAPT1
3	52000001	52050001	3.91135	Downstream	CTNNA2
23	26000001	26050001	3.91106	Downstream	LOC121817750
7	3350001	3400001	3.90963	Intron	KCNN2
24	4950001	5000001	3.90955	Intergenic	LOC101105047-RBFOX1
8	55400001	55450001	3.90944	Exon	TMEM244
11	4700001	4750001	3.90933	Intergenic	LOC101120345-TOM1L1
6	117750001	117800001	3.90895	Downstream	MAEA
6	58350001	58400001	3.90887	Intergenic	LOC121819882-LOC105609125
3	205750001	205800001	3.9077	Exon	KLRF1
7	44200001	44250001	3.90658	Gene	DAPK2
2	30700001	30750001	3.90657	Intergenic	LOC105607122-PTCH1
17	8550001	8600001	3.90598	Intron	IQCM
26	35900001	35950001	3.90596	Exon	ANK1
4	44150001	44200001	3.90494	Gene	MAGI2
3	174200001	174250001	3.90442	Upstream	WASHC4
1	75500001	75550001	3.9042	Intergenic	LOC114113101-SNX7
3	40850001	40900001	3.90337	Intergenic	TRNAS-GGA_76-ETAA1
20	10850001	10900001	3.90279	Exon	PPIL1
8	56400001	56450001	3.90181	Downstream	EPB41L2
11	17800001	17850001	3.89967	Downstream	LOC121820557
11	4200001	4250001	3.89967	Intergenic	LOC101118198-LOC101120345
1	46300001	46350001	3.89897	Intergenic	LOC101105046-LOC101105299
3	198650001	198700001	3.89744	Intergenic	TRNAS-GGA_85-LMO3
16	21700001	21750001	3.89728	Intergenic	LOC114118794-ACTBL2
5	55800001	55850001	3.89654	Intron	PPP2R2B
19	52800001	52850001	3.89456	Exon	ALS2CL
2	77050001	77100001	3.89394	Intron	PTPRD
6	12400001	12450001	3.89379	Intron	CAMK2D
13	61500001	61550001	3.8931	Downstream	ASXL1
18	40450001	40500001	3.89175	Upstream	TRNAC-GCA_199
6	33800001	33850001	3.89122	Intron	CCSER1
6	99050001	99100001	3.8897	Downstream	GPAT3
25	6000001	6050001	3.88928	Intergenic	KCNK1-SLC35F3
5	106500001	106550001	3.88847	Intergenic	MAN2A1-TMEM232
12	21450001	21500001	3.88838	Intergenic	TGFB2-LOC114117330
4	42400001	42450001	3.88723	Intergenic	LOC101115786-GNAI1
22	43200001	43250001	3.8871	Downstream	CHST15
26	17400001	17450001	3.88605	Intergenic	TRIML1-TRNAG-CCC_222
7	58450001	58500001	3.88475	Intron	ATP8B4
7	16550001	16600001	3.88412	Intergenic	TRNAF-GAA_11-LOC105611452
26	34750001	34800001	3.88336	Intergenic	LOC121818051-ZMAT4
10	57350001	57400001	3.88281	Intergenic	LOC101103736-SLITRK1
12	10500001	10550001	3.88269	Intergenic	LOC114117385-TRNAC-GCA_162
1	249650001	249700001	3.8823	Intron	CLSTN2
18	66750001	66800001	3.88222	Exon	C18H14orf180
10	70600001	70650001	3.88186	Intron	LOC101106781
6	96350001	96400001	3.88166	Intron	CFAP299
21	7250001	7300001	3.88155	Intergenic	LOC101123080-LOC114110177
27	52800001	52850001	3.88154	Exon	MAGED2
3	16750001	16800001	3.88128	Exon	RNF144A
11	15650001	15700001	3.88114	Downstream	LOC121820554
25	21750001	21800001	3.88071	Exon	CTNNA3
27	28100001	28150001	3.88012	Gene	IL1RAPL1
24	31950001	32000001	3.88012	Intergenic	LOC121817871-TRNAG-GCC_54
23	33550001	33600001	3.8796	Exon	RMC1
7	50050001	50100001	3.87863	Intergenic	LOC114115992-AQP9
1	209950001	210000001	3.87772	Intergenic	LOC114111221-LOC121816904
12	900001	950001	3.87635	Downstream	FMOD
1	29350001	29400001	3.87457	Exon	BSND
8	51150001	51200001	3.87303	Upstream	LOC114116235
25	650001	700001	3.87205	Upstream	LOC101123180
1	118700001	118750001	3.87186	Intergenic	LOC101109936-POGK
3	184500001	184550001	3.87005	Intergenic	LOC114113804-LOC121819173
10	57300001	57350001	3.86971	Intergenic	LOC101103736-SLITRK1
13	10350001	10400001	3.86867	Exon	SNRPB2
11	32800001	32850001	3.86797	Exon	TRIM16
2	6400001	6450001	3.86763	Gene	ASTN2
1	256550001	256600001	3.86758	Intergenic	LOC114111257-BFSP2
10	69300001	69350001	3.86712	Intron	GPC6
2	187200001	187250001	3.86623	Exon	LOC105609988
4	89150001	89200001	3.86612	Upstream	SLC13A1
4	3750001	3800001	3.86611	Intergenic	LOC101105999-LOC101106253
5	25400001	25450001	3.866	Intergenic	GRAMD2B-LOC114115108
4	37150001	37200001	3.86547	Intergenic	SEMA3D-SEMA3A
20	23500001	23550001	3.86542	Intergenic	LOC121817431-PKHD1
5	88200001	88250001	3.86513	Intron	ADGRV1
12	53450001	53500001	3.86512	Exon	LOC101110955
15	6800001	6850001	3.86507	Intergenic	ANGPTL5-LOC101122381
7	81050001	81100001	3.86444	Gene	SIPA1L1
12	19650001	19700001	3.86428	Intergenic	ESRRG-GPATCH2
1	130150001	130200001	3.86314	Exon	ADAMTS1
19	1500001	1550001	3.86284	Exon	NEK10
3	207650001	207700001	3.86268	Gene	TRNAW-CCA_67
27	141250001	141300001	3.8624	Intergenic	LOC114111794-LOC106991995
1	215150001	215200001	3.86098	Intron	SPATA16
8	90100001	90150001	3.86013	Exon	KIF25
19	52950001	53000001	3.85989	Exon	CCRL2
25	28700001	28750001	3.85935	Exon	USP54
27	91300001	91350001	3.85924	Intergenic	LOC114111316-TRNAC-GCA_243
3	24650001	24700001	3.85906	Upstream	TRNAH-GUG_11
6	50400001	50450001	3.85891	Intergenic	LOC114115443-PCDH7
14	65400001	65450001	3.85533	Exon	LOC101105270
1	183850001	183900001	3.85532	Intergenic	LOC101117300-LOC101120489
6	4650001	4700001	3.85485	Exon	NDNF
11	50150001	50200001	3.85443	Exon	CCDC57
9	68350001	68400001	3.85365	Intergenic	TRHR-TMEM74
3	198700001	198750001	3.85338	Intergenic	TRNAS-GGA_85-LMO3
11	11100001	11150001	3.85334	Intergenic	BRIP1-LOC101107972
5	12750001	12800001	3.85321	Exon	CDC37
6	60450001	60500001	3.85254	Exon	APBB2
1	120700001	120750001	3.85129	Intergenic	TBX19-LOC101111513
13	10300001	10350001	3.85108	Intergenic	LOC114117705-SNRPB2
1	176250001	176300001	3.85014	Intergenic	LOC114111083-LOC101113722
15	73100001	73150001	3.85003	Exon	EXT2
23	23700001	23750001	3.84972	Intergenic	LOC121817762-ASXL3
1	113350001	113400001	3.84798	Downstream	LOC105611653
1	271300001	271350001	3.8471	Exon	ERG
10	48500001	48550001	3.84707	Exon	LOC105609591
9	53700001	53750001	3.8468	Intergenic	LOC105613955-LOC114116518
3	145500001	145550001	3.84631	Intergenic	TRNAY-GUA_9-PDZRN4
1	154350001	154400001	3.84565	Gene	CADM2
13	6550001	6600001	3.84475	Intergenic	SPTLC3-ISM1
12	26450001	26500001	3.84427	Intergenic	TP53BP2-FBXO28
3	28950001	29000001	3.84409	Exon	TRNAG-ACC_1
2	250001	300001	3.84405	Downstream	ACP1
3	220150001	220200001	3.8434	Exon	MPPED1
10	22800001	22850001	3.84319	Upstream	LOC121820494
3	154400001	154450001	3.84311	Intergenic	LOC121819124-MSRB3
11	7500001	7550001	3.84263	Exon	SCPEP1
13	78900001	78950001	3.84235	Exon	KCNG1
9	93400001	93450001	3.84212	Intergenic	LOC101118963-SNX16
6	77150001	77200001	3.84196	Intergenic	LOC114115479-ADGRL3
1	88900001	88950001	3.84135	Exon	TMIGD3
10	8600001	8650001	3.84004	Intergenic	LOC114116754-UTP14C
3	201300001	201350001	3.83809	Intergenic	LOC101109004-LOC114113816
4	121500001	121550001	3.83751	Downstream	LOC114112554
2	121250001	121300001	3.8375	Intergenic	GULP1-TFPI
14	25600001	25650001	3.83729	Exon	CSNK2A2
17	19650001	19700001	3.83604	Gene	SLC7A11
14	17350001	17400001	3.83502	Exon	C14H16orf78
1	129700001	129750001	3.83325	Intergenic	LOC114110948-TRNAS-GGA_10
23	12300001	12350001	3.83268	Intergenic	TRNAG-CCC_201-LOC101104287
11	4300001	4350001	3.8325	Intergenic	LOC101118198-LOC101120345
10	29350001	29400001	3.82955	Exon	LOC121820437
1	266600001	266650001	3.82936	Downstream	SPATC1L
3	220650001	220700001	3.82838	Upstream	PARVB
3	220800001	220850001	3.82753	Intergenic	PARVG-SHISAL1
11	18400001	18450001	3.82748	Exon	NF1
3	13650001	13700001	3.82746	Exon	LHX6
6	8100001	8150001	3.82682	Intergenic	LOC121819801-LOC101116232
8	59350001	59400001	3.82642	Exon	TBPL1
2	110200001	110250001	3.82632	Intergenic	LOC114113346-LOC114113423
12	5950001	6000001	3.82569	Gene	KCNT2
3	224600001	224650001	3.82568	Intergenic	LOC105610817-LOC121819250
22	7150001	7200001	3.8246	Exon	PRKG1
1	66350001	66400001	3.82421	Exon	LOC105614852
1	11200001	11250001	3.82408	Upstream	STK40
20	47600001	47650001	3.82364	Upstream	LOC121817343
1	187150001	187200001	3.82325	Exon	LOC121816526
15	8750001	8800001	3.82232	Exon	CNTN5
16	54000001	54050001	3.82091	Intron	CDH18
3	208250001	208300001	3.82059	Exon	LOC114108764
4	120550001	120600001	3.81961	Intron	PTPRN2
2	188750001	188800001	3.8193	Downstream	TRNAC-GCA_42
22	5650001	5700001	3.8186	Intergenic	PCDH15-MBL2
8	18800001	18850001	3.81853	Intergenic	LOC101103072-MAN1A1
16	39900001	39950001	3.81813	Exon	AMACR
27	107650001	107700001	3.81756	Exon	THOC2
2	114950001	115000001	3.8173	Exon	PLEKHB2
9	26250001	26300001	3.81715	Intergenic	LOC114116505-LOC101123473
13	59450001	59500001	3.81689	Intergenic	FKBP1A-SDCBP2
1	256500001	256550001	3.81525	Exon	CDV3
3	203500001	203550001	3.81517	Intergenic	TRNAC-GCA_76-LOC121819202
18	55950001	56000001	3.81404	Gene	UNC79
23	16250001	16300001	3.8136	Intergenic	LOC101114074-LOC101106129
3	46600001	46650001	3.81329	Exon	XPO1
3	75600001	75650001	3.81319	Intergenic	FSHR-LOC101105644
13	74400001	74450001	3.81232	Exon	LOC105616794
2	7500001	7550001	3.81182	Exon	PAPPA
1	179100001	179150001	3.81136	Exon	SPICE1
2	109650001	109700001	3.81075	Intergenic	LOC114113346-LOC114113423
27	49500001	49550001	3.81037	Intron	KLF8
16	44200001	44250001	3.80983	Intergenic	LOC121816775-LOC101116348
12	4550001	4600001	3.80962	Exon	FCAMR
8	48250001	48300001	3.80941	Exon	GABRR2
21	33150001	33200001	3.8088	Intergenic	NTM-TMEM45B
4	24400001	24450001	3.80872	Intergenic	LOC114114683-AGMO
6	5050001	5100001	3.8087	Exon	PRDM5
22	3850001	3900001	3.80773	Intergenic	TRNAC-ACA_205-LOC106991845
24	11800001	11850001	3.80724	Downstream	SNX29
4	13650001	13700001	3.80686	Downstream	PDK4
1	170250001	170300001	3.80622	Intergenic	TRNAF-GAA_1-LOC121816354
4	108000001	108050001	3.80613	Upstream	EPHA1
14	15900001	15950001	3.80564	Intergenic	LOC105602057-ABCC12
20	9750001	9800001	3.80529	Exon	FKBP5
1	254200001	254250001	3.80453	Intergenic	LOC105604314-LOC114111148
22	4100001	4150001	3.80358	Intergenic	LOC114110325-PCDH15
10	7850001	7900001	3.80357	Intergenic	LOC101105926-LOC114116721
18	61250001	61300001	3.80348	Intergenic	TRNAS-GGA_209-LOC121817128
23	25150001	25200001	3.80198	Intron	GAREM1
23	37050001	37100001	3.80143	Intergenic	LOC114110500-LOC114110527
16	12150001	12200001	3.80066	Intergenic	LOC114118788-LOC101111228
18	26150001	26200001	3.80054	Intergenic	LOC114109137-TJP1
6	76250001	76300001	3.80043	Intergenic	LOC114115479-ADGRL3
2	123150001	123200001	3.80041	Intergenic	LOC114113605-LOC114113058
6	84100001	84150001	3.8001	Exon	STAP1
24	41150001	41200001	3.7999	Downstream	CHST12
21	5500001	5550001	3.79966	Intergenic	FOLH1B-NOX4
11	55250001	55300001	3.79954	Exon	RECQL5
10	70250001	70300001	3.79794	Exon	LOC101106534
12	56800001	56850001	3.79723	Upstream	LOC101117093
18	17450001	17500001	3.79615	Intergenic	TRNAC-ACA_190-TRNAG-UCC_89
10	83450001	83500001	3.79491	Gene	MYO16
15	32300001	32350001	3.79477	Intergenic	TRNAC-GCA_186-LOC121816680
4	99950001	100000001	3.79444	Intergenic	LOC101107697-BPGM
22	47300001	47350001	3.79379	Upstream	TRNAS-GGA_219
14	22250001	22300001	3.79258	Upstream	LOC121816482
19	33900001	33950001	3.79219	Exon	SUCLG2
14	28800001	28850001	3.78961	Intergenic	LOC106991552-LOC105610704
13	51000001	51050001	3.78902	Intergenic	RNF24-PANK2
24	25900001	25950001	3.78886	Exon	GSG1L
2	155900001	155950001	3.78798	Intergenic	GALNT13-RPRM
8	89400001	89450001	3.7878	Exon	RPS6KA2
2	88500001	88550001	3.78729	Intergenic	SLC24A2-MLLT3
2	245900001	245950001	3.7858	Intergenic	CAMK2N1-VWA5B1
7	32800001	32850001	3.78532	Intergenic	RASGRP1-LOC101106173
13	68250001	68300001	3.78481	Intergenic	TRNAE-UUC_84-LOC114108774
1	263200001	263250001	3.7848	Exon	ABCG1
11	44300001	44350001	3.78445	Downstream	EFTUD2
16	33450001	33500001	3.78436	Intergenic	PLCXD3-C6
3	54150001	54200001	3.78425	Intergenic	LOC114113921-LOC114114193
1	98100001	98150001	3.78356	Intergenic	TRNAQ-UUG-PRKAB2
24	36850001	36900001	3.78218	Upstream	ZKSCAN1
9	60700001	60750001	3.78204	Intron	EIF3H
15	73400001	73450001	3.78184	Intergenic	ALX4-LOC121816714
2	196200001	196250001	3.78131	Intergenic	LOC121818551-LOC114113144
20	7850001	7900001	3.78075	Upstream	ITPR3
3	104750001	104800001	3.78023	Exon	NPHP1
25	32100001	32150001	3.77966	Exon	KCNMA1
27	118650001	118700001	3.77875	Exon	LOC121818148
5	59150001	59200001	3.77861	Downstream	HMGXB3
8	3550001	3600001	3.7784	Intergenic	TRNAG-CCC_88-LOC101111104
15	46100001	46150001	3.77775	Exon	MRPL17
26	34700001	34750001	3.7777	Intergenic	LOC121818051-ZMAT4
11	27750001	27800001	3.77739	Exon	ARHGEF15
2	59850001	59900001	3.77681	Exon	PRUNE2
8	83250001	83300001	3.77674	Downstream	FNDC1
17	34800001	34850001	3.7767	Exon	SPATA5
3	134400001	134450001	3.77663	Exon	ANKRD33
1	146100001	146150001	3.77637	Intergenic	ROBO2-LOC114110950
4	84200001	84250001	3.77597	Downstream	LOC121819419
16	22950001	23000001	3.7759	Intergenic	LOC121816805-LOC114118795
20	1650001	1700001	3.77472	Intergenic	LOC101111497-LOC105603922
3	131000001	131050001	3.77443	Intron	TMCC3
3	124450001	124500001	3.77312	Exon	TMTC3
2	109950001	110000001	3.77202	Intergenic	LOC114113346-LOC114113423
6	20700001	20750001	3.7715	Intergenic	LOC121819813-CXXC4
3	4050001	4100001	3.77072	Upstream	AK8
13	59500001	59550001	3.77053	Downstream	RAD21L1
1	46350001	46400001	3.76923	Intergenic	LOC101105299-PTGER3
3	143650001	143700001	3.76916	Intergenic	TRNAI-GAU-LOC114114219
13	66800001	66850001	3.7691	Intergenic	VSTM2L-TTI1
8	6900001	6950001	3.76792	Intergenic	ELOVL4-LOC121820145
2	249950001	250000001	3.76788	Exon	LOC114112247
5	9200001	9250001	3.7674	Exon	LOC121819591
2	117550001	117600001	3.76712	Downstream	LOC105601854
20	50650001	50700001	3.76662	Downstream	GMDS
9	75200001	75250001	3.76545	Gene	NCALD
17	14200001	14250001	3.76473	Exon	LOC121816918
6	76050001	76100001	3.76359	Intergenic	TRNAC-ACA_98-LOC114115479
6	37900001	37950001	3.76272	Exon	FAM184B
7	62000001	62050001	3.76254	Intergenic	SEMA6D-LOC114115725
9	5650001	5700001	3.76178	Intron	ADGRB3
18	32450001	32500001	3.76101	Exon	LOC101121298
7	100500001	100550001	3.76054	Exon	RPS6KA5
25	39950001	40000001	3.76004	Exon	GRID1
6	25550001	25600001	3.76003	Exon	ADH1C
17	56950001	57000001	3.75967	Gene	TAOK3
1	216550001	216600001	3.75964	Intron	PLD1
3	212150001	212200001	3.75892	Exon	PRMT8
2	115150001	115200001	3.75867	Intergenic	LOC114113320-LOC101106144
26	31950001	32000001	3.75735	Intergenic	LOC121818057-LOC114111015
21	41000001	41050001	3.75681	Exon	ACTN3
3	222300001	222350001	3.75665	Exon	LOC121819243
2	70950001	71000001	3.75662	Upstream	VLDLR
21	44400001	44450001	3.7562	Exon	SHANK2
2	77650001	77700001	3.75586	Intron	PTPRD
10	69000001	69050001	3.75581	Gene	GPC6
8	20250001	20300001	3.75579	Upstream	TRNAE-CUC_24
27	56750001	56800001	3.7554	Exon	ZNF182
4	27550001	27600001	3.75539	Upstream	HDAC9
2	26150001	26200001	3.75487	Intergenic	TRNAG-CCC_28-AUH
8	89050001	89100001	3.7546	Downstream	LOC121820215
2	61400001	61450001	3.75424	Downstream	LOC114113073
1	105850001	105900001	3.75408	Upstream	GON4L
3	40350001	40400001	3.75399	Intergenic	TRNAS-GGA_76-ETAA1
5	107100001	107150001	3.7534	Exon	TMEM232
11	48500001	48550001	3.75253	Exon	SMURF2
1	120950001	121000001	3.75252	Intergenic	LOC121816055-LOC114111399
1	113000001	113050001	3.75197	Intergenic	FCGR3A-FCGR2B
1	260200001	260250001	3.75137	Exon	LCA5L
1	110050001	110100001	3.75053	Downstream	LOC121820643
11	35650001	35700001	3.75049	Exon	WFIKKN2
4	68500001	68550001	3.74969	Upstream	CHN2
24	14700001	14750001	3.74907	Exon	MYH11
2	250000001	250050001	3.74887	Exon	LOC114112439
26	27250001	27300001	3.74801	Intergenic	TRNAG-UCC_112-NRG1
8	24700001	24750001	3.74739	Intergenic	LOC121820162-LOC114116121
8	85450001	85500001	3.74723	Intron	PRKN
14	53850001	53900001	3.74708	Exon	ZC3H4
17	39550001	39600001	3.74684	Gene	LOC101111319
3	40900001	40950001	3.74661	Exon	ETAA1
7	61900001	61950001	3.74549	Intergenic	SEMA6D-LOC114115725
13	63150001	63200001	3.74516	Intergenic	PXMP4-ZNF341
8	57400001	57450001	3.74471	Exon	LOC105612881
6	116150001	116200001	3.7447	Exon	RGS12
5	98050001	98100001	3.7447	Intergenic	ST8SIA4-LOC114114974
9	43750001	43800001	3.74393	Exon	LOC114116510
15	43100001	43150001	3.74376	Intron	DENND5A
16	44250001	44300001	3.74284	Intergenic	LOC121816775-LOC101116348
1	170400001	170450001	3.74218	Intergenic	TRNAF-GAA_1-LOC121816354
19	30550001	30600001	3.74194	Intron	FOXP1
6	60400001	60450001	3.74143	Downstream	APBB2
3	18550001	18600001	3.7414	Intergenic	LOC114114136-ASAP2
11	37250001	37300001	3.74137	Exon	IGF2BP1
4	45050001	45100001	3.74115	Exon	LOC101102976
3	42200001	42250001	3.74051	Intergenic	MEIS1-LOC101117153
1	1850001	1900001	3.7399	Downstream	LOC121818745
15	43050001	43100001	3.73977	Upstream	DENND5A
4	114050001	114100001	3.7385	Intergenic	GIMAP4-LOC121819469
4	44950001	45000001	3.73756	Downstream	TRNAR-UCU_6
17	57000001	57050001	3.73707	Exon	TAOK3
1	126550001	126600001	3.7364	Intergenic	CLDN17-GRIK1
5	80750001	80800001	3.73639	Exon	XRCC4
6	76100001	76150001	3.73607	Downstream	LOC114115479
6	94650001	94700001	3.73452	Intergenic	PAQR3-NAA11
5	29950001	30000001	3.73435	Intergenic	LOC101112977-LOC101113234
20	30600001	30650001	3.73397	Exon	LOC101103021
1	68500001	68550001	3.73354	Exon	HFM1
2	68600001	68650001	3.73331	Upstream	DOCK8
10	71500001	71550001	3.73273	Exon	LOC105605916
9	37550001	37600001	3.73247	Intergenic	FAM110B-UBXN2B
13	66500001	66550001	3.73205	Intergenic	LOC101103339-CTNNBL1
3	219600001	219650001	3.73185	Exon	PACSIN2
10	70500001	70550001	3.73104	Gene	LOC101106781
8	51350001	51400001	3.73096	Exon	NT5E
12	46300001	46350001	3.73088	Exon	TRNAE-UUC_75
4	25250001	25300001	3.73084	Intergenic	LOC105612556-LOC105612555
12	75800001	75850001	3.73078	Intergenic	LOC101107211-DENND1B
21	12900001	12950001	3.73052	Intergenic	LOC101102392-LOC114110192
17	39200001	39250001	3.72975	Intergenic	LOC114108911-LOC101111051
3	46500001	46550001	3.72965	Intergenic	LOC114114156-TRNAG-CCC_45
21	24250001	24300001	3.72937	Intergenic	LOC101122990-LOC114110057
1	172550001	172600001	3.72832	Intergenic	TRNAS-GGA_21-LOC105612545
19	7400001	7450001	3.72829	Exon	TMPPE
17	16400001	16450001	3.72642	Exon	LOC101113275
18	17400001	17450001	3.72589	Intergenic	TRNAC-ACA_190-TRNAG-UCC_89
2	220100001	220150001	3.7258	Exon	TNS1
9	90300001	90350001	3.72478	Exon	CA13
2	130550001	130600001	3.72475	Intron	ZNF385B
14	8950001	9000001	3.72428	Gene	CDH13
9	4400001	4450001	3.72401	Intergenic	COL19A1-LMBRD1
26	25700001	25750001	3.72267	Gene	RBPMS
3	135050001	135100001	3.72198	Exon	TFCP2
1	11300001	11350001	3.72059	Exon	CSF3R
14	37800001	37850001	3.72023	Gene	ZFHX3
14	61950001	62000001	3.72013	Exon	LOC101115153
7	57700001	57750001	3.7194	Gene	LOC114115862
17	66850001	66900001	3.71938	Intergenic	TRNAG-CCC_175-LOC121816972
1	41900001	41950001	3.71936	Intron	PDE4B
10	25250001	25300001	3.71932	Intergenic	LOC121816025-LOC114116767
26	33050001	33100001	3.71875	Exon	TACC1
1	190200001	190250001	3.71846	Downstream	TRNAG-UCC_13
27	50850001	50900001	3.71756	Intergenic	LOC114111231-LOC114111369
24	1200001	1250001	3.71754	Exon	CHTF18
8	15400001	15450001	3.71729	Intergenic	LOC121820152-CLVS2
2	218800001	218850001	3.71704	Exon	LOC114113223
13	34150001	34200001	3.71701	Exon	SVIL
25	38950001	39000001	3.71677	Intergenic	LOC101114083-TRNAG-CCC_219
1	255750001	255800001	3.71663	Gene	RYK
12	59350001	59400001	3.71582	Intergenic	TEX35-RALGPS2
4	104200001	104250001	3.71529	Exon	TTC26
9	5800001	5850001	3.71235	Intron	ADGRB3
6	78300001	78350001	3.71233	Intron	ADGRL3
21	27200001	27250001	3.71174	Exon	KIRREL3
14	3700001	3750001	3.71111	Intergenic	LOC114117781-LOC105609376
4	119350001	119400001	3.7108	Intergenic	TRNAY-AUA_5-RNF32
11	45300001	45350001	3.71055	Upstream	NSF
14	8500001	8550001	3.70863	Intergenic	LOC114117821-CDH13
27	84200001	84250001	3.70751	Intergenic	PASD1-VMA21
3	208350001	208400001	3.70621	Intron	LOC114108764
26	15950001	16000001	3.7056	Intron	LOC106990546
4	49300001	49350001	3.70539	Intergenic	CCDC71L-PIK3CG
13	55800001	55850001	3.7053	Intergenic	CDH4-TRNAC-GCA_177
2	62900001	62950001	3.70505	Intergenic	LOC114113406-LOC101123012
4	114300001	114350001	3.70434	Exon	LOC105601949
16	10450001	10500001	3.70396	Exon	RAD17
2	245550001	245600001	3.7037	Exon	EIF4G3
6	111050001	111100001	3.70257	Intergenic	CPEB2-TRNAC-ACA_106
24	34050001	34100001	3.70207	Exon	MLXIPL
2	205250001	205300001	3.70183	Exon	NBEAL1
11	36550001	36600001	3.70172	Upstream	LOC105608412
1	20750001	20800001	3.70041	Intergenic	POMGNT1-LURAP1
17	14800001	14850001	3.7	Intergenic	USP38-LOC114108786
23	26300001	26350001	3.69932	Exon	DSC1
1	126300001	126350001	3.69903	Exon	CLDN8
24	3150001	3200001	3.69872	Exon	TRNAP-UGG_8
3	42150001	42200001	3.6987	Intergenic	MEIS1-LOC101117153
13	10400001	10450001	3.69826	Exon	OTOR
4	88950001	89000001	3.69774	Intergenic	CADPS2-TAS2R16
1	188300001	188350001	3.69468	Intron	PDIA5
11	62200001	62250001	3.69351	Exon	LOC105610542
7	86200001	86250001	3.69284	Exon	ANGEL1
26	29650001	29700001	3.69262	Intergenic	TRNAK-CUU_33-LOC114111110
21	28250001	28300001	3.69231	Intergenic	LOC121817535-TRNAR-CCU_30
13	70800001	70850001	3.69169	Exon	PTPRT
17	32150001	32200001	3.69061	Intergenic	LOC105602794-FAT4
12	23100001	23150001	3.69055	Intergenic	RAB3GAP2-MARK1
5	32900001	32950001	3.69039	Intergenic	LOC114115094-LOC121819630
3	10050001	10100001	3.68974	Intergenic	TRNAC-ACA_58-PBX3
1	66400001	66450001	3.68963	Intergenic	LOC101113817-LOC101120367
13	56000001	56050001	3.68853	Intergenic	CDH4-TRNAC-GCA_177
4	114700001	114750001	3.68835	Exon	LOC101105810
2	180950001	181000001	3.68832	Intron	DPP10
27	68150001	68200001	3.68808	Intergenic	LOC101105726-LOC101105221
22	38900001	38950001	3.68746	Gene	GRK5
11	23650001	23700001	3.68668	Intron	RAP1GAP2
5	55650001	55700001	3.68614	Intron	PPP2R2B
16	56400001	56450001	3.68574	Upstream	LOC121816822
6	36500001	36550001	3.68521	Gene	FAM13A
1	134650001	134700001	3.68472	Intergenic	TRNAS-GGA_12-LOC114112591
8	43300001	43350001	3.68464	Intergenic	LOC121820183-LOC105612662
27	2400001	2450001	3.68458	Intergenic	LOC114111378-LOC114111802
3	99200001	99250001	3.68427	Exon	LOC121819075
10	10950001	11000001	3.68387	Intergenic	LOC105610339-OLFM4
7	16500001	16550001	3.68359	Exon	TRNAF-GAA_11
11	51350001	51400001	3.68352	Exon	RPTOR
18	62050001	62100001	3.68326	Exon	SETD3
5	108100001	108150001	3.68291	Exon	LOC121819694
3	208450001	208500001	3.68258	Exon	LOC114108764
7	1000001	1050001	3.68248	Exon	REEP5
6	38650001	38700001	3.68244	Intergenic	LCORL-LOC101104580
2	174600001	174650001	3.68156	Intergenic	LOC114112874-CXCR4
16	45400001	45450001	3.68144	Intergenic	TRNAY-GUA_38-LOC114118801
19	23200001	23250001	3.68131	Exon	CNTN4
12	18100001	18150001	3.6811	Exon	KCTD3
19	1450001	1500001	3.68096	Exon	NEK10
3	225050001	225100001	3.68093	Upstream	LOC121819250
10	57550001	57600001	3.68076	Intergenic	LOC101103736-SLITRK1
17	2200001	2250001	3.67911	Exon	NPY2R
2	100001	150001	3.6784	Intergenic	FAM110C-LOC121818559
1	87050001	87100001	3.6777	Exon	GSTM3
3	195250001	195300001	3.67767	Intergenic	PDE3A-LOC114114178
10	57800001	57850001	3.67764	Intergenic	LOC101103736-SLITRK1
26	35950001	36000001	3.67754	Exon	ANK1
16	21800001	21850001	3.67668	Intergenic	LOC114118794-ACTBL2
2	84500001	84550001	3.67662	Exon	LOC121818649
4	97300001	97350001	3.67657	Intergenic	TRNAS-GGA_100-PLXNA4
22	19200001	19250001	3.67614	Intergenic	LOXL4-PYROXD2
7	75400001	75450001	3.67578	Downstream	LOC101111101
4	44400001	44450001	3.67558	Intron	MAGI2
12	5500001	5550001	3.67495	Intergenic	LOC114117320-LOC101114941
3	175400001	175450001	3.67429	Exon	POLR3B
20	17900001	17950001	3.67406	Intergenic	CDC5L-LOC101115238
15	58750001	58800001	3.67381	Intergenic	LOC114118298-KCNA4
3	17750001	17800001	3.67313	Intergenic	TRNAG-UCC_26-TRNAC-GCA_52
6	31800001	31850001	3.67223	Exon	GRID2
27	50900001	50950001	3.67191	Intergenic	LOC114111369-LOC114111392
1	164300001	164350001	3.67064	Intergenic	DCBLD2-LOC101107320
16	24300001	24350001	3.67016	Exon	ESM1
7	57750001	57800001	3.66972	Exon	SPPL2A
7	13850001	13900001	3.66787	Upstream	SMAD3
13	10550001	10600001	3.66719	Intron	NINL
3	141450001	141500001	3.66715	Intergenic	LOC114114297-DBX2
25	12200001	12250001	3.66704	Intergenic	LOC100527962-LOC105604932
3	180050001	180100001	3.66679	Exon	LOC114114030
3	144500001	144550001	3.66633	Exon	PPHLN1
7	4550001	4600001	3.66626	Intergenic	TRNAC-GCA_122-CDO1
1	247900001	247950001	3.66604	Intergenic	LOC101108102-RASA2
6	76000001	76050001	3.66595	Intergenic	TRNAC-ACA_98-LOC114115479
23	1400001	1450001	3.66584	Intergenic	LOC121817726-TRNAC-GCA_213
4	36600001	36650001	3.6655	Intergenic	LOC121819508-TRNAC-GCA_80
14	46050001	46100001	3.66447	Exon	WDR62
2	119300001	119350001	3.66442	Intergenic	MSTN-TRNAE-UUC_24
2	96000001	96050001	3.66396	Exon	MOB3B
1	160450001	160500001	3.66373	Intergenic	LOC101103209-LOC114118284
27	2700001	2750001	3.66356	Upstream	LOC101118336
6	95400001	95450001	3.66345	Exon	ANTXR2
7	87350001	87400001	3.66271	Gene	LOC101111637
2	118900001	118950001	3.66261	Downstream	INPP1
8	48350001	48400001	3.66225	Exon	SRSF12
6	73500001	73550001	3.66197	Intergenic	IGFBP7-LOC114115492
27	81300001	81350001	3.66187	Exon	F8
7	94000001	94050001	3.66158	Intergenic	TRNAW-CCA_108-LOC114115898
2	64650001	64700001	3.66157	Exon	C2H9orf85
26	5900001	5950001	3.66116	Exon	AGPAT5
3	204150001	204200001	3.66092	Intergenic	LOC114113668-LOC101114093
18	29050001	29100001	3.66088	Exon	NRG4
1	42800001	42850001	3.66071	Upstream	C1H1orf141
3	104950001	105000001	3.66069	Gene	ACOXL
6	18400001	18450001	3.66009	Intergenic	TRNAS-GGA_113-DKK2
13	27550001	27600001	3.65953	Upstream	BEND7
2	46200001	46250001	3.65884	Intergenic	LPL-LOC101123612
14	27100001	27150001	3.65835	Intergenic	LOC114110990-LOC101102170
14	20050001	20100001	3.65786	Intergenic	LOC121816479-TOX3
24	2300001	2350001	3.65774	Exon	ABCA3
27	49950001	50000001	3.65746	Upstream	MAGEH1
18	36100001	36150001	3.65743	Intergenic	TRNAW-CCA_193-TRNAC-GCA_198
1	76200001	76250001	3.65741	Intergenic	SNX7-PLPPR5
8	15450001	15500001	3.657	Exon	CLVS2
5	107150001	107200001	3.65693	Exon	TMEM232
25	24500001	24550001	3.65621	Downstream	KIFBP
2	80300001	80350001	3.65603	Intergenic	LOC101120731-TRNAR-CCU_5
21	13250001	13300001	3.65592	Intergenic	LOC114110192-TRNAC-ACA_201
1	232300001	232350001	3.65492	Intergenic	KCNAB1-LOC101111596
18	64900001	64950001	3.6543	Intergenic	ANKRD9-RCOR1
4	114650001	114700001	3.65383	Intergenic	LOC101111433-LOC114114627
12	76850001	76900001	3.65336	Exon	LOC121816076
20	14600001	14650001	3.65316	Downstream	TRNAM-CAU_16
13	51350001	51400001	3.65289	Exon	ATRN
3	210700001	210750001	3.65284	Intergenic	NTF3-LOC114114071
5	72150001	72200001	3.65281	Upstream	TRNAC-ACA_87
17	36100001	36150001	3.65238	Intergenic	TRPC3-LOC114118848
9	30650001	30700001	3.65197	Intergenic	ZHX2-LOC114116414
5	71150001	71200001	3.65186	Exon	GABRA1
1	86850001	86900001	3.65137	Exon	AMPD2
14	62700001	62750001	3.65128	Upstream	FIZ1
27	53150001	53200001	3.65023	Intergenic	ALAS2-LOC114111520
3	69750001	69800001	3.64987	Upstream	TSPYL6
1	268550001	268600001	3.64969	Intergenic	LOC121818583-SETD4
18	21950001	22000001	3.64845	Exon	PDE8A
10	84550001	84600001	3.64845	Exon	NAXD
3	105000001	105050001	3.64829	Gene	ACOXL
2	179650001	179700001	3.6474	Intergenic	LOC114113286-LOC114113137
17	34950001	35000001	3.64642	Exon	SPATA5
19	24500001	24550001	3.64573	Intergenic	CNTN4-LOC105603623
13	56050001	56100001	3.64571	Intergenic	CDH4-TRNAC-GCA_177
2	179400001	179450001	3.64526	Intergenic	LOC114113286-LOC114113137
23	50950001	51000001	3.64518	Intergenic	MEX3C-TRNAC-ACA_214
2	226100001	226150001	3.6451	Exon	SERPINE2
23	55350001	55400001	3.64505	Intergenic	TCF4-TRNAC-ACA_216
6	24250001	24300001	3.64479	Intergenic	PPP3CA-EMCN
9	89500001	89550001	3.64462	Exon	PSKH2
1	138300001	138350001	3.64432	Intergenic	TRNAG-GCC_10-LOC114111161
2	10000001	10050001	3.64426	Intergenic	ZNF618-LOC101104716
26	12150001	12200001	3.64373	Intergenic	LOC114110984-TENM3
7	79350001	79400001	3.64284	Exon	PLEKHD1
3	98550001	98600001	3.64227	Intergenic	TRNAC-GCA_63-LOC114114163
10	49950001	50000001	3.64179	Intergenic	KLF12-LOC101102249
3	134650001	134700001	3.64177	Upstream	TRNAE-UUC_39
13	55950001	56000001	3.64152	Intergenic	CDH4-TRNAC-GCA_177
27	46800001	46850001	3.6415	Exon	MTMR8
3	46700001	46750001	3.64142	Downstream	TRNAG-CCC_46
18	38850001	38900001	3.64138	Intergenic	TRNAG-CCC_183-TRNAW-CCA_194
17	34750001	34800001	3.64109	Intron	SPATA5
4	31100001	31150001	3.64073	Intergenic	SP8-SP4
21	6650001	6700001	3.64063	Intron	GRM5
4	37300001	37350001	3.64057	Intergenic	SEMA3D-SEMA3A
5	103000001	103050001	3.64037	Intergenic	LOC101106261-LOC121819689
2	156050001	156100001	3.64018	Intergenic	GALNT13-RPRM
5	2300001	2350001	3.63987	Exon	RNF187
17	45350001	45400001	3.63954	Exon	LOC101113101
2	13100001	13150001	3.63935	Exon	LOC121818591
17	35300001	35350001	3.6392	Intergenic	IL21-IL2
2	29100001	29150001	3.63899	Exon	ZNF484
9	26300001	26350001	3.63849	Intergenic	LOC114116505-LOC101123473
6	115950001	116000001	3.63793	Exon	LOC121819854
3	100700001	100750001	3.6379	Intergenic	NPAS2-PDCL3
17	14850001	14900001	3.63783	Exon	LOC114108786
23	26150001	26200001	3.63769	Intergenic	DSG1-DSC1
23	37100001	37150001	3.63746	Intergenic	LOC114110500-LOC114110527
7	90800001	90850001	3.63706	Intron	STON2
16	27000001	27050001	3.63683	Intergenic	LOC121816770-LOC121816809
15	56350001	56400001	3.63614	Intergenic	SLC5A12-FIBIN
3	90050001	90100001	3.63613	Intergenic	LOC114114214-FAM98A
2	53550001	53600001	3.63587	Exon	LOC114112804
17	7900001	7950001	3.63468	Upstream	LOC114118902
13	78950001	79000001	3.63427	Upstream	LOC106990143
1	46500001	46550001	3.63287	Intergenic	LOC101105299-PTGER3
1	79850001	79900001	3.63237	Gene	LOC101117289
27	107700001	107750001	3.63196	Exon	THOC2
4	47400001	47450001	3.63115	Intron	LHFPL3
12	77300001	77350001	3.63003	Intergenic	LOC121816067-NR5A2
12	69100001	69150001	3.62954	Intron	LOC105616575
15	17500001	17550001	3.62861	Exon	ATM
1	55000001	55050001	3.6285	Exon	PTGFR
16	29550001	29600001	3.62807	Downstream	LOC114118804
3	109050001	109100001	3.62794	Intergenic	LOC101120737-TRNAC-ACA_65
1	148900001	148950001	3.62775	Exon	TRNAC-ACA_21
7	5750001	5800001	3.62706	Intergenic	DRD1-LOC101103982
25	38050001	38100001	3.62706	Intergenic	LOC101113040-GHITM
1	165550001	165600001	3.62689	Exon	NIT2
4	119650001	119700001	3.62582	Intergenic	TRNAY-AUA_5-RNF32
7	50100001	50150001	3.62569	Intergenic	LOC114115992-AQP9
20	38200001	38250001	3.62495	Intergenic	TRNAG-CCC_194-LOC114109773
3	190750001	190800001	3.62442	Exon	BCAT1
24	7650001	7700001	3.6232	Intergenic	LOC101109062-LOC114110680
3	145700001	145750001	3.62292	Intron	PDZRN4
7	73400001	73450001	3.6229	Upstream	KCNH5
19	26950001	27000001	3.6217	Intergenic	TRNAW-CCA_202-LOC114109474
3	82050001	82100001	3.62106	Downstream	LOC106991055
2	184400001	184450001	3.62085	Intergenic	MARCO-C1QL2
5	98800001	98850001	3.62075	Downstream	SLCO4C1
5	103050001	103100001	3.62	Intergenic	LOC101106261-LOC121819689
9	41250001	41300001	3.61992	Intergenic	TRNAW-CCA_128-BHLHE22
1	245950001	246000001	3.61866	Gene	SLC9A9
14	56800001	56850001	3.6186	Upstream	LOC101120859
21	7450001	7500001	3.61845	Intergenic	LOC101123080-LOC114110177
24	4400001	4450001	3.61823	Exon	SEPTIN12
4	67250001	67300001	3.61802	Exon	GARS1
10	150001	200001	3.61656	Gene	LOC101119058
20	11000001	11050001	3.61643	Exon	FGD2
22	45300001	45350001	3.61631	Exon	ADAM12
17	9500001	9550001	3.61618	Intron	LOC121816999
4	65800001	65850001	3.61503	Gene	PDE1C
16	59750001	59800001	3.61484	Intergenic	DNAH5-TRNAW-CCA_180
16	26600001	26650001	3.61442	Intergenic	LOC121816770-LOC121816809
25	31850001	31900001	3.61425	Exon	KCNMA1
6	96400001	96450001	3.61402	Exon	CFAP299
1	233400001	233450001	3.61397	Intergenic	MME-LOC101113188
4	24550001	24600001	3.61392	Intergenic	LOC114114683-AGMO
3	145650001	145700001	3.6139	Intron	PDZRN4
10	2250001	2300001	3.61378	Gene	LOC101120092
26	38450001	38500001	3.61324	Intergenic	LOC121818039-LOC121818052
13	50600001	50650001	3.6126	Upstream	ADRA1D
6	108150001	108200001	3.61254	Intergenic	TRNAW-CCA_99-LOC114115439
13	11700001	11750001	3.61243	Intergenic	LOC114117690-SFMBT2
21	4050001	4100001	3.61216	Intergenic	LOC121817494-LOC101108525
17	36050001	36100001	3.61212	Intergenic	TRPC3-LOC114118848
6	95350001	95400001	3.61208	Exon	ANTXR2
3	127600001	127650001	3.61206	Downstream	TRNAR-ACG_4
6	75300001	75350001	3.61184	Intergenic	LOC101118699-LOC101119217
3	46750001	46800001	3.61178	Upstream	TRNAG-CCC_46
19	27250001	27300001	3.61161	Gene	CNTN3
2	59250001	59300001	3.61113	Gene	GNA14
14	44750001	44800001	3.61088	Exon	LOC105607568
25	13550001	13600001	3.61065	Intron	BICC1
3	208400001	208450001	3.61052	Intron	LOC114108764
9	11500001	11550001	3.61042	Intergenic	LOC101104505-LOC121820289
14	47750001	47800001	3.61015	Exon	MAP4K1
9	47350001	47400001	3.60965	Exon	XKR9
1	63050001	63100001	3.60962	Exon	COL24A1
3	102500001	102550001	3.6096	Exon	MGAT4A
23	39600001	39650001	3.60893	Intergenic	EPB41L3-TMEM200C
2	87700001	87750001	3.60849	Exon	PLIN2
23	13400001	13450001	3.60849	Intergenic	SYT4-LOC121817730
20	29050001	29100001	3.60832	Exon	ZNF311
1	131450001	131500001	3.60749	Exon	LOC121816198
3	56200001	56250001	3.60651	Intergenic	LOC121818951-LOC114113593
16	70600001	70650001	3.60632	Intergenic	LOC121816780-LOC101110873
1	272900001	272950001	3.60586	Exon	COL6A5
23	50550001	50600001	3.60579	Intron	MAPK4
2	150001	200001	3.60564	Exon	SH3YL1
13	59900001	59950001	3.6053	Exon	FAM110A
20	7900001	7950001	3.60504	Gene	ITPR3
24	17200001	17250001	3.60455	Exon	SYT17
3	205800001	205850001	3.60436	Upstream	KLRF1
12	19000001	19050001	3.60422	Intron	USH2A
25	24200001	24250001	3.60405	Gene	LOC101106136
10	14100001	14150001	3.60373	Intron	ENOX1
17	59850001	59900001	3.60351	Exon	LOC121816955
16	63700001	63750001	3.60245	Intergenic	TAS2R1-LOC114118756
10	19200001	19250001	3.60232	Exon	CDADC1
23	17000001	17050001	3.60175	Intergenic	LOC114110488-LOC114110435
8	30950001	31000001	3.60151	Intron	ATG5
18	64000001	64050001	3.60008	Intergenic	LOC121817132-LOC121817133
13	21350001	21400001	3.60006	Intergenic	LOC101112339-NEBL
4	112850001	112900001	3.59951	Exon	CNTNAP2
6	38450001	38500001	3.59896	Intergenic	LCORL-LOC101104580
25	34950001	35000001	3.59791	Exon	SH2D4B
1	172950001	173000001	3.59666	Intergenic	LOC114118461-CCDC54
1	157700001	157750001	3.59635	Intergenic	LOC105616630-EPHA3
20	22350001	22400001	3.59563	Upstream	LOC105603737
9	92000001	92050001	3.59555	Intergenic	RALYL-LOC114116517
12	35700001	35750001	3.59466	Intergenic	DPT-TRNAC-ACA_156
2	245650001	245700001	3.59463	Downstream	SH2D5
12	56250001	56300001	3.59451	Intron	TNR
17	59950001	60000001	3.59404	Exon	LOC121816955
3	51650001	51700001	3.59371	Intron	CTNNA2
4	9100001	9150001	3.59345	Intron	CDK14
13	61450001	61500001	3.5934	Upstream	ASXL1
4	87300001	87350001	3.59332	Intron	CPED1
22	20950001	21000001	3.59327	Downstream	PKD2L1
4	50300001	50350001	3.59286	Exon	SLC26A3
23	11100001	11150001	3.59258	Exon	CDH7
1	102100001	102150001	3.59239	Intergenic	TCHHL1-LOC101120969
27	48550001	48600001	3.59151	Upstream	LOC121818332
8	44050001	44100001	3.59125	Gene	EPHA7
7	6150001	6200001	3.59091	Intergenic	TRNAR-CCU_16-LOC101104242
1	43150001	43200001	3.59084	Intergenic	LOC121819579-LOC121819580
16	59900001	59950001	3.59036	Intergenic	DNAH5-TRNAW-CCA_180
3	164500001	164550001	3.58932	Intergenic	LOC105614917-LOC114113642
1	150450001	150500001	3.58927	Intergenic	GBE1-TRNAC-ACA_22
7	98900001	98950001	3.58855	Intron	FOXN3
7	49950001	50000001	3.58807	Gene	LOC121819974
5	101250001	101300001	3.58801	Intergenic	LOC114114975-LOC114115106
12	36000001	36050001	3.58798	Upstream	ATP1B1
7	30500001	30550001	3.58788	Gene	CDIN1
25	23500001	23550001	3.58664	Upstream	DNAJC12
2	184450001	184500001	3.58562	Exon	C1QL2
24	25700001	25750001	3.58502	Gene	KATNIP
4	118650001	118700001	3.58479	Intergenic	HTR5A-INSIG1
9	46050001	46100001	3.58452	Intergenic	C9H8orf34-SULF1
7	11050001	11100001	3.58451	Exon	SERINC5
9	94600001	94650001	3.58444	Intron	COL14A1
3	161400001	161450001	3.5839	Intergenic	LRIG3-TRNAA-GGC
1	181550001	181600001	3.58356	Intron	LOC101104028
15	44150001	44200001	3.58349	Exon	TUB
2	234300001	234350001	3.58288	Intron	PHC2
16	45650001	45700001	3.58258	Intergenic	LOC114118801-LOC114118747
2	173950001	174000001	3.58214	Intron	THSD7B
23	56200001	56250001	3.58016	Intergenic	LOC121817711-TXNL1
1	10650001	10700001	3.57977	Downstream	CLSPN
8	15000001	15050001	3.57957	Intron	LOC121820153
9	60050001	60100001	3.57904	Intergenic	MED30-SLC30A8
17	20600001	20650001	3.57883	Intergenic	PCDH18-LOC101106627
27	52700001	52750001	3.57866	Intergenic	GNL3L-ITIH6
9	86700001	86750001	3.57844	Exon	OSGIN2
15	6400001	6450001	3.57774	Upstream	CFAP300
3	99400001	99450001	3.57725	Downstream	IL1RL2
27	141350001	141400001	3.5769	Intergenic	LOC114111794-LOC106991995
12	43500001	43550001	3.57665	Exon	H6PD
4	112550001	112600001	3.57635	Intron	CNTNAP2
27	49450001	49500001	3.57629	Intron	KLF8
8	55350001	55400001	3.57584	Exon	LOC121820179
17	20500001	20550001	3.57553	Intergenic	PCDH18-LOC101106627
18	66900001	66950001	3.57537	Exon	INF2
14	51700001	51750001	3.57519	Exon	LOC101108075
15	39350001	39400001	3.5742	Intergenic	LOC121816687-TRNAE-CUC_38
8	23450001	23500001	3.57414	Exon	HS3ST5
11	62100001	62150001	3.57402	Downstream	PRKCA
3	208300001	208350001	3.57387	Intron	LOC114108764
24	36500001	36550001	3.57356	Exon	NYAP1
13	15050001	15100001	3.57253	Gene	CELF2
8	62950001	63000001	3.57088	Intergenic	OLIG3-TNFAIP3
10	52950001	53000001	3.56965	Exon	MYCBP2
2	241500001	241550001	3.56909	Intergenic	LOC101119379-LOC121818779
7	61450001	61500001	3.5689	Intergenic	SEMA6D-LOC114115725
17	56900001	56950001	3.56834	Exon	TAOK3
3	224250001	224300001	3.56711	Gene	TAFA5
24	26650001	26700001	3.56683	Exon	MAPK3
6	111100001	111150001	3.56667	Upstream	TRNAC-ACA_106
3	81350001	81400001	3.56664	Exon	HAAO
27	132750001	132800001	3.56636	Exon	TRMT2B
12	47500001	47550001	3.56585	Intergenic	TRNAS-GCU_8-AJAP1
6	103700001	103750001	3.56507	Upstream	LOC101113239
22	40600001	40650001	3.56497	Intergenic	LOC121817607-FGFR2
9	58250001	58300001	3.56472	Intergenic	COLEC10-TNFRSF11B
13	5350001	5400001	3.56431	Downstream	LOC121816261
18	64550001	64600001	3.56412	Intergenic	LOC105601897-HSP90AA1
1	79750001	79800001	3.56396	Intergenic	LOC121816028-LOC101117289
3	122850001	122900001	3.56368	Intron	MGAT4C
11	5250001	5300001	3.56344	Intergenic	STXBP4-HLF
4	106950001	107000001	3.56241	Downstream	LOC121819457
3	46050001	46100001	3.56142	Downstream	COMMD1
1	83950001	84000001	3.56133	Intergenic	LOC101102199-PRMT6
7	58300001	58350001	3.56092	Upstream	ATP8B4
26	16000001	16050001	3.56045	Intron	LOC106990546
12	72200001	72250001	3.56021	Exon	HHAT
12	74450001	74500001	3.56019	Exon	LOC106990172
1	15250001	15300001	3.56002	Exon	NFYC
3	122800001	122850001	3.55964	Intron	MGAT4C
2	107150001	107200001	3.55953	Intergenic	LOC114113314-LOC105608584
27	56300001	56350001	3.55886	Upstream	TRNAR-CCU_36
6	16100001	16150001	3.55873	Intron	MCUB
12	3300001	3350001	3.55873	Exon	NUCKS1
6	31750001	31800001	3.55752	Exon	GRID2
11	18600001	18650001	3.55749	Upstream	NF1
2	123550001	123600001	3.55743	Intergenic	LOC101122056-FSIP2
13	23550001	23600001	3.55678	Upstream	PTF1A
13	75050001	75100001	3.55672	Exon	ELMO2
10	62650001	62700001	3.55664	Intergenic	TRNAR-CCU_22-SLITRK5
11	56800001	56850001	3.55661	Intergenic	LOC121820664-SDK2
1	170500001	170550001	3.55599	Intergenic	TRNAF-GAA_1-LOC121816354
9	62100001	62150001	3.55596	Intergenic	TRPS1-LOC101109712
9	59250001	59300001	3.55558	Gene	EXT1
6	71150001	71200001	3.55548	Intergenic	LOC114115411-LOC101116147
27	2600001	2650001	3.5553	Exon	STS
10	19050001	19100001	3.55472	Upstream	FNDC3A
2	63650001	63700001	3.55456	Intergenic	LOC105607837-LOC114113074
19	800001	850001	3.55378	Intergenic	LANCL2-EGFR
1	199000001	199050001	3.5535	Intergenic	TPRG1-LOC101110107
5	15750001	15800001	3.55345	Intergenic	CD70-TNFSF9
1	112400001	112450001	3.55342	Intergenic	LOC114113247-LOC105605652
16	68200001	68250001	3.55341	Intergenic	ADAMTS16-LOC114118809
8	60200001	60250001	3.55339	Exon	LOC101120251
17	35150001	35200001	3.55322	Exon	BBS12
23	55500001	55550001	3.5531	Intergenic	TCF4-TRNAC-ACA_216
17	42650001	42700001	3.55221	Exon	PDGFC
27	111900001	111950001	3.55201	Intergenic	LOC101119020-LOC101103545
3	179250001	179300001	3.55193	Exon	MCM5
3	163150001	163200001	3.55117	Exon	TIMELESS
6	82100001	82150001	3.55076	Intergenic	EPHA5-LOC101120245
25	5250001	5300001	3.55067	Exon	PCNX2
2	45750001	45800001	3.55058	Exon	LOC114113463
3	117450001	117500001	3.55047	Exon	PPFIA2
2	55200001	55250001	3.55039	Downstream	LOC121818628
2	156200001	156250001	3.55009	Intergenic	RPRM-TRNAC-ACA_46
7	1050001	1100001	3.54927	Exon	SRP19
2	65450001	65500001	3.54911	Intergenic	LOC114112983-TRPM3
17	34850001	34900001	3.54802	Exon	SPATA5
2	246400001	246450001	3.54788	Exon	LOC101107420
5	104600001	104650001	3.5478	Intron	FBXL17
19	51100001	51150001	3.54622	Exon	SLC25A20
17	14250001	14300001	3.54573	Intergenic	LOC121816918-FREM3
11	47550001	47600001	3.545	Exon	KCNH6
2	248300001	248350001	3.54464	Intergenic	IGSF21-ACTL8
27	14400001	14450001	3.54455	Intergenic	LOC105605373-LOC106990650
3	77400001	77450001	3.54394	Exon	MCFD2
3	125900001	125950001	3.5435	Exon	LOC121819086
2	160900001	160950001	3.54287	Exon	EPC2
4	115450001	115500001	3.54281	Intergenic	SMARCD3-NUB1
15	15550001	15600001	3.5428	Gene	LOC114118380
25	7000001	7050001	3.54279	Intergenic	LOC114110918-LOC121817959
27	70450001	70500001	3.54271	Upstream	TRNAW-CCA_241
7	79750001	79800001	3.54185	Gene	SMOC1
8	24650001	24700001	3.54174	Intergenic	LOC121820162-LOC114116121
8	83700001	83750001	3.54152	Exon	LOC121820214
2	152200001	152250001	3.54151	Intergenic	ACVR1C-LOC101113467
17	33550001	33600001	3.54141	Intergenic	ANKRD50-LOC101101922
1	173650001	173700001	3.54084	Intergenic	BBX-LOC121816365
2	173300001	173350001	3.54059	Exon	THSD7B
20	3750001	3800001	3.54021	Intron	DST
1	166350001	166400001	3.53978	Upstream	LOC101108803
5	46200001	46250001	3.53817	Exon	SPOCK1
18	63300001	63350001	3.53788	Intergenic	DLK1-GTL2
9	70700001	70750001	3.5378	Exon	LOC114116384
7	65600001	65650001	3.53756	Exon	WDHD1
21	13200001	13250001	3.53751	Intergenic	LOC114110192-TRNAC-ACA_201
23	29250001	29300001	3.53737	Intergenic	CDH2-LOC101119690
10	30750001	30800001	3.53725	Exon	KATNAL1
22	32500001	32550001	3.53704	Upstream	VTI1A
3	69250001	69300001	3.53699	Intron	EML6
16	6150001	6200001	3.53632	Intergenic	NSG2-LOC114118768
1	228600001	228650001	3.53623	Intergenic	LOC106990363-TRNAC-ACA_32
4	72200001	72250001	3.53606	Downstream	TRNAC-GCA_84
27	101000001	101050001	3.53525	Gene	GPC3
3	204200001	204250001	3.53511	Intergenic	LOC101114093-TAS2R42
3	177500001	177550001	3.53485	Exon	LARGE1
3	150550001	150600001	3.53426	Downstream	LOC443320
9	58400001	58450001	3.53419	Intergenic	TNFRSF11B-LOC114116379
5	44900001	44950001	3.53357	Exon	SLC25A48
6	114300001	114350001	3.53315	Exon	SORCS2
1	202800001	202850001	3.53244	Gene	C1H3orf70
3	213650001	213700001	3.53227	Upstream	ERC1
13	12200001	12250001	3.53109	Upstream	ATP5F1C
13	4650001	4700001	3.53082	Intergenic	TRNAV-UAC_3-LOC121816291
1	216500001	216550001	3.53052	Intron	PLD1
2	140450001	140500001	3.5302	Downstream	ABCB11
20	1200001	1250001	3.52845	Intergenic	KHDRBS2-LOC101111497
3	200001	250001	3.52808	Exon	CACNA1B
2	109750001	109800001	3.52745	Intergenic	LOC114113346-LOC114113423
25	39900001	39950001	3.52728	Intron	GRID1
16	43150001	43200001	3.52699	Intergenic	CDH6-LOC101119935
18	29250001	29300001	3.52665	Exon	TMEM266
3	113400001	113450001	3.5264	Intergenic	LOC114113741-NAV3
2	143250001	143300001	3.52638	Gene	SCN9A
18	65600001	65650001	3.52631	Upstream	LOC101104530
3	41450001	41500001	3.525	Intergenic	ETAA1-LOC106991047
9	62300001	62350001	3.52486	Intergenic	LOC101109712-TRNAC-ACA_136
13	68000001	68050001	3.52409	Intergenic	TRNAE-UUC_84-LOC114108774
1	40350001	40400001	3.52372	Gene	LOC114115286
18	56800001	56850001	3.52354	Exon	SERPINA1
3	133750001	133800001	3.52323	Exon	KRT74
16	36750001	36800001	3.52309	Intergenic	LOC114118789-LOC114118792
4	109950001	110000001	3.52282	Intergenic	TRNAS-GGA_102-CNTNAP2
3	224700001	224750001	3.52263	Intergenic	LOC105610817-LOC121819250
21	39250001	39300001	3.52253	Intergenic	SLC22A11-SLC22A12
2	245750001	245800001	3.52183	Exon	CDA
27	49350001	49400001	3.52164	Exon	KLF8
3	210150001	210200001	3.52118	Exon	VWF
15	75000001	75050001	3.52115	Exon	PHF21A
1	219950001	220000001	3.52091	Exon	GOLIM4
4	82950001	83000001	3.5208	Upstream	LOC121819500
21	44150001	44200001	3.52044	Exon	SHANK2
3	187250001	187300001	3.52015	Intergenic	CCDC91-PTHLH
16	53300001	53350001	3.5201	Intergenic	TRNAS-GGA_192-LOC101119162
21	39350001	39400001	3.51981	Exon	NRXN2
12	43150001	43200001	3.51969	Exon	TMEM201
20	23450001	23500001	3.51965	Intergenic	LOC121817431-PKHD1
2	73700001	73750001	3.5195	Exon	LOC105608034
3	169350001	169400001	3.51942	Intron	ANKS1B
8	91350001	91400001	3.51923	Intergenic	ERMARD-LOC121820225
13	51050001	51100001	3.51846	Downstream	AP5S1
3	207700001	207750001	3.51818	Downstream	LOC121819214
1	137250001	137300001	3.51746	Intergenic	LOC101120215-TRNAS-GGA_14
14	17100001	17150001	3.51676	Intergenic	LOC121816475-CBLN1
18	67900001	67950001	3.51609	Intergenic	LOC121817059-CHR_END
2	129250001	129300001	3.5158	Intergenic	LOC101121318-TRNAC-GCA_36
4	114150001	114200001	3.51557	Exon	LOC101123031
14	6800001	6850001	3.51548	Intergenic	LOC105609364-DYNLRB2
23	30250001	30300001	3.51545	Intron	CHST9
14	7550001	7600001	3.51541	Upstream	LOC101121541
23	28350001	28400001	3.51534	Intergenic	TRNAS-GGA_220-LOC114110491
3	155600001	155650001	3.51512	Exon	XPOT
14	60500001	60550001	3.51492	Exon	LOC105605752
12	850001	900001	3.51467	Exon	BTG2
14	58200001	58250001	3.51366	Upstream	LOC114117911
1	1050001	1100001	3.51333	Upstream	ANKMY1
26	3200001	3250001	3.51274	Intron	CSMD1
11	44850001	44900001	3.51196	Exon	PLEKHM1
2	15300001	15350001	3.51168	Intergenic	LOC114112785-LOC121818530
26	22850001	22900001	3.51134	Upstream	DLC1
6	35450001	35500001	3.51089	Intergenic	MMRN1-SNCA
16	5450001	5500001	3.51028	Downstream	BOD1
1	2850001	2900001	3.51	Exon	ASB1
20	22100001	22150001	3.50995	Upstream	CRISP3
5	39600001	39650001	3.50938	Upstream	LOC101121172
11	27250001	27300001	3.50867	Gene	DNAH2
3	144450001	144500001	3.50839	Downstream	PPHLN1
3	24450001	24500001	3.50793	Intergenic	MYCN-TRNAH-GUG_11
1	193700001	193750001	3.50765	Exon	LSG1
1	222950001	223000001	3.50725	Gene	SI
20	13350001	13400001	3.50694	Exon	KIF6
19	54000001	54050001	3.50649	Upstream	LOC121817269
11	27900001	27950001	3.50632	Exon	MYH10
1	72900001	72950001	3.50621	Intergenic	LOC114113098-TRNAC-GCA_3
25	28650001	28700001	3.50573	Exon	PPP3CB
11	31250001	31300001	3.50556	Intergenic	LOC114116978-HS3ST3A1
13	32300001	32350001	3.50538	Exon	LOC121816312
17	14900001	14950001	3.50535	Intergenic	LOC114108786-LOC114108871
27	101850001	101900001	3.50437	Upstream	HS6ST2
9	85150001	85200001	3.50391	Exon	RUNX1T1
18	62150001	62200001	3.50332	Exon	CCNK
22	11250001	11300001	3.50328	Exon	KIF20B
19	17650001	17700001	3.50284	Intergenic	RAD18-OXTR
20	37450001	37500001	3.5026	Intergenic	LOC105603838-TRNAG-CCC_194
13	50550001	50600001	3.50216	Intergenic	HAO1-ADRA1D
5	84300001	84350001	3.50207	Intergenic	LOC114114909-LOC121819674
1	55150001	55200001	3.50204	Intergenic	IFI44-ADGRL4
9	27500001	27550001	3.50171	Intergenic	LOC114116522-TRIB1
5	50900001	50950001	3.50126	Intergenic	NDFIP1-SPRY4
1	271250001	271300001	3.50105	Intergenic	KCNJ15-ERG
24	38300001	38350001	3.50097	Intergenic	LMTK2-OCM2
6	23350001	23400001	3.5006	Upstream	BANK1
24	6850001	6900001	3.50059	Intron	RBFOX1
1	55050001	55100001	3.50054	Intergenic	IFI44L-IFI44
14	17250001	17300001	3.50039	Upstream	LOC114117874
21	44700001	44750001	3.50022	Downstream	LOC101118574
20	17450001	17500001	3.49956	Downstream	TRNAG-GCC_48
23	19400001	19450001	3.49929	Intergenic	LOC114110514-TRNAW-CCA_218
10	29850001	29900001	3.49856	Intergenic	RXFP2-B3GLCT
2	245850001	245900001	3.49838	Upstream	CAMK2N1
25	10500001	10550001	3.49806	Intergenic	ZP4-LOC114110870
23	19050001	19100001	3.49779	Intergenic	LOC114110514-TRNAW-CCA_218
26	24250001	24300001	3.4977	Intergenic	ERI1-PPP1R3B
5	38150001	38200001	3.49721	Exon	LOC101112480
6	78950001	79000001	3.49672	Intergenic	LOC101119476-LOC114115482
23	6650001	6700001	3.49666	Intergenic	LOC121817710-TRNAC-ACA_209
16	39150001	39200001	3.49658	Intergenic	SPEF2-PR
2	56750001	56800001	3.49643	Intergenic	LOC105607767-LOC121818539
6	3900001	3950001	3.49636	Exon	ANXA5
2	24200001	24250001	3.49536	Upstream	SEMA4D
3	118400001	118450001	3.49496	Downstream	LOC105614707
19	28150001	28200001	3.49467	Intergenic	CNTN3-LOC105603436
18	29200001	29250001	3.49465	Intron	TMEM266
26	29450001	29500001	3.49458	Intergenic	TRNAK-CUU_33-LOC114111110
7	23050001	23100001	3.49427	Gene	LOC121820041
13	60850001	60900001	3.4942	Exon	LOC101102327
9	18400001	18450001	3.49354	Intergenic	LOC121820306-KHDRBS3
8	91500001	91550001	3.49325	Intergenic	LOC121820226-DLL1
13	34200001	34250001	3.49299	Upstream	SVIL
8	70150001	70200001	3.49297	Exon	EPM2A
1	152650001	152700001	3.49291	Intergenic	TRNAS-GGA_18-CADM2
9	600001	650001	3.49281	Exon	KCNQ5
3	188000001	188050001	3.49258	Downstream	ARNTL2
8	33100001	33150001	3.49252	Intergenic	LOC114116128-LOC121820231
21	39400001	39450001	3.492	Exon	RASGRP2
20	41950001	42000001	3.49169	Downstream	RNF182
5	59850001	59900001	3.49075	Exon	DCTN4
14	15650001	15700001	3.49047	Exon	PHKB
9	85750001	85800001	3.49047	Intergenic	LOC114116432-SLC26A7
1	48750001	48800001	3.49033	Intergenic	LOC114112478-LOC101106051
21	34350001	34400001	3.49009	Intergenic	SNX19-LOC101120366
7	24400001	24450001	3.48969	Exon	SLC39A2
3	167400001	167450001	3.4896	Upstream	LOC105609282
1	107450001	107500001	3.48921	Intergenic	LOC121818623-LOC121820615
1	87100001	87150001	3.48887	Upstream	LOC114113138
7	25750001	25800001	3.48836	Gene	LOC101105334
14	61750001	61800001	3.48834	Downstream	LOC105605833
10	78600001	78650001	3.4883	Exon	SLC10A2
7	57000001	57050001	3.48769	Intron	DMXL2
12	53150001	53200001	3.48684	Exon	PRDM2
14	46100001	46150001	3.48682	Exon	ZNF565
1	95550001	95600001	3.48569	Exon	SPAG17
4	110000001	110050001	3.48519	Intergenic	TRNAS-GGA_102-CNTNAP2
7	13100001	13150001	3.48489	Upstream	MEGF11
22	14000001	14050001	3.48474	Upstream	EXOC6
17	900001	950001	3.48444	Exon	CPE
10	20750001	20800001	3.48422	Exon	RNASEH2B
9	59700001	59750001	3.48415	Intergenic	EXT1-MED30
2	112100001	112150001	3.48412	Gene	LOC121818682
2	122650001	122700001	3.48408	Exon	ITGAV
1	219400001	219450001	3.48397	Upstream	LOC101114669
14	65250001	65300001	3.48351	Downstream	LOC101113523
7	9000001	9050001	3.48326	Intergenic	TBCA-LOC121819934
1	131400001	131450001	3.48297	Upstream	JAM2
5	78150001	78200001	3.48295	Exon	ZFYVE16
15	74100001	74150001	3.48285	Exon	PRDM11
12	48400001	48450001	3.48266	Exon	LOC121820789
16	40850001	40900001	3.48225	Intergenic	TARS1-NPR3
1	264550001	264600001	3.48207	Exon	RRP1
24	4900001	4950001	3.48168	Intergenic	LOC101105047-RBFOX1
3	175250001	175300001	3.48091	Exon	TCP11L2
27	46850001	46900001	3.48088	Exon	MTMR8
24	13450001	13500001	3.48051	Gene	LOC101111682
14	16900001	16950001	3.48045	Intergenic	LOC121816475-CBLN1
27	42850001	42900001	3.48004	Downstream	MAOA
27	111450001	111500001	3.47994	Downstream	LOC101120496
12	40150001	40200001	3.47967	Upstream	LOC101110527
19	45600001	45650001	3.4789	Intergenic	ERC2-WNT5A
6	70550001	70600001	3.47882	Intergenic	PDGFRA-LOC106990548
5	15850001	15900001	3.47875	Downstream	SLC25A23
11	56850001	56900001	3.47856	Intergenic	LOC121820664-SDK2
27	49600001	49650001	3.47714	Exon	RRAGB
1	63000001	63050001	3.47695	Exon	COL24A1
25	39700001	39750001	3.4765	Intron	GRID1
1	72150001	72200001	3.47627	Upstream	ALG14
1	131550001	131600001	3.4762	Intergenic	LOC114111074-LOC114111180
14	10250001	10300001	3.47606	Upstream	MEAK7
5	96600001	96650001	3.47594	Intergenic	LOC101103723-LOC101103978
21	24850001	24900001	3.47588	Downstream	LOC101103682
1	232100001	232150001	3.47578	Exon	KCNAB1
19	13100001	13150001	3.47551	Intron	LOC101118310
26	15300001	15350001	3.47523	Intergenic	LOC101114586-TLR3
7	58550001	58600001	3.47485	Exon	ATP8B4
4	25200001	25250001	3.4747	Intergenic	LOC105612556-LOC105612555
1	179200001	179250001	3.47434	Intron	SIDT1
1	45750001	45800001	3.47375	Intron	LRRC7
12	46100001	46150001	3.47362	Exon	DNAJC11
6	42850001	42900001	3.47348	Gene	LOC101103396
2	110250001	110300001	3.47239	Intergenic	LOC114113346-LOC114113423
15	44900001	44950001	3.47236	Intergenic	OLFML1-SYT9
4	30500001	30550001	3.47122	Intergenic	SP8-SP4
6	113550001	113600001	3.47084	Exon	QDPR
9	50500001	50550001	3.47065	Downstream	JPH1
18	4900001	4950001	3.47013	Exon	LRRK1
18	50800001	50850001	3.46982	Intergenic	LOC114109129-LOC101108083
5	41950001	42000001	3.46973	Exon	BTBD2
25	39350001	39400001	3.46967	Intergenic	TRNAG-CCC_219-GRID1
27	48900001	48950001	3.46945	Intron	NBDY
3	137550001	137600001	3.46936	Intergenic	LOC101121506-LOC101122017
24	10750001	10800001	3.46918	Exon	LITAF
1	226400001	226450001	3.46896	Intergenic	LOC114111186-OTOL1
14	9900001	9950001	3.46861	Downstream	MBTPS1
1	5950001	6000001	3.4681	Intergenic	LOC101104021-SH3BP4
19	7000001	7050001	3.46768	Exon	DYNC1LI1
22	34000001	34050001	3.46711	Exon	LOC105604300
16	26800001	26850001	3.46623	Intergenic	LOC121816770-LOC121816809
3	155350001	155400001	3.46611	Exon	RASSF3
4	3800001	3850001	3.46601	Intergenic	LOC101105999-LOC101106253
26	18600001	18650001	3.46555	Upstream	MTUS1
21	27000001	27050001	3.46533	Upstream	FAM118B
2	243900001	243950001	3.46504	Downstream	C1QA
17	37450001	37500001	3.46469	Intergenic	LOC101110270-LOC101105950
5	12650001	12700001	3.46458	Exon	ICAM4
14	4150001	4200001	3.46412	Exon	ADAMTS18
21	14000001	14050001	3.46381	Intergenic	LOC114110192-TRNAC-ACA_201
5	71550001	71600001	3.46341	Intergenic	GABRG2-LOC101116397
21	16350001	16400001	3.46332	Gene	LOC101117288
4	104150001	104200001	3.46305	Upstream	ZC3HAV1
6	111700001	111750001	3.46287	Exon	LOC114115251
9	21950001	22000001	3.46259	Gene	KCNQ3
7	98700001	98750001	3.46245	Intergenic	TTC8-FOXN3
18	23300001	23350001	3.46111	Downstream	TMED3
23	8150001	8200001	3.46098	Intergenic	DOK6-CCDC102B
2	59900001	59950001	3.46083	Gene	PRUNE2
3	142300001	142350001	3.46047	Downstream	TMEM117
22	32050001	32100001	3.46032	Intergenic	LOC114110290-GPAM
13	58350001	58400001	3.46025	Exon	CTCFL
26	35850001	35900001	3.45952	Exon	GPAT4
9	5200001	5250001	3.45949	Exon	ADGRB3
19	6550001	6600001	3.45892	Intergenic	OSBPL10-GPD1L
16	35700001	35750001	3.4587	Exon	OSMR
20	32800001	32850001	3.45819	Intergenic	NRSN1-LOC105603825
21	4850001	4900001	3.45789	Intergenic	NAALAD2-LOC101120706
4	109650001	109700001	3.45752	Intergenic	TRNAS-GGA_102-CNTNAP2
9	59350001	59400001	3.45671	Gene	EXT1
2	217650001	217700001	3.45656	Intergenic	FN1-LOC121818749
14	59550001	59600001	3.45644	Gene	LOC114117957
20	42350001	42400001	3.45593	Exon	GFOD1
11	48050001	48100001	3.45564	Downstream	LOC114117067
6	51500001	51550001	3.45562	Intergenic	LOC114115408-LOC114115231
24	37700001	37750001	3.45512	Exon	LOC101103618
12	75750001	75800001	3.4551	Exon	LOC114117258
10	13700001	13750001	3.45468	Exon	ENOX1
2	227150001	227200001	3.45434	Intron	DOCK10
8	300001	350001	3.45385	Exon	SLC17A5
2	109150001	109200001	3.45379	Intergenic	LOC114113346-LOC114113423
11	45600001	45650001	3.45369	Exon	MAPT
21	44200001	44250001	3.45329	Exon	SHANK2
27	84100001	84150001	3.45284	Exon	PASD1
9	58700001	58750001	3.45284	Upstream	LOC114116379
27	118500001	118550001	3.45246	Upstream	AGTR2
7	45800001	45850001	3.45237	Exon	TLN2
2	179050001	179100001	3.45236	Intergenic	ACTR3-LOC114113286
4	88850001	88900001	3.45199	Intron	CADPS2
5	21150001	21200001	3.45158	Intergenic	HINT1-TRNAP-GGG
1	35150001	35200001	3.4513	Upstream	C1H1orf87
4	6250001	6300001	3.45119	Exon	IKZF1
3	136400001	136450001	3.45115	Exon	FAIM2
5	76650001	76700001	3.45093	Gene	LOC121819670
17	49900001	49950001	3.4506	Intergenic	LOC105602854-LOC101120019
26	39600001	39650001	3.45017	Exon	RARB
13	39050001	39100001	3.44937	Intron	RIN2
5	106900001	106950001	3.44902	Exon	TMEM232
18	53100001	53150001	3.4489	Downstream	PPIP5K1
6	21550001	21600001	3.44886	Intergenic	LOC114115445-TRNAR-ACG_7
5	9050001	9100001	3.44882	Downstream	LOC101116053
27	50950001	51000001	3.44878	Exon	GPR173
20	28550001	28600001	3.44876	Upstream	LOC114109573
2	40400001	40450001	3.44854	Exon	DOCK5
3	86700001	86750001	3.44835	Exon	QPCT
13	70100001	70150001	3.44764	Exon	CHD6
15	73650001	73700001	3.44713	Upstream	TSPAN18
1	247800001	247850001	3.44697	Intergenic	GRK7-LOC114111210
27	56250001	56300001	3.44682	Exon	HDAC6
1	90200001	90250001	3.44665	Exon	LOC101108016
8	2700001	2750001	3.44658	Exon	MYO6
1	173850001	173900001	3.44566	Intergenic	CD47-IFT57
1	37700001	37750001	3.44565	Exon	KANK4
5	108050001	108100001	3.44491	Intron	CAMK4
14	3400001	3450001	3.4446	Intergenic	LOC114117781-LOC105609376
22	6900001	6950001	3.44419	Exon	PRKG1
1	68750001	68800001	3.44405	Upstream	LOC101115846
10	53400001	53450001	3.44404	Downstream	SCEL
19	32600001	32650001	3.44351	Exon	EOGT
23	11150001	11200001	3.4431	Exon	CDH7
9	51800001	51850001	3.44257	Exon	HNF4G
7	95300001	95350001	3.44238	Intergenic	LOC114115898-FLRT2
20	37600001	37650001	3.44233	Intergenic	TRNAG-CCC_194-LOC114109773
2	1600001	1650001	3.44167	Intergenic	LOC121818570-EIPR1
6	9150001	9200001	3.44159	Exon	LOC105612939
16	4200001	4250001	3.44146	Exon	UBTD2
1	85000001	85050001	3.44142	Exon	VAV3
10	85250001	85300001	3.44137	Intergenic	TEX29-SOX1
16	43400001	43450001	3.44116	Intergenic	CDH6-LOC101119935
12	60600001	60650001	3.44074	Gene	CEP350
18	4850001	4900001	3.44061	Exon	LRRK1
17	13750001	13800001	3.44058	Intergenic	TRNAC-ACA_183-LOC121816918
2	150950001	151000001	3.4398	Exon	PKP4
5	42850001	42900001	3.43962	Exon	FSTL4
23	3450001	3500001	3.43941	Intergenic	ZNF516-TSHZ1
4	118250001	118300001	3.43912	Intron	DPP6
1	84100001	84150001	3.43874	Intergenic	LOC101102199-PRMT6
7	21650001	21700001	3.43837	Exon	C7H14orf93
3	110150001	110200001	3.43823	Intergenic	TRNAC-ACA_65-LOC101120997
21	42950001	43000001	3.43772	Intergenic	LOC105604131-LOC121817513
10	67750001	67800001	3.43669	Intron	GPC5
1	151250001	151300001	3.43658	Intergenic	TRNAC-ACA_22-LOC114111171
18	39100001	39150001	3.43582	Intron	SCFD1
17	34150001	34200001	3.4357	Intergenic	TRNAS-GGA_199-LOC121816923
2	6150001	6200001	3.43535	Intergenic	LOC100125610-ASTN2
3	218850001	218900001	3.43524	Downstream	PHETA2
16	57350001	57400001	3.43513	Downstream	FBXL7
3	80750001	80800001	3.4349	Gene	THADA
2	233800001	233850001	3.43434	Intron	DIS3L2
14	4200001	4250001	3.43426	Intergenic	ADAMTS18-NUDT7
5	58750001	58800001	3.43384	Exon	ARHGEF37
1	277450001	277500001	3.43329	Gene	KCNH8
2	246600001	246650001	3.43315	Exon	TMCO4
5	22400001	22450001	3.4331	Intron	ADAMTS19
8	17400001	17450001	3.43249	Intergenic	TBC1D32-LOC101103072
3	134750001	134800001	3.43223	Exon	SLC4A8
24	650001	700001	3.43222	Exon	NPRL3
16	30050001	30100001	3.43201	Intergenic	HCN1-MRPS30
8	43950001	44000001	3.43144	Downstream	LOC105612662
8	31050001	31100001	3.43142	Exon	ATG5
4	66450001	66500001	3.43111	Upstream	ITPRID1
18	35000001	35050001	3.43098	Intergenic	NOVA1-LOC114109138
3	3700001	3750001	3.43097	Upstream	LOC121818984
3	149200001	149250001	3.43071	Gene	PTPRB
24	10650001	10700001	3.43037	Exon	LOC105604659
3	82800001	82850001	3.43024	Intergenic	TRNAG-UCC_29-LOC101117579
6	41900001	41950001	3.42991	Intron	KCNIP4
12	800001	850001	3.42976	Upstream	LOC105613350
4	12400001	12450001	3.42976	Intergenic	BET1-COL1A2
24	42400001	42450001	3.42939	Intergenic	PDGFA-LOC105604038
4	120850001	120900001	3.42938	Exon	PTPRN2
1	38050001	38100001	3.42924	Gene	LOC114115247
9	32950001	33000001	3.42913	Upstream	PPDPFL
17	35000001	35050001	3.42879	Downstream	NUDT6
9	94250001	94300001	3.42861	Gene	DEPTOR
17	36150001	36200001	3.42858	Intergenic	TRPC3-LOC114118848
14	16700001	16750001	3.42806	Intergenic	LOC105602058-LOC121816475
3	16800001	16850001	3.42799	Gene	RNF144A
3	99150001	99200001	3.42799	Intergenic	SLC9A2-LOC121819075
8	89850001	89900001	3.42777	Intergenic	LOC114116220-LOC114116173
5	50600001	50650001	3.42739	Exon	PCDH1
15	45750001	45800001	3.42735	Intergenic	LOC101115822-LOC101109119
27	66750001	66800001	3.42725	Intergenic	RLIM-LOC114111872
1	61900001	61950001	3.42691	Upstream	LPAR3
25	6950001	7000001	3.42688	Intergenic	LOC114110918-LOC121817959
5	101550001	101600001	3.42662	Intergenic	LOC114114975-LOC114115106
1	101250001	101300001	3.42595	Exon	SELENBP1
19	31700001	31750001	3.42578	Exon	MITF
10	85100001	85150001	3.42458	Intergenic	TEX29-SOX1
17	24700001	24750001	3.42457	Intergenic	LOC105602770-PCDH10
19	58000001	58050001	3.42404	Intergenic	TMEM43-CHCHD4
2	139950001	140000001	3.42346	Downstream	FASTKD1
1	255800001	255850001	3.42339	Exon	RYK
18	36150001	36200001	3.42287	Intergenic	TRNAW-CCA_193-TRNAC-GCA_198
14	58100001	58150001	3.42283	Upstream	PPP2R1A
12	67300001	67350001	3.42245	Intergenic	TRNAC-ACA_159-PLA2G4A
6	76150001	76200001	3.42195	Intergenic	LOC114115479-ADGRL3
17	61550001	61600001	3.4217	Downstream	RPH3A
1	164400001	164450001	3.42129	Intergenic	LOC101107320-COL8A1
5	900001	950001	3.4206	Exon	RNF130
11	52300001	52350001	3.41986	Upstream	LOC114117083
3	600001	650001	3.41947	Exon	EXD3
10	51000001	51050001	3.41833	Exon	TBC1D4
3	195300001	195350001	3.41696	Intergenic	PDE3A-LOC114114178
10	8100001	8150001	3.41693	Intergenic	LOC114116721-LOC114116748
9	92800001	92850001	3.41635	Downstream	TRNAC-GCA_142
22	9850001	9900001	3.41613	Intron	RNLS
25	4300001	4350001	3.41597	Intergenic	DISC1-SIPA1L2
3	114000001	114050001	3.41574	Intron	NAV3
3	105100001	105150001	3.41547	Gene	ACOXL
3	24050001	24100001	3.41506	Intergenic	DDX1-MYCN
6	76350001	76400001	3.41442	Intergenic	LOC114115479-ADGRL3
4	41650001	41700001	3.41438	Exon	LOC101102230
5	37750001	37800001	3.41398	Upstream	ZFP62
25	11250001	11300001	3.41382	Intergenic	LOC114110870-CHRM3
3	41550001	41600001	3.41357	Upstream	TRNAW-CCA_48
2	115300001	115350001	3.41346	Gene	LOC101106144
11	32500001	32550001	3.41344	Exon	PMP22
3	141250001	141300001	3.41331	Exon	ANO6
13	74550001	74600001	3.41298	Exon	TNNC2
24	22600001	22650001	3.41297	Intergenic	CACNG3-LOC121817798
21	27450001	27500001	3.41273	Intron	KIRREL3
3	152200001	152250001	3.41171	Intergenic	IFNG-DYRK2
16	43450001	43500001	3.41092	Intergenic	CDH6-LOC101119935
23	50900001	50950001	3.41064	Exon	SMAD4
4	120500001	120550001	3.41024	Exon	PTPRN2
21	16500001	16550001	3.41014	Intergenic	LOC101117288-LOC101117547
8	81850001	81900001	3.40982	Gene	ZDHHC14
4	49200001	49250001	3.40937	Intergenic	NAMPT-LOC101102639
12	21500001	21550001	3.40926	Intergenic	TGFB2-LOC114117330
3	217500001	217550001	3.40898	Exon	ADSL
23	20400001	20450001	3.40879	Exon	KIAA1328
22	36650001	36700001	3.4082	Intron	HSPA12A
26	38800001	38850001	3.40794	Intergenic	LRRC3B-LOC121818092
4	20850001	20900001	3.40748	Gene	LOC101116904
5	97600001	97650001	3.40669	Intergenic	FAM174A-ST8SIA4
20	40550001	40600001	3.40642	Exon	DTNBP1
6	114100001	114150001	3.40642	Exon	LOC121819852
16	61850001	61900001	3.4063	Gene	CTNND2
15	1700001	1750001	3.40585	Exon	GRIA4
4	115500001	115550001	3.40565	Exon	NUB1
27	101800001	101850001	3.40538	Exon	USP26
6	75900001	75950001	3.40535	Intergenic	TRNAC-ACA_98-LOC114115479
1	131600001	131650001	3.40529	Intergenic	LOC114111074-LOC114111180
21	38250001	38300001	3.40468	Downstream	PLAAT5
13	47100001	47150001	3.40425	Gene	LOC101109379
5	78550001	78600001	3.40422	Intergenic	MSH3-RASGRF2
10	53700001	53750001	3.40417	Intergenic	EDNRB-POU4F1
22	45150001	45200001	3.40406	Intron	ADAM12
1	62850001	62900001	3.40406	Exon	COL24A1
5	67600001	67650001	3.40382	Intergenic	LOC121819667-EBF1
7	80350001	80400001	3.40363	Intergenic	LOC121820004-TTC9
4	100250001	100300001	3.4034	Intron	CALD1
10	25600001	25650001	3.40221	Gene	LOC101109191
24	35300001	35350001	3.40212	Exon	CUX1
10	28350001	28400001	3.40191	Exon	KL
12	35950001	36000001	3.40147	Intergenic	TRNAC-ACA_156-ATP1B1
2	226850001	226900001	3.40014	Upstream	LOC121818554
8	3800001	3850001	3.40011	Intergenic	TRNAG-CCC_88-LOC101111104
24	9650001	9700001	3.39964	Upstream	ATF7IP2
15	60300001	60350001	3.39871	Intergenic	LOC105602330-TRNAR-ACG_10
9	51850001	51900001	3.39829	Intergenic	HNF4G-LOC114116512
19	24950001	25000001	3.39778	Intergenic	LOC114115470-CNTN6
3	214600001	214650001	3.39756	Exon	CACNA1C
18	56750001	56800001	3.39723	Exon	SERPINA10
3	13600001	13650001	3.39672	Upstream	MRRF
7	97500001	97550001	3.39664	Intergenic	TRNAC-GCA_128-TRNAV-UAC
[truncated: 757 more rows]
