# Supplementary material for: Whole-genome resequencing of Chinese indigenous sheep provides insight into the genetic basis underlying climate adaptation
Source: Genet Sel Evol. 2024 Apr 2;56:26. doi: 10.1186/s12711-024-00880-z (PMC10988870; doi:10.1186/s12711-024-00880-z)
Supplement: Supplementary file 8 — Additional file 8: Table S8. KEGG pathway and GO terms that show overlapping genes for the sheep breeds from the drought areas. [file 12711_2024_880_MOESM8_ESM.xlsx]

## Sheet: Table S8
Table S8. KEGG pathway and GO terms with overlapped genes in drought group sheep breeds.
#Term	Database	ID	Input number	Background number	P-Value	Corrected P-Value	Input	Hyperlink
Pathways in cancer	KEGG PATHWAY	hsa05200	30	530	1.09047e-10	2.01374e-08	BCL2L1|PDGFRA|RASGRP1|MSH3|TGFB2|SMAD3|MITF|EDNRB|BCR|PTGER3|IFNG|CXCR4|CTNNA3|DAPK2|PLCB1|PLCB4|CAMK2D|RXRG|FASLG|TP53|FGFR2|FGF2|RPS6KA5|E2F3|PLD1|GSTM3|ADCY8|LPAR3|RALA|ADCY1	http://www.genome.jp/kegg-bin/show_pathway?hsa05200/hsa:598%09red/hsa:29119%09red/hsa:9252%09red/hsa:10125%09red/hsa:23236%09red/hsa:23604%09red/hsa:356%09red/hsa:4286%09red/hsa:23566%09red/hsa:6258%09red/hsa:3458%09red/hsa:2947%09red/hsa:4437%09red/hsa:1910%09red/hsa:1871%09red/hsa:4088%09red/hsa:107%09red/hsa:7852%09red/hsa:5337%09red/hsa:5156%09red/hsa:5332%09red/hsa:114%09red/hsa:613%09red/hs…
Metabolic pathways	KEGG PATHWAY	hsa01100	51	1433	4.7687e-10	6.89181e-08	VDR|FHIT|GPAT4|DDOST|ME1|RXYLT1|HPSE2|PAPSS1|PAPSS2|MAN1A1|SELENBP1|PDE3A|PDE8A|ALAS2|GMDS|SPTLC3|SPTLC1|AGPAT3|HNMT|PLCB1|ENTPD5|PCBD1|PLCB4|EXT2|EXT1|PIKFYVE|LARGE1|AUH|HMGCLL1|MAN2A1|PGM3|PLA2G4A|PDE10A|ADCY1|AK8|PLD1|SGMS1|PFKFB1|SUCLA2|GSTM3|ADCY8|ST8SIA1|KL|PSAT1|PDE1C|MGAT4A|ATP6V0A1|PDE4B|PDE4D|ECHDC1|FUT8	http://www.genome.jp/kegg-bin/show_pathway?hsa01100/hsa:5144%09red/hsa:200576%09red/hsa:9061%09red/hsa:9060%09red/hsa:5321%09red/hsa:5142%09red/hsa:9215%09red/hsa:2530%09red/hsa:23236%09red/hsa:4124%09red/hsa:535%09red/hsa:6489%09red/hsa:10558%09red/hsa:212%09red/hsa:5332%09red/hsa:10846%09red/hsa:55862%09red/hsa:2947%09red/hsa:2762%09red/hsa:259230%09red/hsa:5139%09red/hsa:5092%09red/hsa:2272%09…
Morphine addiction	KEGG PATHWAY	hsa05032	13	91	1.16791e-09	1.55285e-07	ADCY1|PDE1C|GABRG2|GRK5|ADCY8|PDE10A|GABBR2|GABRR1|PDE4B|GABRB3|PDE4D|PDE8A|PDE3A	http://www.genome.jp/kegg-bin/show_pathway?hsa05032/hsa:5144%09red/hsa:2566%09red/hsa:9568%09red/hsa:10846%09red/hsa:5151%09red/hsa:5142%09red/hsa:2869%09red/hsa:5137%09red/hsa:107%09red/hsa:2569%09red/hsa:5139%09red/hsa:114%09red/hsa:2562%09red
Parathyroid hormone synthesis, secretion and action	KEGG PATHWAY	hsa04928	12	106	5.3655e-08	4.34998e-06	PLCB1|VDR|PLCB4|PLD1|RXRG|ADCY8|PTHLH|KL|MMP24|PDE4B|PDE4D|ADCY1	http://www.genome.jp/kegg-bin/show_pathway?hsa04928/hsa:5144%09red/hsa:9365%09red/hsa:5337%09red/hsa:5332%09red/hsa:5142%09red/hsa:6258%09red/hsa:107%09red/hsa:23236%09red/hsa:5744%09red/hsa:10893%09red/hsa:114%09red/hsa:1594%09red
Axon guidance	KEGG PATHWAY	hsa04360	15	181	5.61735e-08	4.44573e-06	SEMA3A|SEMA3C|SEMA3D|SEMA5A|CAMK2D|PLXNA2|EPHA5|ROBO2|EPHA7|CXCR4|UNC5C|PPP3CA|PPP3CB|SEMA6D|RYK	http://www.genome.jp/kegg-bin/show_pathway?hsa04360/hsa:6259%09red/hsa:80031%09red/hsa:5530%09red/hsa:5532%09red/hsa:223117%09red/hsa:817%09red/hsa:5362%09red/hsa:10512%09red/hsa:2044%09red/hsa:2045%09red/hsa:8633%09red/hsa:6092%09red/hsa:10371%09red/hsa:9037%09red/hsa:7852%09red
Purine metabolism	KEGG PATHWAY	hsa00230	13	130	5.75474e-08	4.44855e-06	PAPSS1|ENTPD5|AK8|FHIT|PDE1C|PDE3A|ADCY8|PDE10A|PAPSS2|PDE4B|PDE4D|PDE8A|ADCY1	http://www.genome.jp/kegg-bin/show_pathway?hsa00230/hsa:957%09red/hsa:5144%09red/hsa:9061%09red/hsa:9060%09red/hsa:10846%09red/hsa:5151%09red/hsa:5142%09red/hsa:5137%09red/hsa:107%09red/hsa:158067%09red/hsa:5139%09red/hsa:2272%09red/hsa:114%09red
Glutamatergic synapse	KEGG PATHWAY	hsa04724	12	114	1.11419e-07	8.05121e-06	PLCB1|PLCB4|PLD1|GRIK3|ADCY8|GRIA4|SHANK2|PPP3CA|PLA2G4A|GRM7|PPP3CB|ADCY1	http://www.genome.jp/kegg-bin/show_pathway?hsa04724/hsa:5337%09red/hsa:5321%09red/hsa:2899%09red/hsa:5532%09red/hsa:22941%09red/hsa:2893%09red/hsa:23236%09red/hsa:107%09red/hsa:114%09red/hsa:5332%09red/hsa:2917%09red/hsa:5530%09red
Calcium signaling pathway	KEGG PATHWAY	hsa04020	15	193	1.22646e-07	8.67391e-06	PLCB1|STIM2|PLCB4|ADCY1|CAMK2D|ADCY8|CHRM3|PDGFRA|PTGER3|PDE1C|GNA14|CXCR4|PPP3CA|PPP3CB|EDNRB	http://www.genome.jp/kegg-bin/show_pathway?hsa04020/hsa:5156%09red/hsa:57620%09red/hsa:5137%09red/hsa:9630%09red/hsa:5532%09red/hsa:817%09red/hsa:107%09red/hsa:23236%09red/hsa:1910%09red/hsa:114%09red/hsa:5733%09red/hsa:5332%09red/hsa:1131%09red/hsa:7852%09red/hsa:5530%09red
Neuroactive ligand-receptor interaction	KEGG PATHWAY	hsa04080	19	338	3.2343e-07	1.91979e-05	GRIK3|NR3C1|RXFP2|GRID1|GABRR1|CALCR|NPY1R|CHRM3|PTH2R|GRIA4|PTGER3|GRM7|LPAR3|FSHR|GABRG2|AGTR2|GABBR2|GABRB3|EDNRB	http://www.genome.jp/kegg-bin/show_pathway?hsa04080/hsa:122042%09red/hsa:9568%09red/hsa:2562%09red/hsa:2899%09red/hsa:2566%09red/hsa:799%09red/hsa:2893%09red/hsa:23566%09red/hsa:2894%09red/hsa:5746%09red/hsa:2569%09red/hsa:1910%09red/hsa:4886%09red/hsa:2492%09red/hsa:2908%09red/hsa:5733%09red/hsa:1131%09red/hsa:2917%09red/hsa:186%09red
cAMP signaling pathway	KEGG PATHWAY	hsa04024	15	214	4.24315e-07	2.42399e-05	PLD1|CAMK2D|PDE3A|NPY1R|ADCY8|GRIA4|PTGER3|PPP1R12A|GABBR2|FSHR|PDE4B|ATP1B1|PDE4D|PDE10A|ADCY1	http://www.genome.jp/kegg-bin/show_pathway?hsa04024/hsa:5144%09red/hsa:5337%09red/hsa:9568%09red/hsa:10846%09red/hsa:4659%09red/hsa:5142%09red/hsa:5139%09red/hsa:817%09red/hsa:107%09red/hsa:2893%09red/hsa:4886%09red/hsa:2492%09red/hsa:481%09red/hsa:114%09red/hsa:5733%09red
Wnt signaling pathway	KEGG PATHWAY	hsa04310	13	160	5.30221e-07	2.93742e-05	PLCB1|PLCB4|SFRP1|TP53|RYK|CAMK2D|DKK2|SMAD3|CTNND2|CXXC4|PPP3CA|PPP3CB|CSNK2A2	http://www.genome.jp/kegg-bin/show_pathway?hsa04310/hsa:6259%09red/hsa:1501%09red/hsa:5530%09red/hsa:5532%09red/hsa:6422%09red/hsa:817%09red/hsa:80319%09red/hsa:23236%09red/hsa:7157%09red/hsa:27123%09red/hsa:4088%09red/hsa:1459%09red/hsa:5332%09red
MAPK signaling pathway	KEGG PATHWAY	hsa04010	17	295	9.72824e-07	4.97487e-05	PDGFRA|NTF3|TP53|RPS6KA5|RASGRF2|TGFB2|FGF2|RASGRP1|FASLG|RASA2|PPP3CA|PLA2G4A|CACNG3|FGFR2|PPP3CB|PDGFC|TAOK3	http://www.genome.jp/kegg-bin/show_pathway?hsa04010/hsa:5156%09red/hsa:5924%09red/hsa:5922%09red/hsa:5321%09red/hsa:5532%09red/hsa:56034%09red/hsa:9252%09red/hsa:2263%09red/hsa:10125%09red/hsa:2247%09red/hsa:7157%09red/hsa:4908%09red/hsa:7042%09red/hsa:356%09red/hsa:51347%09red/hsa:10368%09red/hsa:5530%09red
Phospholipase D signaling pathway	KEGG PATHWAY	hsa04072	12	148	1.47623e-06	7.21618e-05	PLCB1|PDGFRA|PDGFC|PLCB4|PLD1|ADCY8|AGPAT3|LPAR3|PLA2G4A|GRM7|RALA|ADCY1	http://www.genome.jp/kegg-bin/show_pathway?hsa04072/hsa:5337%09red/hsa:5156%09red/hsa:5321%09red/hsa:56894%09red/hsa:56034%09red/hsa:107%09red/hsa:23236%09red/hsa:23566%09red/hsa:5898%09red/hsa:114%09red/hsa:2917%09red/hsa:5332%09red
Insulin secretion	KEGG PATHWAY	hsa04911	9	86	4.53021e-06	0.00018823	PLCB1|PLCB4|ADCY1|CAMK2D|CHRM3|ADCY8|KCNMA1|ATP1B1|KCNN2	http://www.genome.jp/kegg-bin/show_pathway?hsa04911/hsa:5332%09red/hsa:817%09red/hsa:107%09red/hsa:23236%09red/hsa:3781%09red/hsa:481%09red/hsa:3778%09red/hsa:114%09red/hsa:1131%09red
cGMP-PKG signaling pathway	KEGG PATHWAY	hsa04022	12	167	4.75169e-06	0.000192617	PLCB1|PLCB4|ADCY1|PDE3A|ADCY8|KCNMA1|ATP1B1|PRKG1|PPP1R12A|PPP3CA|PPP3CB|EDNRB	http://www.genome.jp/kegg-bin/show_pathway?hsa04022/hsa:5592%09red/hsa:4659%09red/hsa:5532%09red/hsa:5139%09red/hsa:107%09red/hsa:23236%09red/hsa:1910%09red/hsa:481%09red/hsa:3778%09red/hsa:114%09red/hsa:5332%09red/hsa:5530%09red
Salivary secretion	KEGG PATHWAY	hsa04970	9	90	6.37326e-06	0.000238031	PR|PLCB1|PLCB4|ADCY1|CHRM3|ADCY8|KCNMA1|ATP1B1|PRKG1	http://www.genome.jp/kegg-bin/show_pathway?hsa04970/hsa:5592%09red/hsa:107%09red/hsa:23236%09red/hsa:481%09red/hsa:3778%09red/hsa:5555%09red/hsa:114%09red/hsa:1131%09red/hsa:5332%09red
Rap1 signaling pathway	KEGG PATHWAY	hsa04015	13	210	8.85667e-06	0.000316555	PLCB1|PDGFRA|PDGFC|PLCB4|ADCY1|SKAP1|ADCY8|MAGI2|LPAR3|SIPA1L2|FGFR2|FGF2|RALA	http://www.genome.jp/kegg-bin/show_pathway?hsa04015/hsa:5156%09red/hsa:107%09red/hsa:56034%09red/hsa:2263%09red/hsa:2247%09red/hsa:23236%09red/hsa:57568%09red/hsa:8631%09red/hsa:5898%09red/hsa:114%09red/hsa:9863%09red/hsa:23566%09red/hsa:5332%09red
Oxytocin signaling pathway	KEGG PATHWAY	hsa04921	11	153	1.17165e-05	0.000389458	PLCB1|PLCB4|ADCY1|CAMK2D|ADCY8|DSC1|PPP1R12A|PPP3CA|PLA2G4A|CACNG3|PPP3CB	http://www.genome.jp/kegg-bin/show_pathway?hsa04921/hsa:5321%09red/hsa:4659%09red/hsa:5532%09red/hsa:1827%09red/hsa:817%09red/hsa:107%09red/hsa:23236%09red/hsa:10368%09red/hsa:114%09red/hsa:5332%09red/hsa:5530%09red
Pancreatic secretion	KEGG PATHWAY	hsa04972	9	98	1.20386e-05	0.000396202	PLCB1|PLCB4|ADCY1|CHRM3|ADCY8|KCNMA1|ATP1B1|SLC4A4|SLC26A3	http://www.genome.jp/kegg-bin/show_pathway?hsa04972/hsa:1811%09red/hsa:5332%09red/hsa:107%09red/hsa:23236%09red/hsa:481%09red/hsa:3778%09red/hsa:114%09red/hsa:8671%09red/hsa:1131%09red
Gastric acid secretion	KEGG PATHWAY	hsa04971	8	75	1.35415e-05	0.000428686	PLCB1|PLCB4|ADCY1|CAMK2D|CHRM3|ADCY8|KCNK2|ATP1B1	http://www.genome.jp/kegg-bin/show_pathway?hsa04971/hsa:5332%09red/hsa:817%09red/hsa:114%09red/hsa:23236%09red/hsa:481%09red/hsa:107%09red/hsa:3776%09red/hsa:1131%09red
Ras signaling pathway	KEGG PATHWAY	hsa04014	13	232	2.39903e-05	0.000711997	BCL2L1|PDGFRA|NTF3|PLD1|RASGRF2|PDGFC|RASGRP1|FASLG|RASA2|PLA2G4A|FGFR2|FGF2|RALA	http://www.genome.jp/kegg-bin/show_pathway?hsa04014/hsa:5337%09red/hsa:5156%09red/hsa:5924%09red/hsa:5922%09red/hsa:5321%09red/hsa:598%09red/hsa:56034%09red/hsa:356%09red/hsa:10125%09red/hsa:2247%09red/hsa:4908%09red/hsa:5898%09red/hsa:2263%09red
Cortisol synthesis and secretion	KEGG PATHWAY	hsa04927	7	65	4.44258e-05	0.00118137	PLCB1|PLCB4|ADCY1|ADCY8|KCNK2|KCNA4|PDE8A	http://www.genome.jp/kegg-bin/show_pathway?hsa04927/hsa:5332%09red/hsa:5151%09red/hsa:3739%09red/hsa:114%09red/hsa:23236%09red/hsa:107%09red/hsa:3776%09red
Long-term potentiation	KEGG PATHWAY	hsa04720	7	67	5.30665e-05	0.00137807	PLCB1|PLCB4|ADCY1|CAMK2D|ADCY8|PPP3CA|PPP3CB	http://www.genome.jp/kegg-bin/show_pathway?hsa04720/hsa:5530%09red/hsa:5532%09red/hsa:817%09red/hsa:114%09red/hsa:23236%09red/hsa:107%09red/hsa:5332%09red
TGF-beta signaling pathway	KEGG PATHWAY	hsa04350	8	94	6.06456e-05	0.00153882	BMP5|IFNG|ZFYVE16|TGFB2|SMAD3|INHBA|RGMB|TGIF1	http://www.genome.jp/kegg-bin/show_pathway?hsa04350/hsa:653%09red/hsa:3458%09red/hsa:285704%09red/hsa:3624%09red/hsa:7050%09red/hsa:7042%09red/hsa:4088%09red/hsa:9765%09red
Renin secretion	KEGG PATHWAY	hsa04924	7	69	6.30362e-05	0.00158239	PLCB1|PLCB4|PDE1C|PDE3A|KCNMA1|PPP3CA|PPP3CB	http://www.genome.jp/kegg-bin/show_pathway?hsa04924/hsa:5530%09red/hsa:5137%09red/hsa:5532%09red/hsa:5139%09red/hsa:23236%09red/hsa:3778%09red/hsa:5332%09red
Platelet activation	KEGG PATHWAY	hsa04611	9	124	6.77626e-05	0.0016562	PLCB1|RASGRP1|PLCB4|ADCY1|ADCY8|PRKG1|PPP1R12A|COL1A2|PLA2G4A	http://www.genome.jp/kegg-bin/show_pathway?hsa04611/hsa:5321%09red/hsa:4659%09red/hsa:107%09red/hsa:10125%09red/hsa:23236%09red/hsa:114%09red/hsa:5332%09red/hsa:1278%09red/hsa:5592%09red
Circadian entrainment	KEGG PATHWAY	hsa04713	8	97	7.45224e-05	0.00180812	PLCB1|PLCB4|RPS6KA5|CAMK2D|ADCY8|GRIA4|PRKG1|ADCY1	http://www.genome.jp/kegg-bin/show_pathway?hsa04713/hsa:5592%09red/hsa:817%09red/hsa:9252%09red/hsa:114%09red/hsa:2893%09red/hsa:23236%09red/hsa:107%09red/hsa:5332%09red
Human cytomegalovirus infection	KEGG PATHWAY	hsa05163	12	225	7.67282e-05	0.00183485	PLCB1|PDGFRA|PPP3CA|E2F3|ADCY1|ADCY8|PTGER3|FASLG|CXCR4|TP53|PPP3CB|PLCB4	http://www.genome.jp/kegg-bin/show_pathway?hsa05163/hsa:5156%09red/hsa:5530%09red/hsa:5532%09red/hsa:114%09red/hsa:23236%09red/hsa:7157%09red/hsa:1871%09red/hsa:356%09red/hsa:5733%09red/hsa:5332%09red/hsa:7852%09red/hsa:107%09red
Pancreatic cancer	KEGG PATHWAY	hsa05212	7	75	0.000102486	0.00234941	BCL2L1|TGFB2|TP53|PLD1|SMAD3|E2F3|RALA	http://www.genome.jp/kegg-bin/show_pathway?hsa05212/hsa:5337%09red/hsa:4088%09red/hsa:598%09red/hsa:7157%09red/hsa:1871%09red/hsa:7042%09red/hsa:5898%09red
Vascular smooth muscle contraction	KEGG PATHWAY	hsa04270	9	132	0.000106268	0.00241942	PRKCH|PLCB4|ADCY1|PLCB1|ADCY8|KCNMA1|PRKG1|PPP1R12A|PLA2G4A	http://www.genome.jp/kegg-bin/show_pathway?hsa04270/hsa:5321%09red/hsa:4659%09red/hsa:5583%09red/hsa:107%09red/hsa:23236%09red/hsa:3778%09red/hsa:114%09red/hsa:5332%09red/hsa:5592%09red
Chagas disease (American trypanosomiasis)	KEGG PATHWAY	hsa05142	8	103	0.000110238	0.00249273	PLCB1|TGFB2|PLCB4|ADCY1|IFNG|SMAD3|GNA14|FASLG	http://www.genome.jp/kegg-bin/show_pathway?hsa05142/hsa:3458%09red/hsa:5332%09red/hsa:9630%09red/hsa:356%09red/hsa:23236%09red/hsa:7042%09red/hsa:4088%09red/hsa:107%09red
Cholinergic synapse	KEGG PATHWAY	hsa04725	8	112	0.000189433	0.00396023	PLCB1|PLCB4|ADCY1|CAMK2D|CHRM3|KCNQ4|ADCY8|KCNQ3	http://www.genome.jp/kegg-bin/show_pathway?hsa04725/hsa:5332%09red/hsa:817%09red/hsa:107%09red/hsa:23236%09red/hsa:3786%09red/hsa:114%09red/hsa:9132%09red/hsa:1131%09red
Adrenergic signaling in cardiomyocytes	KEGG PATHWAY	hsa04261	9	149	0.000250726	0.00478972	PLCB1|PLCB4|RPS6KA5|CAMK2D|ADCY8|ATP1B1|AGTR2|CACNG3|ADCY1	http://www.genome.jp/kegg-bin/show_pathway?hsa04261/hsa:5332%09red/hsa:817%09red/hsa:9252%09red/hsa:114%09red/hsa:23236%09red/hsa:10368%09red/hsa:481%09red/hsa:107%09red/hsa:186%09red
Gap junction	KEGG PATHWAY	hsa04540	7	88	0.000257546	0.00489189	PLCB1|PDGFRA|PDGFC|PLCB4|ADCY1|ADCY8|PRKG1	http://www.genome.jp/kegg-bin/show_pathway?hsa04540/hsa:5156%09red/hsa:5592%09red/hsa:56034%09red/hsa:114%09red/hsa:23236%09red/hsa:107%09red/hsa:5332%09red
Thyroid hormone signaling pathway	KEGG PATHWAY	hsa04919	8	119	0.00027914	0.0052127	PLCB1|TP53|MED30|RXRG|TBC1D4|ATP1B1|PLCB4|DSC1	http://www.genome.jp/kegg-bin/show_pathway?hsa04919/hsa:6258%09red/hsa:5332%09red/hsa:1827%09red/hsa:23236%09red/hsa:7157%09red/hsa:481%09red/hsa:90390%09red/hsa:9882%09red
Transcriptional misregulation in cancer	KEGG PATHWAY	hsa05202	10	186	0.000281371	0.00522502	BCL2L1|MYCN|TP53|RXRG|MEIS1|BCL11B|ERG|MITF|SUPT3H|FUT8	http://www.genome.jp/kegg-bin/show_pathway?hsa05202/hsa:8464%09red/hsa:2078%09red/hsa:6258%09red/hsa:2530%09red/hsa:598%09red/hsa:7157%09red/hsa:4613%09red/hsa:64919%09red/hsa:4211%09red/hsa:4286%09red
Cushing syndrome	KEGG PATHWAY	hsa04934	9	155	0.000330246	0.00583485	PLCB1|E2F3|ADCY1|CAMK2D|ADCY8|KCNK2|PLCB4|KCNA4|PDE8A	http://www.genome.jp/kegg-bin/show_pathway?hsa04934/hsa:5332%09red/hsa:5151%09red/hsa:3739%09red/hsa:817%09red/hsa:107%09red/hsa:23236%09red/hsa:1871%09red/hsa:114%09red/hsa:3776%09red
Mitophagy - animal	KEGG PATHWAY	hsa04137	6	65	0.000339127	0.00590477	BCL2L1|OPTN|TP53|ATG5|MITF|CSNK2A2	http://www.genome.jp/kegg-bin/show_pathway?hsa04137/hsa:598%09red/hsa:10133%09red/hsa:7157%09red/hsa:9474%09red/hsa:4286%09red/hsa:1459%09red
GnRH signaling pathway	KEGG PATHWAY	hsa04912	7	93	0.000352819	0.00607653	PLCB1|PLCB4|PLD1|CAMK2D|ADCY8|PLA2G4A|ADCY1	http://www.genome.jp/kegg-bin/show_pathway?hsa04912/hsa:5337%09red/hsa:5321%09red/hsa:817%09red/hsa:114%09red/hsa:23236%09red/hsa:107%09red/hsa:5332%09red
Amoebiasis	KEGG PATHWAY	hsa05146	7	95	0.000398037	0.00660812	PLCB1|TGFB2|PLCB4|ADCY1|IFNG|GNA14|COL1A2	http://www.genome.jp/kegg-bin/show_pathway?hsa05146/hsa:3458%09red/hsa:5332%09red/hsa:9630%09red/hsa:23236%09red/hsa:7042%09red/hsa:107%09red/hsa:1278%09red
Glycosaminoglycan biosynthesis - heparan sulfate / heparin	KEGG PATHWAY	hsa00534	4	24	0.000461394	0.00730321	HS2ST1|EXT1|HS6ST2|EXT2	http://www.genome.jp/kegg-bin/show_pathway?hsa00534/hsa:90161%09red/hsa:2131%09red/hsa:2132%09red/hsa:9653%09red
Relaxin signaling pathway	KEGG PATHWAY	hsa04926	8	130	0.000487892	0.00754107	PLCB1|PLCB4|ADCY1|RXFP2|ADCY8|SMAD3|COL1A2|EDNRB	http://www.genome.jp/kegg-bin/show_pathway?hsa04926/hsa:122042%09red/hsa:5332%09red/hsa:114%09red/hsa:23236%09red/hsa:1910%09red/hsa:4088%09red/hsa:107%09red/hsa:1278%09red
Inflammatory mediator regulation of TRP channels	KEGG PATHWAY	hsa04750	7	100	0.000531547	0.00795883	PRKCH|PLCB4|ADCY1|PLCB1|CAMK2D|ADCY8|PLA2G4A	http://www.genome.jp/kegg-bin/show_pathway?hsa04750/hsa:5321%09red/hsa:5583%09red/hsa:817%09red/hsa:114%09red/hsa:23236%09red/hsa:107%09red/hsa:5332%09red
Melanogenesis	KEGG PATHWAY	hsa04916	7	101	0.000562084	0.00817569	PLCB1|PLCB4|ADCY1|CAMK2D|ADCY8|MITF|EDNRB	http://www.genome.jp/kegg-bin/show_pathway?hsa04916/hsa:5332%09red/hsa:817%09red/hsa:107%09red/hsa:23236%09red/hsa:1910%09red/hsa:114%09red/hsa:4286%09red
Bile secretion	KEGG PATHWAY	hsa04976	6	72	0.000563247	0.00817569	SLC10A2|ADCY1|ADCY8|ATP1B1|SLC4A4|KCNN2	http://www.genome.jp/kegg-bin/show_pathway?hsa04976/hsa:114%09red/hsa:3781%09red/hsa:481%09red/hsa:107%09red/hsa:8671%09red/hsa:6555%09red
Melanoma	KEGG PATHWAY	hsa05218	6	72	0.000563247	0.00817569	PDGFRA|PDGFC|TP53|MITF|E2F3|FGF2	http://www.genome.jp/kegg-bin/show_pathway?hsa05218/hsa:5156%09red/hsa:56034%09red/hsa:2247%09red/hsa:7157%09red/hsa:1871%09red/hsa:4286%09red
Sulfur metabolism	KEGG PATHWAY	hsa00920	3	10	0.000576756	0.00829929	SELENBP1|PAPSS1|PAPSS2	http://www.genome.jp/kegg-bin/show_pathway?hsa00920/hsa:8991%09red/hsa:9061%09red/hsa:9060%09red
Thyroid hormone synthesis	KEGG PATHWAY	hsa04918	6	74	0.000644682	0.0089662	PLCB1|PLCB4|ADCY1|ADCY8|ATP1B1|TG	http://www.genome.jp/kegg-bin/show_pathway?hsa04918/hsa:5332%09red/hsa:114%09red/hsa:23236%09red/hsa:481%09red/hsa:7038%09red/hsa:107%09red
Chronic myeloid leukemia	KEGG PATHWAY	hsa05220	6	76	0.000734951	0.00990923	BCL2L1|TGFB2|TP53|SMAD3|E2F3|BCR	http://www.genome.jp/kegg-bin/show_pathway?hsa05220/hsa:598%09red/hsa:7157%09red/hsa:1871%09red/hsa:7042%09red/hsa:4088%09red/hsa:613%09red
Glucagon signaling pathway	KEGG PATHWAY	hsa04922	7	106	0.000736336	0.00990923	PLCB1|PLCB4|CAMK2D|PPARGC1A|PFKFB1|PPP3CA|PPP3CB	http://www.genome.jp/kegg-bin/show_pathway?hsa04922/hsa:5530%09red/hsa:5532%09red/hsa:817%09red/hsa:23236%09red/hsa:10891%09red/hsa:5207%09red/hsa:5332%09red
N-Glycan biosynthesis	KEGG PATHWAY	hsa00510	5	50	0.000761745	0.0102098	DDOST|MGAT4A|MAN1A1|MAN2A1|FUT8	http://www.genome.jp/kegg-bin/show_pathway?hsa00510/hsa:2530%09red/hsa:4124%09red/hsa:4121%09red/hsa:1650%09red/hsa:11320%09red
Regulation of actin cytoskeleton	KEGG PATHWAY	hsa04810	10	214	0.000798213	0.0105288	MYH10|PDGFRA|PDGFC|PIKFYVE|ARPC1B|CHRM3|PPP1R12A|CXCR4|FGFR2|FGF2	http://www.genome.jp/kegg-bin/show_pathway?hsa04810/hsa:200576%09red/hsa:5156%09red/hsa:4659%09red/hsa:10095%09red/hsa:56034%09red/hsa:2247%09red/hsa:7852%09red/hsa:2263%09red/hsa:1131%09red/hsa:4628%09red
EGFR tyrosine kinase inhibitor resistance	KEGG PATHWAY	hsa01521	6	79	0.00088831	0.0112875	BCL2L1|PDGFRA|PDGFC|NRG1|FGFR2|FGF2	http://www.genome.jp/kegg-bin/show_pathway?hsa01521/hsa:5156%09red/hsa:598%09red/hsa:56034%09red/hsa:2247%09red/hsa:2263%09red/hsa:3084%09red
Human T-cell leukemia virus 1 infection	KEGG PATHWAY	hsa05166	10	219	0.000944094	0.0117534	XPO1|BCL2L1|TGFB2|TP53|ADCY1|ADCY8|SMAD3|PPP3CA|E2F3|PPP3CB	http://www.genome.jp/kegg-bin/show_pathway?hsa05166/hsa:5530%09red/hsa:5532%09red/hsa:598%09red/hsa:7157%09red/hsa:1871%09red/hsa:7042%09red/hsa:4088%09red/hsa:114%09red/hsa:7514%09red/hsa:107%09red
Retrograde endocannabinoid signaling	KEGG PATHWAY	hsa04723	8	148	0.00108796	0.0128479	PLCB1|PLCB4|ADCY1|GABRR1|ADCY8|GRIA4|GABRG2|GABRB3	http://www.genome.jp/kegg-bin/show_pathway?hsa04723/hsa:2566%09red/hsa:2562%09red/hsa:114%09red/hsa:2893%09red/hsa:23236%09red/hsa:2569%09red/hsa:107%09red/hsa:5332%09red
Taste transduction	KEGG PATHWAY	hsa04742	6	83	0.00112978	0.0130852	PDE1C|CHRM3|ADCY8|TAS2R42|PKD2L1|GABBR2	http://www.genome.jp/kegg-bin/show_pathway?hsa04742/hsa:9568%09red/hsa:5137%09red/hsa:353164%09red/hsa:114%09red/hsa:1131%09red/hsa:9033%09red
Gastric cancer	KEGG PATHWAY	hsa05226	8	149	0.00113353	0.0130852	TGFB2|E2F3|RXRG|SMAD3|TP53|FGFR2|FGF2|CTNNA3	http://www.genome.jp/kegg-bin/show_pathway?hsa05226/hsa:6258%09red/hsa:29119%09red/hsa:2247%09red/hsa:7157%09red/hsa:1871%09red/hsa:7042%09red/hsa:4088%09red/hsa:2263%09red
Regulation of lipolysis in adipocytes	KEGG PATHWAY	hsa04923	5	55	0.00113374	0.0130852	ADCY8|NPY1R|PRKG1|ADCY1|PTGER3	http://www.genome.jp/kegg-bin/show_pathway?hsa04923/hsa:4886%09red/hsa:5733%09red/hsa:107%09red/hsa:5592%09red/hsa:114%09red
Sphingolipid signaling pathway	KEGG PATHWAY	hsa04071	7	119	0.00139305	0.0152822	PLCB1|TP53|PLD1|SPTLC3|SGMS1|SPTLC1|PLCB4	http://www.genome.jp/kegg-bin/show_pathway?hsa04071/hsa:5337%09red/hsa:5332%09red/hsa:23236%09red/hsa:7157%09red/hsa:259230%09red/hsa:10558%09red/hsa:55304%09red
GABAergic synapse	KEGG PATHWAY	hsa04727	6	89	0.00158256	0.0168604	ADCY1|GABRR1|ADCY8|GABRG2|GABBR2|GABRB3	http://www.genome.jp/kegg-bin/show_pathway?hsa04727/hsa:2566%09red/hsa:9568%09red/hsa:2562%09red/hsa:114%09red/hsa:2569%09red/hsa:107%09red
Longevity regulating pathway	KEGG PATHWAY	hsa04211	6	89	0.00158256	0.0168604	TP53|ADCY1|ADCY8|PPARGC1A|KL|ATG5	http://www.genome.jp/kegg-bin/show_pathway?hsa04211/hsa:9365%09red/hsa:114%09red/hsa:7157%09red/hsa:9474%09red/hsa:10891%09red/hsa:107%09red
African trypanosomiasis	KEGG PATHWAY	hsa05143	4	37	0.00199606	0.020045	IFNG|PLCB1|PLCB4|FASLG	http://www.genome.jp/kegg-bin/show_pathway?hsa05143/hsa:5332%09red/hsa:3458%09red/hsa:23236%09red/hsa:356%09red
Prostate cancer	KEGG PATHWAY	hsa05215	6	97	0.00238622	0.0229243	PDGFRA|PDGFC|E2F3|ERG|TP53|FGFR2	http://www.genome.jp/kegg-bin/show_pathway?hsa05215/hsa:5156%09red/hsa:2078%09red/hsa:56034%09red/hsa:7157%09red/hsa:1871%09red/hsa:2263%09red
Aldosterone synthesis and secretion	KEGG PATHWAY	hsa04925	6	98	0.0025049	0.0235206	PLCB1|PLCB4|ADCY1|CAMK2D|ADCY8|ATP1B1	http://www.genome.jp/kegg-bin/show_pathway?hsa04925/hsa:5332%09red/hsa:817%09red/hsa:114%09red/hsa:23236%09red/hsa:481%09red/hsa:107%09red
Nicotine addiction	KEGG PATHWAY	hsa05033	4	40	0.00259456	0.0240903	GABRR1|GABRB3|GRIA4|GABRG2	http://www.genome.jp/kegg-bin/show_pathway?hsa05033/hsa:2566%09red/hsa:2893%09red/hsa:2562%09red/hsa:2569%09red
AGE-RAGE signaling pathway in diabetic complications	KEGG PATHWAY	hsa04933	6	100	0.0027555	0.0253719	PLCB1|TGFB2|PLCB4|SMAD3|COL1A2|NOX4	http://www.genome.jp/kegg-bin/show_pathway?hsa04933/hsa:5332%09red/hsa:50507%09red/hsa:23236%09red/hsa:7042%09red/hsa:4088%09red/hsa:1278%09red
Bladder cancer	KEGG PATHWAY	hsa05219	4	41	0.00281864	0.0256345	TP53|E2F3|DAPK2|RPS6KA5	http://www.genome.jp/kegg-bin/show_pathway?hsa05219/hsa:1871%09red/hsa:9252%09red/hsa:7157%09red/hsa:23604%09red
Tuberculosis	KEGG PATHWAY	hsa05152	8	179	0.00337609	0.0286614	TGFB2|VDR|CAMK2D|NFYC|IFNG|ATP6V0A1|PPP3CA|PPP3CB	http://www.genome.jp/kegg-bin/show_pathway?hsa05152/hsa:3458%09red/hsa:5530%09red/hsa:5532%09red/hsa:817%09red/hsa:4802%09red/hsa:535%09red/hsa:7042%09red/hsa:1594%09red
PI3K-Akt signaling pathway	KEGG PATHWAY	hsa04151	12	354	0.00348205	0.0290084	BCL2L1|PDGFRA|NTF3|TP53|CDC37|PDGFC|FASLG|MAGI2|LPAR3|COL1A2|FGFR2|FGF2	http://www.genome.jp/kegg-bin/show_pathway?hsa04151/hsa:5156%09red/hsa:598%09red/hsa:56034%09red/hsa:356%09red/hsa:2247%09red/hsa:7157%09red/hsa:4908%09red/hsa:11140%09red/hsa:2263%09red/hsa:9863%09red/hsa:23566%09red/hsa:1278%09red
Platinum drug resistance	KEGG PATHWAY	hsa01524	5	73	0.00361883	0.0295965	BCL2L1|FASLG|GSTM3|MSH3|TP53	http://www.genome.jp/kegg-bin/show_pathway?hsa01524/hsa:4437%09red/hsa:598%09red/hsa:7157%09red/hsa:2947%09red/hsa:356%09red
Th17 cell differentiation	KEGG PATHWAY	hsa04659	6	107	0.00378215	0.0302208	IFNG|RXRG|RORA|SMAD3|PPP3CA|PPP3CB	http://www.genome.jp/kegg-bin/show_pathway?hsa04659/hsa:6258%09red/hsa:3458%09red/hsa:5530%09red/hsa:5532%09red/hsa:6095%09red/hsa:4088%09red
Ovarian steroidogenesis	KEGG PATHWAY	hsa04913	4	49	0.0051042	0.0372573	PLA2G4A|ADCY8|ADCY1|FSHR	http://www.genome.jp/kegg-bin/show_pathway?hsa04913/hsa:2492%09red/hsa:107%09red/hsa:5321%09red/hsa:114%09red
Endocrine and other factor-regulated calcium reabsorption	KEGG PATHWAY	hsa04961	4	50	0.00545654	0.0390895	PLCB1|ATP1B1|PLCB4|KL	http://www.genome.jp/kegg-bin/show_pathway?hsa04961/hsa:9365%09red/hsa:481%09red/hsa:23236%09red/hsa:5332%09red
Amyotrophic lateral sclerosis (ALS)	KEGG PATHWAY	hsa05014	4	51	0.00582476	0.0400859	BCL2L1|PPP3CA|PPP3CB|TP53	http://www.genome.jp/kegg-bin/show_pathway?hsa05014/hsa:598%09red/hsa:5530%09red/hsa:7157%09red/hsa:5532%09red
Endocytosis	KEGG PATHWAY	hsa04144	9	244	0.0064414	0.0435187	PDGFRA|PLD1|ARPC1B|GRK5|ZFYVE16|SMAD3|CXCR4|FGFR2|ASAP3	http://www.genome.jp/kegg-bin/show_pathway?hsa04144/hsa:5337%09red/hsa:5156%09red/hsa:55616%09red/hsa:2869%09red/hsa:10095%09red/hsa:4088%09red/hsa:2263%09red/hsa:9765%09red/hsa:7852%09red
Mineral absorption	KEGG PATHWAY	hsa04978	4	53	0.00661004	0.0444686	HEPH|SLC26A3|SLC40A1|ATP1B1	http://www.genome.jp/kegg-bin/show_pathway?hsa04978/hsa:9843%09red/hsa:30061%09red/hsa:481%09red/hsa:1811%09red
Proteoglycans in cancer	KEGG PATHWAY	hsa05205	8	203	0.00690301	0.0452791	TGFB2|TP53|CAMK2D|GPC3|FASLG|PPP1R12A|HPSE2|FGF2	http://www.genome.jp/kegg-bin/show_pathway?hsa05205/hsa:4659%09red/hsa:817%09red/hsa:2247%09red/hsa:7157%09red/hsa:7042%09red/hsa:356%09red/hsa:2719%09red/hsa:60495%09red
Colorectal cancer	KEGG PATHWAY	hsa05210	5	86	0.00694757	0.0452791	TGFB2|MSH3|TP53|RALA|SMAD3	http://www.genome.jp/kegg-bin/show_pathway?hsa05210/hsa:4437%09red/hsa:5898%09red/hsa:7157%09red/hsa:4088%09red/hsa:7042%09red
PD-L1 expression and PD-1 checkpoint pathway in cancer	KEGG PATHWAY	hsa05235	5	89	0.00794508	0.0492714	IFNG|PPP3CA|PPP3CB|RASGRP1|CSNK2A2	http://www.genome.jp/kegg-bin/show_pathway?hsa05235/hsa:10125%09red/hsa:1459%09red/hsa:3458%09red/hsa:5530%09red/hsa:5532%09red
#Term	Database	ID	Input number	Background number	P	Value	Corrected P	Value	Input	Hyperlink
protein binding	Gene Ontology	GO:0005515	333	11779	9.5233298991e	57	3.16555485846e	53	BCL2L1|MCPH1|ROBO2|POC5|RYK|USH2A|TGM7|RAD18|MMP24|KCNMA1|COL1A2|AP5S1|PKP4|GPM6A|PKD2L1|GRB10|USP26|MSR1|EIF3H|SMG6|ADAMTS1|GTF3C1|SELENBP1|TAFA4|ZFYVE16|ZP4|RORA|DSC1|INHBA|FAM110B|ZNF341|SPTLC3|RNF208|SPTLC1|CDH2|SPIN1|CTNNA3|CUL3|ENTPD5|SLITRK5|LARP4|EXT2|SLITRK1|CAMK2D|EPB41L2|ATG5|ZNF365|AKAP6|ATP1B1|RPGRIP1|AK8|FASLG|KCNN2|THOC2|SETD3|SMAD3|FGFR2|CSNK2A2|MYO16|GAREM1|BMP5|PLD1|CHN2|HCN1|AR…	http://amigo.geneontology.org/amigo/term/GO:0005515
plasma membrane	Gene Ontology	GO:0005886	177	4619	1.26296875254e	39	2.09905406672e	36	SCFD2|RYK|SLC9A9|PIRT|PKP4|GPM6A|SULF1|PKD2L1|APCDD1|GPR33|HPSE2|MSR1|RXFP2|ZP4|PTGER3|CDH9|MAGI2|CDH2|CDH7|CDH6|FCAR|SLITRK5|SLITRK1|WNK2|CXCR4|KCNAB1|PTH2R|ATP1B1|LPL|FASLG|KCNN2|FGFR2|CSNK2A2|ADCY1|CALN1|KCNIP4|PLD1|HCN1|GRB10|ROBO2|ADCY8|FAT4|SPPL2A|NPY1R|EMCN|GABRG2|ANO6|GAREM1|GRIA4|CNTN3|NOX4|CNTN4|CNTN5|EDNRB|FHIT|TMEM117|KCNMA1|LANCL2|SLCO4C1|GRAP2|PRKG1|TSHZ3|GRM7|RALGPS2|CHRM3|KCNQ4|KC…	http://amigo.geneontology.org/amigo/term/GO:0005886
integral component of plasma membrane	Gene Ontology	GO:0005887	70	1380	5.11847223065e	21	5.67126723156e	18	TSPAN18|PDGFRA|GRIK3|RYK|EPHA7|GABRR1|EPHA5|TENM3|SLC4A4|PKD2L1|MSR1|APCDD1|GABBR2|EDNRB|KLRF1|SLC10A2|KCNH6|ADGRL2|RXFP2|SLCO4C1|KCNK2|PTGER3|KCNH5|ST7|GRM7|ABCB5|FSHR|NRG1|KCNA4|CDH2|ANO6|FCAR|SEMA3A|CHRM3|CD47|SLC24A2|KCNQ3|PTH2R|ADGRL4|SLC26A3|FASLG|ADGRL3|LPAR3|GABRG2|MMP24|GABRB3|FGFR2|TYRO3|SEMA3D|PCDH8|SEMA3C|PTPRT|SLC40A1|SGMS1|PLEKHG5|HCN1|PLXNA2|CALCR|NPY1R|ADCY8|KCNH8|SEMA6D|KL|PTPRG|…	http://amigo.geneontology.org/amigo/term/GO:0005887
cytosol	Gene Ontology	GO:0005829	149	5095	7.51884823929e	21	6.24816288685e	18	BCL2L1|POC5|FHIT|CHN2|POLR3B|TNRC6A|SKAP1|USP26|EIF3H|SMG6|SELENBP1|GRK5|ZFYVE16|ARHGEF3|CSNK2A2|FAM110B|RNF208|DLGAP5|CUL3|LARP4|TDRD3|CXCR4|KCNAB1|SFRP1|PDE8A|AP5S1|ARPC1B|MAGED2|FBXL4|THADA|PPIP5K2|CEP76|ARHGAP15|CEP72|GRB10|HMGCLL1|ELMO2|VDR|ANO6|SPRY4|KIF26A|SETBP1|FAM13A|XPO1|NCALD|DDX53|CCDC91|LANCL2|DISC1|GMDS|PRKG1|BCR|FBXL17|FNDC3A|KCNIP4|HNMT|PLCB1|PLCB4|PIKFYVE|TTC8|MAN1A1|PGM3|DENND5…	http://amigo.geneontology.org/amigo/term/GO:0005829
cytoplasm	Gene Ontology	GO:0005737	136	4624	4.55933155491e	19	3.0310436177e	16	BCL2L1|MCPH1|RYK|USH2A|RAD18|PKP4|ADAD1|FHIT|CEP128|SMG6|GRK5|DSC1|GMDS|MYCBP2|MTMR8|CDH2|CUL3|SPEF2|WNK2|CXCR4|ZNF365|NRG1|LPL|LMNTD1|SETD3|FGFR2|AKAP6|PNLDC1|ADCY1|KIF25|GRB10|UBTD2|ARHGAP15|COLEC10|VDR|SCEL|NOVA1|SKAP1|KIF26B|DTD2|TRIB1|GABBR2|XPO1|RPRM|CFAP299|GRAP2|PRKG1|NR5A2|FBXL17|KCNIP4|HNMT|PLCB1|RALGPS2|RNF144A|KATNAL1|NUDT6|LPAR3|TRIM44|FGF2|PMP22|TP53|RPS6KA5|DNAH5|TBC1D32|PDZD2|UTP2…	http://amigo.geneontology.org/amigo/term/GO:0005737
nucleoplasm	Gene Ontology	GO:0005654	109	3630	1.05323226214e	15	5.83490673223e	13	RAD18|AP5S1|POLR3B|TNRC6A|SKAP1|USP26|SUPT3H|CCDC91|RORA|MYCBP2|RNF208|BDP1|CUL3|TDRD3|THOC2|SETD3|SMAD3|CSNK2A2|PPIL1|MAGED2|VDR|NOVA1|POC5|PHF21A|KHDRBS3|KHDRBS2|GTF3C1|SETBP1|RXYLT1|XPO1|MYCN|ASXL1|DDX53|PPARGC1A|LANCL2|GRAP2|NR5A2|FBXL17|HNMT|ZNF182|TSHZ3|MED30|PTPN2|TP53|RPS6KA5|NAA11|HNF4G|PRDM5|TOX3|ZNF423|PRDM2|ASAP3|MCPH1|PDGFRA|HDAC6|FOXR2|TLE4|DYRK2|GON4L|OLFM4|DOCK10|TP63|OPTN|GNL3L|Z…	http://amigo.geneontology.org/amigo/term/GO:0005654
integral component of membrane	Gene Ontology	GO:0016021	105	3643	5.33791775035e	14	2.53474837174e	11	BCL2L1|RYK|USH2A|GPAT4|SLC9A9|PKD2L1|GPR33|MSR1|ZP4|PTGER3|SPTLC3|SPTLC1|SPIN1|CDH7|CDH6|SLITRK5|EXT2|EXT1|CDH23|GOLIM4|KCNN2|FNDC3A|FGFR2|MAN1A1|CALN1|PIRT|PNLDC1|MBTPS1|ROBO2|MEGF11|FAT4|EMCN|VSIG4|NOX4|LRRC3B|TMEM117|RPRM|KCNMA1|AGPAT3|GRM7|B3GLCT|UNC5C|KCNQ4|KCNQ3|MAN2A1|ASTN2|PMP22|LRIG1|ST8SIA1|ATP6V0A1|HS6ST2|GPR173|CXCR4|SLC4A4|SLC4A7|HEPH|KCNA4|SLC4A8|SMIM3|UNC79|PDE3A|NDFIP1|RNF150|DSG1…	http://amigo.geneontology.org/amigo/term/GO:0016021
nucleus	Gene Ontology	GO:0005634	131	5208	3.66353778046e	13	1.52219994778e	10	RYK|RAD18|PPIL1|PKP4|USP26|SUPT3H|ADAD1|FHIT|SMG6|RORA|MYCBP2|DLGAP5|IRX1|CUL3|TDRD3|PHF20L1|FASLG|SMAD3|FGFR2|CSNK2A2|ADCY1|ARPC1B|KLF8|CTNND2|RRP1|VDR|NOVA1|KHDRBS3|KHDRBS2|ZNF596|NOX4|XPO1|MYCN|CFAP299|PPARGC1A|LANCL2|DISC1|ZIC4|GRAP2|NR5A2|FBXL17|ZNF404|ZNF516|RBM38|RAD21L1|PUS7L|PLCB1|PLCB4|TSHZ3|MED30|TSHZ1|KATNAL1|NUDT6|MBL2|FGF2|TYRO3|TP53|RPS6KA5|HNF4G|PRDM5|PDZD2|PRDM2|SNCA|LCORL|MYH10|…	http://amigo.geneontology.org/amigo/term/GO:0005634
glutamatergic synapse	Gene Ontology	GO:0098978	27	354	1.72591949432e	12	5.73723190352e	10	MYH10|IL1RAPL1|EPHA7|GABRR1|ERC2|GPM6A|ACTBL2|PLCB4|SLC4A8|BCR|CBLN1|CLSTN2|NRG1|PLCB1|GRID1|SLITRK1|CHRM3|ADGRL3|GPC6|PCDH8|ADCY1|GRIK3|ADCY8|PTPRD|PPP3CA|PPP3CB|CACNG3	http://amigo.geneontology.org/amigo/term/GO:0098978
signal transduction	Gene Ontology	GO:0007165	46	1013	1.72600237771e	12	5.73723190352e	10	RASGRP1|IL1RAPL1|RYK|TAFA4|GABRR1|TENM3|ERG|CTNND2|FAM13A|RGMB|BCR|OPTN|PDE1C|ZFYVE16|FGF2|ST7|PRKG1|PPP1R12A|GABRG2|TG|DLC1|MAGI2|PRKCH|NR3C1|NTF3|ANXA5|EXT2|EXT1|RASA2|RTKN2|PLCB1|CHRM3|NUDT6|FASLG|TNFRSF11B|GABRB3|GPR173|TYRO3|PTPRT|PLEKHG5|ADCY8|GNA14|ARHGAP15|TBXT|PPP3CB|RALA	http://amigo.geneontology.org/amigo/term/GO:0007165
axon	Gene Ontology	GO:0030424	25	310	3.75738188925e	12	1.1354124909e	9	TGFB2|IL1RAPL1|ACTBL2|HDAC6|GABRG2|EPHA5|DOCK7|TENM3|CNTNAP2|CNTN4|KCNA4|BCR|MYCBP2|NRG1|GRM7|NTF3|ADGRL3|SEMA3A|HCN1|CALCR|GRIK3|ADCY8|SNCA|COBL|LPAR3	http://amigo.geneontology.org/amigo/term/GO:0030424
potassium ion transmembrane transport	Gene Ontology	GO:0071805	17	123	5.23984514825e	12	1.45143710607e	9	KCNH5|KCNH6|HCN1|KCNAB1|KCNQ4|SLC24A2|KCNH8|KCNK2|SLC9A9|KCNMA1|KCNQ3|KCNN2|PKD2L1|KCNA4|ATP1B1|KCNIP4|ABCC9	http://amigo.geneontology.org/amigo/term/GO:0071805
membrane	Gene Ontology	GO:0016020	69	2075	5.86246880921e	12	1.4989881786e	9	PDGFRA|RASGRP1|PKD2L1|SGMS1|HS2ST1|ANO6|MSH3|PCSK5|TENM3|CHN2|SLC4A7|CNTNAP2|ACTBL2|ANXA5|DOCK10|SLC4A8|BCR|KLRF1|EIF3H|BET1|GNL3L|MAN1A1|SELENBP1|FGFR2|CCDC91|DDX18|HM13|MYCBP2|ATG5|NRG1|FNDC3A|DLC1|CUL3|XPO1|RPS24|GPAT4|LARP4|EXT2|CAMK2D|MTMR8|MAN2A1|ATP1B1|SPPL2A|GOLIM4|SLC26A3|NOL9|RYK|MMP24|ABCC12|PDE10A|PMP22|PLD1|SEMA5A|SLC4A4|CMTM6|MAGED2|ADCY8|GTF3C1|CDH23|ARHGAP15|AGPAT3|ABCC9|SNCA|COBL…	http://amigo.geneontology.org/amigo/term/GO:0016020
calcium ion binding	Gene Ontology	GO:0005509	36	693	1.45306291681e	11	3.44998652535e	9	CDH13|RASGRP1|STIM2|PKD2L1|PLCB4|FBLN1|CLSTN2|TLL1|NCALD|FSTL5|SULF1|DSC1|CDH9|LRP1B|CDH2|CDH7|CDH6|PLCB1|CDH23|ANXA5|FAT4|ASTN2|ADGRL4|LPL|ADGRL3|PLA2G4A|MAN1A1|PCDH8|CALN1|DSG1|EDIL3|KCNIP4|PCDH15|PPP3CA|PPP3CB|SNCA	http://amigo.geneontology.org/amigo/term/GO:0005509
identical protein binding	Gene Ontology	GO:0042802	54	1456	3.29693185795e	11	7.30600099722e	9	BCL2L1|MCPH1|ROBO2|FHIT|USH2A|PLCB1|RAD18|KHDRBS3|SMAD3|SLC4A4|RASGRP1|ME1|PSAT1|PKD2L1|APCDD1|FBLN1|RGMB|SMIM3|TP63|OPTN|TFAP2A|ZP4|CBLN1|INHBA|GMDS|MYCBP2|CXCR4|TG|CDH2|DAPK2|CCDC91|PCBD1|ZNF182|CAMK2D|MSI2|KATNAL1|MTSS1|GABRB3|FGF2|ZHX2|NAF1|SFRP1|TP53|SLC40A1|HCN1|PLXNA2|GSTM3|PTPRG|PFKFB1|SI|LPL|COL1A2|CEP72|SNCA	http://amigo.geneontology.org/amigo/term/GO:0042802
ATP binding	Gene Ontology	GO:0005524	54	1463	3.91094107697e	11	8.1249800874e	9	MYH10|PDGFRA|SMC2|RYK|EPHA7|EPHA5|MSH3|KIF26A|KIF26B|DYRK2|TRIB1|ACTBL2|NEK10|BCR|PAPSS1|PAPSS2|DDX53|GRK5|DDX18|LANCL2|WNK2|NAV3|BBS12|PRKG1|ABCB5|FGFR2|DAPK2|PRKCH|MAPK4|PIKFYVE|CAMK2D|ATP10D|KATNAL1|ATP1B1|NOL9|DNAH6|ABCC12|CSNK2A2|TYRO3|TAOK3|AK8|TP53|RPS6KA5|DNAH5|PFKFB1|SUCLA2|ADCY8|PPIP5K2|KIF25|KCNT2|ABCC9|MYO16|SPATA5|ADCY1	http://amigo.geneontology.org/amigo/term/GO:0005524
cell surface	Gene Ontology	GO:0009986	32	598	9.98814082473e	11	1.95297530008e	8	IL1RAPL1|ANTXR2|ANO6|SLC4A4|LPL|CNTNAP2|SULF1|PKD2L1|CLSTN2|MBL2|KCNK2|ANOS1|CXCR4|NRG1|CDH2|PDGFC|UNC5C|CD47|KCNQ3|ADGRF5|PTPRT|KCNN2|GPC6|FGFR2|HM13|TYRO3|KCNH5|SFRP1|ROBO2|GPC3|RALA|GPC5	http://amigo.geneontology.org/amigo/term/GO:0009986
extracellular exosome	Gene Ontology	GO:0070062	66	2085	1.33977877494e	10	2.34390770942e	8	MYH10|CDH13|ROBO2|BEND7|SCEL|ANO6|PCBD1|SLC4A4|PDGFC|GPM6A|ACTBL2|OLFM4|SLC5A8|ANXA5|FBLN1|CDC37|DOCK10|BCR|EIF3H|PSAT1|NEBL|SELENBP1|SMC2|NIPBL|MAN1A1|FOLH1B|SLCO4C1|GMDS|CXCR4|NRG1|COL1A2|HNMT|CUL3|PRKCH|EPB41L2|GRID1|EXT2|SLC6A14|CD47|MAN2A1|ATP1B1|LPL|FASLG|MMP24|PDE8A|BTG2|PLCB1|SEMA3C|SFRP1|ADCY1|SEMA5A|ARPC1B|SUCLA2|GSTM3|KL|PTPRG|GNA14|PTPRD|MGAT4A|ATP6V0A1|FAT4|SPPL2A|PI15|EDIL3|RALA|FUT8	http://amigo.geneontology.org/amigo/term/GO:0070062
brain development	Gene Ontology	GO:0007420	20	231	1.70987742957e	10	2.84181628794e	8	PPP3CA|ADCY1|EPHA7|UNC5C|ROBO2|KCNAB1|MEIS1|PTPRG|NIPBL|CNTNAP2|ADGRL2|BCR|CNTN4|CXCR4|AGTR2|CITED1|CDH2|HNMT|SPATA5|ADGRL3	http://amigo.geneontology.org/amigo/term/GO:0007420
Golgi membrane	Gene Ontology	GO:0000139	32	616	2.02561635633e	10	3.2062613183e	8	RASGRP1|SGMS1|HS2ST1|RXYLT1|CLSTN2|BET1|OPTN|NDFIP1|MGAT4A|CUL3|PDGFC|EXT2|EXT1|PIKFYVE|LARGE1|PAQR3|MAN2A1|GOLIM4|DENND5A|FNDC3A|PLA2G4A|MAN1A1|PLD1|MBTPS1|F8|DOP1A|ST8SIA1|SLC35B3|AGPAT3|HS6ST2|STX18|FUT8	http://amigo.geneontology.org/amigo/term/GO:0000139
extracellular region	Gene Ontology	GO:0005576	60	1843	3.60522302095e	10	5.44716423711e	8	CDH13|GPC6|ANTXR2|OLFM4|ENTPD5|NDNF|PTHLH|CNTN3|ADAM12|SPEF2|CNTN4|CNTN5|FBLN1|SPAG17|EMCN|TLL1|TGFB2|FSTL5|ZP4|CBLN1|INHBA|NDFIP1|BIN2|ANOS1|NRG1|TG|ITIH6|FCAR|COL8A1|NTF3|ANXA5|DLD|IFNG|ISM1|PCDH15|GPC3|FASLG|GPC5|TNFRSF11B|COL24A1|SLITRK1|PCSK5|FGF2|PDGFC|SEMA3A|SFRP1|MBL2|DNAH5|F8|MAGED2|PLEKHG5|KL|SI|LPL|COL1A2|PDZD2|COLEC10|SNCA|TUB|RNLS	http://amigo.geneontology.org/amigo/term/GO:0005576
neuron projection	Gene Ontology	GO:0043005	23	336	5.63111477468e	10	7.79909396293e	8	CDH13|EPHA7|GABRR1|EPHA5|DOCK7|BCL11B|TENM3|CNTN3|GPM6A|GABBR2|SLC4A8|GABRB3|GABRG2|CDH2|HNMT|CAMK2D|POU4F1|ADGRL2|KCNN2|ANKS1A|RAP1GAP2|SHANK2|RGS17	http://amigo.geneontology.org/amigo/term/GO:0043005
DNA	binding transcription factor activity, RNA polymerase II	specific	Gene Ontology	GO:0000981	37	874	1.74345060578e	9	2.22893454369e	7	VDR|FOXR2|SMAD3|NFYC|ERG|MEIS1|MITF|SOX5|MYCN|TFAP2A|RORA|ALX4|ZIC4|NR5A2|TBX19|FOXN3|IRX1|KLF8|NR3C1|TSHZ1|PRDM2|TP63|TSHZ3|RXRG|POU4F1|EBF1|TP53|TLE4|ZHX2|E2F3|HNF4G|PRDM5|TFCP2|TBXT|KLF12|LCORL|TGIF1	http://amigo.geneontology.org/amigo/term/GO:0000981
negative regulation of cell population proliferation	Gene Ontology	GO:0008285	24	394	2.11380051783e	9	2.60232330417e	7	CDH13|VDR|TGFB2|BCL11B|DPT|NOX4|ADAMTS1|BTG2|TFAP2A|RXFP2|PTHLH|INHBA|MAGI2|NRG1|DLC1|WNK2|NUDT6|PTPN2|DIS3L2|BMP5|SFRP1|TP53|UTP20|MYO16	http://amigo.geneontology.org/amigo/term/GO:0008285
regulation of membrane potential	Gene Ontology	GO:0042391	13	99	2.94997382897e	9	3.50204035983e	7	KCNH5|KCNH6|TAFA4|HCN1|GABRR1|GRIK3|KCNH8|KCNMA1|SLC4A4|ABCB5|GABRG2|GABRB3|SLC4A8	http://amigo.geneontology.org/amigo/term/GO:0042391
apoptotic process	Gene Ontology	GO:0006915	28	546	3.6491036717e	9	4.09899348345e	7	EPHA7|SGMS1|SLC5A8|TP63|GRK5|MRPS30|SULF1|CDCA7|ATG5|CITED1|DLC1|DAPK2|NR3C1|SH3RF3|IFNG|UNC5C|CXCR4|FASLG|TNFRSF11B|FGFR2|CSNK2A2|SEMA3A|MAGEH1|PLEKHG5|TOX3|SNCA|GAS2|ELMO2	http://amigo.geneontology.org/amigo/term/GO:0006915
positive regulation of transcription by RNA polymerase II	Gene Ontology	GO:0045944	43	1159	3.69945260239e	9	4.09899348345e	7	CDH13|VDR|SKAP1|SMAD3|NFYC|ERG|MEIS1|MITF|SOX5|MYCN|ASXL1|PPARGC1A|RORA|ALX4|INHBA|PPP1R12A|TBX19|NR5A2|NR3C1|PRDM2|TP63|TET3|RXRG|KLF12|POU4F1|EBF1|TP53|SETD3|BCL11B|FGFR2|FGF2|RPS6KA5|NAF1|BMP5|E2F3|SLC40A1|HNF4G|TFAP2A|TFCP2|TBXT|PPP3CA|PPP3CB|KLF8	http://amigo.geneontology.org/amigo/term/GO:0045944
positive regulation of transcription, DNA	templated	Gene Ontology	GO:0045893	28	556	5.30727533558e	9	5.69076877918e	7	SKAP1|SMAD3|MITF|RGMB|SETD3|MYCN|TFAP2A|PPARGC1A|RORA|SUPT3H|INHBA|ZNF341|NR5A2|TOX3|CITED1|ZNF516|PLCB1|PCBD1|TP63|MED30|TRIM44|FGF2|SFRP1|TP53|SPP1|ZNF423|AGTR2|PPP3CB	http://amigo.geneontology.org/amigo/term/GO:0045893
dendrite	Gene Ontology	GO:0030425	24	420	6.8442818381e	9	7.10949775933e	7	IL1RAPL1|HDAC6|EPHA7|EPHA5|CNTNAP2|CTNND2|SLC4A8|CLSTN2|TP63|NDFIP1|MAGI2|GRM7|SEMA3A|NTF3|PLCB4|UNC5C|CHRM3|SHANK2|PCDH8|HCN1|GRIK3|ADCY8|COBL|CACNG3	http://amigo.geneontology.org/amigo/term/GO:0030425
positive regulation of cell population proliferation	Gene Ontology	GO:0008284	26	501	1.05343041414e	8	1.06109172624e	6	BCL2L1|PDGFRA|TGFB2|PDGFC|GAREM1|EDNRB|HPSE2|GRK5|PTHLH|MEIS1|NRG1|CUL3|FAM98A|NTF3|IFNG|CD47|FASLG|FGFR2|FGF2|BMP5|SFRP1|E2F3|RTKN2|ST8SIA1|TBXT|AGTR2	http://amigo.geneontology.org/amigo/term/GO:0008284
homophilic cell adhesion via plasma membrane adhesion molecules	Gene Ontology	GO:0007156	15	162	1.43649247988e	8	1.40438264798e	6	PCDH8|CDH2|CDH13|PTPRT|CDH9|ROBO2|PCDH15|TENM3|CDH23|CLSTN2|CNTN4|FAT4|DSG1|CDH7|CDH6	http://amigo.geneontology.org/amigo/term/GO:0007156
nuclear chromatin	Gene Ontology	GO:0000790	36	915	1.76726829443e	8	1.67839994591e	6	VDR|FOXR2|SMAD3|NFYC|ERG|MEIS1|MITF|SOX5|MYCN|ASXL1|RORA|ALX4|NIPBL|NR5A2|TBX19|FOXN3|IRX1|KLF8|PLCB1|NR3C1|TSHZ1|TP63|TSHZ3|RXRG|POU4F1|EBF1|TP53|SETD3|ZHX2|E2F3|HNF4G|TFAP2A|TFCP2|TBXT|KLF12|TGIF1	http://amigo.geneontology.org/amigo/term/GO:0000790
postsynaptic membrane	Gene Ontology	GO:0045211	14	141	1.93592317678e	8	1.78750239989e	6	GRM7|IL1RAPL1|GABRR1|GRIK3|KCNMA1|GRIA4|CBLN1|SHISA6|GABRG2|GRID1|GABBR2|GABRB3|SHANK2|CLSTN2	http://amigo.geneontology.org/amigo/term/GO:0045211
axon guidance	Gene Ontology	GO:0007411	17	222	2.18296561792e	8	1.96112911188e	6	SEMA3A|MYH10|SEMA3C|RPS6KA5|SEMA3D|SEMA5A|EPHA7|UNC5C|EPHA5|ROBO2|EXT1|ANOS1|CNTN4|GRB10|SEMA6D|CXCR4|RYK	http://amigo.geneontology.org/amigo/term/GO:0007411
metal ion binding	Gene Ontology	GO:0046872	64	2298	3.16600180746e	8	2.76941842316e	6	TGM7|SCEL|ANO6|RAD18|PHF21A|BCL11B|MOB3B|CHN2|ADAM12|ZNF596|PDE3A|ADAMTS19|NEK10|EXT2|TP63|SMG6|PRDM5|ASXL1|ANTXR2|ZFYVE16|KCNMA1|ZIC4|MEX3C|ZNF341|RNF208|HMGCLL1|NRG1|MGAT4A|RNF150|ZNF516|KLF8|PRKCH|PDE1C|SH3RF3|EXT1|KLF12|TSHZ3|TSHZ1|ZNF365|PHF20L1|MAN2A1|OPTN|EBF1|MOB2|ZNF804A|PDE10A|RASA2|PDZRN4|PNLDC1|ADCY1|RLIM|FOLH1B|COL1A2|ADCY8|ZHX2|GNA14|ZNF404|ZNF423|RNF144A|POLR3B|PDE4B|PDE4D|PDE8A|AS…	http://amigo.geneontology.org/amigo/term/GO:0046872
perinuclear region of cytoplasm	Gene Ontology	GO:0048471	30	697	4.39509544406e	8	3.7459736554e	6	CDH13|HDAC6|SCEL|EPHA5|PKP4|NOX4|OLFM4|OPTN|DISC1|INHBA|NDFIP1|MAGI2|MTMR8|PIKFYVE|HMGCLL1|CALN1|LPL|FASLG|MYO16|MOB2|HEPH|RAP1GAP2|RASA2|AKAP6|PLD1|PLEKHG5|ATP6V0A1|SNCA|COBL|AGTR2	http://amigo.geneontology.org/amigo/term/GO:0048471
centrosome	Gene Ontology	GO:0005813	25	506	5.00136804615e	8	4.15613684635e	6	BCL2L1|RAD18|DCTN4|NEDD1|DISC1|PPP1R12A|DYNLRB2|DLC1|HNMT|CUL3|POC5|ZNF365|KATNAL1|TTC8|TAPT1|MZT1|TP53|NAA11|KIF25|HNF4G|CEP76|CEP72|RAP1GAP2|PDE4B|PDE4D	http://amigo.geneontology.org/amigo/term/GO:0005813
cell	cell adhesion via plasma	membrane adhesion molecules	Gene Ontology	GO:0098742	8	36	9.50262605061e	8	7.17880204369e	6	CDH13|CDH23|CDH9|ADGRL3|MMP24|CDH2|CDH7|CDH6	http://amigo.geneontology.org/amigo/term/GO:0098742
skeletal system development	Gene Ontology	GO:0001501	13	137	1.01290130393e	7	7.48196429837e	6	PAPSS1|TP63|BMP5|VDR|EXT1|TLL1|PTHLH|ALX4|MEPE|COL1A2|TNFRSF11B|PAPSS2|TGFB2	http://amigo.geneontology.org/amigo/term/GO:0001501
sensory perception of sound	Gene Ontology	GO:0007605	13	144	1.7287725571e	7	1.19717499579e	5	CDH23|USH2A|LRIG1|TFAP2A|KCNQ4|PCDH15|PPIP5K2|NIPBL|GRM7|CNTN5|TUB|GABRB3|MBL2	http://amigo.geneontology.org/amigo/term/GO:0007605
negative regulation of transcription by RNA polymerase II	Gene Ontology	GO:0000122	32	832	1.81317946198e	7	1.23000174115e	5	MCPH1|VDR|PHF21A|SMAD3|MITF|EDNRB|XPO1|TP63|BTG2|PRDM5|ZHX2|NIPBL|TBX19|IRX1|CUL3|NR3C1|TBXT|KLF12|IFNG|POU4F1|FASLG|PTPN2|TLE4|FGFR2|E2F3|RLIM|TFAP2A|TP53|PRDM2|SNCA|KLF8|TGIF1	http://amigo.geneontology.org/amigo/term/GO:0000122
calmodulin binding	Gene Ontology	GO:0005516	15	200	1.8860540853e	7	1.25384875591e	5	KCNH5|MYH10|ADCY1|RASGRF2|PLCB1|CAMK2D|KCNQ4|ADCY8|KCNQ3|PDE1C|KCNN2|PPP3CA|PPP3CB|DAPK2|MBL2	http://amigo.geneontology.org/amigo/term/GO:0005516
endoplasmic reticulum	Gene Ontology	GO:0005783	36	1018	2.20955255977e	7	1.44010837425e	5	BCL2L1|STIM2|SGMS1|GPAT4|MSRB3|DDOST|PKD2L1|TMEM117|TP53|MGAT4A|SULF1|DSC1|DISC1|NDFIP1|SPTLC1|AGPAT3|KCNIP4|HMGCLL1|ENTPD5|EXT2|EXT1|COL1A2|MTMR8|ATP10D|MAN1A1|TAPT1|PTPN2|PLA2G4A|HM13|PNLDC1|RASGRF2|KL|SI|TMTC3|PDZD2|STX18	http://amigo.geneontology.org/amigo/term/GO:0005783
cell adhesion	Gene Ontology	GO:0007155	23	478	2.67151778539e	7	1.70771636897e	5	MYH10|DPT|CNTN5|CNTN3|ADAM12|CNTNAP2|CNTNAP5|CTNND2|OLFM4|RGMB|ANOS1|CDH2|CDH6|COL8A1|ATP1B1|MTSS1|TYRO3|PCDH8|PTPRT|SEMA5A|EDIL3|PDZD2|PCDH15	http://amigo.geneontology.org/amigo/term/GO:0007155
collagen	containing extracellular matrix	Gene Ontology	GO:0062023	20	370	2.86758091015e	7	1.79846017836e	5	COL8A1|SFRP1|ADAMTS1|EDIL3|ANXA5|CDH13|SULF1|CBLN1|TGFB2|DPT|COL1A2|GPC5|GPC6|NRG1|COL24A1|FBLN1|CDH2|FGFR2|GPC3|MBL2	http://amigo.geneontology.org/amigo/term/GO:0062023
voltage	gated potassium channel activity	Gene Ontology	GO:0005249	9	60	2.95016183174e	7	1.81598850531e	5	KCNH5|KCNH6|HCN1|KCNQ4|KCNAB1|KCNQ3|KCNH8|KCNMA1|KCNA4	http://amigo.geneontology.org/amigo/term/GO:0005249
chemorepellent activity	Gene Ontology	GO:0045499	7	28	3.07680248332e	7	1.85950753719e	5	SEMA3A|SEMA3C|SEMA3D|SEMA5A|EPHA7|NRG1|SEMA6D	http://amigo.geneontology.org/amigo/term/GO:0045499
synapse assembly	Gene Ontology	GO:0007416	9	63	4.27964407799e	7	2.42398793e	5	RYK|SLITRK1|CDH9|POU4F1|GPM6A|ADGRL3|NRG1|CDH2|SHANK2	http://amigo.geneontology.org/amigo/term/GO:0007416
Golgi apparatus	Gene Ontology	GO:0005794	35	1002	4.30250565192e	7	2.42398793e	5	PDGFRA|RASGRP1|RXYLT1|PTHLH|CNTNAP2|TNRC6A|SEMA6D|EXT2|OPTN|CCDC91|SULF1|MAN1A1|LARGE1|NDFIP1|PRKG1|FNDC3A|DAPK2|SPEF2|SPATA16|EXT1|TDRD3|PAQR3|GOLIM4|PLA2G4A|PCSK5|FGFR2|COLEC10|PLD1|MBTPS1|NAA11|SI|ATP6V0A1|PRDM2|RNF144A|FUT8	http://amigo.geneontology.org/amigo/term/GO:0005794
regulation of presynapse assembly	Gene Ontology	GO:1905606	7	32	6.72654755199e	7	3.66541705948e	5	SLITRK5|IL1RAPL1|SLITRK1|CBLN1|PTPRD|GPC6|SNCA	http://amigo.geneontology.org/amigo/term/GO:1905606
adenylate cyclase	activating G protein	coupled receptor signaling pathway	Gene Ontology	GO:0007189	11	113	7.70718045081e	7	4.13204319653e	5	ADCY1|CALCR|RXFP2|ADCY8|PTHLH|PTGER3|ADGRL4|ADGRL2|ADGRL3|FSHR|LPAR3	http://amigo.geneontology.org/amigo/term/GO:0007189
G protein	coupled receptor signaling pathway	Gene Ontology	GO:0007186	37	1132	9.31126959538e	7	4.91280319604e	5	RXFP2|PTHLH|EDNRB|GABBR2|GRK5|PDE3A|ARHGEF3|KCNK2|PTGER3|FSHR|GRM7|PDE4B|PLCB1|PLCB4|CXCR4|CHRM3|ADGRF5|PTH2R|ADGRL4|ADGRL2|ADGRL3|TAPT1|PDE10A|RGS17|ADCY1|RASGRF2|PLEKHG5|CALCR|NPY1R|ADCY8|TAS2R42|GNA14|LPAR3|AGTR2|GPR173|PDE4D|PDE8A	http://amigo.geneontology.org/amigo/term/GO:0007186
GABA	ergic synapse	Gene Ontology	GO:0098982	9	70	9.5444152971e	7	4.95713069493e	5	PLCB1|CDH13|SLITRK1|GABRG2|ERC2|CNTN5|GABRR1|NRG1|GABRB3	http://amigo.geneontology.org/amigo/term/GO:0098982
integral component of postsynaptic density membrane	Gene Ontology	GO:0099061	8	51	1.00131254184e	6	5.04297407434e	5	GRID1|ADCY1|SLITRK1|EPHA7|CHRM3|SHISA6|CACNG3|CLSTN2	http://amigo.geneontology.org/amigo/term/GO:0099061
DNA	binding transcription factor activity	Gene Ontology	GO:0003700	25	607	1.26292010131e	6	6.26559166681e	5	VDR|BCL11B|NFYC|ZNF596|SOX5|MYCN|ZHX2|RORA|ZNF341|NR5A2|NR3C1|TBXT|TP63|RXRG|KLF12|TP53|SMAD3|E2F3|HNF4G|PRDM5|TFCP2|ZNF404|ZNF423|PRDM2|TGIF1	http://amigo.geneontology.org/amigo/term/GO:0003700
glycosaminoglycan biosynthetic process	Gene Ontology	GO:0006024	7	37	1.58388745925e	6	7.63020567324e	5	GPC6|EXT1|HS2ST1|GPC3|GPC5|HS6ST2|EXT2	http://amigo.geneontology.org/amigo/term/GO:0006024
calcium	dependent cell	cell adhesion via plasma membrane cell adhesion molecules	Gene Ontology	GO:0016339	7	38	1.85460913408e	6	8.70754178796e	5	CDH13|DSG1|CDH23|CDH9|CDH2|CDH7|CDH6	http://amigo.geneontology.org/amigo/term/GO:0016339
synapse	Gene Ontology	GO:0045202	20	420	1.85991416048e	6	8.70754178796e	5	RGS17|GABRB3|GPC6|SLITRK1|GABRR1|NOVA1|CHRM3|SLC4A7|KCNQ3|CHN2|SHISA6|SLITRK5|MAGI2|ACTBL2|PCDH15|GABRG2|LPAR3|UNC5C|NDFIP1|MBL2	http://amigo.geneontology.org/amigo/term/GO:0045202
cellular response to transforming growth factor beta stimulus	Gene Ontology	GO:0071560	8	56	1.8876031407e	6	8.71443449956e	5	NR3C1|SFRP1|PDE3A|PPARGC1A|SMAD3|NOX4|FGFR2|SOX5	http://amigo.geneontology.org/amigo/term/GO:0071560
heart morphogenesis	Gene Ontology	GO:0003007	7	39	2.16294579481e	6	9.74179544131e	5	TGFB2|ASXL1|NIPBL|TBXT|FAT4|TBX19|DLC1	http://amigo.geneontology.org/amigo/term/GO:0003007
axonogenesis	Gene Ontology	GO:0007409	9	78	2.16875109103e	6	9.74179544131e	5	ADCY1|SLITRK5|ACTBL2|SLITRK1|DOCK7|POU4F1|CNTN4|FGFR2|RYK	http://amigo.geneontology.org/amigo/term/GO:0007409
DNA	binding transcription activator activity, RNA polymerase II	specific	Gene Ontology	GO:0001228	21	466	2.3679168564e	6	0.000104946	MYCN|NR3C1|E2F3|PRDM2|TP63|TFAP2A|HNF4G|MEIS1|ALX4|SMAD3|POU4F1|TFCP2|ERG|MITF|TP53|TBXT|EBF1|TBX19|BCL11B|NFYC|NR5A2	http://amigo.geneontology.org/amigo/term/GO:0001228
cell morphogenesis	Gene Ontology	GO:0000902	9	81	2.88461904806e	6	0.000126164	TGFB2|VDR|ASXL1|CDH9|NOX4|NRG1|THOC2|CDH7|CDH6	http://amigo.geneontology.org/amigo/term/GO:0000902
negative regulation of axon extension involved in axon guidance	Gene Ontology	GO:0048843	6	26	3.29919213682e	6	0.000142422	SEMA3A|SEMA3C|SEMA3D|SEMA5A|SEMA6D|RYK	http://amigo.geneontology.org/amigo/term/GO:0048843
neuron migration	Gene Ontology	GO:0001764	10	110	4.31133363809e	6	0.000183729	SEMA3A|MYH10|ASTN2|NDNF|DISC1|ST7|PRKG1|ADGRL3|CXCR4|GPM6A	http://amigo.geneontology.org/amigo/term/GO:0001764
somitogenesis	Gene Ontology	GO:0001756	7	44	4.42201052112e	6	0.00018606	PCDH8|SEMA3C|TP53|PLXNA2|SMAD3|TBXT|TBX19	http://amigo.geneontology.org/amigo/term/GO:0001756
extracellular space	Gene Ontology	GO:0005615	44	1572	4.58979353069e	6	0.000188352	CDH13|DPT|GPC6|TAFA4|TGFB2|PCSK5|PDGFC|ACTBL2|OLFM4|FBLN1|LRRC3B|FJX1|SELENBP1|PTHLH|SULF1|INHBA|CRISP1|ANOS1|NRG1|TG|MBL2|PI15|COL8A1|NTF3|IFNG|SEMA3C|LPL|FASLG|GPC5|TNFRSF11B|COL24A1|FGF2|SEMA3A|BMP5|SFRP1|SEMA3D|LRIG1|F8|DKK2|SEMA6D|COL1A2|COLEC10|SNCA|RNLS	http://amigo.geneontology.org/amigo/term/GO:0005615
protein homodimerization activity	Gene Ontology	GO:0042803	25	660	5.18623976392e	6	0.0002077	BCL2L1|CDH13|ANO6|MSH3|PDGFRA|SMAD3|TENM3|PAPSS1|ZHX2|MAPK4|CITED1|PDGFC|EXT2|EXT1|CAMK2D|LPL|KCNN2|FGFR2|HM13|TGFB2|PTPRT|GSTM3|ADCY8|TOX3|SPPL2A	http://amigo.geneontology.org/amigo/term/GO:0042803
extracellular matrix	Gene Ontology	GO:0031012	14	233	5.56672356295e	6	0.000216976	COL8A1|MEPE|ADAMTS1|LRIG1|NDNF|COL1A2|ANOS1|TNFRSF11B|MMP24|ADAMTS19|COL24A1|FBLN1|HPSE2|LRRC3B	http://amigo.geneontology.org/amigo/term/GO:0031012
neuronal cell body	Gene Ontology	GO:0043025	18	376	5.63851782506e	6	0.000216976	MYH10|GRIA4|TGFB2|USH2A|EPHA7|UNC5C|EPHA5|PPARGC1A|KCNK2|PDE1C|CNTNAP2|GPM6A|KCNN2|SNCA|COBL|ZNF804A|SHANK2|MBL2	http://amigo.geneontology.org/amigo/term/GO:0043025
digestive tract development	Gene Ontology	GO:0048565	6	29	5.71631915947e	6	0.000216976	PDGFC|ALX4|NIPBL|FAT4|COBL|FGFR2	http://amigo.geneontology.org/amigo/term/GO:0048565
catenin complex	Gene Ontology	GO:0016342	6	29	5.71631915947e	6	0.000216976	CDH13|CDH23|CDH9|CDH2|CDH7|CDH6	http://amigo.geneontology.org/amigo/term/GO:0016342
negative regulation of transcription, DNA	templated	Gene Ontology	GO:0045892	22	536	5.74426075266e	6	0.000216976	VDR|HDAC6|GON4L|SOX5|TP63|TFAP2A|LANCL2|NIPBL|NRG1|CITED1|FOXN3|RLIM|PLCB1|NR3C1|IFNG|TSHZ3|ZHX2|SFRP1|TP53|RPS6KA5|PRDM5|ZNF423	http://amigo.geneontology.org/amigo/term/GO:0045892
multicellular organism development	Gene Ontology	GO:0007275	20	462	7.23604040283e	6	0.000267251	PDGFRA|VDR|ADAD1|SPATA16|EPHA7|TSHZ3|EPHA5|FSTL5|DKK2|CDH9|SLCO4C1|ERG|TYRO3|EBF1|RYK|PI15|FGFR2|EDIL3|CDH7|CDH6	http://amigo.geneontology.org/amigo/term/GO:0007275
receptor complex	Gene Ontology	GO:0043235	13	207	7.65620056963e	6	0.000279662	PDGFRA|VDR|RYK|EPHA7|EPHA5|SMAD3|LRP1B|SLITRK5|PKD2L1|FSHR|GRM7|FGFR2|TYRO3	http://amigo.geneontology.org/amigo/term/GO:0043235
N	glycan processing	Gene Ontology	GO:0006491	5	17	8.22013449831e	6	0.000296997	MAN1A1|MGAT4A|MAN2A1|ST8SIA1|FUT8	http://amigo.geneontology.org/amigo/term/GO:0006491
positive regulation of gene expression	Gene Ontology	GO:0010628	18	391	9.37103040381e	6	0.000331376	MYCN|FAM98A|VDR|TP53|SGMS1|INHBA|TFAP2A|CALCR|IFNG|NRG1|PPARGC1A|SMAD3|POU4F1|TNRC6A|MITF|CITED1|ZNF804A|FGF2	http://amigo.geneontology.org/amigo/term/GO:0010628
apical plasma membrane	Gene Ontology	GO:0016324	17	354	9.8190665952e	6	0.000343564	SLC10A2|CDH2|DSG1|PLD1|USH2A|ADCY8|KCNMA1|KCNK2|KL|SLC4A4|SLC4A7|SLC26A3|NOX4|SLC5A8|ATP1B1|PDE4D|SHANK2	http://amigo.geneontology.org/amigo/term/GO:0016324
dendritic spine morphogenesis	Gene Ontology	GO:0060997	5	18	1.03906987845e	5	0.000359778	ZNF365|HDAC6|DOCK10|CTNND2|SHANK2	http://amigo.geneontology.org/amigo/term/GO:0060997
transmembrane receptor protein tyrosine kinase signaling pathway	Gene Ontology	GO:0007169	10	123	1.07773970982e	5	0.000368891	PDGFRA|NTF3|RYK|EPHA7|EPHA5|PTPRG|PTPRT|MTSS1|FGFR2|TYRO3	http://amigo.geneontology.org/amigo/term/GO:0007169
chemical synaptic transmission	Gene Ontology	GO:0007268	14	248	1.08758592632e	5	0.000368891	PCDH8|SLITRK5|GABRR1|NOVA1|CHRM3|KCNQ3|CBLN1|GRM7|SNCA|GABRG2|LPAR3|GABBR2|GABRB3|MBL2	http://amigo.geneontology.org/amigo/term/GO:0007268
sodium ion transmembrane transport	Gene Ontology	GO:0035725	9	97	1.11537291757e	5	0.000374495	HCN1|ANO6|SLC24A2|ATP1B1|SLC4A4|SLC4A7|PKD2L1|SLC4A8|SLC6A14	http://amigo.geneontology.org/amigo/term/GO:0035725
semaphorin	plexin signaling pathway	Gene Ontology	GO:0071526	6	34	1.27900253451e	5	0.000416115	SEMA3A|SEMA3C|SEMA3D|SEMA5A|PLXNA2|SEMA6D	http://amigo.geneontology.org/amigo/term/GO:0071526
extracellular matrix organization	Gene Ontology	GO:0030198	14	252	1.28940425887e	5	0.000416115	COL8A1|ADAMTS1|CD47|PDGFRA|NDNF|ADAM12|COL1A2|TNFRSF11B|MMP24|ADAMTS19|COL24A1|FBLN1|HPSE2|FGF2	http://amigo.geneontology.org/amigo/term/GO:0030198
cellular response to cytokine stimulus	Gene Ontology	GO:0071345	7	53	1.33291743635e	5	0.000426021	AKAP6|IL1RAPL1|BDP1|SMAD3|POU4F1|CXCR4|PTPN2	http://amigo.geneontology.org/amigo/term/GO:0071345
RNA polymerase II cis	regulatory region sequence	specific DNA binding	Gene Ontology	GO:0000978	24	656	1.38227681524e	5	0.000433461	VDR|HDAC6|BCL11B|NFYC|ERG|MEIS1|MITF|MYCN|TFAP2A|RORA|NR5A2|TBX19|ZNF516|KLF8|NR3C1|KLF12|POU4F1|SMAD3|TP53|HNF4G|PRDM5|TFCP2|TBXT|TGIF1	http://amigo.geneontology.org/amigo/term/GO:0000978
caveola	Gene Ontology	GO:0005901	8	76	1.47973257192e	5	0.000456059	AKAP6|HDAC6|ADCY8|CDH13|KCNMA1|FASLG|ATP1B1|DLC1	http://amigo.geneontology.org/amigo/term/GO:0005901
cell	cell junction assembly	Gene Ontology	GO:0007043	6	35	1.48178163599e	5	0.000456059	CDH9|PKP4|CTNND2|DSG1|CDH7|CDH6	http://amigo.geneontology.org/amigo/term/GO:0007043
cAMP catabolic process	Gene Ontology	GO:0006198	4	9	1.88225342885e	5	0.000574001	PDE4B|PDE4D|PDE8A|PDE10A	http://amigo.geneontology.org/amigo/term/GO:0006198
dendritic spine	Gene Ontology	GO:0043197	11	162	1.93333694572e	5	0.000584219	MYH10|DOCK10|GRIA4|SHANK2|GPM6A|KCNN2|PPP3CA|KCNA4|ZNF804A|PDE4B|BCR	http://amigo.geneontology.org/amigo/term/GO:0043197
negative chemotaxis	Gene Ontology	GO:0050919	6	37	1.96514709016e	5	0.000588482	SEMA3A|SEMA3C|SEMA3D|SEMA5A|EPHA7|SEMA6D	http://amigo.geneontology.org/amigo/term/GO:0050919
nervous system development	Gene Ontology	GO:0007399	15	305	2.49317983051e	5	0.000733392	NTF3|CNTN4|SEMA5A|INHBA|CHRM3|CBLN1|CNTN3|NAV3|ZNF423|FBXL17|NRG1|EDNRB|FGF2|TYRO3|RYK	http://amigo.geneontology.org/amigo/term/GO:0007399
negative regulation of neuron apoptotic process	Gene Ontology	GO:0043524	10	138	2.73318404128e	5	0.000796939	BCL2L1|NTF3|BTG2|PPARGC1A|NDNF|POU4F1|TOX3|CITED1|GABRB3|TYRO3	http://amigo.geneontology.org/amigo/term/GO:0043524
semaphorin receptor binding	Gene Ontology	GO:0030215	5	23	2.87548973397e	5	0.000829872	SEMA3A|SEMA6D|SEMA3D|SEMA5A|SEMA3C	http://amigo.geneontology.org/amigo/term/GO:0030215
regulation of small GTPase mediated signal transduction	Gene Ontology	GO:0051056	10	139	2.89606281367e	5	0.000829872	SIPA1L2|RASGRF2|PLEKHG5|RAP1GAP2|ARHGEF3|CHN2|ARHGAP15|FAM13A|DLC1|BCR	http://amigo.geneontology.org/amigo/term/GO:0051056
negative regulation of neuron projection development	Gene Ontology	GO:0010977	7	61	3.05799126377e	5	0.000854182	SEMA3A|PAQR3|ZNF365|PTPRG|DENND5A|THOC2|RAP1GAP2	http://amigo.geneontology.org/amigo/term/GO:0010977
positive regulation of synapse assembly	Gene Ontology	GO:0051965	7	61	3.05799126377e	5	0.000854182	SLITRK5|IL1RAPL1|SLITRK1|CBLN1|PTPRD|ADGRL3|CLSTN2	http://amigo.geneontology.org/amigo/term/GO:0051965
SMAD protein signal transduction	Gene Ontology	GO:0060395	7	61	3.05799126377e	5	0.000854182	BMP5|TGFB2|SMAD3|INHBA|MAGI2|TBXT|CITED1	http://amigo.geneontology.org/amigo/term/GO:0060395
voltage	gated potassium channel complex	Gene Ontology	GO:0008076	8	85	3.11998155615e	5	0.000864235	KCNQ4|KCNAB1|KCNMA1|KCNK2|KCNQ3|CNTNAP2|KCNA4|KCNIP4	http://amigo.geneontology.org/amigo/term/GO:0008076
cell	cell adhesion	Gene Ontology	GO:0098609	10	142	3.43550305726e	5	0.00094377	DSG1|CDH7|CDH9|PKP4|CTNND2|FAT4|FNDC3A|CDH2|ELMO2|CTNNA3	http://amigo.geneontology.org/amigo/term/GO:0098609
ion transmembrane transport	Gene Ontology	GO:0034220	12	209	3.91715080567e	5	0.00106726	GRID1|ATP10D|UNC79|ANO6|GRIK3|SLC24A2|GRIA4|ATP1B1|ATP6V0A1|GABRR1|GABRG2|GABRB3	http://amigo.geneontology.org/amigo/term/GO:0034220
transferase activity, transferring glycosyl groups	Gene Ontology	GO:0016757	5	25	4.0805583291e	5	0.00109385	LARGE1|EXT2|EOGT|EXT1|B3GLCT	http://amigo.geneontology.org/amigo/term/GO:0016757
dynein complex	Gene Ontology	GO:0030286	5	25	4.0805583291e	5	0.00109385	DISC1|HDAC6|DLC1|DNAH6|DNAH5	http://amigo.geneontology.org/amigo/term/GO:0030286
chromatin binding	Gene Ontology	GO:0003682	18	443	4.53612011388e	5	0.00119667	TP63|TP53|POU4F1|ASXL1|TSHZ3|TSHZ1|PHF21A|NIPBL|MEIS1|TLE4|TFAP2A|TDRD3|ERG|TOX3|NR5A2|MITF|CITED1|RAD21L1	http://amigo.geneontology.org/amigo/term/GO:0003682
3',5'	cyclic	AMP phosphodiesterase activity	Gene Ontology	GO:0004115	4	12	4.64411905516e	5	0.00121552	PDE3A|PDE4B|PDE4D|PDE8A	http://amigo.geneontology.org/amigo/term/GO:0004115
cAMP	mediated signaling	Gene Ontology	GO:0019933	5	27	5.64338591658e	5	0.00145416	PDE3A|EPHA5|PDE4D|AKAP6|ADCY1	http://amigo.geneontology.org/amigo/term/GO:0019933
neural crest cell migration	Gene Ontology	GO:0001755	6	46	5.94166003341e	5	0.00151924	SEMA3A|SEMA3C|SEMA3D|SEMA5A|SEMA6D|EDNRB	http://amigo.geneontology.org/amigo/term/GO:0001755
zinc ion binding	Gene Ontology	GO:0008270	26	820	6.33146372409e	5	0.00158239	VDR|HDAC6|MSRB3|SMAD3|RASGRP1|TLL1|ADAMTS1|PIKFYVE|RORA|ZSWIM6|MYCBP2|NRG1|NR5A2|NR3C1|RXRG|ZNF182|TET3|CXXC4|MMP24|TRIM44|TP53|HNF4G|SPP1|PRDM2|SNCA|TRIM2	http://amigo.geneontology.org/amigo/term/GO:0008270
heterophilic cell	cell adhesion via plasma membrane cell adhesion molecules	Gene Ontology	GO:0007157	6	47	6.62668573144e	5	0.00163164	IL1RAPL1|CBLN1|TENM3|PTPRD|FAT4|CDH2	http://amigo.geneontology.org/amigo/term/GO:0007157
bone development	Gene Ontology	GO:0060348	6	47	6.62668573144e	5	0.00163164	MCPH1|PDGFC|SULF1|PAPSS2|FGFR2|ANKRD11	http://amigo.geneontology.org/amigo/term/GO:0060348
MAPK cascade	Gene Ontology	GO:0000165	13	261	7.56147436462e	5	0.00182133	PDGFRA|RASGRP1|MBL2|RASGRF2|PAQR3|KL|MAPK4|NRG1|TAOK3|FGFR2|FGF2|RASA2|CUL3	http://amigo.geneontology.org/amigo/term/GO:0000165
drug binding	Gene Ontology	GO:0008144	7	72	8.08163313086e	5	0.00191881	SFRP1|CHRM3|ATP1B1|CXCR4|PPP3CA|PPP3CB|PDE4D	http://amigo.geneontology.org/amigo/term/GO:0008144
adult behavior	Gene Ontology	GO:0030534	5	30	8.80851637809e	5	0.00207656	GABRG2|SLITRK5|CNTNAP2|SHANK2|SLITRK1	http://amigo.geneontology.org/amigo/term/GO:0030534
endoplasmic reticulum membrane	Gene Ontology	GO:0005789	28	942	9.73375161627e	5	0.00227852	STIM2|RASGRP1|ANTXR2|GPAT4|DDOST|NOX4|CLSTN2|BET1|KCNK2|SPTLC3|SPTLC1|B3GLCT|EXT2|EXT1|CHRM3|PDIA5|HMGCLL1|ATP10D|PLA2G4A|HM13|TYRO3|PNLDC1|PLD1|RASGRF2|MBTPS1|SI|AGPAT3|STX18	http://amigo.geneontology.org/amigo/term/GO:0005789
positive regulation of GTPase activity	Gene Ontology	GO:0043547	14	307	9.93877288491e	5	0.00231024	RGS17|SFRP1|RASGRP1|PLCB1|DOCK10|PKP4|CHN2|ARHGAP15|RAP1GAP2|FAM13A|DLC1|SIPA1L2|RASA2|ASAP3	http://amigo.geneontology.org/amigo/term/GO:0043547
cell migration	Gene Ontology	GO:0016477	12	232	0.000101083	0.00233334	TGFB2|CDH2|USH2A|CUL3|CD47|LPL|GPC3|GPC5|GPC6|ASAP3|TYRO3|FUT8	http://amigo.geneontology.org/amigo/term/GO:0016477
acetylglucosaminyltransferase activity	Gene Ontology	GO:0008375	5	32	0.000115759	0.00259989	LARGE1|MGAT4A|EXT2|EXT1|B3GLCT	http://amigo.geneontology.org/amigo/term/GO:0008375
sodium:bicarbonate symporter activity	Gene Ontology	GO:0008510	3	5	0.000118576	0.00262827	SLC4A4|SLC4A7|SLC4A8	http://amigo.geneontology.org/amigo/term/GO:0008510
heparan sulfate proteoglycan binding	Gene Ontology	GO:0043395	4	16	0.000118604	0.00262827	NRG1|LPL|HPSE2|SEMA5A	http://amigo.geneontology.org/amigo/term/GO:0043395
transmembrane receptor protein tyrosine kinase activity	Gene Ontology	GO:0004714	6	54	0.000133784	0.00294501	PDGFRA|RYK|EPHA7|EPHA5|FGFR2|TYRO3	http://amigo.geneontology.org/amigo/term/GO:0004714
sequence	specific DNA binding	Gene Ontology	GO:0043565	16	405	0.000160965	0.00352006	NR5A2|E2F3|PRDM5|TFAP2A|PPARGC1A|RORA|BCL11B|POU4F1|TFCP2|ZNF404|ZNF423|PRDM2|ZNF596|SMAD3|IRX1|FOXN3	http://amigo.geneontology.org/amigo/term/GO:0043565
transmitter	gated ion channel activity involved in regulation of postsynaptic membrane potential	Gene Ontology	GO:1904315	5	35	0.000169202	0.00367599	GABRR1|GRIK3|GABRB3|GRID1|GABRG2	http://amigo.geneontology.org/amigo/term/GO:1904315
calcineurin	mediated signaling	Gene Ontology	GO:0097720	3	6	0.000176136	0.00372914	PPP3CA|PPP3CB|NR5A2	http://amigo.geneontology.org/amigo/term/GO:0097720
regulation of protein localization to membrane	Gene Ontology	GO:1905475	3	6	0.000176136	0.00372914	GPC3|GPC5|GPC6	http://amigo.geneontology.org/amigo/term/GO:1905475
3'	phosphoadenosine 5'	phosphosulfate biosynthetic process	Gene Ontology	GO:0050428	3	6	0.000176136	0.00372914	PAPSS1|SLC35B3|PAPSS2	http://amigo.geneontology.org/amigo/term/GO:0050428
ionotropic glutamate receptor activity	Gene Ontology	GO:0004970	3	6	0.000176136	0.00372914	GRIK3|GRID1|GRIA4	http://amigo.geneontology.org/amigo/term/GO:0004970
cell cortex	Gene Ontology	GO:0005938	9	142	0.000178692	0.00375933	MYH10|ASTN2|NDFIP1|SNCA|COBL|GRM7|FGFR2|DCTN4|BIN2	http://amigo.geneontology.org/amigo/term/GO:0005938
regulation of ion transmembrane transport	Gene Ontology	GO:0034765	8	113	0.000200559	0.00416661	KCNH5|KCNH6|HCN1|KCNQ4|KCNQ3|KCNH8|KCNMA1|KCNA4	http://amigo.geneontology.org/amigo/term/GO:0034765
postsynaptic density	Gene Ontology	GO:0014069	12	251	0.000203149	0.0041942	PLCB4|SH2D5|ADCY8|DISC1|SHISA6|PKP4|CTNND2|PDE4B|CDH2|SHANK2|BCR|MAGI2	http://amigo.geneontology.org/amigo/term/GO:0014069
positive regulation of canonical Wnt signaling pathway	Gene Ontology	GO:0090263	9	145	0.0002071	0.00424939	SFRP1|SEMA5A|WNK2|SCEL|DKK2|SMAD3|GPC3|GPC5|FGFR2	http://amigo.geneontology.org/amigo/term/GO:0090263
innervation	Gene Ontology	GO:0060384	4	19	0.000210134	0.00428518	POU4F1|GABRB3|LRIG1|SULF1	http://amigo.geneontology.org/amigo/term/GO:0060384
anion transmembrane transport	Gene Ontology	GO:0098656	5	37	0.000214096	0.00433936	SLC13A1|SLC4A7|SLC24A2|SLC9A9|SLC4A4	http://amigo.geneontology.org/amigo/term/GO:0098656
beta	catenin binding	Gene Ontology	GO:0008013	7	86	0.000225796	0.00452404	PTPRT|HDAC6|RORA|SMAD3|CTNND2|CDH2|CTNNA3	http://amigo.geneontology.org/amigo/term/GO:0008013
focal adhesion	Gene Ontology	GO:0005925	16	418	0.000226456	0.00452404	RALA|CDH13|EPB41L2|SVIL|ARPC1B|CXCR4|DOCK7|NOX4|LPL|PPP1R12A|SPRY4|ANXA5|CDH2|DLC1|DCTN4|ASAP3	http://amigo.geneontology.org/amigo/term/GO:0005925
modulation of chemical synaptic transmission	Gene Ontology	GO:0050804	6	60	0.000227291	0.00452404	NTF3|PLCB4|GRIK3|GRID1|SLC4A8|BCR	http://amigo.geneontology.org/amigo/term/GO:0050804
positive regulation of apoptotic process	Gene Ontology	GO:0043065	14	335	0.000235908	0.00466531	SFRP1|TP53|RASGRF2|PLEKHG5|UNC5C|ANO6|ARHGEF3|KCNMA1|POU4F1|FASLG|NOX4|SNCA|NRG1|DAPK2	http://amigo.geneontology.org/amigo/term/GO:0043065
neuron projection development	Gene Ontology	GO:0031175	8	116	0.000237195	0.00466531	ST7|BTG2|DOCK7|POU4F1|CNTNAP2|GPM6A|CNTN4|RYK	http://amigo.geneontology.org/amigo/term/GO:0031175
RNA polymerase II transcription regulator complex	Gene Ontology	GO:0090575	6	61	0.000246919	0.00478972	VDR|E2F3|RXRG|NFYC|POU4F1|NR5A2	http://amigo.geneontology.org/amigo/term/GO:0090575
endoplasmic reticulum lumen	Gene Ontology	GO:0005788	13	296	0.00024736	0.00478972	COL8A1|MEPE|EOGT|MBTPS1|F8|COL1A2|PDIA5|DSC1|GPC3|MGAT4A|COL24A1|CDH2|PDGFC	http://amigo.geneontology.org/amigo/term/GO:0005788
cell	cell junction	Gene Ontology	GO:0005911	10	183	0.00024872	0.00478972	DSG1|ADGRL3|PIKFYVE|PLEKHG5|PKP4|SKAP1|PDZD2|CDH2|MAGI2|CTNND2	http://amigo.geneontology.org/amigo/term/GO:0005911
positive regulation of CREB transcription factor activity	Gene Ontology	GO:0032793	4	20	0.000249563	0.00478972	EPHA5|ADCY8|RPS6KA5|ADCY1	http://amigo.geneontology.org/amigo/term/GO:0032793
neuron projection morphogenesis	Gene Ontology	GO:0048812	6	62	0.000267855	0.0050588	NTF3|ZSWIM6|CNTNAP2|GPM6A|MYO16|TAOK3	http://amigo.geneontology.org/amigo/term/GO:0048812
wound healing	Gene Ontology	GO:0042060	7	89	0.000274714	0.00515904	PDGFRA|TGFB2|SMAD3|NRG1|PPP3CA|FGFR2|FGF2	http://amigo.geneontology.org/amigo/term/GO:0042060
positive regulation of pri	miRNA transcription by RNA polymerase II	Gene Ontology	GO:1902895	5	40	0.000297754	0.00541043	NR3C1|TP53|FGF2|TGFB2|SMAD3	http://amigo.geneontology.org/amigo/term/GO:1902895
activation of adenylate cyclase activity	Gene Ontology	GO:0007190	5	40	0.000297754	0.00541043	CALCR|RXFP2|ADCY8|ADCY1|FSHR	http://amigo.geneontology.org/amigo/term/GO:0007190
peptide hormone binding	Gene Ontology	GO:0017046	5	40	0.000297754	0.00541043	INHBA|EDNRB|RXFP2|SLC40A1|PTH2R	http://amigo.geneontology.org/amigo/term/GO:0017046
cell	cell signaling	Gene Ontology	GO:0007267	11	224	0.000297866	0.00541043	PCDH8|NTF3|FJX1|SEMA5A|GRAP2|PTHLH|PCSK5|INHBA|PKP4|FASLG|FGFR2	http://amigo.geneontology.org/amigo/term/GO:0007267
specific granule membrane	Gene Ontology	GO:0035579	7	91	0.000311809	0.00560246	FCAR|PLD1|CD47|SLCO4C1|MMP24|CMTM6|ANO6	http://amigo.geneontology.org/amigo/term/GO:0035579
protein glycosylation	Gene Ontology	GO:0006486	7	91	0.000311809	0.00560246	EXT2|EXT1|LARGE1|MAN2A1|DDOST|ST8SIA1|MAN1A1	http://amigo.geneontology.org/amigo/term/GO:0006486
Wnt signaling pathway	Gene Ontology	GO:0016055	10	189	0.000317532	0.00567461	RYK|GRK5|DKK2|TLE4|SHISA6|CTNND2|CXXC4|APCDD1|CSNK2A2|CUL3	http://amigo.geneontology.org/amigo/term/GO:0016055
photoreceptor cell maintenance	Gene Ontology	GO:0045494	5	41	0.000330504	0.00583485	TUB|BBS12|CDH23|USH2A|PCDH15	http://amigo.geneontology.org/amigo/term/GO:0045494
positive regulation of cell migration	Gene Ontology	GO:0030335	11	227	0.000331765	0.00583485	SEMA3A|CDH13|NTF3|SEMA3D|SEMA5A|PDGFRA|SMAD3|PDGFC|PPP3CA|SEMA6D|SEMA3C	http://amigo.geneontology.org/amigo/term/GO:0030335
heparan sulfate proteoglycan biosynthetic process, polysaccharide chain biosynthetic process	Gene Ontology	GO:0015014	3	8	0.000339293	0.00590477	HS2ST1|EXT2|EXT1	http://amigo.geneontology.org/amigo/term/GO:0015014
negative regulation of reactive oxygen species metabolic process	Gene Ontology	GO:2000378	4	22	0.000343927	0.00595424	TFAP2A|TP53|BCR|ATG5	http://amigo.geneontology.org/amigo/term/GO:2000378
GTPase activator activity	Gene Ontology	GO:0005096	12	268	0.000358858	0.00614869	RGS17|SIPA1L2|PLCB1|RAP1GAP2|TBC1D4|CHN2|ARHGAP15|RASA2|FAM13A|DLC1|BCR|ASAP3	http://amigo.geneontology.org/amigo/term/GO:0005096
adherens junction organization	Gene Ontology	GO:0034332	5	42	0.000365907	0.00620549	CDH9|CDH13|CDH2|CDH7|CDH6	http://amigo.geneontology.org/amigo/term/GO:0034332
nuclear receptor activity	Gene Ontology	GO:0004879	5	42	0.000365907	0.00620549	RXRG|NR3C1|VDR|NR5A2|RORA	http://amigo.geneontology.org/amigo/term/GO:0004879
protein	containing complex	Gene Ontology	GO:0032991	20	623	0.000372071	0.00627798	XPO1|TP63|PMP22|TP53|CEP76|PLCB1|MTMR8|VSIG4|SNCA|NR3C1|KHDRBS3|GRB10|TFCP2|MAGI2|CXCR4|OLFM4|MITF|PDGFRA|BCR|MBL2	http://amigo.geneontology.org/amigo/term/GO:0032991
negative regulation of cell growth	Gene Ontology	GO:0030308	8	125	0.000381253	0.00640042	TGFB2|SFRP1|TP53|SMAD3|INHBA|VDR|NRG1|AGTR2	http://amigo.geneontology.org/amigo/term/GO:0030308
cellular response to drug	Gene Ontology	GO:0035690	6	67	0.000394335	0.00658679	TP53|PPP1R12A|CXCR4|PPP3CA|PDE4B|PPP3CB	http://amigo.geneontology.org/amigo/term/GO:0035690
cAMP binding	Gene Ontology	GO:0030552	4	23	0.000399589	0.00660812	HCN1|PDE4B|PDE4D|PDE10A	http://amigo.geneontology.org/amigo/term/GO:0030552
transcription initiation from RNA polymerase II promoter	Gene Ontology	GO:0006367	9	160	0.000411466	0.00677085	NR3C1|VDR|E2F3|MED30|RXRG|PPARGC1A|RORA|NR5A2|HNF4G	http://amigo.geneontology.org/amigo/term/GO:0006367
extrinsic apoptotic signaling pathway	Gene Ontology	GO:0097191	5	44	0.000445229	0.00715942	IFNG|INHBA|TGFB2|FASLG|SMAD3	http://amigo.geneontology.org/amigo/term/GO:0097191
T cell activation	Gene Ontology	GO:0042110	5	44	0.000445229	0.00715942	PPP3CA|PPP3CB|DDOST|RASGRP1|SMAD3	http://amigo.geneontology.org/amigo/term/GO:0042110
negative regulation of cell adhesion	Gene Ontology	GO:0007162	5	44	0.000445229	0.00715942	NRG1|PLXNA2|CDH13|FBLN1|SEMA5A	http://amigo.geneontology.org/amigo/term/GO:0007162
positive regulation of cold	induced thermogenesis	Gene Ontology	GO:0120162	7	97	0.000447772	0.00715942	PDGFC|GRB10|PPARGC1A|PTH2R|SLN|CXCR4|ZNF516	http://amigo.geneontology.org/amigo/term/GO:0120162
sensory perception of light stimulus	Gene Ontology	GO:0050953	3	9	0.000448002	0.00715942	CDH23|USH2A|PCDH15	http://amigo.geneontology.org/amigo/term/GO:0050953
cranial skeletal system development	Gene Ontology	GO:1904888	3	9	0.000448002	0.00715942	TP63|TGFB2|COLEC10	http://amigo.geneontology.org/amigo/term/GO:1904888
positive regulation of glycolytic process	Gene Ontology	GO:0045821	4	24	0.000461394	0.00730321	PFKFB1|IFNG|ENTPD5|SLC4A4	http://amigo.geneontology.org/amigo/term/GO:0045821
cell cycle arrest	Gene Ontology	GO:0007050	8	130	0.000487892	0.00754107	TGFB2|TP53|RRAGB|IFNG|RPRM|SMAD3|INHBA|GAS2	http://amigo.geneontology.org/amigo/term/GO:0007050
bone mineralization	Gene Ontology	GO:0030282	5	45	0.000489431	0.00754107	COL1A2|VDR|FGFR2|PTHLH|GPC3	http://amigo.geneontology.org/amigo/term/GO:0030282
protein N	linked glycosylation	Gene Ontology	GO:0006487	5	45	0.000489431	0.00754107	DDOST|FUT8|MGAT4A|ENTPD5|PGM3	http://amigo.geneontology.org/amigo/term/GO:0006487
positive regulation of phagocytosis	Gene Ontology	GO:0050766	5	45	0.000489431	0.00754107	IFNG|CD47|TUB|BCR|MBL2	http://amigo.geneontology.org/amigo/term/GO:0050766
cerebral cortex development	Gene Ontology	GO:0021987	6	70	0.000490033	0.00754107	MCPH1|PLCB1|CNTNAP2|FAT4|CDH2|CSNK2A2	http://amigo.geneontology.org/amigo/term/GO:0021987
protein phosphorylation	Gene Ontology	GO:0006468	16	451	0.000505081	0.00773681	PRKCH|TGFB2|RPS6KA5|RYK|CAMK2D|DYRK2|WNK2|ERG|PRKG1|TRIB1|MAPK4|PPP3CB|NEK10|DAPK2|BCR|TAOK3	http://amigo.geneontology.org/amigo/term/GO:0006468
response to drug	Gene Ontology	GO:0042493	12	280	0.000521465	0.00792577	XPO1|SEMA3C|SFRP1|ADCY1|PDE3A|PPARGC1A|INHBA|TGFB2|LPL|TNFRSF11B|ATG5|TGIF1	http://amigo.geneontology.org/amigo/term/GO:0042493
in utero embryonic development	Gene Ontology	GO:0001701	10	202	0.000522185	0.00792577	MYH10|BCL2L1|PDGFRA|TP53|MAN2A1|SMAD3|ANKRD11|FGFR2|HM13|FUT8	http://amigo.geneontology.org/amigo/term/GO:0001701
synaptic membrane adhesion	Gene Ontology	GO:0099560	4	25	0.000529718	0.00795883	CDH9|PTPRD|GPC6|SLITRK1	http://amigo.geneontology.org/amigo/term/GO:0099560
glycosaminoglycan catabolic process	Gene Ontology	GO:0006027	4	25	0.000529718	0.00795883	HPSE2|GPC5|GPC6|GPC3	http://amigo.geneontology.org/amigo/term/GO:0006027
cell differentiation	Gene Ontology	GO:0030154	19	596	0.000560456	0.00817569	TLL1|VDR|RASGRP1|SPATA16|INHBA|RBM38|HNF4G|RXRG|SMAD3|POU4F1|SLCO4C1|ERG|ZNF423|ABCB5|NRG1|FSTL5|FGF2|SPATA5|EXT2	http://amigo.geneontology.org/amigo/term/GO:0030154
ion channel binding	Gene Ontology	GO:0044325	8	133	0.00056269	0.00817569	KCNH5|AKAP6|CAMK2D|KCNAB1|ABCC9|PDE4B|PIRT|PDE4D	http://amigo.geneontology.org/amigo/term/GO:0044325
G2/M transition of mitotic cell cycle	Gene Ontology	GO:0000086	8	133	0.00056269	0.00817569	PLCB1|OPTN|CEP72|NEDD1|CEP76|PPP1R12A|FBXL17|DLC1	http://amigo.geneontology.org/amigo/term/GO:0000086
positive regulation of kinase activity	Gene Ontology	GO:0033674	6	72	0.000563247	0.00817569	PDGFRA|RYK|EPHA7|EPHA5|FGFR2|TYRO3	http://amigo.geneontology.org/amigo/term/GO:0033674
dopamine biosynthetic process	Gene Ontology	GO:0042416	3	10	0.000576756	0.00829929	AGTR2|TGFB2|SNCA	http://amigo.geneontology.org/amigo/term/GO:0042416
positive regulation of cell division	Gene Ontology	GO:0051781	5	47	0.000587645	0.00838339	TGFB2|PDGFC|FGFR2|FGF2|GAREM1	http://amigo.geneontology.org/amigo/term/GO:0051781
negative regulation of Wnt signaling pathway	Gene Ontology	GO:0030178	5	47	0.000587645	0.00838339	APCDD1|CITED1|SFRP1|GRB10|CXXC4	http://amigo.geneontology.org/amigo/term/GO:0030178
Ras protein signal transduction	Gene Ontology	GO:0007265	6	73	0.000602899	0.00856426	RASGRP1|TP53|PLD1|GRAP2|FGF2|RALA	http://amigo.geneontology.org/amigo/term/GO:0007265
sequence	specific double	stranded DNA binding	Gene Ontology	GO:1990837	18	553	0.000615915	0.00871192	MYCN|NR3C1|E2F3|KLF12|TFAP2A|FOXR2|RXRG|ZIC4|ALX4|POU4F1|TFCP2|ERG|NR5A2|TBXT|TBX19|BCL11B|IRX1|TGIF1	http://amigo.geneontology.org/amigo/term/GO:1990837
protein autophosphorylation	Gene Ontology	GO:0046777	9	170	0.000623455	0.00873698	PDGFRA|CAMK2D|GRK5|WNK2|BCR|FGFR2|DAPK2|TYRO3|TAOK3	http://amigo.geneontology.org/amigo/term/GO:0046777
cell surface receptor signaling pathway	Gene Ontology	GO:0007166	12	286	0.000623621	0.00873698	PLEKHG5|IFNG|CALCR|ADGRF5|PTH2R|INHBA|ADGRL4|ADGRL2|ADGRL3|AGTR2|EDNRB|KLRF1	http://amigo.geneontology.org/amigo/term/GO:0007166
positive regulation of ERK1 and ERK2 cascade	Gene Ontology	GO:0070374	10	207	0.000625572	0.00873698	PDGFRA|RASGRP1|CALCR|GAREM1|PDE8A|PDGFC|NOX4|FSHR|FGFR2|FGF2	http://amigo.geneontology.org/amigo/term/GO:0070374
extracellular matrix structural constituent	Gene Ontology	GO:0005201	8	137	0.000676568	0.00937046	COL8A1|DPT|EDIL3|MEPE|COL1A2|ANOS1|COL24A1|FBLN1	http://amigo.geneontology.org/amigo/term/GO:0005201
positive regulation of cell	matrix adhesion	Gene Ontology	GO:0001954	4	27	0.000687424	0.00944214	DISC1|CDH13|SFRP1|SKAP1	http://amigo.geneontology.org/amigo/term/GO:0001954
gamma	aminobutyric acid signaling pathway	Gene Ontology	GO:0007214	4	27	0.000687424	0.00944214	GABRR1|GABBR2|GABRB3|GABRG2	http://amigo.geneontology.org/amigo/term/GO:0007214
negative regulation of gene expression	Gene Ontology	GO:0010629	10	210	0.000695335	0.00951149	MYCN|TGFB2|SFRP1|IFNG|POU4F1|NDFIP1|VDR|TNRC6A|FGF2|MSR1	http://amigo.geneontology.org/amigo/term/GO:0010629
cellular response to follicle	stimulating hormone stimulus	Gene Ontology	GO:0071372	3	11	0.00072694	0.00986265	INHBA|PPARGC1A|FSHR	http://amigo.geneontology.org/amigo/term/GO:0071372
limb bud formation	Gene Ontology	GO:0060174	3	11	0.00072694	0.00986265	PLXNA2|SEMA3C|FGFR2	http://amigo.geneontology.org/amigo/term/GO:0060174
growth cone	Gene Ontology	GO:0030426	8	140	0.000773605	0.0102973	MYH10|TSHZ3|ERC2|DOCK7|SNCA|UNC5C|ZNF804A|SHANK2	http://amigo.geneontology.org/amigo/term/GO:0030426
outflow tract septum morphogenesis	Gene Ontology	GO:0003148	4	28	0.000777566	0.0102973	SEMA3C|ROBO2|FGFR2|TGFB2	http://amigo.geneontology.org/amigo/term/GO:0003148
regulation of intracellular pH	Gene Ontology	GO:0051453	4	28	0.000777566	0.0102973	SLC4A4|SLC4A7|SLC9A9|SLC4A8	http://amigo.geneontology.org/amigo/term/GO:0051453
cellular response to amino acid stimulus	Gene Ontology	GO:0071230	5	51	0.000827536	0.0108725	BCL2L1|PDGFRA|PDGFC|COL1A2|RRAGB	http://amigo.geneontology.org/amigo/term/GO:0071230
protein heterodimerization activity	Gene Ontology	GO:0046982	12	297	0.000854616	0.011184	BCL2L1|NFYC|TP53|EXT2|EXT1|ZHX2|ADCY8|ATP1B1|TENM3|MAPK4|GABBR2|SUPT3H	http://amigo.geneontology.org/amigo/term/GO:0046982
phospholipid binding	Gene Ontology	GO:0005543	7	109	0.000859797	0.0112077	ANXA5|GRK5|NR5A2|SNCA|LPAR3|RASA2|BIN2	http://amigo.geneontology.org/amigo/term/GO:0005543
potassium channel activity	Gene Ontology	GO:0005267	4	29	0.00087574	0.0112875	HCN1|KCNQ4|KCNIP4|ABCC9	http://amigo.geneontology.org/amigo/term/GO:0005267
regulation of ERK1 and ERK2 cascade	Gene Ontology	GO:0070372	4	29	0.00087574	0.0112875	EPHA7|NEK10|RASGRP1|FGFR2	http://amigo.geneontology.org/amigo/term/GO:0070372
positive regulation of neuron apoptotic process	Gene Ontology	GO:0043525	5	52	0.00089747	0.0112875	TFAP2A|EPHA7|TGFB2|FASLG|TP53	http://amigo.geneontology.org/amigo/term/GO:0043525
inorganic anion exchanger activity	Gene Ontology	GO:0005452	3	12	0.000899877	0.0112875	SLC4A4|SLC4A7|SLC4A8	http://amigo.geneontology.org/amigo/term/GO:0005452
gamma	catenin binding	Gene Ontology	GO:0045295	3	12	0.000899877	0.0112875	DSG1|CDH2|PTPRT	http://amigo.geneontology.org/amigo/term/GO:0045295
co	SMAD binding	Gene Ontology	GO:0070410	3	12	0.000899877	0.0112875	CITED1|TGIF1|SMAD3	http://amigo.geneontology.org/amigo/term/GO:0070410
calcium	activated potassium channel activity	Gene Ontology	GO:0015269	3	12	0.000899877	0.0112875	KCNN2|PKD2L1|KCNMA1	http://amigo.geneontology.org/amigo/term/GO:0015269
epithelial cell development	Gene Ontology	GO:0002064	3	12	0.000899877	0.0112875	TP63|CXCR4|SLC4A4	http://amigo.geneontology.org/amigo/term/GO:0002064
calcineurin	NFAT signaling cascade	Gene Ontology	GO:0033173	3	12	0.000899877	0.0112875	PPP3CA|PPP3CB|DSC1	http://amigo.geneontology.org/amigo/term/GO:0033173
regulation of transcription, DNA	templated	Gene Ontology	GO:0006355	22	773	0.000918451	0.0114772	BCL11B|NFYC|ZNF596|GON4L|MITF|PPARGC1A|RORA|SUPT3H|ZNF341|NR5A2|ZNF404|ZNF516|CDCA7|NR3C1|ZNF182|PDE8A|TP53|RPS6KA5|SPP1|ZNF423|PRDM2|PHF20L1	http://amigo.geneontology.org/amigo/term/GO:0006355
dynein intermediate chain binding	Gene Ontology	GO:0045505	4	30	0.00098233	0.0121838	DYNLRB2|DNAH6|DLC1|DNAH5	http://amigo.geneontology.org/amigo/term/GO:0045505
positive regulation of cytosolic calcium ion concentration	Gene Ontology	GO:0007204	8	146	0.0010012	0.0123539	PDGFRA|CALCR|ADCY8|PTGER3|CXCR4|LPAR3|GPR33|EDNRB	http://amigo.geneontology.org/amigo/term/GO:0007204
microtubule	based movement	Gene Ontology	GO:0007018	6	81	0.00100348	0.0123539	DNAH6|DNAH5|KIF25|KIF26A|KIF26B|DYNLRB2	http://amigo.geneontology.org/amigo/term/GO:0007018
hemopoiesis	Gene Ontology	GO:0030097	5	54	0.00105041	0.0128479	ASXL1|TGFB2|RTKN2|MEIS1|PGM3	http://amigo.geneontology.org/amigo/term/GO:0030097
transcription regulatory region sequence	specific DNA binding	Gene Ontology	GO:0000976	11	263	0.0010625	0.0128479	TP63|TP53|KLF12|TFAP2A|SMAD3|NFYC|PRDM5|NR5A2|SNCA|KLF8|SOX5	http://amigo.geneontology.org/amigo/term/GO:0000976
cadherin binding	Gene Ontology	GO:0045296	12	305	0.00106415	0.0128479	CDH13|PTPRT|CTNNA3|CDH23|CDH9|PKP4|CTNND2|OLFM4|MMP24|CDH2|CDH7|CDH6	http://amigo.geneontology.org/amigo/term/GO:0045296
microtubule	Gene Ontology	GO:0005874	12	305	0.00106415	0.0128479	DNAH6|DNAH5|KIF25|HDAC6|KIF26A|KIF26B|SPAG17|DISC1|KATNAL1|DYNLRB2|GAS2|DLC1	http://amigo.geneontology.org/amigo/term/GO:0005874
memory	Gene Ontology	GO:0007613	6	82	0.0010652	0.0128479	PLCB1|NTF3|SLC24A2|ADCY8|KCNK2|PPP3CB	http://amigo.geneontology.org/amigo/term/GO:0007613
regulation of interferon	gamma	mediated signaling pathway	Gene Ontology	GO:0060334	3	13	0.00109682	0.0128479	IFNG|PTPN2|CDC37	http://amigo.geneontology.org/amigo/term/GO:0060334
negative regulation of smooth muscle cell migration	Gene Ontology	GO:0014912	3	13	0.00109682	0.0128479	SEMA6D|PPARGC1A|TRIB1	http://amigo.geneontology.org/amigo/term/GO:0014912
cellular response to epinephrine stimulus	Gene Ontology	GO:0071872	3	13	0.00109682	0.0128479	PDE4B|PDE4D|SNCA	http://amigo.geneontology.org/amigo/term/GO:0071872
positive regulation of phospholipase C activity	Gene Ontology	GO:0010863	3	13	0.00109682	0.0128479	PDGFRA|NTF3|FGF2	http://amigo.geneontology.org/amigo/term/GO:0010863
embryonic skeletal system development	Gene Ontology	GO:0048706	4	31	0.00109772	0.0128479	PCSK5|SULF1|TBXT|TAPT1	http://amigo.geneontology.org/amigo/term/GO:0048706
polyubiquitin modification	dependent protein binding	Gene Ontology	GO:0031593	4	31	0.00109772	0.0128479	RAD18|NAF1|OPTN|HDAC6	http://amigo.geneontology.org/amigo/term/GO:0031593
regulation of neuron projection development	Gene Ontology	GO:0010975	4	31	0.00109772	0.0128479	ZNF804A|SFRP1|IL1RAPL1|DISC1	http://amigo.geneontology.org/amigo/term/GO:0010975
anchored component of plasma membrane	Gene Ontology	GO:0046658	4	31	0.00109772	0.0128479	GPC3|RGMB|GPC5|GPC6	http://amigo.geneontology.org/amigo/term/GO:0046658
cis	regulatory region sequence	specific DNA binding	Gene Ontology	GO:0000987	5	55	0.00113374	0.0130852	SPP1|TFCP2|ZNF516|E2F3|SMAD3	http://amigo.geneontology.org/amigo/term/GO:0000987
response to bacterium	Gene Ontology	GO:0009617	7	115	0.00115541	0.0132434	SLC10A2|CD47|LPL|GPC3|GPM6A|BANK1|IFI44	http://amigo.geneontology.org/amigo/term/GO:0009617
negative regulation of cell migration	Gene Ontology	GO:0030336	7	115	0.00115541	0.0132434	SFRP1|SULF1|NAV3|PTPRT|MAGI2|MITF|DLC1	http://amigo.geneontology.org/amigo/term/GO:0030336
Schaffer collateral	CA1 synapse	Gene Ontology	GO:0098685	6	84	0.00119733	0.0136767	ADCY1|EPHA7|ADCY8|PPP3CA|CACNG3|BCR	http://amigo.geneontology.org/amigo/term/GO:0098685
regulation of postsynaptic membrane potential	Gene Ontology	GO:0060078	4	32	0.00122228	0.0138193	GABRR1|GRIK3|GRID1|GABRG2	http://amigo.geneontology.org/amigo/term/GO:0060078
mesoderm formation	Gene Ontology	GO:0001707	4	32	0.00122228	0.0138193	TBX19|EXT2|TBXT|SMAD3	http://amigo.geneontology.org/amigo/term/GO:0001707
embryonic cranial skeleton morphogenesis	Gene Ontology	GO:0048701	4	32	0.00122228	0.0138193	TFAP2A|PDGFRA|FGFR2|SMAD3	http://amigo.geneontology.org/amigo/term/GO:0048701
locomotory behavior	Gene Ontology	GO:0007626	6	85	0.00126792	0.0142867	CDH23|NOVA1|NPY1R|ADCY8|MEIS1|NRG1	http://amigo.geneontology.org/amigo/term/GO:0007626
ATPase activity	Gene Ontology	GO:0016887	10	229	0.00130161	0.0146167	MYH10|KIF25|KIF26A|KIF26B|ATP1B1|KATNAL1|ABCC9|ABCB5|ABCC12|SPATA5	http://amigo.geneontology.org/amigo/term/GO:0016887
protein phosphatase binding	Gene Ontology	GO:0019903	6	86	0.00134165	0.0149294	PTPRT|TP53|SKAP1|MTMR8|MYO16|CDH2	http://amigo.geneontology.org/amigo/term/GO:0019903
protein localization to cilium	Gene Ontology	GO:0061512	4	33	0.0013564	0.0149294	TBC1D32|TUB|FSIP2|ZNF423	http://amigo.geneontology.org/amigo/term/GO:0061512
skeletal system morphogenesis	Gene Ontology	GO:0048705	4	33	0.0013564	0.0149294	SPEF2|FGFR2|RYK|ANKRD11	http://amigo.geneontology.org/amigo/term/GO:0048705
odontogenesis	Gene Ontology	GO:0042476	4	33	0.0013564	0.0149294	INHBA|TGFB2|FGFR2|COL1A2	http://amigo.geneontology.org/amigo/term/GO:0042476
embryonic forelimb morphogenesis	Gene Ontology	GO:0035115	4	33	0.0013564	0.0149294	TFAP2A|TP63|NIPBL|ALX4	http://amigo.geneontology.org/amigo/term/GO:0035115
excitatory synapse	Gene Ontology	GO:0060076	4	33	0.0013564	0.0149294	ADCY8|PDE4B|CACNG3|FGFR2	http://amigo.geneontology.org/amigo/term/GO:0060076
adherens junction	Gene Ontology	GO:0005912	8	155	0.00143994	0.0157446	CTNND2|CTNNA3|CDH9|PKP4|CCDC85A|CDH2|CDH7|CDH6	http://amigo.geneontology.org/amigo/term/GO:0005912
regulation of transcription by RNA polymerase II	Gene Ontology	GO:0006357	21	751	0.00146585	0.0159754	MYCN|LCORL|INHBA|TFAP2A|TSHZ3|HNF4G|RXRG|ZIC4|SMAD3|NFYC|CAMK2D|TFCP2|ERG|PRDM2|TSHZ1|TBX19|CITED1|FOXN3|IRX1|FOXR2|ZHX2	http://amigo.geneontology.org/amigo/term/GO:0006357
ATPase binding	Gene Ontology	GO:0051117	6	88	0.00149888	0.0162461	ATP1B1|SLN|ATP6V0A1|PPP3CA|PDE4D|RALA	http://amigo.geneontology.org/amigo/term/GO:0051117
stereocilium	Gene Ontology	GO:0032420	4	34	0.00150047	0.0162461	SLC4A7|CDH23|ZSWIM6|PCDH15	http://amigo.geneontology.org/amigo/term/GO:0032420
regulation of gene expression	Gene Ontology	GO:0010468	10	235	0.00156442	0.0168074	MAPK4|SLC4A4|NOVA1|PTHLH|ATP1B1|PRDM5|PRDM2|NRG1|TRIM44|FUT8	http://amigo.geneontology.org/amigo/term/GO:0010468
regulation of protein kinase A signaling	Gene Ontology	GO:0010738	3	15	0.00156748	0.0168074	AKAP6|PDE10A|FSHR	http://amigo.geneontology.org/amigo/term/GO:0010738
negative regulation of cAMP	mediated signaling	Gene Ontology	GO:0043951	3	15	0.00156748	0.0168074	PDE3A|PDE4D|PDE10A	http://amigo.geneontology.org/amigo/term/GO:0043951
regulation of apoptotic process	Gene Ontology	GO:0042981	9	197	0.00166823	0.0177163	TP63|NTF3|TP53|PLEKHG5|ALX4|TOX3|OLFM4|CITED1|DAPK2	http://amigo.geneontology.org/amigo/term/GO:0042981
integral component of Golgi membrane	Gene Ontology	GO:0030173	5	61	0.00174027	0.0182653	LARGE1|SLC35B3|BET1|SGMS1|PCSK5	http://amigo.geneontology.org/amigo/term/GO:0030173
response to estrogen	Gene Ontology	GO:0043627	5	61	0.00174027	0.0182653	ARPC1B|CITED1|VDR|GSTM3|TNFRSF11B	http://amigo.geneontology.org/amigo/term/GO:0043627
positive regulation of MAP kinase activity	Gene Ontology	GO:0043406	5	61	0.00174027	0.0182653	RASGRP1|NEK10|FGF2|PDGFC|NOX4	http://amigo.geneontology.org/amigo/term/GO:0043406
peptidyl	tyrosine phosphorylation	Gene Ontology	GO:0018108	7	124	0.00174191	0.0182653	PDGFRA|RYK|EPHA7|EPHA5|DYRK2|FGFR2|TYRO3	http://amigo.geneontology.org/amigo/term/GO:0018108
negative regulation of angiogenesis	Gene Ontology	GO:0016525	6	91	0.00176054	0.0184026	TGFB2|ADAMTS1|ISM1|SULF1|FASLG|NRG1	http://amigo.geneontology.org/amigo/term/GO:0016525
positive regulation of Wnt signaling pathway	Gene Ontology	GO:0030177	4	36	0.00181992	0.0189637	DISC1|SFRP1|FGFR2|SULF1	http://amigo.geneontology.org/amigo/term/GO:0030177
homeostasis of number of cells	Gene Ontology	GO:0048872	3	16	0.0018434	0.0189705	ASXL1|CDH2|BCR	http://amigo.geneontology.org/amigo/term/GO:0048872
glutamate receptor signaling pathway	Gene Ontology	GO:0007215	3	16	0.0018434	0.0189705	PLCB1|GRIK3|GRIA4	http://amigo.geneontology.org/amigo/term/GO:0007215
negative regulation of fibroblast growth factor receptor signaling pathway	Gene Ontology	GO:0040037	3	16	0.0018434	0.0189705	FGF2|SULF1|SPRY4	http://amigo.geneontology.org/amigo/term/GO:0040037
glutamate receptor activity	Gene Ontology	GO:0008066	3	16	0.0018434	0.0189705	GRIK3|GRM7|GRID1	http://amigo.geneontology.org/amigo/term/GO:0008066
endocytic vesicle	Gene Ontology	GO:0030139	5	62	0.0018607	0.0190894	GOLIM4|MTSS1|PLD1|RALA|PLEKHG5	http://amigo.geneontology.org/amigo/term/GO:0030139
RNA polymerase II transcription regulatory region sequence	specific DNA binding	Gene Ontology	GO:0000977	12	327	0.00186991	0.0191248	NR3C1|E2F3|TBXT|TFAP2A|HNF4G|RXRG|RORA|ALX4|PRDM5|ZIC4|PRDM2|TBX19	http://amigo.geneontology.org/amigo/term/GO:0000977
heparin binding	Gene Ontology	GO:0008201	8	163	0.00194691	0.0198514	SFRP1|ADAMTS1|NDNF|LPL|ANOS1|NRG1|FGFR2|FGF2	http://amigo.geneontology.org/amigo/term/GO:0008201
male gonad development	Gene Ontology	GO:0008584	6	93	0.0019533	0.0198555	BCL2L1|TGFB2|SFRP1|RXFP2|INHBA|FSHR	http://amigo.geneontology.org/amigo/term/GO:0008584
hair follicle development	Gene Ontology	GO:0001942	4	37	0.00199606	0.020045	APCDD1|TGFB2|INHBA|ALX4	http://amigo.geneontology.org/amigo/term/GO:0001942
ureteric bud development	Gene Ontology	GO:0001657	4	37	0.00199606	0.020045	SFRP1|FGFR2|ROBO2|SMAD3	http://amigo.geneontology.org/amigo/term/GO:0001657
Wnt signaling pathway, calcium modulating pathway	Gene Ontology	GO:0007223	4	37	0.00199606	0.020045	PPP3CA|PPP3CB|TNRC6A|PLCB1	http://amigo.geneontology.org/amigo/term/GO:0007223
ubiquitin protein ligase activity	Gene Ontology	GO:0061630	11	286	0.0020094	0.0201183	SH3RF3|MED30|RAD18|MEX3C|MYCBP2|RNF144A|TRIM44|TRIM2|RLIM|RNF150|CUL3	http://amigo.geneontology.org/amigo/term/GO:0061630
DNA binding	Gene Ontology	GO:0003677	29	1209	0.00204365	0.0203997	VDR|PHF21A|NFYC|GTF3C1|ERG|POLR3B|RORA|MYCN|ZIC4|ASXL1|ZNF182|PPARGC1A|MEIS1|ALX4|ZNF341|NR5A2|TP63|TSHZ3|TSHZ1|KLF12|EBF1|TP53|ZHX2|E2F3|TFAP2A|TFCP2|ZNF423|LCORL|SETBP1	http://amigo.geneontology.org/amigo/term/GO:0003677
small GTPase mediated signal transduction	Gene Ontology	GO:0007264	6	94	0.00205545	0.0204561	PLD1|RASGRF2|RALGPS2|DOCK7|DOCK10|BCR	http://amigo.geneontology.org/amigo/term/GO:0007264
epithelial cilium movement involved in extracellular fluid movement	Gene Ontology	GO:0003351	3	17	0.00214778	0.021122	SPEF2|SPAG17|DNAH5	http://amigo.geneontology.org/amigo/term/GO:0003351
mitotic cell cycle arrest	Gene Ontology	GO:0071850	3	17	0.00214778	0.021122	MCPH1|TP53|MAGI2	http://amigo.geneontology.org/amigo/term/GO:0071850
transmembrane receptor protein tyrosine phosphatase activity	Gene Ontology	GO:0005001	3	17	0.00214778	0.021122	PTPRG|PTPRT|PTPRD	http://amigo.geneontology.org/amigo/term/GO:0005001
regulation of potassium ion transmembrane transport	Gene Ontology	GO:1901379	3	17	0.00214778	0.021122	KCNIP4|KCNAB1|KCNN2	http://amigo.geneontology.org/amigo/term/GO:1901379
negative regulation of inflammatory response	Gene Ontology	GO:0050728	6	95	0.0021616	0.0211951	RORA|SMAD3|NDFIP1|TYRO3|PTPN2|BCR	http://amigo.geneontology.org/amigo/term/GO:0050728
positive regulation of protein kinase B signaling	Gene Ontology	GO:0051897	8	166	0.0021697	0.021212	PDGFRA|SEMA5A|CALCR|KL|NOX4|NRG1|FGFR2|FGF2	http://amigo.geneontology.org/amigo/term/GO:0051897
protein O	linked glycosylation	Gene Ontology	GO:0006493	4	38	0.00218363	0.0212234	LARGE1|TET3|EOGT|PGM3	http://amigo.geneontology.org/amigo/term/GO:0006493
cellular response to estradiol stimulus	Gene Ontology	GO:0071392	4	38	0.00218363	0.0212234	POU4F1|SFRP1|PPARGC1A|DDX18	http://amigo.geneontology.org/amigo/term/GO:0071392
transforming growth factor beta receptor signaling pathway	Gene Ontology	GO:0007179	6	96	0.00227182	0.0220161	TGFB2|TP53|SMAD3|COL1A2|CITED1|FUT8	http://amigo.geneontology.org/amigo/term/GO:0007179
SH3 domain binding	Gene Ontology	GO:0017124	7	131	0.00234005	0.0226115	SKAP1|KHDRBS3|KHDRBS2|ADAM12|SHANK2|ELMO2|FUT8	http://amigo.geneontology.org/amigo/term/GO:0017124
positive regulation of bone mineralization	Gene Ontology	GO:0030501	4	39	0.00238301	0.0229243	TFAP2A|ANO6|SMAD3|KL	http://amigo.geneontology.org/amigo/term/GO:0030501
roof of mouth development	Gene Ontology	GO:0060021	5	66	0.00240401	0.0230286	TFAP2A|INHBA|PDGFRA|GABRB3|ALX4	http://amigo.geneontology.org/amigo/term/GO:0060021
ubiquitin protein ligase binding	Gene Ontology	GO:0031625	11	294	0.00246711	0.023434	TP53|FHIT|HDAC6|RAD18|PPARGC1A|SMAD3|TRIB1|CXCR4|HM13|RALA|CUL3	http://amigo.geneontology.org/amigo/term/GO:0031625
ATP	dependent microtubule motor activity, minus	end	directed	Gene Ontology	GO:0008569	3	18	0.00248158	0.023434	KIF25|DNAH6|DNAH5	http://amigo.geneontology.org/amigo/term/GO:0008569
regulation of release of sequestered calcium ion into cytosol by sarcoplasmic reticulum	Gene Ontology	GO:0010880	3	18	0.00248158	0.023434	CAMK2D|AKAP6|PDE4D	http://amigo.geneontology.org/amigo/term/GO:0010880
embryonic digestive tract morphogenesis	Gene Ontology	GO:0048557	3	18	0.00248158	0.023434	PDGFRA|FGFR2|NIPBL	http://amigo.geneontology.org/amigo/term/GO:0048557
positive regulation of macrophage derived foam cell differentiation	Gene Ontology	GO:0010744	3	18	0.00248158	0.023434	PRKCH|LPL|MSR1	http://amigo.geneontology.org/amigo/term/GO:0010744
chloride transmembrane transport	Gene Ontology	GO:1902476	6	98	0.0025049	0.0235206	GABRR1|ANO6|SLC26A3|GABRG2|GABRB3|SLC4A8	http://amigo.geneontology.org/amigo/term/GO:1902476
cell chemotaxis	Gene Ontology	GO:0060326	5	67	0.00255611	0.0239338	PDGFRA|CXCR4|ELMO2|SEMA5A|BIN2	http://amigo.geneontology.org/amigo/term/GO:0060326
polysome	Gene Ontology	GO:0005844	4	40	0.00259456	0.0240903	MYH10|MSI2|LARP4|DIS3L2	http://amigo.geneontology.org/amigo/term/GO:0005844
alpha	tubulin binding	Gene Ontology	GO:0043014	4	40	0.00259456	0.0240903	HDAC6|NCALD|PPARGC1A|SNCA	http://amigo.geneontology.org/amigo/term/GO:0043014
DNA	binding transcription repressor activity, RNA polymerase II	specific	Gene Ontology	GO:0001227	10	253	0.00262053	0.0242637	KLF12|NR3C1|BTG2|TFAP2A|PRDM5|PRDM2|MITF|IRX1|TGIF1|KLF8	http://amigo.geneontology.org/amigo/term/GO:0001227
potassium ion transport	Gene Ontology	GO:0006813	5	68	0.00271506	0.0250691	KCNQ4|KCNA4|KCNAB1|KCNN2|KCNMA1	http://amigo.geneontology.org/amigo/term/GO:0006813
bicarbonate transport	Gene Ontology	GO:0015701	4	41	0.00281864	0.0256345	SLC4A4|SLC4A7|SLC26A3|SLC4A8	http://amigo.geneontology.org/amigo/term/GO:0015701
GABA	A receptor complex	Gene Ontology	GO:1902711	3	19	0.00284571	0.0256345	GABRR1|GABRB3|GABRG2	http://amigo.geneontology.org/amigo/term/GO:1902711
protein O	linked mannosylation	Gene Ontology	GO:0035269	3	19	0.00284571	0.0256345	LARGE1|TMTC3|RXYLT1	http://amigo.geneontology.org/amigo/term/GO:0035269
membrane protein intracellular domain proteolysis	Gene Ontology	GO:0031293	3	19	0.00284571	0.0256345	SPPL2A|HM13|MBTPS1	http://amigo.geneontology.org/amigo/term/GO:0031293
protein localization to centrosome	Gene Ontology	GO:0071539	3	19	0.00284571	0.0256345	MCPH1|NEDD1|DISC1	http://amigo.geneontology.org/amigo/term/GO:0071539
regulation of peptidyl	tyrosine phosphorylation	Gene Ontology	GO:0050730	3	19	0.00284571	0.0256345	EPHA7|NRG1|PDGFC	http://amigo.geneontology.org/amigo/term/GO:0050730
GABA	A receptor activity	Gene Ontology	GO:0004890	3	19	0.00284571	0.0256345	GABRR1|GABRB3|GABRG2	http://amigo.geneontology.org/amigo/term/GO:0004890
stress fiber	Gene Ontology	GO:0001725	5	69	0.00288105	0.0258718	MYH10|LPL|NEBL|DCTN4|NOX4	http://amigo.geneontology.org/amigo/term/GO:0001725
phosphorylation	Gene Ontology	GO:0016310	6	101	0.00288761	0.0258718	PAPSS1|PAPSS2|EPHA7|PPIP5K2|NOL9|SGMS1	http://amigo.geneontology.org/amigo/term/GO:0016310
basolateral plasma membrane	Gene Ontology	GO:0016323	9	216	0.00302049	0.0269521	SLC40A1|SLCO4C1|ADCY8|MEGF11|ATP1B1|SLC4A4|SLC4A7|HEPH|CDH2	http://amigo.geneontology.org/amigo/term/GO:0016323
platelet activation	Gene Ontology	GO:0030168	6	102	0.00302441	0.0269521	PRKCH|F8|GNA14|COL1A2|NRG1|TYRO3	http://amigo.geneontology.org/amigo/term/GO:0030168
negative regulation of ERK1 and ERK2 cascade	Gene Ontology	GO:0070373	5	70	0.00305424	0.0270849	WNK2|PTPN2|FBLN1|NAF1|SPRY4	http://amigo.geneontology.org/amigo/term/GO:0070373
branching involved in ureteric bud morphogenesis	Gene Ontology	GO:0001658	4	42	0.0030556	0.0270849	CITED1|GPC3|FGF2|FAT4	http://amigo.geneontology.org/amigo/term/GO:0001658
regulation of GTPase activity	Gene Ontology	GO:0043087	5	71	0.00323482	0.0283506	CHN2|EPHA5|ARHGAP15|PRKG1|PLXNA2	http://amigo.geneontology.org/amigo/term/GO:0043087
signal transduction involved in regulation of gene expression	Gene Ontology	GO:0023019	3	20	0.00324105	0.0283506	PDGFRA|TBXT|SMAD3	http://amigo.geneontology.org/amigo/term/GO:0023019
protein tetramerization	Gene Ontology	GO:0051262	3	20	0.00324105	0.0283506	TP63|TP53|SNCA	http://amigo.geneontology.org/amigo/term/GO:0051262
vasodilation	Gene Ontology	GO:0042311	3	20	0.00324105	0.0283506	AGTR2|EDNRB|ATG5	http://amigo.geneontology.org/amigo/term/GO:0042311
axonal fasciculation	Gene Ontology	GO:0007413	3	20	0.00324105	0.0283506	SEMA3A|CNTN4|SEMA5A	http://amigo.geneontology.org/amigo/term/GO:0007413
positive chemotaxis	Gene Ontology	GO:0050918	4	43	0.00330581	0.0286614	NTF3|COLEC10|SEMA5A|FGF2	http://amigo.geneontology.org/amigo/term/GO:0050918
G protein	coupled peptide receptor activity	Gene Ontology	GO:0008528	4	43	0.00330581	0.0286614	CALCR|RXFP2|PTH2R|FSHR	http://amigo.geneontology.org/amigo/term/GO:0008528
protein dimerization activity	Gene Ontology	GO:0046983	7	140	0.00332821	0.0286614	MYCN|E2F3|ADCY8|EBF1|MITF|PPP3CA|PPP3CB	http://amigo.geneontology.org/amigo/term/GO:0046983
negative regulation of exocytosis	Gene Ontology	GO:0045920	2	5	0.00343179	0.0286614	IL1RAPL1|SNCA	http://amigo.geneontology.org/amigo/term/GO:0045920
branchiomotor neuron axon guidance	Gene Ontology	GO:0021785	2	5	0.00343179	0.0286614	SEMA3A|MYCBP2	http://amigo.geneontology.org/amigo/term/GO:0021785
negative regulation of transporter activity	Gene Ontology	GO:0032410	2	5	0.00343179	0.0286614	NDFIP1|SNCA	http://amigo.geneontology.org/amigo/term/GO:0032410
serine C	palmitoyltransferase activity	Gene Ontology	GO:0004758	2	5	0.00343179	0.0286614	SPTLC3|SPTLC1	http://amigo.geneontology.org/amigo/term/GO:0004758
parkin	mediated stimulation of mitophagy in response to mitochondrial depolarization	Gene Ontology	GO:0061734	2	5	0.00343179	0.0286614	OPTN|HDAC6	http://amigo.geneontology.org/amigo/term/GO:0061734
branching morphogenesis of a nerve	Gene Ontology	GO:0048755	2	5	0.00343179	0.0286614	EPHA7|FGFR2	http://amigo.geneontology.org/amigo/term/GO:0048755
serine C	palmitoyltransferase complex	Gene Ontology	GO:0017059	2	5	0.00343179	0.0286614	SPTLC3|SPTLC1	http://amigo.geneontology.org/amigo/term/GO:0017059
positive regulation of synaptic vesicle clustering	Gene Ontology	GO:2000809	2	5	0.00343179	0.0286614	CDH2|MAGI2	http://amigo.geneontology.org/amigo/term/GO:2000809
negative regulation of cell volume	Gene Ontology	GO:0045794	2	5	0.00343179	0.0286614	ANO6|KCNMA1	http://amigo.geneontology.org/amigo/term/GO:0045794
dichotomous subdivision of terminal units involved in salivary gland branching	Gene Ontology	GO:0060666	2	5	0.00343179	0.0286614	SEMA3A|SEMA3C	http://amigo.geneontology.org/amigo/term/GO:0060666
regulation of cell cycle G2/M phase transition	Gene Ontology	GO:1902749	2	5	0.00343179	0.0286614	NEK10|TP53	http://amigo.geneontology.org/amigo/term/GO:1902749
negative regulation of B cell differentiation	Gene Ontology	GO:0045578	2	5	0.00343179	0.0286614	INHBA|SFRP1	http://amigo.geneontology.org/amigo/term/GO:0045578
calcineurin complex	Gene Ontology	GO:0005955	2	5	0.00343179	0.0286614	PPP3CA|PPP3CB	http://amigo.geneontology.org/amigo/term/GO:0005955
calmodulin	dependent protein phosphatase activity	Gene Ontology	GO:0033192	2	5	0.00343179	0.0286614	PPP3CA|PPP3CB	http://amigo.geneontology.org/amigo/term/GO:0033192
catalytic activity	Gene Ontology	GO:0003824	4	44	0.0035696	0.0295894	LANCL2|FHIT|ISOC1|OLFM4	http://amigo.geneontology.org/amigo/term/GO:0003824
response to cytokine	Gene Ontology	GO:0034097	4	44	0.0035696	0.0295894	BCL2L1|CITED1|DDOST|PPP3CB	http://amigo.geneontology.org/amigo/term/GO:0034097
tertiary granule membrane	Gene Ontology	GO:0070821	5	73	0.00361883	0.0295965	FCAR|CD47|DLC1|ANO6|PLD1	http://amigo.geneontology.org/amigo/term/GO:0070821
negative regulation of blood vessel endothelial cell migration	Gene Ontology	GO:0043537	3	21	0.0036684	0.0295965	NRG1|AGTR2|FGF2	http://amigo.geneontology.org/amigo/term/GO:0043537
cytoplasmic dynein complex	Gene Ontology	GO:0005868	3	21	0.0036684	0.0295965	DYNLRB2|DLC1|DCTN4	http://amigo.geneontology.org/amigo/term/GO:0005868
anion:anion antiporter activity	Gene Ontology	GO:0015301	3	21	0.0036684	0.0295965	SLC4A4|SLC26A3|SLC4A8	http://amigo.geneontology.org/amigo/term/GO:0015301
melanocyte differentiation	Gene Ontology	GO:0030318	3	21	0.0036684	0.0295965	MITF|CITED1|EDNRB	http://amigo.geneontology.org/amigo/term/GO:0030318
positive regulation of endocytosis	Gene Ontology	GO:0045807	3	21	0.0036684	0.0295965	PPP3CA|GPC3|SNCA	http://amigo.geneontology.org/amigo/term/GO:0045807
brain morphogenesis	Gene Ontology	GO:0048854	3	21	0.0036684	0.0295965	SPEF2|CDH2|SHANK2	http://amigo.geneontology.org/amigo/term/GO:0048854
cGMP	mediated signaling	Gene Ontology	GO:0019934	3	21	0.0036684	0.0295965	PDE3A|EDNRB|PRKG1	http://amigo.geneontology.org/amigo/term/GO:0019934
regulation of smoothened signaling pathway	Gene Ontology	GO:0008589	3	21	0.0036684	0.0295965	FGFR2|FBXL17|RORA	http://amigo.geneontology.org/amigo/term/GO:0008589
regulation of AMPA receptor activity	Gene Ontology	GO:2000311	3	21	0.0036684	0.0295965	SHISA6|CACNG3|SHANK2	http://amigo.geneontology.org/amigo/term/GO:2000311
actin binding	Gene Ontology	GO:0003779	10	266	0.00369007	0.0296509	MYH10|EPB41L2|NCALD|CXCR4|ADCY8|KCNMA1|HDAC6|LPL|SNCA|SETD3	http://amigo.geneontology.org/amigo/term/GO:0003779
spermatogenesis	Gene Ontology	GO:0007283	13	404	0.00369298	0.0296509	BCL2L1|TP63|SPEF2|SPATA16|SLCO4C1|RAD21L1|KATNAL1|PGM3|SHISA6|TYRO3|FSHR|CSNK2A2|SPATA5	http://amigo.geneontology.org/amigo/term/GO:0007283
protein serine/threonine kinase activity	Gene Ontology	GO:0004674	12	357	0.0037151	0.0297566	PRKCH|RPS6KA5|CAMK2D|GRK5|CSNK2A2|WNK2|DYRK2|MAPK4|NEK10|DAPK2|BCR|TAOK3	http://amigo.geneontology.org/amigo/term/GO:0004674
protein stabilization	Gene Ontology	GO:0050821	8	183	0.00383614	0.0305787	TP53|PPARGC1A|ATP1B1|SMAD3|CDC37|MTMR8|TRIM44|DSG1	http://amigo.geneontology.org/amigo/term/GO:0050821
neurogenesis	Gene Ontology	GO:0022008	4	45	0.00384732	0.0305945	NAV3|CXCR4|RYK|FAT4	http://amigo.geneontology.org/amigo/term/GO:0022008
calcium ion transport	Gene Ontology	GO:0006816	5	75	0.00403447	0.0320061	PPP3CA|CDH23|VDR|SLN|CACNG3	http://amigo.geneontology.org/amigo/term/GO:0006816
embryo development ending in birth or egg hatching	Gene Ontology	GO:0009792	3	22	0.00412854	0.0323743	SCEL|TGFB2|NR5A2	http://amigo.geneontology.org/amigo/term/GO:0009792
calcium ion homeostasis	Gene Ontology	GO:0055074	3	22	0.00412854	0.0323743	SNCA|VDR|KL	http://amigo.geneontology.org/amigo/term/GO:0055074
gastrulation	Gene Ontology	GO:0007369	3	22	0.00412854	0.0323743	TP53|EXT1|CUL3	http://amigo.geneontology.org/amigo/term/GO:0007369
negative regulation of fat cell differentiation	Gene Ontology	GO:0045599	4	46	0.00413931	0.0323743	ASXL1|BBS12|RORA|SMAD3	http://amigo.geneontology.org/amigo/term/GO:0045599
non	motile cilium assembly	Gene Ontology	GO:1905515	4	46	0.00413931	0.0323743	RPGRIP1|DISC1|TBC1D32|TTC8	http://amigo.geneontology.org/amigo/term/GO:1905515
interleukin	12	mediated signaling pathway	Gene Ontology	GO:0035722	4	46	0.00413931	0.0323743	IFNG|PLCB1|LPL|RALA	http://amigo.geneontology.org/amigo/term/GO:0035722
cytokine activity	Gene Ontology	GO:0005125	8	186	0.00421184	0.0328643	BMP5|IFNG|TGFB2|INHBA|FASLG|TNFRSF11B|NRG1|FGF2	http://amigo.geneontology.org/amigo/term/GO:0005125
integral component of cytoplasmic side of endoplasmic reticulum membrane	Gene Ontology	GO:0071458	2	6	0.00453619	0.0341138	SPPL2A|HM13	http://amigo.geneontology.org/amigo/term/GO:0071458
regulation of presynaptic membrane potential	Gene Ontology	GO:0099505	2	6	0.00453619	0.0341138	GABRR1|GRIK3	http://amigo.geneontology.org/amigo/term/GO:0099505
regulation of intrinsic apoptotic signaling pathway	Gene Ontology	GO:2001242	2	6	0.00453619	0.0341138	DAPK2|SGMS1	http://amigo.geneontology.org/amigo/term/GO:2001242
equilibrioception	Gene Ontology	GO:0050957	2	6	0.00453619	0.0341138	CDH23|PCDH15	http://amigo.geneontology.org/amigo/term/GO:0050957
leucine catabolic process	Gene Ontology	GO:0006552	2	6	0.00453619	0.0341138	AUH|HMGCLL1	http://amigo.geneontology.org/amigo/term/GO:0006552
neuron recognition	Gene Ontology	GO:0008038	2	6	0.00453619	0.0341138	CNTNAP2|CXCR4	http://amigo.geneontology.org/amigo/term/GO:0008038
endocardial cushion formation	Gene Ontology	GO:0003272	2	6	0.00453619	0.0341138	BMP5|ROBO2	http://amigo.geneontology.org/amigo/term/GO:0003272
hemoglobin biosynthetic process	Gene Ontology	GO:0042541	2	6	0.00453619	0.0341138	INHBA|ALAS2	http://amigo.geneontology.org/amigo/term/GO:0042541
asymmetric synapse	Gene Ontology	GO:0032279	2	6	0.00453619	0.0341138	GRM7|SLC4A8	http://amigo.geneontology.org/amigo/term/GO:0032279
heparan sulfate proteoglycan biosynthetic process, enzymatic modification	Gene Ontology	GO:0015015	2	6	0.00453619	0.0341138	HS2ST1|HS6ST2	http://amigo.geneontology.org/amigo/term/GO:0015015
positive regulation of long	term synaptic depression	Gene Ontology	GO:1900454	2	6	0.00453619	0.0341138	ADCY8|CBLN1	http://amigo.geneontology.org/amigo/term/GO:1900454
3',5'	cyclic	nucleotide phosphodiesterase activity	Gene Ontology	GO:0004114	2	6	0.00453619	0.0341138	PDE4D|PDE10A	http://amigo.geneontology.org/amigo/term/GO:0004114
prostate epithelial cord arborization involved in prostate glandular acinus morphogenesis	Gene Ontology	GO:0060527	2	6	0.00453619	0.0341138	SFRP1|FGFR2	http://amigo.geneontology.org/amigo/term/GO:0060527
negative regulation of synapse assembly	Gene Ontology	GO:0051964	2	6	0.00453619	0.0341138	EPHA7|ROBO2	http://amigo.geneontology.org/amigo/term/GO:0051964
sphingomyelin biosynthetic process	Gene Ontology	GO:0006686	2	6	0.00453619	0.0341138	SGMS1|SPTLC1	http://amigo.geneontology.org/amigo/term/GO:0006686
coreceptor activity involved in Wnt signaling pathway, planar cell polarity pathway	Gene Ontology	GO:1904929	2	6	0.00453619	0.0341138	RYK|GPC6	http://amigo.geneontology.org/amigo/term/GO:1904929
protein transport	Gene Ontology	GO:0015031	11	320	0.00456566	0.0342579	BET1|SNX7|ASTN2|SELENBP1|DOP1A|CCDC91|TTC8|AP5S1|LRP1B|ANKRD50|CMTM6	http://amigo.geneontology.org/amigo/term/GO:0015031
protein dephosphorylation	Gene Ontology	GO:0006470	7	149	0.00460656	0.034295	PTPRT|PTPRG|PTPRD|PPP1R12A|BDP1|PPP3CA|PPP3CB	http://amigo.geneontology.org/amigo/term/GO:0006470
neuronal stem cell population maintenance	Gene Ontology	GO:0097150	3	23	0.00462219	0.034295	MCPH1|MMP24|CDH2	http://amigo.geneontology.org/amigo/term/GO:0097150
glucuronosyltransferase activity	Gene Ontology	GO:0015020	3	23	0.00462219	0.034295	LARGE1|EXT2|EXT1	http://amigo.geneontology.org/amigo/term/GO:0015020
ionotropic glutamate receptor signaling pathway	Gene Ontology	GO:0035235	3	23	0.00462219	0.034295	GRIK3|GRID1|GRIA4	http://amigo.geneontology.org/amigo/term/GO:0035235
response to interferon	gamma	Gene Ontology	GO:0034341	3	23	0.00462219	0.034295	CITED1|VDR|SNCA	http://amigo.geneontology.org/amigo/term/GO:0034341
neural tube closure	Gene Ontology	GO:0001843	5	78	0.00472028	0.0349448	COBL|TGFB2|DLC1|RALA|TBXT	http://amigo.geneontology.org/amigo/term/GO:0001843
cell junction	Gene Ontology	GO:0030054	8	190	0.00475612	0.0350595	PDGFRA|EPB41L2|LPL|PKP4|BIN2|CXCR4|CDH2|CDH6	http://amigo.geneontology.org/amigo/term/GO:0030054
chloride channel complex	Gene Ontology	GO:0034707	4	48	0.00476742	0.0350595	GABRR1|ANO6|GABRB3|GABRG2	http://amigo.geneontology.org/amigo/term/GO:0034707
phosphatidic acid biosynthetic process	Gene Ontology	GO:0006654	4	48	0.00476742	0.0350595	PLA2G4A|GPAT4|AGPAT3|PLD1	http://amigo.geneontology.org/amigo/term/GO:0006654
cellular response to hypoxia	Gene Ontology	GO:0071456	6	114	0.00506824	0.0371894	SFRP1|TP53|RORA|PPARGC1A|NDNF|KCNK2	http://amigo.geneontology.org/amigo/term/GO:0071456
kinesin complex	Gene Ontology	GO:0005871	4	49	0.0051042	0.0372573	KIF25|DISC1|KIF26A|KIF26B	http://amigo.geneontology.org/amigo/term/GO:0005871
nucleolus	Gene Ontology	GO:0005730	21	839	0.00511111	0.0372573	XPO1|MYCN|SMG6|TP53|GNL3L|RRP1|SELENBP1|DDX53|NOVA1|SMC2|DDX18|PRDM5|GTF3C1|NOL9|PPP1R12A|UTP20|MOB2|GPATCH2|MAGED2|ADAD1|NOX4	http://amigo.geneontology.org/amigo/term/GO:0005730
intrinsic apoptotic signaling pathway by p53 class mediator	Gene Ontology	GO:0072332	3	24	0.00515001	0.037377	POU4F1|TP53|FHIT	http://amigo.geneontology.org/amigo/term/GO:0072332
calcium channel complex	Gene Ontology	GO:0034704	3	24	0.00515001	0.037377	AKAP6|PDE4D|PKD2L1	http://amigo.geneontology.org/amigo/term/GO:0034704
regulation of G2/M transition of mitotic cell cycle	Gene Ontology	GO:0010389	5	80	0.00522107	0.0376461	KCNH5|NEDD1|CEP76|DLC1|CEP72	http://amigo.geneontology.org/amigo/term/GO:0010389
positive regulation of JNK cascade	Gene Ontology	GO:0046330	5	80	0.00522107	0.0376461	SEMA3A|PLCB1|RASGRP1|SH3RF3|TAOK3	http://amigo.geneontology.org/amigo/term/GO:0046330
fibroblast growth factor receptor signaling pathway	Gene Ontology	GO:0008543	5	80	0.00522107	0.0376461	FGF2|FAT4|FGFR2|ANOS1|KL	http://amigo.geneontology.org/amigo/term/GO:0008543
calcium ion transmembrane transport	Gene Ontology	GO:0070588	6	115	0.00527521	0.0379541	STIM2|ANO6|SLC24A2|GPM6A|PKD2L1|CACNG3	http://amigo.geneontology.org/amigo/term/GO:0070588
neuron development	Gene Ontology	GO:0048666	4	50	0.00545654	0.0390895	TENM3|THOC2|EPHA5|TGFB2	http://amigo.geneontology.org/amigo/term/GO:0048666
positive regulation of inflammatory response	Gene Ontology	GO:0050729	5	81	0.00548506	0.0392093	IFNG|NAF1|CD47|LPL|SNCA	http://amigo.geneontology.org/amigo/term/GO:0050729
perikaryon	Gene Ontology	GO:0043204	7	155	0.00564425	0.0398736	HDAC6|GRIK3|KCNAB1|ASTN2|CNTNAP2|CTNND2|PDE10A	http://amigo.geneontology.org/amigo/term/GO:0043204
retina layer formation	Gene Ontology	GO:0010842	3	25	0.00571265	0.0398736	TFAP2A|MEGF11|FJX1	http://amigo.geneontology.org/amigo/term/GO:0010842
positive regulation of focal adhesion assembly	Gene Ontology	GO:0051894	3	25	0.00571265	0.0398736	NRG1|SFRP1|SMAD3	http://amigo.geneontology.org/amigo/term/GO:0051894
GPI	linked ephrin receptor activity	Gene Ontology	GO:0005004	2	7	0.00578192	0.0398736	EPHA7|EPHA5	http://amigo.geneontology.org/amigo/term/GO:0005004
relaxation of vascular associated smooth muscle	Gene Ontology	GO:0060087	2	7	0.00578192	0.0398736	PRKG1|KCNMA1	http://amigo.geneontology.org/amigo/term/GO:0060087
positive regulation of cholesterol storage	Gene Ontology	GO:0010886	2	7	0.00578192	0.0398736	LPL|MSR1	http://amigo.geneontology.org/amigo/term/GO:0010886
lipoprotein particle binding	Gene Ontology	GO:0071813	2	7	0.00578192	0.0398736	CDH13|LPL	http://amigo.geneontology.org/amigo/term/GO:0071813
negative regulation of macrophage differentiation	Gene Ontology	GO:0045650	2	7	0.00578192	0.0398736	PTPN2|INHBA	http://amigo.geneontology.org/amigo/term/GO:0045650
locomotion involved in locomotory behavior	Gene Ontology	GO:0031987	2	7	0.00578192	0.0398736	PPP3CB|ADGRL3	http://amigo.geneontology.org/amigo/term/GO:0031987
stem cell division	Gene Ontology	GO:0017145	2	7	0.00578192	0.0398736	THOC2|CUL3	http://amigo.geneontology.org/amigo/term/GO:0017145
generation of neurons	Gene Ontology	GO:0048699	2	7	0.00578192	0.0398736	THOC2|TGFB2	http://amigo.geneontology.org/amigo/term/GO:0048699
embryonic axis specification	Gene Ontology	GO:0000578	2	7	0.00578192	0.0398736	COBL|CITED1	http://amigo.geneontology.org/amigo/term/GO:0000578
aspartic endopeptidase activity, intramembrane cleaving	Gene Ontology	GO:0042500	2	7	0.00578192	0.0398736	SPPL2A|HM13	http://amigo.geneontology.org/amigo/term/GO:0042500
positive regulation of potassium ion import across plasma membrane	Gene Ontology	GO:1903288	2	7	0.00578192	0.0398736	WNK2|ATP1B1	http://amigo.geneontology.org/amigo/term/GO:1903288
adenylate cyclase	inhibiting G protein	coupled glutamate receptor signaling pathway	Gene Ontology	GO:0007196	2	7	0.00578192	0.0398736	GRIK3|GRM7	http://amigo.geneontology.org/amigo/term/GO:0007196
DNA	binding transcription activator activity	Gene Ontology	GO:0001216	2	7	0.00578192	0.0398736	ZNF341|E2F3	http://amigo.geneontology.org/amigo/term/GO:0001216
trigeminal nerve development	Gene Ontology	GO:0021559	2	7	0.00578192	0.0398736	TFAP2A|POU4F1	http://amigo.geneontology.org/amigo/term/GO:0021559
cytoplasmic vesicle	Gene Ontology	GO:0031410	10	285	0.00584534	0.0401444	NTF3|ADAMTS1|CXCR4|ADGRL4|ADGRF5|SLC4A7|PKD2L1|CXXC4|FGFR2|DAPK2	http://amigo.geneontology.org/amigo/term/GO:0031410
chemotaxis	Gene Ontology	GO:0006935	6	119	0.00616534	0.0422549	PLD1|ANOS1|CXCR4|NRG1|FGF2|RALA	http://amigo.geneontology.org/amigo/term/GO:0006935
positive regulation of stress fiber assembly	Gene Ontology	GO:0051496	4	52	0.00620916	0.0424676	CD47|SFRP1|NOX4|SMAD3	http://amigo.geneontology.org/amigo/term/GO:0051496
phosphatidylinositol phospholipase C activity	Gene Ontology	GO:0004435	3	26	0.00631068	0.0428096	PLCB1|PLCB4|CHRM3	http://amigo.geneontology.org/amigo/term/GO:0004435
poly(U) RNA binding	Gene Ontology	GO:0008266	3	26	0.00631068	0.0428096	MSI2|DIS3L2|KHDRBS2	http://amigo.geneontology.org/amigo/term/GO:0008266
negative regulation of Ras protein signal transduction	Gene Ontology	GO:0046580	3	26	0.00631068	0.0428096	TGFB2|RASA2|SPRY4	http://amigo.geneontology.org/amigo/term/GO:0046580
AMPA glutamate receptor complex	Gene Ontology	GO:0032281	3	26	0.00631068	0.0428096	SHISA6|CACNG3|GRIA4	http://amigo.geneontology.org/amigo/term/GO:0032281
multicellular organism growth	Gene Ontology	GO:0035264	5	84	0.00633338	0.0428761	UNC79|SLITRK1|TP53|PDE4D|ANKRD11	http://amigo.geneontology.org/amigo/term/GO:0035264
cellular response to cAMP	Gene Ontology	GO:0071320	4	53	0.00661004	0.0444686	HCN1|AKAP6|SLC26A3|NOX4	http://amigo.geneontology.org/amigo/term/GO:0071320
response to hypoxia	Gene Ontology	GO:0001666	7	160	0.00663495	0.0444686	TGFB2|KCNMA1|ATP1B1|ALAS2|NOX4|CXCR4|SMAD3	http://amigo.geneontology.org/amigo/term/GO:0001666
BMP signaling pathway	Gene Ontology	GO:0030509	5	85	0.0066355	0.0444686	RGMB|BMP5|ZFYVE16|TGFB2|SMAD3	http://amigo.geneontology.org/amigo/term/GO:0030509
spindle pole	Gene Ontology	GO:0000922	6	121	0.00664921	0.0444708	CEP128|NEDD1|KATNAL1|PKP4|DCTN4|CUL3	http://amigo.geneontology.org/amigo/term/GO:0000922
negative regulation of apoptotic process	Gene Ontology	GO:0043066	14	487	0.00681766	0.0452791	GRK5|RXFP2|SFRP1|TP53|SLC40A1|TFAP2A|ATG5|PDE3A|BCL11B|BCL2L1|SNCA|ANXA5|EDNRB|SMAD3	http://amigo.geneontology.org/amigo/term/GO:0043066
ionotropic glutamate receptor binding	Gene Ontology	GO:0035255	3	27	0.00694465	0.0452791	SHISA6|CACNG3|SHANK2	http://amigo.geneontology.org/amigo/term/GO:0035255
bone morphogenesis	Gene Ontology	GO:0060349	3	27	0.00694465	0.0452791	TFAP2A|FGFR2|TBXT	http://amigo.geneontology.org/amigo/term/GO:0060349
coronary vasculature development	Gene Ontology	GO:0060976	3	27	0.00694465	0.0452791	MYH10|GPC3|PCSK5	http://amigo.geneontology.org/amigo/term/GO:0060976
ribosome biogenesis	Gene Ontology	GO:0042254	3	27	0.00694465	0.0452791	XPO1|NAF1|GNL3L	http://amigo.geneontology.org/amigo/term/GO:0042254
dynein light intermediate chain binding	Gene Ontology	GO:0051959	3	27	0.00694465	0.0452791	DNAH6|DLC1|DNAH5	http://amigo.geneontology.org/amigo/term/GO:0051959
embryonic pattern specification	Gene Ontology	GO:0009880	3	27	0.00694465	0.0452791	FGFR2|MEIS1|SMAD3	http://amigo.geneontology.org/amigo/term/GO:0009880
voltage	gated calcium channel complex	Gene Ontology	GO:0005891	3	27	0.00694465	0.0452791	PDE4B|CACNG3|PDE4D	http://amigo.geneontology.org/amigo/term/GO:0005891
positive regulation of phosphatidylinositol 3	kinase signaling	Gene Ontology	GO:0014068	5	86	0.00694757	0.0452791	PDGFRA|NTF3|TGFB2|PDGFC|FSHR	http://amigo.geneontology.org/amigo/term/GO:0014068
symporter activity	Gene Ontology	GO:0015293	4	54	0.00702769	0.0452791	SLC5A8|SLC4A4|SLC24A2|SLC6A14	http://amigo.geneontology.org/amigo/term/GO:0015293
pyridoxal phosphate binding	Gene Ontology	GO:0030170	4	54	0.00702769	0.0452791	PSAT1|ALAS2|SPTLC3|SPTLC1	http://amigo.geneontology.org/amigo/term/GO:0030170
response to ischemia	Gene Ontology	GO:0002931	4	54	0.00702769	0.0452791	RNLS|TP53|PPARGC1A|NDNF	http://amigo.geneontology.org/amigo/term/GO:0002931
growth factor activity	Gene Ontology	GO:0008083	7	162	0.0070654	0.0452791	BMP5|NTF3|TGFB2|INHBA|PDGFC|NRG1|FGF2	http://amigo.geneontology.org/amigo/term/GO:0008083
transcription coactivator activity	Gene Ontology	GO:0003713	9	248	0.0071072	0.0452791	ASXL1|MED30|PCBD1|PPARGC1A|SUPT3H|POU4F1|TDRD3|SETD3|CITED1	http://amigo.geneontology.org/amigo/term/GO:0003713
guanyl	nucleotide exchange factor activity	Gene Ontology	GO:0005085	6	123	0.00716004	0.0452791	RASGRP1|RALGPS2|DOCK7|MYCBP2|DOCK10|BCR	http://amigo.geneontology.org/amigo/term/GO:0005085
inorganic cation transmembrane transport	Gene Ontology	GO:0098662	2	8	0.0071651	0.0452791	ABCC9|PKD2L1	http://amigo.geneontology.org/amigo/term/GO:0098662
cellular response to histamine	Gene Ontology	GO:0071420	2	8	0.0071651	0.0452791	GABRG2|GABRB3	http://amigo.geneontology.org/amigo/term/GO:0071420
pharyngeal arch artery morphogenesis	Gene Ontology	GO:0061626	2	8	0.0071651	0.0452791	TGFB2|ADGRF5	http://amigo.geneontology.org/amigo/term/GO:0061626
positive regulation of fibroblast apoptotic process	Gene Ontology	GO:2000271	2	8	0.0071651	0.0452791	TP63|SFRP1	http://amigo.geneontology.org/amigo/term/GO:2000271
MDM2/MDM4 family protein binding	Gene Ontology	GO:0097371	2	8	0.0071651	0.0452791	TP63|TP53	http://amigo.geneontology.org/amigo/term/GO:0097371
regulation of cysteine	type endopeptidase activity involved in apoptotic process	Gene Ontology	GO:0043281	2	8	0.0071651	0.0452791	EPHA7|TP63	http://amigo.geneontology.org/amigo/term/GO:0043281
cell	cell adhesion mediated by cadherin	Gene Ontology	GO:0044331	2	8	0.0071651	0.0452791	MMP24|CDH2	http://amigo.geneontology.org/amigo/term/GO:0044331
regulation of chemotaxis	Gene Ontology	GO:0050920	2	8	0.0071651	0.0452791	PDGFRA|CXCR4	http://amigo.geneontology.org/amigo/term/GO:0050920
regulation of axon guidance	Gene Ontology	GO:1902667	2	8	0.0071651	0.0452791	ZSWIM6|MYCBP2	http://amigo.geneontology.org/amigo/term/GO:1902667
glycosphingolipid biosynthetic process	Gene Ontology	GO:0006688	2	8	0.0071651	0.0452791	LARGE1|ST8SIA1	http://amigo.geneontology.org/amigo/term/GO:0006688
positive regulation of execution phase of apoptosis	Gene Ontology	GO:1900119	2	8	0.0071651	0.0452791	TP53|DLC1	http://amigo.geneontology.org/amigo/term/GO:1900119
regulation of cell communication by electrical coupling involved in cardiac conduction	Gene Ontology	GO:1901844	2	8	0.0071651	0.0452791	CAMK2D|PDE4D	http://amigo.geneontology.org/amigo/term/GO:1901844
phosphatidylinositol	mediated signaling	Gene Ontology	GO:0048015	4	55	0.00746241	0.0468904	PLCB1|PDGFRA|PIRT|PLCB4	http://amigo.geneontology.org/amigo/term/GO:0048015
extracellular vesicle	Gene Ontology	GO:1903561	4	55	0.00746241	0.0468904	EDIL3|GPM6A|GRIA4|ATP1B1	http://amigo.geneontology.org/amigo/term/GO:1903561
copper ion binding	Gene Ontology	GO:0005507	4	55	0.00746241	0.0468904	F8|HEPH|TP53|SNCA	http://amigo.geneontology.org/amigo/term/GO:0005507
hair follicle morphogenesis	Gene Ontology	GO:0031069	3	28	0.00761507	0.0475798	TP63|TGFB2|FGFR2	http://amigo.geneontology.org/amigo/term/GO:0031069
negative regulation of fibroblast proliferation	Gene Ontology	GO:0048147	3	28	0.00761507	0.0475798	AGTR2|SFRP1|TP53	http://amigo.geneontology.org/amigo/term/GO:0048147
podosome	Gene Ontology	GO:0002102	3	28	0.00761507	0.0475798	LPL|SVIL|BIN2	http://amigo.geneontology.org/amigo/term/GO:0002102
actin filament binding	Gene Ontology	GO:0051015	8	208	0.00789906	0.0492617	MYH10|SVIL|NEBL|ARPC1B|LPL|MYO16|GAS2|CTNNA3	http://amigo.geneontology.org/amigo/term/GO:0051015
retina development in camera	type eye	Gene Ontology	GO:0060041	4	56	0.00791445	0.0492653	MYH10|SLC4A4|TUB|RPGRIP1	http://amigo.geneontology.org/amigo/term/GO:0060041
protein tyrosine kinase activity	Gene Ontology	GO:0004713	5	89	0.00794508	0.0492714	EPHA7|DYRK2|FGFR2|RYK|TYRO3	http://amigo.geneontology.org/amigo/term/GO:0004713
Z disc	Gene Ontology	GO:0030018	6	127	0.00826585	0.050759	NEBL|PPP1R12A|PPP3CA|PPP3CB|PDE4B|KCNN2	http://amigo.geneontology.org/amigo/term/GO:0030018
positive regulation of peptidyl	serine phosphorylation	Gene Ontology	GO:0033138	5	90	0.00829856	0.050759	HDAC6|CALCR|NTF3|DOCK7|SNCA	http://amigo.geneontology.org/amigo/term/GO:0033138
positive regulation of synaptic transmission, glutamatergic	Gene Ontology	GO:0051968	3	29	0.00832239	0.050759	TSHZ3|CACNG3|SHANK2	http://amigo.geneontology.org/amigo/term/GO:0051968
cation transport	Gene Ontology	GO:0006812	3	29	0.00832239	0.050759	ANO6|ATP10D|PKD2L1	http://amigo.geneontology.org/amigo/term/GO:0006812
embryonic hindlimb morphogenesis	Gene Ontology	GO:0035116	3	29	0.00832239	0.050759	TP63|GPC3|ALX4	http://amigo.geneontology.org/amigo/term/GO:0035116
metanephros development	Gene Ontology	GO:0001656	3	29	0.00832239	0.050759	CITED1|ROBO2|NIPBL	http://amigo.geneontology.org/amigo/term/GO:0001656
intrinsic apoptotic signaling pathway in response to DNA damage by p53 class mediator	Gene Ontology	GO:0042771	3	29	0.00832239	0.050759	TP63|DYRK2|TP53	http://amigo.geneontology.org/amigo/term/GO:0042771
regulation of Rho protein signal transduction	Gene Ontology	GO:0035023	3	29	0.00832239	0.050759	DLC1|BCR|RASGRF2	http://amigo.geneontology.org/amigo/term/GO:0035023
sperm midpiece	Gene Ontology	GO:0097225	3	29	0.00832239	0.050759	SPEF2|SLC26A3|FSIP2	http://amigo.geneontology.org/amigo/term/GO:0097225
odontogenesis of dentin	containing tooth	Gene Ontology	GO:0042475	4	57	0.00838411	0.0508974	TP63|PDGFRA|ANKRD11|BCL11B	http://amigo.geneontology.org/amigo/term/GO:0042475
inner ear morphogenesis	Gene Ontology	GO:0042472	4	57	0.00838411	0.0508974	TFAP2A|KCNQ4|FGFR2|BCR	http://amigo.geneontology.org/amigo/term/GO:0042472
outward rectifier potassium channel activity	Gene Ontology	GO:0015271	2	9	0.00868195	0.0508974	KCNT2|KCNK2	http://amigo.geneontology.org/amigo/term/GO:0015271
non	membrane spanning protein tyrosine phosphatase activity	Gene Ontology	GO:0004726	2	9	0.00868195	0.0508974	PTPN2|BDP1	http://amigo.geneontology.org/amigo/term/GO:0004726
adaptive thermogenesis	Gene Ontology	GO:1990845	2	9	0.00868195	0.0508974	THADA|PPARGC1A	http://amigo.geneontology.org/amigo/term/GO:1990845
negative regulation of osteoblast proliferation	Gene Ontology	GO:0033689	2	9	0.00868195	0.0508974	SFRP1|SMAD3	http://amigo.geneontology.org/amigo/term/GO:0033689
membrane hyperpolarization	Gene Ontology	GO:0060081	2	9	0.00868195	0.0508974	SLC26A3|KCNQ3	http://amigo.geneontology.org/amigo/term/GO:0060081
postsynaptic modulation of chemical synaptic transmission	Gene Ontology	GO:0099170	2	9	0.00868195	0.0508974	PPP3CA|PLCB1	http://amigo.geneontology.org/amigo/term/GO:0099170
negative regulation of lipid storage	Gene Ontology	GO:0010888	2	9	0.00868195	0.0508974	ASXL1|PTPN2	http://amigo.geneontology.org/amigo/term/GO:0010888
		Gene Ontology	GO:0010870	2	9	0.00868195	0.0508974	IFNG|HDAC6	http://amigo.geneontology.org/amigo/term/GO:0010870
opsonization	Gene Ontology	GO:0008228	2	9	0.00868195	0.0508974	CD47|MBL2	http://amigo.geneontology.org/amigo/term/GO:0008228
glomerular visceral epithelial cell development	Gene Ontology	GO:0072015	2	9	0.00868195	0.0508974	ASXL1|MAGI2	http://amigo.geneontology.org/amigo/term/GO:0072015
bone marrow development	Gene Ontology	GO:0048539	2	9	0.00868195	0.0508974	ASXL1|TP53	http://amigo.geneontology.org/amigo/term/GO:0048539
Golgi trans cisterna	Gene Ontology	GO:0000138	2	9	0.00868195	0.0508974	BET1|SGMS1	http://amigo.geneontology.org/amigo/term/GO:0000138
postsynaptic neurotransmitter receptor diffusion trapping	Gene Ontology	GO:0098970	2	9	0.00868195	0.0508974	SHISA6|CACNG3	http://amigo.geneontology.org/amigo/term/GO:0098970
axon guidance receptor activity	Gene Ontology	GO:0008046	2	9	0.00868195	0.0508974	EPHA7|ROBO2	http://amigo.geneontology.org/amigo/term/GO:0008046
slit diaphragm	Gene Ontology	GO:0036057	2	9	0.00868195	0.0508974	PPP3CA|MAGI2	http://amigo.geneontology.org/amigo/term/GO:0036057
renal system process	Gene Ontology	GO:0003014	2	9	0.00868195	0.0508974	SLC4A4|BCR	http://amigo.geneontology.org/amigo/term/GO:0003014
positive regulation of chemokine (C	X	C motif) ligand 2 production	Gene Ontology	GO:2000343	2	9	0.00868195	0.0508974	LPL|MBL2	http://amigo.geneontology.org/amigo/term/GO:2000343
STAT family protein binding	Gene Ontology	GO:0097677	2	9	0.00868195	0.0508974	PTPN2|PTPRT	http://amigo.geneontology.org/amigo/term/GO:0097677
regulation of lipoprotein lipase activity	Gene Ontology	GO:0051004	2	9	0.00868195	0.0508974	LPL|PCSK5	http://amigo.geneontology.org/amigo/term/GO:0051004
regulation of cell population proliferation	Gene Ontology	GO:0042127	7	169	0.00873593	0.0511237	TGFB2|TFAP2A|CDCA7|MITF|TBX19|PLA2G4A|NR5A2	http://amigo.geneontology.org/amigo/term/GO:0042127
cilium	Gene Ontology	GO:0005929	8	212	0.00877066	0.0512367	PDGFRA|DNAH6|TTC8|TBC1D32|BBS12|DYNLRB2|TUB|DLC1	http://amigo.geneontology.org/amigo/term/GO:0005929
enzyme binding	Gene Ontology	GO:0019899	11	353	0.00903797	0.0522338	PRKCH|MSH3|TP53|PLCB1|GSTM3|HDAC6|CNTNAP2|PPP3CA|WDR70|PPP3CB|PDE4D	http://amigo.geneontology.org/amigo/term/GO:0019899
mesoderm development	Gene Ontology	GO:0007498	3	30	0.00906706	0.0522338	POU4F1|EXT1|TBXT	http://amigo.geneontology.org/amigo/term/GO:0007498
regulation of synaptic transmission, glutamatergic	Gene Ontology	GO:0051966	3	30	0.00906706	0.0522338	DISC1|CDH2|GRM7	http://amigo.geneontology.org/amigo/term/GO:0051966
respiratory gaseous exchange by respiratory system	Gene Ontology	GO:0007585	3	30	0.00906706	0.0522338	HNMT|MAN2A1|FUT8	http://amigo.geneontology.org/amigo/term/GO:0007585
negative regulation of smooth muscle cell proliferation	Gene Ontology	GO:0048662	3	30	0.00906706	0.0522338	IFNG|PPARGC1A|TRIB1	http://amigo.geneontology.org/amigo/term/GO:0048662
Wnt	protein binding	Gene Ontology	GO:0017147	3	30	0.00906706	0.0522338	APCDD1|SFRP1|RYK	http://amigo.geneontology.org/amigo/term/GO:0017147
platelet	derived growth factor receptor signaling pathway	Gene Ontology	GO:0048008	3	30	0.00906706	0.0522338	PDGFRA|PDGFC|BCR	http://amigo.geneontology.org/amigo/term/GO:0048008
cellular response to gamma radiation	Gene Ontology	GO:0071480	3	30	0.00906706	0.0522338	BCL2L1|TP53|NOX4	http://amigo.geneontology.org/amigo/term/GO:0071480
negative regulation of cell death	Gene Ontology	GO:0060548	4	59	0.0093773	0.0537416	FGF2|RAD18|PDE8A|ATG5	http://amigo.geneontology.org/amigo/term/GO:0060548
RNA polymerase II activating transcription factor binding	Gene Ontology	GO:0001102	4	59	0.0093773	0.0537416	TBX19|SETD3|TBXT|SMAD3	http://amigo.geneontology.org/amigo/term/GO:0001102
positive regulation of epithelial cell proliferation	Gene Ontology	GO:0050679	4	59	0.0093773	0.0537416	BMP5|SFRP1|FGFR2|FGF2	http://amigo.geneontology.org/amigo/term/GO:0050679
regulation of signal transduction by p53 class mediator	Gene Ontology	GO:1901796	6	131	0.00948923	0.0541033	TP63|TP53|SUPT16H|POU4F1|DYRK2|CSNK2A2	http://amigo.geneontology.org/amigo/term/GO:1901796
WW domain binding	Gene Ontology	GO:0050699	3	31	0.00984945	0.054945	TP63|NDFIP1|DDOST	http://amigo.geneontology.org/amigo/term/GO:0050699
protein kinase inhibitor activity	Gene Ontology	GO:0004860	3	31	0.00984945	0.054945	TAOK3|TRIB1|SNCA	http://amigo.geneontology.org/amigo/term/GO:0004860
ERBB2 signaling pathway	Gene Ontology	GO:0038128	3	31	0.00984945	0.054945	NRG1|BDP1|CDC37	http://amigo.geneontology.org/amigo/term/GO:0038128
face morphogenesis	Gene Ontology	GO:0060325	3	31	0.00984945	0.054945	PDGFRA|NIPBL|ANKRD11	http://amigo.geneontology.org/amigo/term/GO:0060325
ligand	gated ion channel activity	Gene Ontology	GO:0015276	3	31	0.00984945	0.054945	GRIK3|GRID1|GRIA4	http://amigo.geneontology.org/amigo/term/GO:0015276
embryonic organ development	Gene Ontology	GO:0048568	3	31	0.00984945	0.054945	TP53|PDGFC|FGFR2	http://amigo.geneontology.org/amigo/term/GO:0048568
cellular response to glucose stimulus	Gene Ontology	GO:0071333	4	60	0.00990134	0.054945	PPP3CA|ADCY8|PPARGC1A|NOX4	http://amigo.geneontology.org/amigo/term/GO:0071333
adenylate cyclase	inhibiting G protein	coupled receptor signaling pathway	Gene Ontology	GO:0007193	4	60	0.00990134	0.054945	RXFP2|NPY1R|ADCY8|ADCY1	http://amigo.geneontology.org/amigo/term/GO:0007193
receptor tyrosine kinase binding	Gene Ontology	GO:0030971	4	60	0.00990134	0.054945	NRG1|PTPN2|TP53|ELMO2	http://amigo.geneontology.org/amigo/term/GO:0030971
sperm flagellum	Gene Ontology	GO:0036126	4	60	0.00990134	0.054945	CUL3|SPEF2|AK8|ATP1B1	http://amigo.geneontology.org/amigo/term/GO:0036126
negative regulation of epithelial cell proliferation	Gene Ontology	GO:0050680	4	60	0.00990134	0.054945	TGFB2|SFRP1|MTSS1|GPC3	http://amigo.geneontology.org/amigo/term/GO:0050680
collagen trimer	Gene Ontology	GO:0005581	4	60	0.00990134	0.054945	COL24A1|MBL2|COLEC10|MSR1	http://amigo.geneontology.org/amigo/term/GO:0005581
cellular iron ion homeostasis	Gene Ontology	GO:0006879	4	60	0.00990134	0.054945	HEPH|ALAS2|NDFIP1|SLC40A1	http://amigo.geneontology.org/amigo/term/GO:0006879
cartilage development	Gene Ontology	GO:0051216	4	60	0.00990134	0.054945	BMP5|SOX5|SULF1|TAPT1	http://amigo.geneontology.org/amigo/term/GO:0051216
learning	Gene Ontology	GO:0007612	4	60	0.00990134	0.054945	PPP3CB|CNTNAP2|SLC24A2|SHANK2	http://amigo.geneontology.org/amigo/term/GO:0007612
kidney development	Gene Ontology	GO:0001822	5	95	0.0102302	0.0553754	TFAP2A|TGFB2|ADAMTS1|SULF1|PCSK5	http://amigo.geneontology.org/amigo/term/GO:0001822
protein kinase binding	Gene Ontology	GO:0019901	13	461	0.010328	0.0553754	BCL2L1|NR3C1|CDH2|TP53|MAPK4|UNC5C|SKAP1|ATP1B1|CDC37|PPP1R12A|ACTBL2|PTPN2|SMAD3	http://amigo.geneontology.org/amigo/term/GO:0019901
adenylate cyclase activity	Gene Ontology	GO:0004016	2	10	0.0103287	0.0553754	ADCY8|ADCY1	http://amigo.geneontology.org/amigo/term/GO:0004016
fascia adherens	Gene Ontology	GO:0005916	2	10	0.0103287	0.0553754	CDH2|CTNNA3	http://amigo.geneontology.org/amigo/term/GO:0005916
membranous septum morphogenesis	Gene Ontology	GO:0003149	2	10	0.0103287	0.0553754	TGFB2|FGFR2	http://amigo.geneontology.org/amigo/term/GO:0003149
enoyl	CoA hydratase activity	Gene Ontology	GO:0004300	2	10	0.0103287	0.0553754	AUH|ECHDC1	http://amigo.geneontology.org/amigo/term/GO:0004300
positive regulation of endothelial cell chemotaxis	Gene Ontology	GO:2001028	2	10	0.0103287	0.0553754	FGF2|SEMA5A	http://amigo.geneontology.org/amigo/term/GO:2001028
juxtaparanode region of axon	Gene Ontology	GO:0044224	2	10	0.0103287	0.0553754	CNTNAP2|KCNAB1	http://amigo.geneontology.org/amigo/term/GO:0044224
negative regulation of heart rate	Gene Ontology	GO:0010459	2	10	0.0103287	0.0553754	AGTR2|RNLS	http://amigo.geneontology.org/amigo/term/GO:0010459
3',5'	cyclic	GMP phosphodiesterase activity	Gene Ontology	GO:0047555	2	10	0.0103287	0.0553754	PDE8A|PDE10A	http://amigo.geneontology.org/amigo/term/GO:0047555
complement activation, lectin pathway	Gene Ontology	GO:0001867	2	10	0.0103287	0.0553754	COLEC10|MBL2	http://amigo.geneontology.org/amigo/term/GO:0001867
alpha	catenin binding	Gene Ontology	GO:0045294	2	10	0.0103287	0.0553754	CDH2|PTPRT	http://amigo.geneontology.org/amigo/term/GO:0045294
negative regulation of production of miRNAs involved in gene silencing by miRNA	Gene Ontology	GO:1903799	2	10	0.0103287	0.0553754	PPP3CA|TP53	http://amigo.geneontology.org/amigo/term/GO:1903799
ventricular cardiac muscle cell development	Gene Ontology	GO:0055015	2	10	0.0103287	0.0553754	MYH10|ATG5	http://amigo.geneontology.org/amigo/term/GO:0055015
cAMP biosynthetic process	Gene Ontology	GO:0006171	2	10	0.0103287	0.0553754	ADCY8|ADCY1	http://amigo.geneontology.org/amigo/term/GO:0006171
cellular response to X	ray	Gene Ontology	GO:0071481	2	10	0.0103287	0.0553754	NIPBL|SFRP1	http://amigo.geneontology.org/amigo/term/GO:0071481
glycoprotein biosynthetic process	Gene Ontology	GO:0009101	2	10	0.0103287	0.0553754	LARGE1|NAF1	http://amigo.geneontology.org/amigo/term/GO:0009101
bleb assembly	Gene Ontology	GO:0032060	2	10	0.0103287	0.0553754	LPAR3|ANO6	http://amigo.geneontology.org/amigo/term/GO:0032060
negative regulation of macrophage activation	Gene Ontology	GO:0043031	2	10	0.0103287	0.0553754	VSIG4|ADGRF5	http://amigo.geneontology.org/amigo/term/GO:0043031
presynaptic membrane assembly	Gene Ontology	GO:0097105	2	10	0.0103287	0.0553754	PTPRD|IL1RAPL1	http://amigo.geneontology.org/amigo/term/GO:0097105
phospholipase C activity	Gene Ontology	GO:0004629	2	10	0.0103287	0.0553754	PLCB1|PLCB4	http://amigo.geneontology.org/amigo/term/GO:0004629
ficolin	1	rich granule membrane	Gene Ontology	GO:0101003	4	61	0.010444	0.0558133	FCAR|DSG1|DLC1|ATP6V0A1	http://amigo.geneontology.org/amigo/term/GO:0101003
adenylate cyclase	modulating G protein	coupled receptor signaling pathway	Gene Ontology	GO:0007188	4	61	0.010444	0.0558133	GNA14|GRK5|CALCR|PTH2R	http://amigo.geneontology.org/amigo/term/GO:0007188
animal organ morphogenesis	Gene Ontology	GO:0009887	6	134	0.0104877	0.0559571	PDGFC|USH2A|ASXL1|MEIS1|FGFR2|FGF2	http://amigo.geneontology.org/amigo/term/GO:0009887
plasma membrane raft	Gene Ontology	GO:0044853	3	32	0.0106699	0.0566173	SKAP1|CDH2|ADCY8	http://amigo.geneontology.org/amigo/term/GO:0044853
ceramide biosynthetic process	Gene Ontology	GO:0046513	3	32	0.0106699	0.0566173	SPTLC3|SGMS1|SPTLC1	http://amigo.geneontology.org/amigo/term/GO:0046513
blood vessel remodeling	Gene Ontology	GO:0001974	3	32	0.0106699	0.0566173	AGTR2|SEMA3C|ATG5	http://amigo.geneontology.org/amigo/term/GO:0001974
negative regulation of canonical Wnt signaling pathway	Gene Ontology	GO:0090090	7	176	0.0106796	0.0566173	SFRP1|DKK2|TLE4|SHISA6|GPC3|CDH2|CUL3	http://amigo.geneontology.org/amigo/term/GO:0090090
integrin	mediated signaling pathway	Gene Ontology	GO:0007229	5	97	0.0110823	0.0586587	CD47|CUL3|ADAMTS1|FBLN1|FUT8	http://amigo.geneontology.org/amigo/term/GO:0007229
positive regulation of protein phosphorylation	Gene Ontology	GO:0001934	7	178	0.0112884	0.0596545	RASGRP1|EPHA7|FGF2|IFNG|MOB2|EDNRB|PDE8A	http://amigo.geneontology.org/amigo/term/GO:0001934
chemoattractant activity	Gene Ontology	GO:0042056	3	33	0.0115288	0.0605051	NTF3|FGF2|COLEC10	http://amigo.geneontology.org/amigo/term/GO:0042056
positive regulation of axonogenesis	Gene Ontology	GO:0050772	3	33	0.0115288	0.0605051	PLXNA2|ROBO2|SLITRK1	http://amigo.geneontology.org/amigo/term/GO:0050772
delayed rectifier potassium channel activity	Gene Ontology	GO:0005251	3	33	0.0115288	0.0605051	KCNQ4|KCNA4|KCNQ3	http://amigo.geneontology.org/amigo/term/GO:0005251
response to interleukin	1	Gene Ontology	GO:0070555	3	33	0.0115288	0.0605051	CITED1|HNMT|SNCA	http://amigo.geneontology.org/amigo/term/GO:0070555
response to lipopolysaccharide	Gene Ontology	GO:0032496	6	137	0.0115586	0.0605051	VDR|FASLG|TRIB1|SNCA|CITED1|FGFR2	http://amigo.geneontology.org/amigo/term/GO:0032496
retinoid metabolic process	Gene Ontology	GO:0001523	4	63	0.0115862	0.0605541	LPL|GPC3|GPC5|GPC6	http://amigo.geneontology.org/amigo/term/GO:0001523
peptidyl	tyrosine dephosphorylation	Gene Ontology	GO:0035335	5	99	0.0119816	0.0620779	PTPRG|PTPN2|PTPRT|BDP1|PTPRD	http://amigo.geneontology.org/amigo/term/GO:0035335
positive regulation of histone deacetylation	Gene Ontology	GO:0031065	2	11	0.0121018	0.0620779	NIPBL|TP53	http://amigo.geneontology.org/amigo/term/GO:0031065
purine nucleotide metabolic process	Gene Ontology	GO:0006163	2	11	0.0121018	0.0620779	AK8|FHIT	http://amigo.geneontology.org/amigo/term/GO:0006163
morphogenesis of embryonic epithelium	Gene Ontology	GO:0016331	2	11	0.0121018	0.0620779	PCDH8|FGFR2	http://amigo.geneontology.org/amigo/term/GO:0016331
mesodermal cell differentiation	Gene Ontology	GO:0048333	2	11	0.0121018	0.0620779	INHBA|FGFR2	http://amigo.geneontology.org/amigo/term/GO:0048333
homeostatic process	Gene Ontology	GO:0042592	2	11	0.0121018	0.0620779	NR5A2|SLITRK1	http://amigo.geneontology.org/amigo/term/GO:0042592
cardiac septum development	Gene Ontology	GO:0003279	2	11	0.0121018	0.0620779	MYH10|PCSK5	http://amigo.geneontology.org/amigo/term/GO:0003279
skin morphogenesis	Gene Ontology	GO:0043589	2	11	0.0121018	0.0620779	TP63|COL1A2	http://amigo.geneontology.org/amigo/term/GO:0043589
inositol phosphate biosynthetic process	Gene Ontology	GO:0032958	2	11	0.0121018	0.0620779	PPIP5K2|FGF2	http://amigo.geneontology.org/amigo/term/GO:0032958
positive regulation of production of miRNAs involved in gene silencing by miRNA	Gene Ontology	GO:1903800	2	11	0.0121018	0.0620779	MYCN|TP53	http://amigo.geneontology.org/amigo/term/GO:1903800
cellular response to forskolin	Gene Ontology	GO:1904322	2	11	0.0121018	0.0620779	ADCY8|ADCY1	http://amigo.geneontology.org/amigo/term/GO:1904322
platelet	derived growth factor binding	Gene Ontology	GO:0048407	2	11	0.0121018	0.0620779	PDGFRA|COL1A2	http://amigo.geneontology.org/amigo/term/GO:0048407
chloride channel activity	Gene Ontology	GO:0005254	4	64	0.0121861	0.0623179	GABRR1|ANO6|GABRB3|GABRG2	http://amigo.geneontology.org/amigo/term/GO:0005254
manganese ion binding	Gene Ontology	GO:0030145	4	64	0.0121861	0.0623179	LARGE1|DYRK2|ME1|CXCR4	http://amigo.geneontology.org/amigo/term/GO:0030145
positive regulation of BMP signaling pathway	Gene Ontology	GO:0030513	3	34	0.0124264	0.0630815	GPC3|ZNF423|SULF1	http://amigo.geneontology.org/amigo/term/GO:0030513
hippocampal mossy fiber to CA3 synapse	Gene Ontology	GO:0098686	3	34	0.0124264	0.0630815	EPHA7|ADCY8|ADCY1	http://amigo.geneontology.org/amigo/term/GO:0098686
GTPase binding	Gene Ontology	GO:0051020	3	34	0.0124264	0.0630815	POU4F1|LPL|RRAGB	http://amigo.geneontology.org/amigo/term/GO:0051020
ion transport	Gene Ontology	GO:0006811	5	100	0.0124493	0.0630815	SLC5A8|SLC26A3|SLC24A2|SLC9A9|KCNN2	http://amigo.geneontology.org/amigo/term/GO:0006811
protein tyrosine phosphatase activity	Gene Ontology	GO:0004725	5	100	0.0124493	0.0630815	PTPRG|PTPN2|PTPRT|BDP1|PTPRD	http://amigo.geneontology.org/amigo/term/GO:0004725
G1/S transition of mitotic cell cycle	Gene Ontology	GO:0000082	5	100	0.0124493	0.0630815	USP26|PPP3CA|E2F3|INHBA|CUL3	http://amigo.geneontology.org/amigo/term/GO:0000082
nuclear envelope	Gene Ontology	GO:0005635	7	182	0.0125808	0.0636507	XPO1|AKAP6|PTGER3|AGPAT3|LMNTD1|PLA2G4A|TYRO3	http://amigo.geneontology.org/amigo/term/GO:0005635
Golgi lumen	Gene Ontology	GO:0005796	5	101	0.0129292	0.0652149	GOLIM4|GPC3|GPC5|GPC6|PCSK5	http://amigo.geneontology.org/amigo/term/GO:0005796
response to cold	Gene Ontology	GO:0009409	3	35	0.0133629	0.0669019	LPL|ZNF516|PPARGC1A	http://amigo.geneontology.org/amigo/term/GO:0009409
positive regulation of epithelial cell migration	Gene Ontology	GO:0010634	3	35	0.0133629	0.0669019	IFNG|TGFB2|HDAC6	http://amigo.geneontology.org/amigo/term/GO:0010634
negative regulation of protein catabolic process	Gene Ontology	GO:0042177	3	35	0.0133629	0.0669019	NRG1|MYCBP2|SMAD3	http://amigo.geneontology.org/amigo/term/GO:0042177
calcium channel regulator activity	Gene Ontology	GO:0005246	3	35	0.0133629	0.0669019	CRISP1|STIM2|PRKG1	http://amigo.geneontology.org/amigo/term/GO:0005246
endocytic vesicle membrane	Gene Ontology	GO:0030666	4	66	0.0134448	0.0669019	CAMK2D|CACNG3|GRIA4|MSR1	http://amigo.geneontology.org/amigo/term/GO:0030666
platelet alpha granule lumen	Gene Ontology	GO:0031093	4	66	0.0134448	0.0669019	F8|NRG1|MAGED2|TGFB2	http://amigo.geneontology.org/amigo/term/GO:0031093
regulation of blood pressure	Gene Ontology	GO:0008217	4	66	0.0134448	0.0669019	AGTR2|EDNRB|NPY1R|COL1A2	http://amigo.geneontology.org/amigo/term/GO:0008217
hematopoietic progenitor cell differentiation	Gene Ontology	GO:0002244	4	66	0.0134448	0.0669019	INHBA|PDGFRA|SFRP1|TP53	http://amigo.geneontology.org/amigo/term/GO:0002244
positive regulation of acrosome reaction	Gene Ontology	GO:2000344	2	12	0.0139976	0.0673345	PLCB1|ZP4	http://amigo.geneontology.org/amigo/term/GO:2000344
inhibitory synapse assembly	Gene Ontology	GO:1904862	2	12	0.0139976	0.0673345	GABRG2|GABRB3	http://amigo.geneontology.org/amigo/term/GO:1904862
cardiac myofibril assembly	Gene Ontology	GO:0055003	2	12	0.0139976	0.0673345	MYH10|PDGFRA	http://amigo.geneontology.org/amigo/term/GO:0055003
potassium ion binding	Gene Ontology	GO:0030955	2	12	0.0139976	0.0673345	KCNA4|ATP1B1	http://amigo.geneontology.org/amigo/term/GO:0030955
positive regulation of nuclear	transcribed mRNA poly(A) tail shortening	Gene Ontology	GO:0060213	2	12	0.0139976	0.0673345	BTG2|TNRC6A	http://amigo.geneontology.org/amigo/term/GO:0060213
regulation of systemic arterial blood pressure	Gene Ontology	GO:0003073	2	12	0.0139976	0.0673345	SLC4A4|NCALD	http://amigo.geneontology.org/amigo/term/GO:0003073
lateral ventricle development	Gene Ontology	GO:0021670	2	12	0.0139976	0.0673345	MYH10|DNAH5	http://amigo.geneontology.org/amigo/term/GO:0021670
signal peptide processing	Gene Ontology	GO:0006465	2	12	0.0139976	0.0673345	HM13|PCSK5	http://amigo.geneontology.org/amigo/term/GO:0006465
relaxation of cardiac muscle	Gene Ontology	GO:0055119	2	12	0.0139976	0.0673345	CAMK2D|ATP1B1	http://amigo.geneontology.org/amigo/term/GO:0055119
preribosome, small subunit precursor	Gene Ontology	GO:0030688	2	12	0.0139976	0.0673345	RRP1|UTP20	http://amigo.geneontology.org/amigo/term/GO:0030688
positive regulation of mitotic metaphase/anaphase transition	Gene Ontology	GO:0045842	2	12	0.0139976	0.0673345	CUL3|DLGAP5	http://amigo.geneontology.org/amigo/term/GO:0045842
peroxisome proliferator activated receptor binding	Gene Ontology	GO:0042975	2	12	0.0139976	0.0673345	ASXL1|PPARGC1A	http://amigo.geneontology.org/amigo/term/GO:0042975
regulation of postsynaptic density assembly	Gene Ontology	GO:0099151	2	12	0.0139976	0.0673345	PTPRD|CBLN1	http://amigo.geneontology.org/amigo/term/GO:0099151
striatum development	Gene Ontology	GO:0021756	2	12	0.0139976	0.0673345	SLITRK5|CNTNAP2	http://amigo.geneontology.org/amigo/term/GO:0021756
actin filament network formation	Gene Ontology	GO:0051639	2	12	0.0139976	0.0673345	COBL|LPL	http://amigo.geneontology.org/amigo/term/GO:0051639
positive regulation of positive chemotaxis	Gene Ontology	GO:0050927	2	12	0.0139976	0.0673345	CDH13|SMAD3	http://amigo.geneontology.org/amigo/term/GO:0050927
spanning component of plasma membrane	Gene Ontology	GO:0044214	2	12	0.0139976	0.0673345	SLC4A4|SLC24A2	http://amigo.geneontology.org/amigo/term/GO:0044214
negative regulation of neuron migration	Gene Ontology	GO:2001223	2	12	0.0139976	0.0673345	NRG1|GPR173	http://amigo.geneontology.org/amigo/term/GO:2001223
semaphorin	plexin signaling pathway involved in axon guidance	Gene Ontology	GO:1902287	2	12	0.0139976	0.0673345	SEMA3A|PLXNA2	http://amigo.geneontology.org/amigo/term/GO:1902287
negative regulation of peptidyl	tyrosine phosphorylation	Gene Ontology	GO:0050732	2	12	0.0139976	0.0673345	SFRP1|NTF3	http://amigo.geneontology.org/amigo/term/GO:0050732
membrane protein proteolysis	Gene Ontology	GO:0033619	2	12	0.0139976	0.0673345	SPPL2A|HM13	http://amigo.geneontology.org/amigo/term/GO:0033619
nerve growth factor signaling pathway	Gene Ontology	GO:0038180	2	12	0.0139976	0.0673345	NTF3|MAGI2	http://amigo.geneontology.org/amigo/term/GO:0038180
presynaptic membrane	Gene Ontology	GO:0042734	4	67	0.0141039	0.0675526	PCDH8|ERC2|GRIK3|SLC4A8	http://amigo.geneontology.org/amigo/term/GO:0042734
microtubule motor activity	Gene Ontology	GO:0003777	4	67	0.0141039	0.0675526	KIF25|DYNLRB2|KIF26A|KIF26B	http://amigo.geneontology.org/amigo/term/GO:0003777
post	embryonic development	Gene Ontology	GO:0009791	4	67	0.0141039	0.0675526	GABRG2|SEMA3C|FGFR2|ALX4	http://amigo.geneontology.org/amigo/term/GO:0009791
cell motility	Gene Ontology	GO:0048870	3	36	0.0143385	0.0683094	ELMO2|ACTBL2|PLD1	http://amigo.geneontology.org/amigo/term/GO:0048870
cell death	Gene Ontology	GO:0008219	3	36	0.0143385	0.0683094	TGFB2|OPTN|PTGER3	http://amigo.geneontology.org/amigo/term/GO:0008219
COP9 signalosome	Gene Ontology	GO:0008180	3	36	0.0143385	0.0683094	EPB41L2|DLC1|DOCK7	http://amigo.geneontology.org/amigo/term/GO:0008180
neutrophil degranulation	Gene Ontology	GO:0043312	13	482	0.0143442	0.0683094	FCAR|PLD1|CMTM6|CD47|SLCO4C1|DDOST|ATP6V0A1|OLFM4|MMP24|DSG1|DLC1|ANO6|BIN2	http://amigo.geneontology.org/amigo/term/GO:0043312
activation of GTPase activity	Gene Ontology	GO:0090630	5	104	0.0144434	0.0686838	RASGRP1|NTF3|TBC1D4|DOCK7|BCR	http://amigo.geneontology.org/amigo/term/GO:0090630
heart development	Gene Ontology	GO:0007507	7	189	0.0150933	0.0715695	TGFB2|DNAH5|KCNAB1|PCSK5|POU4F1|TBC1D32|PPP3CB	http://amigo.geneontology.org/amigo/term/GO:0007507
positive regulation of cell	substrate adhesion	Gene Ontology	GO:0010811	3	37	0.0153536	0.0725964	COL8A1|EDIL3|NDNF	http://amigo.geneontology.org/amigo/term/GO:0010811
Golgi stack	Gene Ontology	GO:0005795	3	37	0.0153536	0.0725964	MGAT4A|SULF1|MBTPS1	http://amigo.geneontology.org/amigo/term/GO:0005795
response to stimulus	Gene Ontology	GO:0050896	4	69	0.0154828	0.0729999	RPGRIP1|CDH23|SLC24A2|USH2A	http://amigo.geneontology.org/amigo/term/GO:0050896
protein autoubiquitination	Gene Ontology	GO:0051865	4	69	0.0154828	0.0729999	RAD18|SH3RF3|RNF208|CUL3	http://amigo.geneontology.org/amigo/term/GO:0051865
metalloendopeptidase activity	Gene Ontology	GO:0004222	5	106	0.0155164	0.0730545	ADAMTS19|MMP24|ADAM12|ADAMTS1|TLL1	http://amigo.geneontology.org/amigo/term/GO:0004222
nuclear membrane	Gene Ontology	GO:0031965	8	237	0.0159302	0.0737204	XPO1|BCL2L1|AKAP6|TP53|PLCB1|GRK5|EDNRB|RAP1GAP2	http://amigo.geneontology.org/amigo/term/GO:0031965
melanin biosynthetic process	Gene Ontology	GO:0042438	2	13	0.0160127	0.0737204	CITED1|SI	http://amigo.geneontology.org/amigo/term/GO:0042438
eyelid development in camera	type eye	Gene Ontology	GO:0061029	2	13	0.0160127	0.0737204	TFAP2A|INHBA	http://amigo.geneontology.org/amigo/term/GO:0061029
cardiac septum morphogenesis	Gene Ontology	GO:0060411	2	13	0.0160127	0.0737204	BMP5|TP53	http://amigo.geneontology.org/amigo/term/GO:0060411
cardiac right ventricle morphogenesis	Gene Ontology	GO:0003215	2	13	0.0160127	0.0737204	SEMA3C|TGFB2	http://amigo.geneontology.org/amigo/term/GO:0003215
positive regulation of cardiac muscle cell apoptotic process	Gene Ontology	GO:0010666	2	13	0.0160127	0.0737204	CAMK2D|TP53	http://amigo.geneontology.org/amigo/term/GO:0010666
GABA	gated chloride ion channel activity	Gene Ontology	GO:0022851	2	13	0.0160127	0.0737204	GABRG2|GABRB3	http://amigo.geneontology.org/amigo/term/GO:0022851
positive regulation of ossification	Gene Ontology	GO:0045778	2	13	0.0160127	0.0737204	NIPBL|TGFB2	http://amigo.geneontology.org/amigo/term/GO:0045778
CDP	diacylglycerol biosynthetic process	Gene Ontology	GO:0016024	2	13	0.0160127	0.0737204	GPAT4|AGPAT3	http://amigo.geneontology.org/amigo/term/GO:0016024
protein quality control for misfolded or incompletely synthesized proteins	Gene Ontology	GO:0006515	2	13	0.0160127	0.0737204	FBXL17|HDAC6	http://amigo.geneontology.org/amigo/term/GO:0006515
glomerular filtration	Gene Ontology	GO:0003094	2	13	0.0160127	0.0737204	ADGRF5|SULF1	http://amigo.geneontology.org/amigo/term/GO:0003094
postsynaptic actin cytoskeleton organization	Gene Ontology	GO:0098974	2	13	0.0160127	0.0737204	MYH10|ACTBL2	http://amigo.geneontology.org/amigo/term/GO:0098974
rRNA transcription	Gene Ontology	GO:0009303	2	13	0.0160127	0.0737204	GTF3C1|TP53	http://amigo.geneontology.org/amigo/term/GO:0009303
activation of transmembrane receptor protein tyrosine kinase activity	Gene Ontology	GO:0007171	2	13	0.0160127	0.0737204	NRG1|PDGFC	http://amigo.geneontology.org/amigo/term/GO:0007171
response to magnesium ion	Gene Ontology	GO:0032026	2	13	0.0160127	0.0737204	TNFRSF11B|SNCA	http://amigo.geneontology.org/amigo/term/GO:0032026
regulation of cardiac muscle cell contraction	Gene Ontology	GO:0086004	2	13	0.0160127	0.0737204	PDE4B|PDE4D	http://amigo.geneontology.org/amigo/term/GO:0086004
fat cell differentiation	Gene Ontology	GO:0045444	4	70	0.0162029	0.0744931	PLCB1|NIPBL|GRK5|ADGRF5	http://amigo.geneontology.org/amigo/term/GO:0045444
negative regulation of extrinsic apoptotic signaling pathway via death domain receptors	Gene Ontology	GO:1902042	3	38	0.0164081	0.0752283	BCL2L1|BMP5|FASLG	http://amigo.geneontology.org/amigo/term/GO:1902042
positive regulation of cytokinesis	Gene Ontology	GO:0032467	3	38	0.0164081	0.0752283	PKP4|SVIL|CUL3	http://amigo.geneontology.org/amigo/term/GO:0032467
positive regulation of MAPK cascade	Gene Ontology	GO:0043410	5	109	0.0172235	0.0787494	BANK1|CDH2|FGFR2|FGF2|RYK	http://amigo.geneontology.org/amigo/term/GO:0043410
RNA binding	Gene Ontology	GO:0003723	28	1366	0.017455	0.0793692	RRP1|NOVA1|FAM98A|KHDRBS3|PPARGC1A|TNRC6A|EIF3H|SMG6|GNL3L|DDX53|MRPS30|DDX18|TDRD3|FNDC3A|RBM38|PUS7L|XPO1|NR3C1|LARP4|SUPT16H|MSI2|NOL9|MRPL1|MEX3C|NAF1|PNLDC1|RPS24|UTP20	http://amigo.geneontology.org/amigo/term/GO:0003723
fertilization	Gene Ontology	GO:0009566	3	39	0.0175023	0.0793692	BCL2L1|FNDC3A|RAD21L1	http://amigo.geneontology.org/amigo/term/GO:0009566
positive regulation of nitric oxide biosynthetic process	Gene Ontology	GO:0045429	3	39	0.0175023	0.0793692	IFNG|AGTR2|SMAD3	http://amigo.geneontology.org/amigo/term/GO:0045429
regulation of heart rate by cardiac conduction	Gene Ontology	GO:0086091	3	39	0.0175023	0.0793692	CAMK2D|KCNH6|CTNNA3	http://amigo.geneontology.org/amigo/term/GO:0086091
negative regulation of signaling receptor activity	Gene Ontology	GO:2000272	3	39	0.0175023	0.0793692	AGTR2|DKK2|PPARGC1A	http://amigo.geneontology.org/amigo/term/GO:2000272
presynaptic active zone	Gene Ontology	GO:0048786	3	39	0.0175023	0.0793692	ERC2|GRM7|ADCY8	http://amigo.geneontology.org/amigo/term/GO:0048786
Notch signaling pathway	Gene Ontology	GO:0007219	5	110	0.017819	0.0800917	TP63|CDH6|GMDS|ZNF423|FAT4	http://amigo.geneontology.org/amigo/term/GO:0007219
negative regulation of peptidase activity	Gene Ontology	GO:0010466	2	14	0.0181435	0.0800917	GPC3|PI15	http://amigo.geneontology.org/amigo/term/GO:0010466
calcium activated cation channel activity	Gene Ontology	GO:0005227	2	14	0.0181435	0.0800917	ANO6|PKD2L1	http://amigo.geneontology.org/amigo/term/GO:0005227
cellular potassium ion homeostasis	Gene Ontology	GO:0030007	2	14	0.0181435	0.0800917	KCNMA1|ATP1B1	http://amigo.geneontology.org/amigo/term/GO:0030007
ATPase	coupled cation transmembrane transporter activity	Gene Ontology	GO:0019829	2	14	0.0181435	0.0800917	ABCC9|ATP1B1	http://amigo.geneontology.org/amigo/term/GO:0019829
sphingosine biosynthetic process	Gene Ontology	GO:0046512	2	14	0.0181435	0.0800917	SPTLC3|SPTLC1	http://amigo.geneontology.org/amigo/term/GO:0046512
macrophage chemotaxis	Gene Ontology	GO:0048246	2	14	0.0181435	0.0800917	EDNRB|TAFA4	http://amigo.geneontology.org/amigo/term/GO:0048246
heparan sulfate proteoglycan biosynthetic process	Gene Ontology	GO:0015012	2	14	0.0181435	0.0800917	EXT2|EXT1	http://amigo.geneontology.org/amigo/term/GO:0015012
glial cell differentiation	Gene Ontology	GO:0010001	2	14	0.0181435	0.0800917	MMP24|CDH2	http://amigo.geneontology.org/amigo/term/GO:0010001
regulation of fat cell differentiation	Gene Ontology	GO:0045598	2	14	0.0181435	0.0800917	MEX3C|HDAC6	http://amigo.geneontology.org/amigo/term/GO:0045598
sodium ion export across plasma membrane	Gene Ontology	GO:0036376	2	14	0.0181435	0.0800917	SLC4A4|ATP1B1	http://amigo.geneontology.org/amigo/term/GO:0036376
positive regulation of renal sodium excretion	Gene Ontology	GO:0035815	2	14	0.0181435	0.0800917	AGTR2|EDNRB	http://amigo.geneontology.org/amigo/term/GO:0035815
response to growth factor	Gene Ontology	GO:0070848	2	14	0.0181435	0.0800917	FASLG|HDAC6	http://amigo.geneontology.org/amigo/term/GO:0070848
transforming growth factor beta receptor binding	Gene Ontology	GO:0005160	2	14	0.0181435	0.0800917	TGFB2|SMAD3	http://amigo.geneontology.org/amigo/term/GO:0005160
negative regulation of glycolytic process	Gene Ontology	GO:0045820	2	14	0.0181435	0.0800917	PFKFB1|PPARGC1A	http://amigo.geneontology.org/amigo/term/GO:0045820
neural retina development	Gene Ontology	GO:0003407	2	14	0.0181435	0.0800917	TGFB2|GPM6A	http://amigo.geneontology.org/amigo/term/GO:0003407
NAD biosynthesis via nicotinamide riboside salvage pathway	Gene Ontology	GO:0034356	2	14	0.0181435	0.0800917	SLC5A8|RNLS	http://amigo.geneontology.org/amigo/term/GO:0034356
positive regulation of gluconeogenesis	Gene Ontology	GO:0045722	2	14	0.0181435	0.0800917	PTPN2|PPARGC1A	http://amigo.geneontology.org/amigo/term/GO:0045722
negative regulation of keratinocyte proliferation	Gene Ontology	GO:0010839	2	14	0.0181435	0.0800917	VDR|FGFR2	http://amigo.geneontology.org/amigo/term/GO:0010839
positive regulation of neuron projection development	Gene Ontology	GO:0010976	5	111	0.018428	0.0812396	TENM3|MOB2|ZNF804A|MAGI2|NDNF	http://amigo.geneontology.org/amigo/term/GO:0010976
neuron apoptotic process	Gene Ontology	GO:0051402	3	40	0.0186362	0.0819403	BCL2L1|TP63|TP53	http://amigo.geneontology.org/amigo/term/GO:0051402
cellular protein metabolic process	Gene Ontology	GO:0044267	7	198	0.0188235	0.0826543	MEPE|MBTPS1|DSC1|GPC3|MGAT4A|SNCA|CDH2	http://amigo.geneontology.org/amigo/term/GO:0044267
apical part of cell	Gene Ontology	GO:0045177	4	74	0.0192916	0.0845981	NEDD1|CDH2|ADGRF5|FAT4	http://amigo.geneontology.org/amigo/term/GO:0045177
SH2 domain binding	Gene Ontology	GO:0042169	3	41	0.01981	0.0863257	SKAP1|DLC1|KHDRBS2	http://amigo.geneontology.org/amigo/term/GO:0042169
extracellular matrix structural constituent conferring tensile strength	Gene Ontology	GO:0030020	3	41	0.01981	0.0863257	COL24A1|COL8A1|COL1A2	http://amigo.geneontology.org/amigo/term/GO:0030020
potassium channel regulator activity	Gene Ontology	GO:0015459	3	41	0.01981	0.0863257	KCNIP4|KCNAB1|ABCC9	http://amigo.geneontology.org/amigo/term/GO:0015459
transmembrane transport	Gene Ontology	GO:0055085	9	296	0.0198113	0.0863257	SLC10A2|SLC35F2|SPIN1|ANO6|SLC4A4|SLCO4C1|ABCC9|ABCB5|ABCC12	http://amigo.geneontology.org/amigo/term/GO:0055085
positive regulation of ruffle assembly	Gene Ontology	GO:1900029	2	15	0.0203868	0.0863257	COBL|FAM98A	http://amigo.geneontology.org/amigo/term/GO:1900029
sympathetic nervous system development	Gene Ontology	GO:0048485	2	15	0.0203868	0.0863257	SEMA3A|TP63	http://amigo.geneontology.org/amigo/term/GO:0048485
positive regulation of phosphoprotein phosphatase activity	Gene Ontology	GO:0032516	2	15	0.0203868	0.0863257	AGTR2|MAGI2	http://amigo.geneontology.org/amigo/term/GO:0032516
G protein	coupled glutamate receptor signaling pathway	Gene Ontology	GO:0007216	2	15	0.0203868	0.0863257	GRIK3|GRM7	http://amigo.geneontology.org/amigo/term/GO:0007216
enteric nervous system development	Gene Ontology	GO:0048484	2	15	0.0203868	0.0863257	EDNRB|KIF26A	http://amigo.geneontology.org/amigo/term/GO:0048484
regulation of epithelial cell proliferation	Gene Ontology	GO:0050678	2	15	0.0203868	0.0863257	EDNRB|SMAD3	http://amigo.geneontology.org/amigo/term/GO:0050678
negative regulation of calcineurin	NFAT signaling cascade	Gene Ontology	GO:0070885	2	15	0.0203868	0.0863257	DYRK2|DSC1	http://amigo.geneontology.org/amigo/term/GO:0070885
negative regulation of cardiac muscle cell proliferation	Gene Ontology	GO:0060044	2	15	0.0203868	0.0863257	MEIS1|KCNK2	http://amigo.geneontology.org/amigo/term/GO:0060044
pulmonary valve morphogenesis	Gene Ontology	GO:0003184	2	15	0.0203868	0.0863257	TGFB2|ROBO2	http://amigo.geneontology.org/amigo/term/GO:0003184
Ras guanyl	nucleotide exchange factor activity	Gene Ontology	GO:0005088	2	15	0.0203868	0.0863257	RASGRP1|RASGRF2	http://amigo.geneontology.org/amigo/term/GO:0005088
G protein	coupled acetylcholine receptor signaling pathway	Gene Ontology	GO:0007213	2	15	0.0203868	0.0863257	PLCB1|CHRM3	http://amigo.geneontology.org/amigo/term/GO:0007213
integral component of presynaptic active zone membrane	Gene Ontology	GO:0099059	2	15	0.0203868	0.0863257	CDH2|GPM6A	http://amigo.geneontology.org/amigo/term/GO:0099059
positive regulation of DNA biosynthetic process	Gene Ontology	GO:2000573	2	15	0.0203868	0.0863257	FGF2|NOX4	http://amigo.geneontology.org/amigo/term/GO:2000573
vocalization behavior	Gene Ontology	GO:0071625	2	15	0.0203868	0.0863257	CNTNAP2|SHANK2	http://amigo.geneontology.org/amigo/term/GO:0071625
positive regulation of dendrite development	Gene Ontology	GO:1900006	2	15	0.0203868	0.0863257	COBL|BMP5	http://amigo.geneontology.org/amigo/term/GO:1900006
positive regulation of neuron migration	Gene Ontology	GO:2001224	2	15	0.0203868	0.0863257	SEMA3A|NIPBL	http://amigo.geneontology.org/amigo/term/GO:2001224
alpha	actinin binding	Gene Ontology	GO:0051393	2	15	0.0203868	0.0863257	KCNN2|PKD2L1	http://amigo.geneontology.org/amigo/term/GO:0051393
nerve development	Gene Ontology	GO:0021675	2	15	0.0203868	0.0863257	SEMA3A|NTF3	http://amigo.geneontology.org/amigo/term/GO:0021675
animal organ development	Gene Ontology	GO:0048513	2	15	0.0203868	0.0863257	NRG1|SPRY4	http://amigo.geneontology.org/amigo/term/GO:0048513
energy reserve metabolic process	Gene Ontology	GO:0006112	2	15	0.0203868	0.0863257	ADGRF5|KL	http://amigo.geneontology.org/amigo/term/GO:0006112
axolemma	Gene Ontology	GO:0030673	2	15	0.0203868	0.0863257	ROBO2|CNTNAP2	http://amigo.geneontology.org/amigo/term/GO:0030673
platelet	derived growth factor receptor binding	Gene Ontology	GO:0005161	2	15	0.0203868	0.0863257	PDGFRA|PDGFC	http://amigo.geneontology.org/amigo/term/GO:0005161
intracellular membrane	bounded organelle	Gene Ontology	GO:0043231	18	788	0.0206562	0.0873553	XPO1|ATP6V0A1|ZNF365|PKD2L1|PIKFYVE|DDX53|NOVA1|ZFYVE16|PPARGC1A|NIPBL|DDOST|MYCBP2|TNRC6A|RNF144A|SPPL2A|CMTM6|DAPK2|ASAP3	http://amigo.geneontology.org/amigo/term/GO:0043231
Hsp90 protein binding	Gene Ontology	GO:0051879	3	42	0.0210237	0.0886837	NR3C1|HDAC6|CDC37	http://amigo.geneontology.org/amigo/term/GO:0051879
cellular response to lipopolysaccharide	Gene Ontology	GO:0071222	6	158	0.0212861	0.0896767	PPARGC1A|SGMS1|PDE4B|PDE4D|EDNRB|BCR	http://amigo.geneontology.org/amigo/term/GO:0071222
ossification	Gene Ontology	GO:0001503	4	77	0.0218311	0.0916243	BMP5|EXT2|EXT1|TAPT1	http://amigo.geneontology.org/amigo/term/GO:0001503
endoplasmic reticulum	Golgi intermediate compartment	Gene Ontology	GO:0005793	4	77	0.0218311	0.0916243	PTPN2|MGAT4A|MAN1A1|RGMB	http://amigo.geneontology.org/amigo/term/GO:0005793
sodium ion transport	Gene Ontology	GO:0006814	4	77	0.0218311	0.0916243	SLC5A8|SLC10A2|SLC4A4|SLC13A1	http://amigo.geneontology.org/amigo/term/GO:0006814
signaling receptor binding	Gene Ontology	GO:0005102	10	353	0.0221841	0.092177	PTPRD|TGFB2|NTF3|IL1RAPL1|LPL|MTSS1|FASLG|NRG1|BANK1|MBL2	http://amigo.geneontology.org/amigo/term/GO:0005102
regulation of G protein	coupled receptor signaling pathway	Gene Ontology	GO:0008277	3	43	0.0222773	0.092177	PLCB1|TUB|GRK5	http://amigo.geneontology.org/amigo/term/GO:0008277
eye development	Gene Ontology	GO:0001654	3	43	0.0222773	0.092177	TGFB2|ABCB5|MEIS1	http://amigo.geneontology.org/amigo/term/GO:0001654
protein targeting	Gene Ontology	GO:0006605	3	43	0.0222773	0.092177	AKAP6|CACNG3|CDC37	http://amigo.geneontology.org/amigo/term/GO:0006605
negative regulation of phosphorylation	Gene Ontology	GO:0042326	2	16	0.0227392	0.092177	INHBA|DLC1	http://amigo.geneontology.org/amigo/term/GO:0042326
positive regulation of calcineurin	NFAT signaling cascade	Gene Ontology	GO:0070886	2	16	0.0227392	0.092177	NRG1|AKAP6	http://amigo.geneontology.org/amigo/term/GO:0070886
definitive hemopoiesis	Gene Ontology	GO:0060216	2	16	0.0227392	0.092177	BCR|MEIS1	http://amigo.geneontology.org/amigo/term/GO:0060216
hematopoietic stem cell differentiation	Gene Ontology	GO:0060218	2	16	0.0227392	0.092177	SFRP1|TP53	http://amigo.geneontology.org/amigo/term/GO:0060218
smooth muscle contraction	Gene Ontology	GO:0006939	2	16	0.0227392	0.092177	PDE4D|CHRM3	http://amigo.geneontology.org/amigo/term/GO:0006939
regulation of ryanodine	sensitive calcium	release channel activity	Gene Ontology	GO:0060314	2	16	0.0227392	0.092177	CAMK2D|PDE4D	http://amigo.geneontology.org/amigo/term/GO:0060314
nucleotidyltransferase activity	Gene Ontology	GO:0016779	2	16	0.0227392	0.092177	PAPSS1|PAPSS2	http://amigo.geneontology.org/amigo/term/GO:0016779
bicarbonate transmembrane transporter activity	Gene Ontology	GO:0015106	2	16	0.0227392	0.092177	SLC26A3|SLC4A8	http://amigo.geneontology.org/amigo/term/GO:0015106
detection of temperature stimulus involved in sensory perception of pain	Gene Ontology	GO:0050965	2	16	0.0227392	0.092177	MMP24|CXCR4	http://amigo.geneontology.org/amigo/term/GO:0050965
positive regulation of vascular associated smooth muscle cell migration	Gene Ontology	GO:1904754	2	16	0.0227392	0.092177	ADAMTS1|DOCK7	http://amigo.geneontology.org/amigo/term/GO:1904754
1	acylglycerol	3	phosphate O	acyltransferase activity	Gene Ontology	GO:0003841	2	16	0.0227392	0.092177	GPAT4|AGPAT3	http://amigo.geneontology.org/amigo/term/GO:0003841
negative regulation of epithelial cell migration	Gene Ontology	GO:0010633	2	16	0.0227392	0.092177	SEMA3A|PTPRG	http://amigo.geneontology.org/amigo/term/GO:0010633
regulation of signaling receptor activity	Gene Ontology	GO:0010469	2	16	0.0227392	0.092177	PDE4D|TAFA4	http://amigo.geneontology.org/amigo/term/GO:0010469
embryonic digestive tract development	Gene Ontology	GO:0048566	2	16	0.0227392	0.092177	TGFB2|PCSK5	http://amigo.geneontology.org/amigo/term/GO:0048566
sperm axoneme assembly	Gene Ontology	GO:0007288	2	16	0.0227392	0.092177	SPEF2|FSIP2	http://amigo.geneontology.org/amigo/term/GO:0007288
ventricular trabecula myocardium morphogenesis	Gene Ontology	GO:0003222	2	16	0.0227392	0.092177	NRG1|TGFB2	http://amigo.geneontology.org/amigo/term/GO:0003222
cellular response to interleukin	6	Gene Ontology	GO:0071354	2	16	0.0227392	0.092177	PTPRT|PPARGC1A	http://amigo.geneontology.org/amigo/term/GO:0071354
superoxide anion generation	Gene Ontology	GO:0042554	2	16	0.0227392	0.092177	NOX4|TAFA4	http://amigo.geneontology.org/amigo/term/GO:0042554
synaptic vesicle priming	Gene Ontology	GO:0016082	2	16	0.0227392	0.092177	ERC2|SNCA	http://amigo.geneontology.org/amigo/term/GO:0016082
mitotic chromosome condensation	Gene Ontology	GO:0007076	2	16	0.0227392	0.092177	NIPBL|SMC2	http://amigo.geneontology.org/amigo/term/GO:0007076
negative regulation of wound healing	Gene Ontology	GO:0061045	2	16	0.0227392	0.092177	FGF2|SMAD3	http://amigo.geneontology.org/amigo/term/GO:0061045
cGMP binding	Gene Ontology	GO:0030553	2	16	0.0227392	0.092177	PRKG1|PDE10A	http://amigo.geneontology.org/amigo/term/GO:0030553
parallel fiber to Purkinje cell synapse	Gene Ontology	GO:0098688	2	16	0.0227392	0.092177	PLCB4|CBLN1	http://amigo.geneontology.org/amigo/term/GO:0098688
cornified envelope	Gene Ontology	GO:0001533	3	44	0.0235708	0.0954316	PKP4|SCEL|DSG1	http://amigo.geneontology.org/amigo/term/GO:0001533
protein import into nucleus	Gene Ontology	GO:0006606	4	79	0.0236321	0.0954473	TP53|PPP3CA|E2F3|MBTPS1	http://amigo.geneontology.org/amigo/term/GO:0006606
lipid catabolic process	Gene Ontology	GO:0016042	4	79	0.0236321	0.0954473	PLCB1|LPL|PLCB4|PLD1	http://amigo.geneontology.org/amigo/term/GO:0016042
amyloid	beta binding	Gene Ontology	GO:0001540	4	80	0.0245654	0.0988862	CALCR|TGFB2|GRIA4|MSR1	http://amigo.geneontology.org/amigo/term/GO:0001540
ATPase	coupled transmembrane transporter activity	Gene Ontology	GO:0042626	3	45	0.0249042	0.0988862	ABCC12|ABCC9|ABCB5	http://amigo.geneontology.org/amigo/term/GO:0042626
response to organic cyclic compound	Gene Ontology	GO:0014070	3	45	0.0249042	0.0988862	EDNRB|SFRP1|BTG2	http://amigo.geneontology.org/amigo/term/GO:0014070
negative regulation of I	kappaB kinase/NF	kappaB signaling	Gene Ontology	GO:0043124	3	45	0.0249042	0.0988862	NAF1|OPTN|RORA	http://amigo.geneontology.org/amigo/term/GO:0043124
negative regulation of osteoblast differentiation	Gene Ontology	GO:0045668	3	45	0.0249042	0.0988862	CITED1|SFRP1|SMAD3	http://amigo.geneontology.org/amigo/term/GO:0045668
T	tubule	Gene Ontology	GO:0030315	3	45	0.0249042	0.0988862	PPP3CB|AKAP6|ATP1B1	http://amigo.geneontology.org/amigo/term/GO:0030315
anatomical structure development	Gene Ontology	GO:0048856	3	45	0.0249042	0.0988862	TFAP2A|HNF4G|RXRG	http://amigo.geneontology.org/amigo/term/GO:0048856
long	term synaptic potentiation	Gene Ontology	GO:0060291	3	45	0.0249042	0.0988862	TSHZ3|SLC24A2|SHANK2	http://amigo.geneontology.org/amigo/term/GO:0060291
dendritic cell chemotaxis	Gene Ontology	GO:0002407	2	17	0.0251975	0.0988862	ANO6|CXCR4	http://amigo.geneontology.org/amigo/term/GO:0002407
transmembrane	ephrin receptor activity	Gene Ontology	GO:0005005	2	17	0.0251975	0.0988862	EPHA7|EPHA5	http://amigo.geneontology.org/amigo/term/GO:0005005
long	term synaptic depression	Gene Ontology	GO:0060292	2	17	0.0251975	0.0988862	SLC24A2|SHANK2	http://amigo.geneontology.org/amigo/term/GO:0060292
inner ear receptor cell stereocilium organization	Gene Ontology	GO:0060122	2	17	0.0251975	0.0988862	CDH23|FAT4	http://amigo.geneontology.org/amigo/term/GO:0060122
regulation of autophagy of mitochondrion	Gene Ontology	GO:1903146	2	17	0.0251975	0.0988862	CSNK2A2|HDAC6	http://amigo.geneontology.org/amigo/term/GO:1903146
determination of adult lifespan	Gene Ontology	GO:0008340	2	17	0.0251975	0.0988862	TP53|PRDM2	http://amigo.geneontology.org/amigo/term/GO:0008340
sulfate transmembrane transport	Gene Ontology	GO:1902358	2	17	0.0251975	0.0988862	SLC13A1|SLC26A3	http://amigo.geneontology.org/amigo/term/GO:1902358
histone methyltransferase activity (H3	K4 specific)	Gene Ontology	GO:0042800	2	17	0.0251975	0.0988862	SETD3|SPP1	http://amigo.geneontology.org/amigo/term/GO:0042800
positive regulation of keratinocyte differentiation	Gene Ontology	GO:0045618	2	17	0.0251975	0.0988862	PRKCH|VDR	http://amigo.geneontology.org/amigo/term/GO:0045618
low	density lipoprotein particle binding	Gene Ontology	GO:0030169	2	17	0.0251975	0.0988862	CDH13|MSR1	http://amigo.geneontology.org/amigo/term/GO:0030169
chloride transmembrane transporter activity	Gene Ontology	GO:0015108	2	17	0.0251975	0.0988862	SLC26A3|SLC4A8	http://amigo.geneontology.org/amigo/term/GO:0015108
neuron cell	cell adhesion	Gene Ontology	GO:0007158	2	17	0.0251975	0.0988862	ASTN2|CNTN4	http://amigo.geneontology.org/amigo/term/GO:0007158
positive regulation of cartilage development	Gene Ontology	GO:0061036	2	17	0.0251975	0.0988862	SOX5|TAPT1	http://amigo.geneontology.org/amigo/term/GO:0061036
late endosome membrane	Gene Ontology	GO:0031902	5	121	0.0252803	0.0989774	SPPL2A|AP5S1|PIKFYVE|SLC9A9|PLD1	http://amigo.geneontology.org/amigo/term/GO:0031902
regulation of cell cycle	Gene Ontology	GO:0051726	5	121	0.0252803	0.0989774	BCR|GRK5|E2F3|CSNK2A2|FBXL17	http://amigo.geneontology.org/amigo/term/GO:0051726
cerebellum development	Gene Ontology	GO:0021549	3	46	0.0262775	0.102399	MYO16|TP53|PPARGC1A	http://amigo.geneontology.org/amigo/term/GO:0021549
forebrain development	Gene Ontology	GO:0030900	3	46	0.0262775	0.102399	PRKG1|DLC1|PPARGC1A	http://amigo.geneontology.org/amigo/term/GO:0030900
hormone	mediated signaling pathway	Gene Ontology	GO:0009755	3	46	0.0262775	0.102399	RXFP2|NR5A2|FSHR	http://amigo.geneontology.org/amigo/term/GO:0009755
intercalated disc	Gene Ontology	GO:0014704	3	46	0.0262775	0.102399	AKAP6|CDH2|ATP1B1	http://amigo.geneontology.org/amigo/term/GO:0014704
neurotransmitter receptor activity	Gene Ontology	GO:0030594	4	82	0.026498	0.103017	GABRR1|GABRB3|CHRM3|GABRG2	http://amigo.geneontology.org/amigo/term/GO:0030594
calcium	mediated signaling	Gene Ontology	GO:0019722	4	82	0.026498	0.103017	EDNRB|CXCR4|CHRM3|NCALD	http://amigo.geneontology.org/amigo/term/GO:0019722
activation of MAPK activity	Gene Ontology	GO:0000187	5	123	0.026822	0.104155	NRG1|LPAR3|NTF3|FGF2|CXCR4	http://amigo.geneontology.org/amigo/term/GO:0000187
magnesium ion binding	Gene Ontology	GO:0000287	7	214	0.0269694	0.104483	RPS6KA5|SUCLA2|ATP10D|PGM3|DYRK2|SNCA|DIS3L2	http://amigo.geneontology.org/amigo/term/GO:0000287
signaling receptor activity	Gene Ontology	GO:0038023	7	214	0.0269694	0.104483	GRID1|PLEKHG5|PAQR3|GRIK3|CHRM3|GRIA4|TNFRSF11B	http://amigo.geneontology.org/amigo/term/GO:0038023
regulation of protein stability	Gene Ontology	GO:0031647	4	83	0.0274975	0.105091	DDOST|CMTM6|GNL3L|HDAC6	http://amigo.geneontology.org/amigo/term/GO:0031647
lung development	Gene Ontology	GO:0030324	4	83	0.0274975	0.105091	PDGFRA|GPC3|FGFR2|FGF2	http://amigo.geneontology.org/amigo/term/GO:0030324
platelet degranulation	Gene Ontology	GO:0002576	5	124	0.0276149	0.105091	F8|NRG1|MAGED2|ANXA5|TGFB2	http://amigo.geneontology.org/amigo/term/GO:0002576
inositol phosphate metabolic process	Gene Ontology	GO:0043647	3	47	0.0276906	0.105091	PPIP5K2|PLCB1|PLCB4	http://amigo.geneontology.org/amigo/term/GO:0043647
negative regulation of cold	induced thermogenesis	Gene Ontology	GO:0120163	3	47	0.0276906	0.105091	NOVA1|DOCK7|ZNF423	http://amigo.geneontology.org/amigo/term/GO:0120163
cardiac conduction	Gene Ontology	GO:0061337	3	47	0.0276906	0.105091	KCNIP4|ABCC9|CACNG3	http://amigo.geneontology.org/amigo/term/GO:0061337
olfactory bulb development	Gene Ontology	GO:0021772	2	18	0.0277586	0.105091	SEMA3A|EXT1	http://amigo.geneontology.org/amigo/term/GO:0021772
positive regulation of cell	cell adhesion	Gene Ontology	GO:0022409	2	18	0.0277586	0.105091	CD47|KIF26B	http://amigo.geneontology.org/amigo/term/GO:0022409
cellular sodium ion homeostasis	Gene Ontology	GO:0006883	2	18	0.0277586	0.105091	AGTR2|ATP1B1	http://amigo.geneontology.org/amigo/term/GO:0006883
positive regulation of stress	activated MAPK cascade	Gene Ontology	GO:0032874	2	18	0.0277586	0.105091	TGFB2|TAOK3	http://amigo.geneontology.org/amigo/term/GO:0032874
pharyngeal system development	Gene Ontology	GO:0060037	2	18	0.0277586	0.105091	PLXNA2|BMP5	http://amigo.geneontology.org/amigo/term/GO:0060037
activation of protein kinase A activity	Gene Ontology	GO:0034199	2	18	0.0277586	0.105091	ADCY8|ADCY1	http://amigo.geneontology.org/amigo/term/GO:0034199
skeletal muscle tissue regeneration	Gene Ontology	GO:0043403	2	18	0.0277586	0.105091	LARGE1|PPP3CA	http://amigo.geneontology.org/amigo/term/GO:0043403
action potential	Gene Ontology	GO:0001508	2	18	0.0277586	0.105091	GNA14|AKAP6	http://amigo.geneontology.org/amigo/term/GO:0001508
retinal ganglion cell axon guidance	Gene Ontology	GO:0031290	2	18	0.0277586	0.105091	EPHA7|ROBO2	http://amigo.geneontology.org/amigo/term/GO:0031290
camera	type eye morphogenesis	Gene Ontology	GO:0048593	2	18	0.0277586	0.105091	TENM3|COL8A1	http://amigo.geneontology.org/amigo/term/GO:0048593
blastocyst formation	Gene Ontology	GO:0001825	2	18	0.0277586	0.105091	PNLDC1|BDP1	http://amigo.geneontology.org/amigo/term/GO:0001825
positive regulation of histone acetylation	Gene Ontology	GO:0035066	2	18	0.0277586	0.105091	PPARGC1A|RPS6KA5	http://amigo.geneontology.org/amigo/term/GO:0035066
cholesterol homeostasis	Gene Ontology	GO:0042632	4	84	0.0285193	0.107848	LPL|VDR|NR5A2|RORA	http://amigo.geneontology.org/amigo/term/GO:0042632
positive regulation of pathway	restricted SMAD protein phosphorylation	Gene Ontology	GO:0010862	3	48	0.0291434	0.109708	INHBA|BMP5|TGFB2	http://amigo.geneontology.org/amigo/term/GO:0010862
collagen fibril organization	Gene Ontology	GO:0030199	3	48	0.0291434	0.109708	TGFB2|DPT|COL1A2	http://amigo.geneontology.org/amigo/term/GO:0030199
Rho guanyl	nucleotide exchange factor activity	Gene Ontology	GO:0005089	3	48	0.0291434	0.109708	ARHGEF3|BCR|PLEKHG5	http://amigo.geneontology.org/amigo/term/GO:0005089
erythrocyte differentiation	Gene Ontology	GO:0030218	3	48	0.0291434	0.109708	PTPN2|ALAS2|INHBA	http://amigo.geneontology.org/amigo/term/GO:0030218
nitric oxide mediated signal transduction	Gene Ontology	GO:0007263	2	19	0.0304194	0.112474	AGTR2|NDNF	http://amigo.geneontology.org/amigo/term/GO:0007263
positive regulation of chondrocyte differentiation	Gene Ontology	GO:0032332	2	19	0.0304194	0.112474	SOX5|SMAD3	http://amigo.geneontology.org/amigo/term/GO:0032332
core promoter sequence	specific DNA binding	Gene Ontology	GO:0001046	2	19	0.0304194	0.112474	NR3C1|TP53	http://amigo.geneontology.org/amigo/term/GO:0001046
erythrocyte development	Gene Ontology	GO:0048821	2	19	0.0304194	0.112474	ALAS2|ADGRF5	http://amigo.geneontology.org/amigo/term/GO:0048821
triglyceride biosynthetic process	Gene Ontology	GO:0019432	2	19	0.0304194	0.112474	LPL|GPAT4	http://amigo.geneontology.org/amigo/term/GO:0019432
male genitalia development	Gene Ontology	GO:0030539	2	19	0.0304194	0.112474	BMP5|PDGFRA	http://amigo.geneontology.org/amigo/term/GO:0030539
osteoblast development	Gene Ontology	GO:0002076	2	19	0.0304194	0.112474	PTHLH|SMAD3	http://amigo.geneontology.org/amigo/term/GO:0002076
positive regulation of smooth muscle cell migration	Gene Ontology	GO:0014911	2	19	0.0304194	0.112474	SEMA6D|NOX4	http://amigo.geneontology.org/amigo/term/GO:0014911
phosphatidylinositol	5	phosphate binding	Gene Ontology	GO:0010314	2	19	0.0304194	0.112474	LANCL2|PLA2G4A	http://amigo.geneontology.org/amigo/term/GO:0010314
transmission of nerve impulse	Gene Ontology	GO:0019226	2	19	0.0304194	0.112474	CNTNAP2|CACNG3	http://amigo.geneontology.org/amigo/term/GO:0019226
activin receptor signaling pathway	Gene Ontology	GO:0032924	2	19	0.0304194	0.112474	INHBA|SMAD3	http://amigo.geneontology.org/amigo/term/GO:0032924
post	anal tail morphogenesis	Gene Ontology	GO:0036342	2	19	0.0304194	0.112474	TP63|TBXT	http://amigo.geneontology.org/amigo/term/GO:0036342
positive regulation of endothelial cell apoptotic process	Gene Ontology	GO:2000353	2	19	0.0304194	0.112474	ANO6|FASLG	http://amigo.geneontology.org/amigo/term/GO:2000353
protein	membrane adaptor activity	Gene Ontology	GO:0043495	2	19	0.0304194	0.112474	AKAP6|LPL	http://amigo.geneontology.org/amigo/term/GO:0043495
ventricular system development	Gene Ontology	GO:0021591	2	19	0.0304194	0.112474	SEMA6D|AK8	http://amigo.geneontology.org/amigo/term/GO:0021591
female gonad development	Gene Ontology	GO:0008585	2	19	0.0304194	0.112474	SFRP1|FSHR	http://amigo.geneontology.org/amigo/term/GO:0008585
insulin receptor signaling pathway	Gene Ontology	GO:0008286	4	86	0.0306297	0.112647	PTPN2|GRB10|ATP6V0A1|KL	http://amigo.geneontology.org/amigo/term/GO:0008286
ephrin receptor signaling pathway	Gene Ontology	GO:0048013	4	86	0.0306297	0.112647	EPHA7|ARPC1B|EPHA5|ANKS1A	http://amigo.geneontology.org/amigo/term/GO:0048013
activation of cysteine	type endopeptidase activity involved in apoptotic process	Gene Ontology	GO:0006919	4	86	0.0306297	0.112647	FASLG|SMAD3|DLC1|SNCA	http://amigo.geneontology.org/amigo/term/GO:0006919
protein destabilization	Gene Ontology	GO:0031648	3	49	0.0306358	0.112647	HDAC6|CUL3|SNCA	http://amigo.geneontology.org/amigo/term/GO:0031648
regulation of cell adhesion	Gene Ontology	GO:0030155	3	49	0.0306358	0.112647	PKP4|PPP1R12A|CXCR4	http://amigo.geneontology.org/amigo/term/GO:0030155
blood coagulation	Gene Ontology	GO:0007596	6	173	0.0309079	0.113494	PAPSS2|ANXA5|F8|ANO6|PHF21A|COL1A2	http://amigo.geneontology.org/amigo/term/GO:0007596
trans	Golgi network	Gene Ontology	GO:0005802	6	174	0.0316354	0.11586	OPTN|DOP1A|CCDC91|PCSK5|DENND5A|CXCR4	http://amigo.geneontology.org/amigo/term/GO:0005802
actin filament	Gene Ontology	GO:0005884	4	87	0.0317185	0.11586	COBL|LPL|GAS2|ACTBL2	http://amigo.geneontology.org/amigo/term/GO:0005884
kinetochore	Gene Ontology	GO:0000776	4	87	0.0317185	0.11586	XPO1|DLC1|PPP1R12A|DCTN4	http://amigo.geneontology.org/amigo/term/GO:0000776
transcription, DNA	templated	Gene Ontology	GO:0006351	4	87	0.0317185	0.11586	ASXL1|MITF|POLR3B|PDE10A	http://amigo.geneontology.org/amigo/term/GO:0006351
protein	containing complex assembly	Gene Ontology	GO:0065003	5	129	0.0318015	0.116035	MITF|TP53|ADGRL4|SLC24A2|PPARGC1A	http://amigo.geneontology.org/amigo/term/GO:0065003
positive regulation of protein serine/threonine kinase activity	Gene Ontology	GO:0071902	3	50	0.0321676	0.117243	IFNG|ETAA1|SNCA	http://amigo.geneontology.org/amigo/term/GO:0071902
transcription factor binding	Gene Ontology	GO:0008134	9	325	0.0328248	0.119394	E2F3|TP53|PPARGC1A|RORA|SMAD3|NFYC|TFCP2|TRIB1|AGTR2	http://amigo.geneontology.org/amigo/term/GO:0008134
transmembrane transporter activity	Gene Ontology	GO:0022857	4	88	0.0328299	0.119394	SLC35B3|SPIN1|ABCC9|SLC35F2	http://amigo.geneontology.org/amigo/term/GO:0022857
mannose binding	Gene Ontology	GO:0005537	2	20	0.0331767	0.119609	COLEC10|MBL2	http://amigo.geneontology.org/amigo/term/GO:0005537
oocyte maturation	Gene Ontology	GO:0001556	2	20	0.0331767	0.119609	RXFP2|PDE3A	http://amigo.geneontology.org/amigo/term/GO:0001556
endoderm development	Gene Ontology	GO:0007492	2	20	0.0331767	0.119609	EXT1|SMAD3	http://amigo.geneontology.org/amigo/term/GO:0007492
necroptotic process	Gene Ontology	GO:0070266	2	20	0.0331767	0.119609	TP53|FASLG	http://amigo.geneontology.org/amigo/term/GO:0070266
inclusion body	Gene Ontology	GO:0016234	2	20	0.0331767	0.119609	HDAC6|SNCA	http://amigo.geneontology.org/amigo/term/GO:0016234
exon	exon junction complex	Gene Ontology	GO:0035145	2	20	0.0331767	0.119609	TDRD3|SMG6	http://amigo.geneontology.org/amigo/term/GO:0035145
negative regulation of adenylate cyclase activity	Gene Ontology	GO:0007194	2	20	0.0331767	0.119609	GABBR2|EDNRB	http://amigo.geneontology.org/amigo/term/GO:0007194
telomerase holoenzyme complex	Gene Ontology	GO:0005697	2	20	0.0331767	0.119609	SMG6|GNL3L	http://amigo.geneontology.org/amigo/term/GO:0005697
repressing transcription factor binding	Gene Ontology	GO:0070491	3	51	0.0337389	0.12098	PRDM5|NR3C1|TLE4	http://amigo.geneontology.org/amigo/term/GO:0070491
stem cell population maintenance	Gene Ontology	GO:0019827	3	51	0.0337389	0.12098	MED30|NIPBL|DIS3L2	http://amigo.geneontology.org/amigo/term/GO:0019827
nervous system process	Gene Ontology	GO:0050877	3	51	0.0337389	0.12098	GABRR1|GABRB3|GABRG2	http://amigo.geneontology.org/amigo/term/GO:0050877
social behavior	Gene Ontology	GO:0035176	3	51	0.0337389	0.12098	CNTNAP2|GRID1|SHANK2	http://amigo.geneontology.org/amigo/term/GO:0035176
synapse organization	Gene Ontology	GO:0050808	3	51	0.0337389	0.12098	CBLN1|CTNND2|SNCA	http://amigo.geneontology.org/amigo/term/GO:0050808
transcription coregulator activity	Gene Ontology	GO:0003712	4	89	0.0339637	0.121654	NRG1|MED30|GON4L|PPARGC1A	http://amigo.geneontology.org/amigo/term/GO:0003712
inflammatory response	Gene Ontology	GO:0006954	10	381	0.0343649	0.122959	NAF1|RPS6KA5|CD47|CXCR4|PTGER3|NOX4|SGMS1|MMP24|AGTR2|GPR33	http://amigo.geneontology.org/amigo/term/GO:0006954
sphingolipid biosynthetic process	Gene Ontology	GO:0030148	3	52	0.0353493	0.125939	SPTLC3|SGMS1|SPTLC1	http://amigo.geneontology.org/amigo/term/GO:0030148
nuclear receptor transcription coactivator activity	Gene Ontology	GO:0030374	3	52	0.0353493	0.125939	MED30|FGF2|PPARGC1A	http://amigo.geneontology.org/amigo/term/GO:0030374
cytoplasmic side of plasma membrane	Gene Ontology	GO:0009898	3	52	0.0353493	0.125939	PKP4|PPP3CA|DSG1	http://amigo.geneontology.org/amigo/term/GO:0009898
negative regulation of catalytic activity	Gene Ontology	GO:0043086	3	52	0.0353493	0.125939	SLN|ANXA5|PPP1R12A	http://amigo.geneontology.org/amigo/term/GO:0043086
synaptic vesicle	Gene Ontology	GO:0008021	5	133	0.0354215	0.126061	DISC1|PDE4B|NTF3|SLC40A1|SLC4A8	http://amigo.geneontology.org/amigo/term/GO:0008021
positive regulation of dendrite morphogenesis	Gene Ontology	GO:0050775	2	21	0.0360277	0.126726	PTPRD|IL1RAPL1	http://amigo.geneontology.org/amigo/term/GO:0050775
adrenal gland development	Gene Ontology	GO:0030325	2	21	0.0360277	0.126726	PDGFRA|SMAD3	http://amigo.geneontology.org/amigo/term/GO:0030325
protein localization to Golgi apparatus	Gene Ontology	GO:0034067	2	21	0.0360277	0.126726	PAQR3|OPTN	http://amigo.geneontology.org/amigo/term/GO:0034067
mitotic G2 DNA damage checkpoint	Gene Ontology	GO:0007095	2	21	0.0360277	0.126726	FOXN3|TAOK3	http://amigo.geneontology.org/amigo/term/GO:0007095
neural crest cell development	Gene Ontology	GO:0014032	2	21	0.0360277	0.126726	NRG1|TAPT1	http://amigo.geneontology.org/amigo/term/GO:0014032
thyroid gland development	Gene Ontology	GO:0030878	2	21	0.0360277	0.126726	TG|SMAD3	http://amigo.geneontology.org/amigo/term/GO:0030878
nucleocytoplasmic transport	Gene Ontology	GO:0006913	2	21	0.0360277	0.126726	XPO1|CITED1	http://amigo.geneontology.org/amigo/term/GO:0006913
cardiac muscle cell differentiation	Gene Ontology	GO:0055007	2	21	0.0360277	0.126726	NRG1|NOX4	http://amigo.geneontology.org/amigo/term/GO:0055007
regulation of postsynapse organization	Gene Ontology	GO:0099175	2	21	0.0360277	0.126726	EPHA7|IL1RAPL1	http://amigo.geneontology.org/amigo/term/GO:0099175
non	canonical Wnt signaling pathway	Gene Ontology	GO:0035567	2	21	0.0360277	0.126726	SFRP1|RYK	http://amigo.geneontology.org/amigo/term/GO:0035567
histone H3	K4 methylation	Gene Ontology	GO:0051568	2	21	0.0360277	0.126726	SETD3|SPP1	http://amigo.geneontology.org/amigo/term/GO:0051568
mitotic cell cycle	Gene Ontology	GO:0000278	5	134	0.0363646	0.127776	MCPH1|PRDM5|CDH13|PPP1R12A|DIS3L2	http://amigo.geneontology.org/amigo/term/GO:0000278
cortical actin cytoskeleton	Gene Ontology	GO:0030864	3	53	0.0369988	0.12973	LANCL2|CDH2|DLC1	http://amigo.geneontology.org/amigo/term/GO:0030864
keratinocyte differentiation	Gene Ontology	GO:0030216	3	53	0.0369988	0.12973	TP63|BCR|SCEL	http://amigo.geneontology.org/amigo/term/GO:0030216
terminal bouton	Gene Ontology	GO:0043195	3	54	0.038687	0.134094	GRIK3|SLC4A8|USH2A	http://amigo.geneontology.org/amigo/term/GO:0043195
response to mechanical stimulus	Gene Ontology	GO:0009612	3	54	0.038687	0.134094	SCEL|BTG2|KCNK2	http://amigo.geneontology.org/amigo/term/GO:0009612
cleavage furrow	Gene Ontology	GO:0032154	3	54	0.038687	0.134094	MYH10|SVIL|RALA	http://amigo.geneontology.org/amigo/term/GO:0032154
positive regulation of protein	containing complex assembly	Gene Ontology	GO:0031334	3	54	0.038687	0.134094	IFNG|NRG1|GNL3L	http://amigo.geneontology.org/amigo/term/GO:0031334
calcium channel activity	Gene Ontology	GO:0005262	3	54	0.038687	0.134094	GPM6A|SLC24A2|PKD2L1	http://amigo.geneontology.org/amigo/term/GO:0005262
negative regulation of interleukin	2 production	Gene Ontology	GO:0032703	2	22	0.0389695	0.134094	NAV3|VSIG4	http://amigo.geneontology.org/amigo/term/GO:0032703
cell	cell adhesion mediator activity	Gene Ontology	GO:0098632	2	22	0.0389695	0.134094	CD47|CNTN4	http://amigo.geneontology.org/amigo/term/GO:0098632
dynein complex binding	Gene Ontology	GO:0070840	2	22	0.0389695	0.134094	HDAC6|SNCA	http://amigo.geneontology.org/amigo/term/GO:0070840
release of cytochrome c from mitochondria	Gene Ontology	GO:0001836	2	22	0.0389695	0.134094	BCL2L1|TP53	http://amigo.geneontology.org/amigo/term/GO:0001836
cell	cell junction organization	Gene Ontology	GO:0045216	2	22	0.0389695	0.134094	TGFB2|SMAD3	http://amigo.geneontology.org/amigo/term/GO:0045216
telomerase RNA binding	Gene Ontology	GO:0070034	2	22	0.0389695	0.134094	NAF1|SMG6	http://amigo.geneontology.org/amigo/term/GO:0070034
regulation of phosphatidylinositol 3	kinase signaling	Gene Ontology	GO:0014066	2	22	0.0389695	0.134094	ENTPD5|RASGRP1	http://amigo.geneontology.org/amigo/term/GO:0014066
T cell proliferation	Gene Ontology	GO:0042098	2	22	0.0389695	0.134094	PPP3CB|RASGRP1	http://amigo.geneontology.org/amigo/term/GO:0042098
negative regulation of proteolysis	Gene Ontology	GO:0045861	2	22	0.0389695	0.134094	TP53|HDAC6	http://amigo.geneontology.org/amigo/term/GO:0045861
negative regulation of Rho protein signal transduction	Gene Ontology	GO:0035024	2	22	0.0389695	0.134094	DLC1|CUL3	http://amigo.geneontology.org/amigo/term/GO:0035024
inorganic anion transport	Gene Ontology	GO:0015698	2	22	0.0389695	0.134094	SLC4A4|SLC4A7	http://amigo.geneontology.org/amigo/term/GO:0015698
aorta development	Gene Ontology	GO:0035904	2	22	0.0389695	0.134094	MYH10|ROBO2	http://amigo.geneontology.org/amigo/term/GO:0035904
lysosomal lumen	Gene Ontology	GO:0043202	4	94	0.0399716	0.137258	GPC3|FASLG|GPC5|GPC6	http://amigo.geneontology.org/amigo/term/GO:0043202
ciliary membrane	Gene Ontology	GO:0060170	3	55	0.0404139	0.138206	SHANK2|PKD2L1|TTC8	http://amigo.geneontology.org/amigo/term/GO:0060170
cell fate commitment	Gene Ontology	GO:0045165	3	55	0.0404139	0.138206	MITF|FGFR2|SOX5	http://amigo.geneontology.org/amigo/term/GO:0045165
ciliary basal body	plasma membrane docking	Gene Ontology	GO:0097711	4	95	0.0412411	0.140746	NEDD1|CEP76|DLC1|CEP72	http://amigo.geneontology.org/amigo/term/GO:0097711
neuron differentiation	Gene Ontology	GO:0030182	5	139	0.0413106	0.140837	IL1RAPL1|PTPRD|IRX1|ANOS1|RYK	http://amigo.geneontology.org/amigo/term/GO:0030182
developmental growth	Gene Ontology	GO:0048589	2	23	0.0419992	0.141015	NIPBL|SMAD3	http://amigo.geneontology.org/amigo/term/GO:0048589
melanosome organization	Gene Ontology	GO:0032438	2	23	0.0419992	0.141015	SI|PIKFYVE	http://amigo.geneontology.org/amigo/term/GO:0032438
myosin binding	Gene Ontology	GO:0017022	2	23	0.0419992	0.141015	RALA|USH2A	http://amigo.geneontology.org/amigo/term/GO:0017022
fibroblast growth factor binding	Gene Ontology	GO:0017134	2	23	0.0419992	0.141015	FGFR2|KL	http://amigo.geneontology.org/amigo/term/GO:0017134
plasma membrane organization	Gene Ontology	GO:0007009	2	23	0.0419992	0.141015	MTSS1|FAT4	http://amigo.geneontology.org/amigo/term/GO:0007009
positive regulation of oligodendrocyte differentiation	Gene Ontology	GO:0048714	2	23	0.0419992	0.141015	ZNF365|CXCR4	http://amigo.geneontology.org/amigo/term/GO:0048714
poly(A) binding	Gene Ontology	GO:0008143	2	23	0.0419992	0.141015	LARP4|KHDRBS2	http://amigo.geneontology.org/amigo/term/GO:0008143
negative regulation of intrinsic apoptotic signaling pathway	Gene Ontology	GO:2001243	2	23	0.0419992	0.141015	BCL2L1|RTKN2	http://amigo.geneontology.org/amigo/term/GO:2001243
transcription coactivator binding	Gene Ontology	GO:0001223	2	23	0.0419992	0.141015	RORA|SMAD3	http://amigo.geneontology.org/amigo/term/GO:0001223
positive regulation of osteoclast differentiation	Gene Ontology	GO:0045672	2	23	0.0419992	0.141015	IFNG|POU4F1	http://amigo.geneontology.org/amigo/term/GO:0045672
membrane protein ectodomain proteolysis	Gene Ontology	GO:0006509	2	23	0.0419992	0.141015	SPPL2A|HM13	http://amigo.geneontology.org/amigo/term/GO:0006509
chemokine binding	Gene Ontology	GO:0019956	2	23	0.0419992	0.141015	FGF2|CXCR4	http://amigo.geneontology.org/amigo/term/GO:0019956
positive regulation of long	term synaptic potentiation	Gene Ontology	GO:1900273	2	23	0.0419992	0.141015	ADCY8|ADCY1	http://amigo.geneontology.org/amigo/term/GO:1900273
Rho protein signal transduction	Gene Ontology	GO:0007266	3	56	0.0421792	0.141477	CDH13|COL1A2|ARHGEF3	http://amigo.geneontology.org/amigo/term/GO:0007266
late endosome	Gene Ontology	GO:0005770	5	140	0.0423462	0.141751	SPPL2A|AP5S1|ASTN2|MAGI2|CXCR4	http://amigo.geneontology.org/amigo/term/GO:0005770
membrane raft	Gene Ontology	GO:0045121	7	237	0.0424365	0.141806	ADCY1|PIKFYVE|DLC1|ADCY8|SULF1|EDNRB|RGMB	http://amigo.geneontology.org/amigo/term/GO:0045121
ruffle membrane	Gene Ontology	GO:0032587	4	96	0.0425333	0.141806	LPL|MTMR8|DLC1|SPRY4	http://amigo.geneontology.org/amigo/term/GO:0032587
anterior/posterior pattern specification	Gene Ontology	GO:0009952	4	96	0.0425333	0.141806	PCSK5|BTG2|TSHZ1|ALX4	http://amigo.geneontology.org/amigo/term/GO:0009952
post	translational protein modification	Gene Ontology	GO:0043687	9	342	0.0427283	0.142313	MEPE|MBTPS1|FBXL4|DSC1|GPC3|MGAT4A|ATG5|CDH2|CUL3	http://amigo.geneontology.org/amigo/term/GO:0043687
regulation of cell migration	Gene Ontology	GO:0030334	4	97	0.043848	0.14546	PLXNA2|DOCK10|FGF2|UNC5C	http://amigo.geneontology.org/amigo/term/GO:0030334
sarcolemma	Gene Ontology	GO:0042383	4	97	0.043848	0.14546	CAMK2D|PPP3CA|CDH2|ATP1B1	http://amigo.geneontology.org/amigo/term/GO:0042383
kinase binding	Gene Ontology	GO:0019900	4	97	0.043848	0.14546	PFKFB1|MYCN|PDE8A|CDC37	http://amigo.geneontology.org/amigo/term/GO:0019900
protein C	terminus binding	Gene Ontology	GO:0008022	6	189	0.0439007	0.145489	OPTN|ATP1B1|NIPBL|CITED1|FBLN1|FOXN3	http://amigo.geneontology.org/amigo/term/GO:0008022
positive regulation of interleukin	1 beta production	Gene Ontology	GO:0032731	3	57	0.0439826	0.145616	IFNG|LPL|SMAD3	http://amigo.geneontology.org/amigo/term/GO:0032731
integrin binding	Gene Ontology	GO:0005178	5	142	0.044464	0.147063	NRG1|PTPN2|EDIL3|LPL|FGF2	http://amigo.geneontology.org/amigo/term/GO:0005178
viral process	Gene Ontology	GO:0016032	11	456	0.0450654	0.14754	XPO1|PDGFRA|OPTN|TP53|SUPT16H|KHDRBS3|SMAD3|TAPT1|FBLN1|DLC1|RBM38	http://amigo.geneontology.org/amigo/term/GO:0016032
cyclosporin A binding	Gene Ontology	GO:0016018	2	24	0.0451139	0.14754	PPP3CA|PPIL1	http://amigo.geneontology.org/amigo/term/GO:0016018
desmosome	Gene Ontology	GO:0030057	2	24	0.0451139	0.14754	PKP4|DSG1	http://amigo.geneontology.org/amigo/term/GO:0030057
fibroblast growth factor receptor binding	Gene Ontology	GO:0005104	2	24	0.0451139	0.14754	FGF2|KL	http://amigo.geneontology.org/amigo/term/GO:0005104
methyl	CpG binding	Gene Ontology	GO:0008327	2	24	0.0451139	0.14754	TET3|CXXC4	http://amigo.geneontology.org/amigo/term/GO:0008327
positive regulation of receptor internalization	Gene Ontology	GO:0002092	2	24	0.0451139	0.14754	NTF3|MAGI2	http://amigo.geneontology.org/amigo/term/GO:0002092
positive regulation of protein autophosphorylation	Gene Ontology	GO:0031954	2	24	0.0451139	0.14754	PDGFC|NEK10	http://amigo.geneontology.org/amigo/term/GO:0031954
cellular calcium ion homeostasis	Gene Ontology	GO:0006874	4	98	0.0451854	0.14754	STIM2|VDR|SLC24A2|ATP1B1	http://amigo.geneontology.org/amigo/term/GO:0006874
hormone activity	Gene Ontology	GO:0005179	4	98	0.0451854	0.14754	TG|PTHLH|INHBA|KL	http://amigo.geneontology.org/amigo/term/GO:0005179
ruffle	Gene Ontology	GO:0001726	4	98	0.0451854	0.14754	COBL|LPL|MTSS1|ASAP3	http://amigo.geneontology.org/amigo/term/GO:0001726
antigen processing and presentation of exogenous peptide antigen via MHC class II	Gene Ontology	GO:0019886	4	98	0.0451854	0.14754	DLC1|KIF26A|DCTN4|PIKFYVE	http://amigo.geneontology.org/amigo/term/GO:0019886
RNA processing	Gene Ontology	GO:0006396	3	58	0.0458239	0.14904	ADAD1|NOVA1|NOL9	http://amigo.geneontology.org/amigo/term/GO:0006396
positive regulation of smooth muscle cell proliferation	Gene Ontology	GO:0048661	3	58	0.0458239	0.14904	CDH13|FGFR2|PPARGC1A	http://amigo.geneontology.org/amigo/term/GO:0048661
determination of left/right symmetry	Gene Ontology	GO:0007368	3	58	0.0458239	0.14904	TBC1D32|PCSK5|DNAH5	http://amigo.geneontology.org/amigo/term/GO:0007368
promoter	specific chromatin binding	Gene Ontology	GO:1990841	3	58	0.0458239	0.14904	NIPBL|TP53|PPARGC1A	http://amigo.geneontology.org/amigo/term/GO:1990841
cytoplasmic vesicle membrane	Gene Ontology	GO:0030659	5	144	0.0466442	0.151264	GABRG2|GABRB3|SNX7|RALA|RNF144A	http://amigo.geneontology.org/amigo/term/GO:0030659
protein	containing complex binding	Gene Ontology	GO:0044877	9	349	0.0473338	0.15335	KCNH5|PDGFRA|SKAP1|DISC1|RAD18|INHBA|PPP3CA|FBLN1|TUB	http://amigo.geneontology.org/amigo/term/GO:0044877
photoreceptor inner segment	Gene Ontology	GO:0001917	3	59	0.0477028	0.153499	SLC24A2|SHANK2|USH2A	http://amigo.geneontology.org/amigo/term/GO:0001917
negative regulation of neuron differentiation	Gene Ontology	GO:0045665	3	59	0.0477028	0.153499	ZHX2|MEIS1|CNTN4	http://amigo.geneontology.org/amigo/term/GO:0045665
integral component of presynaptic membrane	Gene Ontology	GO:0099056	3	59	0.0477028	0.153499	CDH9|ADCY8|CHRM3	http://amigo.geneontology.org/amigo/term/GO:0099056
azurophil granule membrane	Gene Ontology	GO:0035577	3	59	0.0477028	0.153499	SLCO4C1|DDOST|CMTM6	http://amigo.geneontology.org/amigo/term/GO:0035577
rough endoplasmic reticulum	Gene Ontology	GO:0005791	3	59	0.0477028	0.153499	TP63|EPHA5|HM13	http://amigo.geneontology.org/amigo/term/GO:0005791
protein homotetramerization	Gene Ontology	GO:0051289	3	59	0.0477028	0.153499	HCN1|KIF25|PKD2L1	http://amigo.geneontology.org/amigo/term/GO:0051289
cell aging	Gene Ontology	GO:0007569	2	25	0.048311	0.154558	TP53|NOX4	http://amigo.geneontology.org/amigo/term/GO:0007569
intrinsic apoptotic signaling pathway	Gene Ontology	GO:0097193	2	25	0.048311	0.154558	TP53|CUL3	http://amigo.geneontology.org/amigo/term/GO:0097193
positive regulation of cardiac muscle cell proliferation	Gene Ontology	GO:0060045	2	25	0.048311	0.154558	FGFR2|FGF2	http://amigo.geneontology.org/amigo/term/GO:0060045
		Gene Ontology	GO:1904469	2	25	0.048311	0.154558	IFNG|LPL	http://amigo.geneontology.org/amigo/term/GO:1904469
positive regulation of cell cycle arrest	Gene Ontology	GO:0071158	2	25	0.048311	0.154558	POU4F1|TP53	http://amigo.geneontology.org/amigo/term/GO:0071158
negative regulation of peptidyl	serine phosphorylation	Gene Ontology	GO:0033137	2	25	0.048311	0.154558	PAQR3|PDE4D	http://amigo.geneontology.org/amigo/term/GO:0033137
cilium assembly	Gene Ontology	GO:0060271	6	194	0.0485664	0.155226	HDAC6|DNAH5|TTC8|DISC1|TBC1D32|DLC1	http://amigo.geneontology.org/amigo/term/GO:0060271
actin cytoskeleton	Gene Ontology	GO:0015629	7	245	0.0489323	0.156095	SVIL|ARPC1B|ADCY8|LPL|MTSS1|PPP1R12A|SNCA	http://amigo.geneontology.org/amigo/term/GO:0015629
cell cycle	Gene Ontology	GO:0007049	7	245	0.0489323	0.156095	NR3C1|EPB41L2|POC5|RBM38|MAPK4|CSNK2A2|RALA	http://amigo.geneontology.org/amigo/term/GO:0007049
axon terminus	Gene Ontology	GO:0043679	3	60	0.0496191	0.15768	CHRM3|SLC4A8|SNCA	http://amigo.geneontology.org/amigo/term/GO:0043679
phospholipase C	activating G protein	coupled receptor signaling pathway	Gene Ontology	GO:0007200	3	60	0.0496191	0.15768	GPR33|EDNRB|PTGER3	http://amigo.geneontology.org/amigo/term/GO:0007200
response to glucocorticoid	Gene Ontology	GO:0051384	3	60	0.0496191	0.15768	PFKFB1|CALCR|HNMT	http://amigo.geneontology.org/amigo/term/GO:0051384
methylation	Gene Ontology	GO:0032259	3	60	0.0496191	0.15768	METTL25|HNMT|PRDM2	http://amigo.geneontology.org/amigo/term/GO:0032259
