# Supplementary material for: Whole-genome resequencing of Chinese indigenous sheep provides insight into the genetic basis underlying climate adaptation
Source: Genet Sel Evol. 2024 Apr 2;56:26. doi: 10.1186/s12711-024-00880-z (PMC10988870; doi:10.1186/s12711-024-00880-z)
Supplement: Supplementary file 9 — Additional file 9: Table S9. Sample information selected by high-altitude group and low-altitude group. [file 12711_2024_880_MOESM9_ESM.xlsx]

## Sheet: Table S9
Table S9: Information of sample selected by high-altitude group and low-altitude group.
Breed name	Abbreviation	Sample size	Group
Hanzhong sheep	HZS	3	Low altitude
Tengchong sheep	TCS	4	Low altitude
Weining sheep	WNS	4	Low altitude
Zhaotong sheep	ZTS	5	Low altitude
Shiping Gray sheep	SPG	4	Low altitude
Diqing sheep	DQS	4	High altitude
Sichuan Tibetan sheep	TIBS	5	High altitude
Qinghai Tibetan sheep	TIBQ	5	High altitude
Guide Black Fur sheep	GBF	5	High altitude
Note: average altitude > 3000 high altitude,average altitude < 2000 low altitude.
