# Supplementary material for: Whole-genome resequencing of Chinese indigenous sheep provides insight into the genetic basis underlying climate adaptation
Source: Genet Sel Evol. 2024 Apr 2;56:26. doi: 10.1186/s12711-024-00880-z (PMC10988870; doi:10.1186/s12711-024-00880-z)
Supplement: Supplementary file 10 — Additional file 10: Table S10. Top 5% selective sweep regions based on Fst for sheep breeds from high-altitude areas. [file 12711_2024_880_MOESM10_ESM.xlsx]

## Sheet: Table S10
Table S10. Top 5% selective sweep regions of living in high-altitude sheep breeds by Fst.
Chr	Start	End	Name	Gene
13	49500001	49550000	0.803232	LOC101117953, LOC101118207
13	49450001	49500000	0.765011	LOC101117953, LOC101118207
13	49400001	49450000	0.747196	LOC101117953, LOC101118207
13	49350001	49400000	0.697264	BMP2, LOC101117953
13	49550001	49600000	0.668479	LOC101117953, LOC101118207
13	49700001	49750000	0.59303	LOC101110166, LOC101110438
13	49300001	49350000	0.571146	BMP2, LOC101117953
7	83700001	83750000	0.552205	ABCD4
13	49250001	49300000	0.530183	BMP2, LOC101117953
4	69750001	69800000	0.480485	JAZF1
15	47950001	48000000	0.468519	LOC100134870, LOC101105685
11	18450001	18500000	0.443566	NF1
15	3700001	3750000	0.436353	LOC106991615, PDGFD
13	48250001	48300000	0.415007	LOC101117437, BMP2
15	3750001	3800000	0.413998	LOC106991615, PDGFD
13	48850001	48900000	0.412239	BMP2
11	18400001	18450000	0.410847	NF1
11	18550001	18600000	0.388819	NF1
3	129900001	129950000	0.388466	LOC121819095, CRADD
4	50150001	50200000	0.382473	SLC26A4
1	95750001	95800000	0.379145	LOC105610669, LOC114111143
13	49200001	49250000	0.376388	BMP2, LOC101117953
10	39100001	39150000	0.374869	LOC101120503, LOC114116654
13	48350001	48400000	0.36665	LOC101117437, BMP2
13	48900001	48950000	0.366134	BMP2, LOC101117953
3	93800001	93850000	0.362642	DYSF, LOC101110922
7	83600001	83650000	0.361942
10	35700001	35750000	0.356964	LOC105611671
13	48300001	48350000	0.356084	LOC101117437, BMP2
9	25950001	26000000	0.35427	LOC114116456, LOC114116505
15	3800001	3850000	0.35327	LOC106991615, PDGFD
1	95950001	96000000	0.352463	LOC105610669, LOC114111143
15	48000001	48050000	0.352148	LOC101105685
13	48200001	48250000	0.35186	LOC101117437, BMP2
13	19500001	19550000	0.350536	CCDC7
7	83650001	83700000	0.34565	VSX2
11	18500001	18550000	0.341569	NF1
15	73250001	73300000	0.340669	EXT2
7	83750001	83800000	0.338816	SYNDIG1L
15	3550001	3600000	0.337358	LOC106991615, PDGFD
22	9100001	9150000	0.335862
15	3600001	3650000	0.334329	LOC106991615, PDGFD
13	19450001	19500000	0.331885	CCDC7
15	3450001	3500000	0.328821
15	47900001	47950000	0.324896	LOC101102421
3	129950001	130000000	0.324762
15	3500001	3550000	0.324586	LOC106991615, PDGFD
10	35650001	35700000	0.32452
3	136400001	136450000	0.323685	FAIM2
10	29500001	29550000	0.318896	RXFP2
2	135950001	136000000	0.315107	LOC121818703
7	59000001	59050000	0.31462	FAM227B
13	48150001	48200000	0.309132	LOC101117437, BMP2
13	34000001	34050000	0.307792	SVIL
2	138000001	138050000	0.305945	DYNC1I2
2	85250001	85300000	0.305722	BNC2
8	65150001	65200000	0.304981	LOC121820194, TRNAH, GUG_21
4	87100001	87150000	0.303889	ING3
15	3650001	3700000	0.302622	LOC106991615, PDGFD
1	95800001	95850000	0.302505	LOC105610669, LOC114111143
3	132650001	132700000	0.30143
2	135800001	135850000	0.301141	OLA1
3	93550001	93600000	0.294337	DYSF
15	3950001	4000000	0.294202	PDGFD
13	48950001	49000000	0.29417	BMP2, LOC101117953
2	85300001	85350000	0.293896	BNC2
6	24250001	24300000	0.292113	PPP3CA, EMCN
10	39250001	39300000	0.288232	LOC101120503, LOC114116654
19	31750001	31800000	0.287617	MITF
10	36000001	36050000	0.28648	XPO4
10	38900001	38950000	0.286112	LOC101120503, LOC114116654
4	50100001	50150000	0.28504	DUS4L
9	25900001	25950000	0.284128	LOC114116456, LOC114116505
4	70650001	70700000	0.283384	HOXA1, SKAP2
3	93850001	93900000	0.283015	DYSF, LOC101110922
2	204450001	204500000	0.281624	KIAA2012
3	98000001	98050000	0.280448	LOC114113731, LOC114113613
2	85200001	85250000	0.278977	BNC2
1	95900001	95950000	0.276754	LOC105610669, LOC114111143
13	37200001	37250000	0.275319	LOC121816037
3	93750001	93800000	0.274573	DYSF, LOC101110922
4	70350001	70400000	0.272376	EVX1
13	49050001	49100000	0.271633	BMP2, LOC101117953
2	85350001	85400000	0.270084	BNC2
3	26600001	26650000	0.270074	LOC101102216, TRNAW, CCA_45
13	49650001	49700000	0.269711	LOC101110166, LOC101110438
6	79350001	79400000	0.269237	LOC114115482, TRNAY, GUA_12
23	36200001	36250000	0.268041	ADCYAP1, LOC114110500
16	34950001	35000000	0.267771	LOC114118703
24	41700001	41750000	0.267561	ELFN1, LOC121817850
15	3850001	3900000	0.26739	LOC106991615, PDGFD
3	132600001	132650000	0.267201	LOC114113744, LOC114114198
3	181650001	181700000	0.267165	LOC101103965, LOC101104224
15	64000001	64050000	0.265838	EHF
7	83800001	83850000	0.265561	SYNDIG1L
3	187350001	187400000	0.264485	CCDC91, PTHLH
13	19400001	19450000	0.263478	CCDC7
6	79400001	79450000	0.263117	LOC114115482, TRNAY, GUA_12
19	31700001	31750000	0.262796
2	135750001	135800000	0.261552	OLA1
24	41750001	41800000	0.255862	TMEM184A
10	36100001	36150000	0.255403	IFT88
3	132550001	132600000	0.254502	HOXC12
4	69950001	70000000	0.253968	TAX1BP1, LOC101104741
13	33200001	33250000	0.253918	ZEB1
1	96000001	96050000	0.253418	LOC105610669, LOC114111143
10	31250001	31300000	0.25107	MTUS2
5	20150001	20200000	0.249174	CSF2
10	36050001	36100000	0.248918	EEF1AKMT1
4	11650001	11700000	0.248714
13	33000001	33050000	0.247987
4	70600001	70650000	0.24786	HOXA1, SKAP2
3	118550001	118600000	0.247675
1	95850001	95900000	0.247072	LOC105610669, LOC114111143
13	63850001	63900000	0.246514	ITCH
4	70550001	70600000	0.246251	HOXA1, SKAP2
4	69800001	69850000	0.245443	JAZF1
17	35500001	35550000	0.244456	KIAA1109
10	19000001	19050000	0.244249
16	34850001	34900000	0.24388	LOC105602671, LOC114118703
9	77400001	77450000	0.243245	VPS13B
18	12500001	12550000	0.242369	MCTP2, RGMA
13	63800001	63850000	0.240046	ITCH
3	62100001	62150000	0.239861	CCDC138
13	50000001	50050000	0.239367	LOC101110166, LOC101110438
12	22500001	22550000	0.238705	LYPLAL1, LOC101104329
16	31650001	31700000	0.23743	ZNF131
4	81350001	81400000	0.237018	INHBA, LOC114114534
5	16350001	16400000	0.236884	LOC101108745
15	38750001	38800000	0.236863	FAR1
13	33050001	33100000	0.234971	LOC121816314, LOC121816315
13	19550001	19600000	0.234473	CCDC7
3	97950001	98000000	0.234418	LOC121819074, LOC114113731
13	78850001	78900000	0.233999	DPM1
13	49000001	49050000	0.233554	BMP2, LOC101117953
2	62100001	62150000	0.233122	RORB, LOC114113406
26	9150001	9200000	0.232647	LOC114110958, LOC114111096
4	68700001	68750000	0.232456	LOC121819406, TRIL
21	15200001	15250000	0.23237	NARS2
15	38800001	38850000	0.231477
15	47850001	47900000	0.230846	LOC101101918, LOC101104683
2	138050001	138100000	0.230776	DYNC1I2
15	63950001	64000000	0.228915
19	31800001	31850000	0.228045
26	13400001	13450000	0.227383	TRNAG, CCC_221, LOC101107929
2	164250001	164300000	0.226965	LOC101114685, TRNAC, GCA_41
7	58300001	58350000	0.225582
9	77700001	77750000	0.225327	VPS13B
9	52950001	53000000	0.225152	ZFHX4
9	36450001	36500000	0.224545	LOC101116323
2	124050001	124100000	0.223989	FSIP2, LOC101121406
8	74850001	74900000	0.223467
9	78050001	78100000	0.221656	VPS13B
10	29450001	29500000	0.221251	LOC101110773
23	36150001	36200000	0.221186	LOC114110448, LOC121817722
13	47250001	47300000	0.220668	LOC101104484, LOC114117711
11	18600001	18650000	0.219547	NF1
13	49150001	49200000	0.218974	BMP2, LOC101117953
3	93600001	93650000	0.218883	DYSF, LOC101110922
14	50500001	50550000	0.218242	MEGF8
9	78100001	78150000	0.217886	VPS13B
1	233550001	233600000	0.21772	MME, LOC101113188
1	20300001	20350000	0.217541	TMEM69
10	38850001	38900000	0.217388	LOC101120503, LOC114116654
2	61150001	61200000	0.217223	PCSK5, LOC114113073
26	13350001	13400000	0.217196	WWC2
15	3900001	3950000	0.216948	LOC106991615, PDGFD
9	77350001	77400000	0.216675	VPS13B
13	49750001	49800000	0.215773	LOC101110166, LOC101110438
4	81300001	81350000	0.21491	INHBA, LOC114114534
9	77800001	77850000	0.214789	VPS13B
10	18950001	19000000	0.214612	LOC105608010, LOC101114879
5	16400001	16450000	0.214415	CATSPERD
26	9100001	9150000	0.214207	LOC114110958, LOC114111096
4	70400001	70450000	0.214169	HOXA10
3	83450001	83500000	0.213786	LOC101117579, LOC121819065
23	13100001	13150000	0.213675	SYT4, LOC121817730
23	13150001	13200000	0.213666	SYT4, LOC121817730
7	59100001	59150000	0.213449	GALK2
9	77750001	77800000	0.21277	VPS13B
4	87050001	87100000	0.211955	ING3
9	19650001	19700000	0.211866	KHDRBS3, TRNAG, CCC_97
1	54450001	54500000	0.210602	DNAJB4
2	228600001	228650000	0.210532	LOC121818761, LOC114113461
13	33350001	33400000	0.210431	ZEB1
4	70700001	70750000	0.210353	SKAP2
1	21000001	21050000	0.210338	LOC101103602
13	22150001	22200000	0.210103	MLLT10
13	22200001	22250000	0.209967	MLLT10
2	54200001	54250000	0.209933	TRNAG, CCC_30, LOC121818504
13	34050001	34100000	0.209573	SVIL
7	58950001	59000000	0.209491	FGF7
2	123950001	124000000	0.208974	FSIP2, LOC101121406
12	850001	900000	0.208902	LOC105613348
1	43050001	43100000	0.208371	SERBP1
1	250500001	250550000	0.208229	LOC121818566, LOC121817259
2	37600001	37650000	0.206764
21	45250001	45300000	0.206662	KCNQ1
12	22450001	22500000	0.206609	LYPLAL1, LOC101104329
8	11350001	11400000	0.206543	RSPO3
7	63500001	63550000	0.206061	LOC101112487, LOC101115542
9	24650001	24700000	0.205476	TRNAC, ACA_133, LOC121820320
1	185900001	185950000	0.204993	GPR156, LRRC58
13	32950001	33000000	0.204764	LOC121816314
3	81550001	81600000	0.204661	MTA3
10	27950001	28000000	0.204152	STARD13
18	12700001	12750000	0.203665	MCTP2, RGMA
17	35550001	35600000	0.203521	KIAA1109
1	54500001	54550000	0.203004	LOC114111140
20	17250001	17300000	0.202808	LOC121817412
26	35450001	35500000	0.202635	LOC114111108, LOC114111051
9	77950001	78000000	0.202633	LOC106991327
12	67850001	67900000	0.202167	KCNK2
26	13300001	13350000	0.20215
9	78000001	78050000	0.202119	VPS13B
13	63400001	63450000	0.202096	RALY
2	183500001	183550000	0.202041	LOC121818549, LOC105610635
10	35800001	35850000	0.201626	ZDHHC20
19	53450001	53500000	0.201397	LZTFL1
7	90450001	90500000	0.201138	TSHR
1	68850001	68900000	0.20078	CDC7, TGFBR3
1	128250001	128300000	0.200391	LOC114113482, LOC121816184
2	123900001	123950000	0.200309	FSIP2, LOC101121406
24	10200001	10250000	0.200111	CLEC16A
6	24200001	24250000	0.20007	PPP3CA, EMCN
2	135550001	135600000	0.199938	GPR155
1	229900001	229950000	0.199935
4	87150001	87200000	0.199906
8	31000001	31050000	0.199572	ATG5
2	183100001	183150000	0.199506	CCDC93
8	11400001	11450000	0.199154	RSPO3
3	154500001	154550000	0.198525	MSRB3
10	29400001	29450000	0.198342	LOC121820437, LOC101110773
15	73200001	73250000	0.198326	EXT2
4	50200001	50250000	0.197654	LOC121819399
2	183450001	183500000	0.197559	LOC121818549, LOC105610635
1	151850001	151900000	0.197233	TRNAC, ACA_22, LOC114111171
16	34900001	34950000	0.197108	LOC114118703
13	49100001	49150000	0.196946	BMP2, LOC101117953
13	49800001	49850000	0.196822	LOC101110166, LOC101110438
7	59050001	59100000	0.19647	GALK2
17	35400001	35450000	0.195588	IL21, IL2
13	49600001	49650000	0.195463	LOC101110166
2	164950001	165000000	0.195224	LOC101114685, TRNAC, GCA_41
7	85050001	85100000	0.195218	LOC101110679
17	67700001	67750000	0.195164
12	800001	850000	0.1951
2	214050001	214100000	0.194977
10	38800001	38850000	0.194262	LOC101120503, LOC114116654
8	52600001	52650000	0.194229	CEP162
14	50450001	50500000	0.194166	LOC121816377, CXCL17
16	19000001	19050000	0.193816	PDE4D
17	58850001	58900000	0.193393
9	21600001	21650000	0.193363	PHF20L1
10	28550001	28600000	0.193204	LOC121820434, PDS5B
24	42100001	42150000	0.192645	LOC121817887
17	35450001	35500000	0.192525	LOC114108927
2	37650001	37700000	0.192522	NOL6
11	12450001	12500000	0.19069	LOC105616451
19	1300001	1350000	0.190574	LOC114109449, SEC61G
2	124000001	124050000	0.189825	FSIP2, LOC101121406
10	43750001	43800000	0.18945	LOC101121526, TRNAW, CCA_134
3	181500001	181550000	0.18923	CARD10
3	159800001	159850000	0.189178	SLC16A7
13	33150001	33200000	0.189143	ZEB1
13	63900001	63950000	0.189087	PIGU
2	36550001	36600000	0.18895	LOC105607182
13	48600001	48650000	0.188841	LOC101117437, BMP2
10	28000001	28050000	0.188823	STARD13
14	55700001	55750000	0.188553	TRNAE-CUC_36
13	48000001	48050000	0.188083	FERMT1
3	62150001	62200000	0.188055	EDAR
23	13200001	13250000	0.188027	SYT4, LOC121817730
1	250450001	250500000	0.187474	LOC121818566, LOC121817259
3	162050001	162100000	0.187188	DTX3
3	181800001	181850000	0.187063	LOC101104224, SYT10
13	81750001	81800000	0.186966	LOC114117688, DOK5
7	83550001	83600000	0.186915	LIN52
19	7250001	7300000	0.18672	TRIM71
9	93150001	93200000	0.186622	LOC101118963, SNX16
6	35650001	35700000	0.186521	SNCA
14	5950001	6000000	0.186451	LOC121816357, MAF
5	102050001	102100000	0.186395	LOC105615331, LOC101106261
16	36300001	36350000	0.186204
2	52350001	52400000	0.186144	CLTA
11	18350001	18400000	0.186075	NF1
1	121100001	121150000	0.184987	LOC114111399
9	93200001	93250000	0.184945	LOC101118963, SNX16
17	58900001	58950000	0.184895	MED13L
20	24750001	24800000	0.184789	LOC121817434
6	79450001	79500000	0.184587	LOC114115482, TRNAY, GUA_12
22	22550001	22600000	0.184511	LDB1
10	43250001	43300000	0.184501	LOC101121526, TRNAW, CCA_134
4	70300001	70350000	0.184407	LOC121819409, LOC101104988
25	38500001	38550000	0.184383	LOC101113824, LOC101114083
3	181700001	181750000	0.184344	LOC101103965, LOC101104224
5	16550001	16600000	0.184074	SAFB2
17	58950001	59000000	0.183999	MED13L, LOC105602898
1	43100001	43150000	0.183841	LOC121819579, LOC121819580
1	260300001	260350000	0.183737	LOC101123341
10	38350001	38400000	0.183275	LOC101120586, TRNAS, GGA_159
7	58250001	58300000	0.183089	ATP8B4
10	67500001	67550000	0.18282
26	15900001	15950000	0.182738
8	71550001	71600000	0.182567	ADGB, STXBP5
9	77450001	77500000	0.182302	VPS13B
2	136600001	136650000	0.182274	MAP3K20
2	57300001	57350000	0.181406	TLE4
10	38500001	38550000	0.181274	TRNAS, GGA_159, LOC101120503
12	66100001	66150000	0.180924
2	163950001	164000000	0.180891	LOC101114685, TRNAC, GCA_41
10	38550001	38600000	0.180877	TRNAS, GGA_159, LOC101120503
5	20000001	20050000	0.180731	P4HA2
1	96950001	97000000	0.180553	HSD3B1
13	33100001	33150000	0.180518	LOC121816314, LOC121816315
20	17350001	17400000	0.180202
2	83950001	84000000	0.179961	PSIP1
16	33450001	33500000	0.179909	PLCXD3, C6
9	77900001	77950000	0.179906	VPS13B
2	100450001	100500000	0.179793	LOC101112287, LOC101107000
4	45400001	45450000	0.179702	CCDC146
3	167850001	167900000	0.179592	LOC105609282, TRNAD, GUC_12
8	65200001	65250000	0.179404	LOC121820194, TRNAH, GUG_21
15	76150001	76200000	0.179317	RAPSN
20	50200001	50250000	0.179204	LOC114109781, GMDS
21	15250001	15300000	0.179042
19	52600001	52650000	0.178903	PTH1R
5	79800001	79850000	0.178504	LOC101123629
6	79500001	79550000	0.178429	LOC114115482, TRNAY, GUA_12
7	83500001	83550000	0.178165	BBOF1
10	39300001	39350000	0.178134	LOC101120503, LOC114116654
3	99700001	99750000	0.178047	IL1R2
3	103150001	103200000	0.177972
2	136550001	136600000	0.177967	CDCA7
9	46950001	47000000	0.17793	NCOA2
10	39550001	39600000	0.177892	LOC114116694, PCDH9
13	51050001	51100000	0.177648	MAVS
8	17950001	18000000	0.177627	TBC1D32, LOC101103072
15	46300001	46350000	0.177595	TRIM3
2	183150001	183200000	0.177565	CCDC93
10	39050001	39100000	0.177547	LOC101120503, LOC114116654
1	121850001	121900000	0.177451	KCNE2, MRPS6
19	32000001	32050000	0.177314	MITF, FRMD4B
22	21150001	21200000	0.177262	HIF1AN
5	20050001	20100000	0.177252	LOC101123039
2	164000001	164050000	0.177189	LOC101114685, TRNAC, GCA_41
9	31500001	31550000	0.177002	TRNAM, CAU_7, LOC105609190
18	31250001	31300000	0.176925	LOC121817103, LOC114109108
2	214750001	214800000	0.17685	LOC121818746, LOC121818552
3	182800001	182850000	0.176744	FGD4
1	128300001	128350000	0.176675	LOC114113482, LOC121816184
4	70450001	70500000	0.176412	HOXA6
9	66350001	66400000	0.17626	TRNAW, CCA_130, TRNAY, AUA_14
13	49850001	49900000	0.175816	LOC101110166, LOC101110438
24	41650001	41700000	0.175682	MAD1L1
8	18700001	18750000	0.175598
1	121000001	121050000	0.175219	LOC121816055, LOC114111399
4	112000001	112050000	0.175178
1	120700001	120750000	0.174982	TBX19, LOC101111513
2	249000001	249050000	0.174656	PADI1
10	24300001	24350000	0.17461	TRPC4
10	42300001	42350000	0.174536	LOC101121273, TRNAC, ACA_144
5	79700001	79750000	0.174398
13	76050001	76100000	0.174257	LOC105609549
6	85650001	85700000	0.174163	LOC101123042
3	85150001	85200000	0.174017
9	38900001	38950000	0.173987	CA8
X	115900001	115950000	0.173964	LOC114111267
16	34800001	34850000	0.173845	LOC105602671, LOC114118703
26	13800001	13850000	0.173833	STOX2
13	40350001	40400000	0.17371	NKX2, 2, LOC121816265
4	70050001	70100000	0.173267
1	68900001	68950000	0.173217	CDC7, TGFBR3
2	124100001	124150000	0.17299	FSIP2, LOC101121406
17	35300001	35350000	0.172971	IL21, IL2
15	4000001	4050000	0.172849	PDGFD
5	20100001	20150000	0.172518	LOC121819624
11	62050001	62100000	0.172513
X	61950001	62000000	0.172437	EFNB1, PJA1
13	42250001	42300000	0.172377	ENTPD6
2	186550001	186600000	0.172282	TFCP2L1
1	57650001	57700000	0.172025	LOC114111170, LOC114113047
10	38450001	38500000	0.17193	TRNAS, GGA_159, LOC101120503
X	74350001	74400000	0.171757	POU3F4, LOC106991971
X	114450001	114500000	0.171622	TRNAG, GCC_60, LOC121818378
X	54000001	54050000	0.17157	NUDT11
2	136400001	136450000	0.171371	SP3, CDCA7
13	78100001	78150000	0.171337	UBE2V1
4	71250001	71300000	0.170918	HNRNPA2B1
3	121450001	121500000	0.170786	LRRIQ1
5	11200001	11250000	0.170439	LOC101102642
5	59850001	59900000	0.170409	DCTN4
15	3400001	3450000	0.170284	LOC114118356, LOC106991615
3	132500001	132550000	0.170254	HOXC11, LOC105611004
10	18900001	18950000	0.170104	LOC105608010, LOC101114879
X	64000001	64050000	0.16963	ITGB1BP2
2	135900001	135950000	0.169481	OLA1
6	79300001	79350000	0.169388	LOC114115482, TRNAY, GUA_12
5	30000001	30050000	0.169327	LOC101112977, LOC101113234
X	74900001	74950000	0.169325	LOC105605690, RPS6KA6
3	19400001	19450000	0.169107	TRNAG, CCC_42, HPCAL1
14	50550001	50600000	0.168918	CIC
10	36200001	36250000	0.168767	CRYL1
6	24350001	24400000	0.168738	PPP3CA, EMCN
X	27400001	27450000	0.168691	LOC101116885, TRNAV, AAC_14
2	112450001	112500000	0.168666	LOC101115261
24	41800001	41850000	0.168496	INTS1
3	97900001	97950000	0.168419	LOC121819074, LOC114113731
1	97500001	97550000	0.168195	NOTCH2, SEC22B
5	20400001	20450000	0.168063
17	67650001	67700000	0.167997	TTC28
5	26900001	26950000	0.167988	ZNF608, LOC101102981
1	121900001	121950000	0.167982	KCNE2, MRPS6
20	17300001	17350000	0.167959
15	20600001	20650000	0.167859	LOC114118613, C15H11orf53
9	26100001	26150000	0.167728
17	38050001	38100000	0.167621	LOC101110539, LOC101110792
2	165000001	165050000	0.16762	LOC101114685, TRNAC, GCA_41
19	1750001	1800000	0.167558	SLC4A7
X	61250001	61300000	0.167525	OPHN1
1	121050001	121100000	0.167523	LOC121816055, LOC114111399
4	108050001	108100000	0.16695	LOC101102056
12	69750001	69800000	0.166927	TRNAC, GCA_172, RPS6KC1
22	37300001	37350000	0.166866	LOC121817669
7	58550001	58600000	0.166629	ATP8B4
2	96700001	96750000	0.166555	LOC121818664
8	52750001	52800000	0.16655	MRAP2, LOC101117851
26	13250001	13300000	0.166533	WWC2
15	39450001	39500000	0.166527	RASSF10, TEAD1
12	40150001	40200000	0.166459
X	73700001	73750000	0.166302	LOC114111476, LOC101120893
2	213900001	213950000	0.165995
12	63100001	63150000	0.165952	RGS8
9	36500001	36550000	0.165869
X	53850001	53900000	0.16567	GSPT2, NUDT11
3	77950001	78000000	0.165434	ATP6V1E2, EPAS1
14	19850001	19900000	0.165163	LOC121816479, TOX3
9	58400001	58450000	0.164925	TNFRSF11B, LOC114116379
11	20750001	20800000	0.164918	TP53I13
13	6600001	6650000	0.164758	SPTLC3, ISM1
X	73400001	73450000	0.164703	LOC114111826, LOC114111476
22	21100001	21150000	0.164688	SEC31B
1	132650001	132700000	0.164682	LOC121818678, LOC101119181
X	115650001	115700000	0.164671	IL13RA1
X	122700001	122750000	0.164574	LHFPL1, LOC114111364
1	201050001	201100000	0.164426	ST6GAL1, TRNAK, UUU_2
10	36250001	36300000	0.1644	LOC105611675
10	38950001	39000000	0.164295	LOC101120503, LOC114116654
7	58350001	58400000	0.164287	ATP8B4
6	56950001	57000000	0.164134	DTHD1, LOC114115409
10	35750001	35800000	0.164093	MICU2
2	88650001	88700000	0.163996	SLC24A2, MLLT3
20	24700001	24750000	0.163958	TMEM14A
X	73050001	73100000	0.163932	LOC114111826, LOC114111476
1	223250001	223300000	0.163911	SI, LOC101116449
13	19600001	19650000	0.163907	CCDC7
5	23300001	23350000	0.163881	FBN2
12	41650001	41700000	0.163774	MTOR
22	47250001	47300000	0.163708	LOC121817595, TRNAS, GGA_219
1	57750001	57800000	0.163642
5	16300001	16350000	0.163619	VMAC, NDUFA11
15	73300001	73350000	0.163307	ALX4, LOC121816714
5	16600001	16650000	0.163176
4	70500001	70550000	0.163058	HOXA1
X	74650001	74700000	0.163058	TRNAW, CCA_242, CYLC1
4	53250001	53300000	0.16304	MET, CAV1
2	234400001	234450000	0.162883	ZNF362
13	49900001	49950000	0.162879	LOC101110166, LOC101110438
4	49050001	49100000	0.162828	NAMPT, LOC101102639
14	10900001	10950000	0.162611	GSE1
4	119600001	119650000	0.162431	TRNAY, AUA_5, RNF32
11	20700001	20750000	0.162421
3	95550001	95600000	0.162376	TPRKB
3	187400001	187450000	0.162323	PTHLH
4	70000001	70050000	0.161875	TAX1BP1, LOC101104741
19	1050001	1100000	0.161868
16	67050001	67100000	0.161722	LOC105602645, ICE1
14	28300001	28350000	0.161715	LOC121816417, LOC121816418
4	112300001	112350000	0.161664
5	16500001	16550000	0.161532	SAFB2
10	19100001	19150000	0.161448	FNDC3A
6	42900001	42950000	0.161387
4	43150001	43200000	0.161361	LOC114114679, LOC121819496
X	115700001	115750000	0.161306	LOC121818307
15	48050001	48100000	0.161078	LOC101106199
1	120900001	120950000	0.161041	LOC121816054, LOC121816055
1	96450001	96500000	0.160913	TBX15
17	35350001	35400000	0.160862	IL21, IL2
14	55050001	55100000	0.160818	MAMSTR
1	120850001	120900000	0.16069	LOC101111513, LOC121816054
1	185950001	186000000	0.16068	LRRC58
1	271800001	271850000	0.160257	ETS2, LOC105604974
7	90500001	90550000	0.160183	TSHR
1	20350001	20400000	0.159946	LOC101122737
21	34850001	34900000	0.159915	LOC101122563
2	4850001	4900000	0.159362
13	15200001	15250000	0.15934	CELF2
3	84400001	84450000	0.159282	THUMPD2
1	96850001	96900000	0.159282	WARS2, LOC114116621
2	164150001	164200000	0.159212	LOC101114685, TRNAC, GCA_41
1	132600001	132650000	0.159146	LOC121818678, LOC101119181
1	250400001	250450000	0.15905	LOC121818566, LOC121817259
X	62950001	63000000	0.159029	OTUD6A
6	35550001	35600000	0.159016	SNCA
8	31050001	31100000	0.159012	ATG5
X	53950001	54000000	0.158937	GSPT2, NUDT11
5	46800001	46850000	0.158806	HNRNPA0
2	164300001	164350000	0.158781	LOC101114685, TRNAC, GCA_41
1	124400001	124450000	0.158683	HUNK, LOC121816167
5	8800001	8850000	0.158637	LOC114114784
3	143150001	143200000	0.158505
1	111950001	112000000	0.158405	LOC101103288
4	81250001	81300000	0.158215	INHBA, LOC114114534
2	124150001	124200000	0.158204	FSIP2, LOC101121406
13	78050001	78100000	0.158183	SNAI1
23	61150001	61200000	0.158081	LOC114110487, ZCCHC2
1	263550001	263600000	0.157914	SLC37A1
4	68800001	68850000	0.157683	TRIL, CREB5
4	69300001	69350000	0.157515	CREB5
X	73250001	73300000	0.157343	LOC114111826, LOC114111476
2	86800001	86850000	0.157193	ADAMTSL1
3	182750001	182800000	0.157192	FGD4
2	148350001	148400000	0.156985	TBR1
7	29500001	29550000	0.15682	LOC105610613, LOC121819956
2	161300001	161350000	0.156709
X	55750001	55800000	0.156631	LOC114111768, PPP1R3F
10	38400001	38450000	0.156629	TRNAS, GGA_159, LOC101120503
X	50400001	50450000	0.156568	LOC121818374, LOC114111278
X	73350001	73400000	0.15654	LOC114111826, LOC114111476
2	249050001	249100000	0.156534	LOC121818800
X	56600001	56650000	0.156312	LOC121816020
8	27350001	27400000	0.156024	WASF1
1	89500001	89550000	0.155993	KCND3, TRNAC, ACA_11
1	230100001	230150000	0.155843	SHOX2
17	58700001	58750000	0.155815	MED13L
8	62850001	62900000	0.155713	OLIG3, TNFAIP3
2	166200001	166250000	0.155668	GTDC1, LOC121818719
16	43750001	43800000	0.155548	CDH6, LOC101119935
2	89850001	89900000	0.155524	KLHL9, LOC105608311
3	41650001	41700000	0.155181	LOC106991047
10	43800001	43850000	0.155103	LOC101121526, TRNAW, CCA_134
10	8300001	8350000	0.154972	LOC114116721, LOC114116748
25	21100001	21150000	0.154823	LOC101123090, LOC114110895
4	45350001	45400000	0.154808	LOC101103230
X	7400001	7450000	0.15477	PLCXD1, LOC101120895
2	112400001	112450000	0.154727	LOC101115261
3	40500001	40550000	0.154679	TRNAS, GGA_76, ETAA1
X	80600001	80650000	0.154564	PNCK
13	52050001	52100000	0.154542	PCED1A
X	103850001	103900000	0.153799	ENOX2
3	41600001	41650000	0.15377
4	74950001	75000000	0.153732	ZNF804B
13	40400001	40450000	0.153686	LOC121816265, PAX1
23	58750001	58800000	0.153627
5	450001	500000	0.153473
10	39200001	39250000	0.153422	LOC101120503, LOC114116654
3	140900001	140950000	0.153322	ARID2, LOC114112705
1	96900001	96950000	0.153292	HAO2
X	94000001	94050000	0.152984	LOC101121319, LDOC1
5	23350001	23400000	0.152941	FBN2
24	35500001	35550000	0.152903	LOC121817845
3	181600001	181650000	0.152327	LOC101103965
5	46750001	46800000	0.152313	KLHL3
14	11050001	11100000	0.152201	LOC121816362
18	2650001	2700000	0.151994	TRNAE, UUC_90, LOC106990481
6	113900001	113950000	0.151894
5	16250001	16300000	0.151872	RANBP3
7	86000001	86050000	0.151584	ESRRB, VASH1
25	18150001	18200000	0.151516	LOC121817998
9	78650001	78700000	0.151361	STK3
15	73600001	73650000	0.151214	CD82
4	42500001	42550000	0.151017	LOC121819494
1	20200001	20250000	0.150942	CCDC17
5	79850001	79900000	0.150932	LOC101123629, LOC114115056
1	167150001	167200000	0.150918
4	3200001	3250000	0.150906	LOC105614180, LOC101105999
1	96100001	96150000	0.150822	LOC105610669, LOC114111143
14	50400001	50450000	0.150707	LOC101103343
2	119900001	119950000	0.150704	WDR75
7	63550001	63600000	0.150687	LOC101112487, LOC101115542
6	70050001	70100000	0.150656
5	32250001	32300000	0.15046	TNFAIP8
4	69850001	69900000	0.150315	TAX1BP1
2	124250001	124300000	0.15	FSIP2, LOC101121406
17	21550001	21600000	0.149928	LOC114118835, LOC114108937
2	88500001	88550000	0.149733	SLC24A2, MLLT3
8	73800001	73850000	0.149702	PPIL4
3	118500001	118550000	0.149608	METTL25
X	88600001	88650000	0.149437	LOC114111795, LOC114111651
1	120950001	121000000	0.149345	LOC121816055, LOC114111399
1	151950001	152000000	0.149252	TRNAC, ACA_22, LOC114111171
4	104550001	104600000	0.149105	HIPK2
13	40300001	40350000	0.149036	NKX2-2
X	50700001	50750000	0.149018	LOC114111461
X	111550001	111600000	0.14897	LOC101120496, LOC114108722
10	39500001	39550000	0.148877	LOC114116694, PCDH9
25	41750001	41800000	0.148757	MAPK8
9	24700001	24750000	0.148755	TRNAC, ACA_133, LOC121820320
17	68100001	68150000	0.148716	TTC28
26	37100001	37150000	0.148605	HGSNAT
22	2350001	2400000	0.148591	LOC101114914, ZWINT
13	50050001	50100000	0.148518	LOC101110166, LOC101110438
1	14450001	14500000	0.148409	TRIT1
9	34950001	35000000	0.148363	LYPLA1
10	19050001	19100000	0.148276	FNDC3A
1	128200001	128250000	0.148222	LOC114113482, LOC121816184
9	71050001	71100000	0.148189
10	18850001	18900000	0.148147	LOC105608010
7	83250001	83300000	0.148093	MIDEAS
1	117250001	117300000	0.148042
13	52100001	52150000	0.147975	LOC121816269
7	50400001	50450000	0.14796
13	76000001	76050000	0.147946	NCOA3
2	230100001	230150000	0.147943	LOC101118932
10	42350001	42400000	0.147912
X	74150001	74200000	0.147794	LOC101120893, LOC121818221
4	11600001	11650000	0.147783
10	31300001	31350000	0.147718	MTUS2
19	29100001	29150000	0.147611	SHQ1, LOC101104611
1	27950001	28000000	0.147602	DMRTB1
9	44550001	44600000	0.147512	CPA6
19	1850001	1900000	0.147497	SLC4A7
17	71000001	71050000	0.147392	LOC114108841
2	153250001	153300000	0.147377	NR4A2
13	32900001	32950000	0.147227	ARHGAP12
20	24800001	24850000	0.147202	LOC101106720
14	53650001	53700000	0.147194	AP2S1
X	62850001	62900000	0.147144	EDA
2	119700001	119750000	0.14713	ASNSD1, SLC40A1
3	4000001	4050000	0.14707	TSC1
9	77600001	77650000	0.147027	VPS13B
22	37700001	37750000	0.147007	LOC105604311, RAB11FIP2
1	122400001	122450000	0.146991	ITSN1
X	600001	650000	0.14694	TBL1X
1	72600001	72650000	0.146872	LOC114113098, TRNAC, GCA_3
5	16450001	16500000	0.146802	HSD11B1L
10	67600001	67650000	0.146765
24	10150001	10200000	0.14675	CLEC16A
10	81650001	81700000	0.146351	ARGLU1
9	32500001	32550000	0.146332	PRKDC
8	32300001	32350000	0.146321	LIN28B
2	10800001	10850000	0.146296	SNX30
X	63600001	63650000	0.14626	TEX11, SLC7A3
10	43200001	43250000	0.146227	LOC101121526, TRNAW, CCA_134
4	45300001	45350000	0.146207	LOC101103230
2	35850001	35900000	0.14605	KIF27
21	15050001	15100000	0.146049	NARS2
8	52650001	52700000	0.145986	CEP162
2	184300001	184350000	0.14598	MARCO
2	208200001	208250000	0.145979	LOC121818517
18	12750001	12800000	0.145967	MCTP2, RGMA
X	63350001	63400000	0.145936	DLG3
9	25850001	25900000	0.145898	LOC114116456, LOC114116505
11	50650001	50700000	0.145802	NPLOC4
X	71200001	71250000	0.145756	LOC106991263, TENT5D
25	38250001	38300000	0.145733	RGR
17	35600001	35650000	0.145732	KIAA1109
2	185550001	185600000	0.145622	RALB
25	24000001	24050000	0.145563	RUFY2
22	9050001	9100000	0.145541	PAPSS2
4	118950001	119000000	0.145486	RBM33
12	5350001	5400000	0.145311	LOC105614152
7	58900001	58950000	0.145191	FGF7
1	200800001	200850000	0.144981	MASP1
3	64650001	64700000	0.144934	LOC106991019, LOC121819050
6	24100001	24150000	0.144917	PPP3CA, EMCN
11	62200001	62250000	0.144896	CACNG4
14	14800001	14850000	0.144777	LOC105613341, GPT2
13	47500001	47550000	0.144746	LOC101109635
17	38100001	38150000	0.144643	LOC101110539, LOC101110792
7	68250001	68300000	0.144561	SLC35F4, ARMH4
2	9100001	9150000	0.144458	TEX48
11	33400001	33450000	0.144416	SPECC1
3	144150001	144200000	0.144379	TRNAW, CCA_55, TRNAC, GCA_69
2	185100001	185150000	0.14435	PTPN4
2	119650001	119700000	0.144271	ASDURF
5	16700001	16750000	0.144194	ZNRF4, PTPRS
22	26700001	26750000	0.14412	SORCS3, SORCS1
4	43100001	43150000	0.144045	LOC114114679, LOC121819496
17	55850001	55900000	0.143914	CCDC60
2	153150001	153200000	0.143912	GPD2
4	23550001	23600000	0.143736	DGKB
3	85050001	85100000	0.143715	SOS1
24	10050001	10100000	0.143628	LOC121817811
22	41050001	41100000	0.143589	FGFR2
4	48900001	48950000	0.143404	NAMPT, LOC101102639
14	11250001	11300000	0.143397	C14H16orf74
1	263500001	263550000	0.143293	SLC37A1
X	57400001	57450000	0.143286	ZNF41
10	24250001	24300000	0.143274	TRPC4
2	220250001	220300000	0.143202	LOC101110742
13	12550001	12600000	0.143154	TRNAE, UUC_77, LOC105610814
1	122600001	122650000	0.143141	GART
1	114100001	114150000	0.142993	UAP1
8	52800001	52850000	0.142912	LOC101117851
19	6950001	7000000	0.142877	DYNC1LI1
6	100100001	100150000	0.142868	CDS1
9	29700001	29750000	0.142796	TBC1D31
14	900001	950000	0.142709	VAC14
X	61850001	61900000	0.142634	EFNB1, PJA1
X	73000001	73050000	0.142558	LOC114111826, LOC114111476
10	39150001	39200000	0.142519	LOC101120503, LOC114116654
25	3400001	3450000	0.142448	GNPAT
13	58950001	59000000	0.142423
12	37250001	37300000	0.142339	LOC114108772, GORAB
3	38750001	38800000	0.142291	AAK1
6	1000001	1050000	0.142279	LOC105613737, LOC101113151
10	61200001	61250000	0.142148	LOC114116746, SLITRK6
1	57600001	57650000	0.142114	LOC114111170, LOC114113047
4	80100001	80150000	0.141989	LOC105606666, TRNAS, GGA_97
14	65650001	65700000	0.141975	LOC101116597
9	48150001	48200000	0.141887	LOC105607365, MSC
4	49100001	49150000	0.141861	NAMPT, LOC101102639
X	62000001	62050000	0.141858	EFNB1, PJA1
3	162000001	162050000	0.141816	LOC101119634
8	30400001	30450000	0.141651	LOC121820166
1	116850001	116900000	0.141429	PBX1, LMX1A
9	53000001	53050000	0.141408	ZFHX4, LOC114116425
21	15150001	15200000	0.141375	NARS2
1	128050001	128100000	0.141333	LOC114111232, LOC114113482
8	52850001	52900000	0.141315	LOC101117851
5	59000001	59050000	0.141309	PDE6A
X	72900001	72950000	0.141012	LOC114111826, LOC114111476
15	50200001	50250000	0.140785	LOC101102334
X	88550001	88600000	0.140601	LOC114111795, LOC114111651
5	59900001	59950000	0.1406	SMIM3
7	82650001	82700000	0.140546	RBM25
13	22250001	22300000	0.140463
X	68000001	68050000	0.140463	LOC101105726, LOC101105221
11	33350001	33400000	0.140275	SPECC1
2	74250001	74300000	0.140265	IL33
3	75100001	75150000	0.14024
7	58450001	58500000	0.140228	ATP8B4
1	20250001	20300000	0.140135	GPBP1L1
22	21050001	21100000	0.140124
4	2900001	2950000	0.140071	LOC105614180, LOC101105999
10	35900001	35950000	0.140041	LATS2
10	19150001	19200000	0.139938	FNDC3A
2	185600001	185650000	0.139815	RALB, INHBB
1	95700001	95750000	0.139768	SPAG17, LOC105610669
3	91700001	91750000	0.139763	SLC30A6
6	78400001	78450000	0.139752	LOC101119476
2	85000001	85050000	0.139703	BNC2
13	52200001	52250000	0.139644	IDH3B
9	79300001	79350000	0.13964	LAPTM4B
12	22250001	22300000	0.139583	LYPLAL1, LOC101104329
16	33600001	33650000	0.139473	MROH2B
13	19650001	19700000	0.139471
9	24850001	24900000	0.139425	TRNAC, ACA_133, LOC121820320
10	64800001	64850000	0.139349	LOC114116752, TRNAW, CCA_135
3	137800001	137850000	0.139267	LOC114113627, LOC114113755
17	58800001	58850000	0.139179
2	111000001	111050000	0.139149	LOC114113035
17	55800001	55850000	0.139125	TMEM233
X	95450001	95500000	0.13895	ATP11C
2	83900001	83950000	0.138813	SNAPC3
13	48050001	48100000	0.138712	LOC101117437
5	95500001	95550000	0.1386	LOC121819705, RGMB
3	62200001	62250000	0.138564	SH3RF3
22	43100001	43150000	0.138536
9	77550001	77600000	0.138487	VPS13B
18	10900001	10950000	0.138475	LOC114108997, LOC121817066
1	95550001	95600000	0.138468	SPAG17
3	132700001	132750000	0.138427	LOC114114198, TRNAW, CCA_54
3	175600001	175650000	0.138342
13	47450001	47500000	0.138194	GPCPD1
X	27350001	27400000	0.13818	LOC101116885, TRNAV, AAC_14
1	86000001	86050000	0.138045	LOC121818611
7	90550001	90600000	0.138006
10	43950001	44000000	0.137956
24	13950001	14000000	0.137925	PARN
11	800001	850000	0.137923	CA10, LOC114112495
15	20750001	20800000	0.137854	LOC114118613, C15H11orf53
11	850001	900000	0.13773	CA10, LOC114112495
15	11050001	11100000	0.137729	LOC101121879, LOC101122130
2	61100001	61150000	0.137641	PCSK5, LOC114113073
1	105800001	105850000	0.13762	GON4L
11	10700001	10750000	0.137543	MED13
X	74500001	74550000	0.137496	LOC106991971
3	214750001	214800000	0.137426	LOC101117325
22	40900001	40950000	0.13742	LOC121817607, FGFR2
10	39600001	39650000	0.137387	LOC114116694, PCDH9
19	29150001	29200000	0.137374	SHQ1, LOC101104611
1	59750001	59800000	0.137334	ADGRL2, TTLL7
13	47950001	48000000	0.137244	FERMT1
13	45500001	45550000	0.137214	LOC114117689, ADARB2
7	93250001	93300000	0.13718	LOC101113416, TRNAK, UUU_12
9	78200001	78250000	0.137155	OSR2
10	67550001	67600000	0.137104
X	47100001	47150000	0.137099	ZC4H2, LOC114111592
12	39900001	39950000	0.137098	TNFSF18, LOC114117270
18	19200001	19250000	0.136997	LOC101102268
X	62050001	62100000	0.136995	PJA1
2	157100001	157150000	0.136971	FMNL2
10	22750001	22800000	0.136962
15	43400001	43450000	0.136924	DENND2B
X	103800001	103850000	0.136856	TRNAC, ACA_245, ENOX2
6	95700001	95750000	0.136834
1	97450001	97500000	0.136728	NOTCH2
1	54350001	54400000	0.136598	FUBP1
10	35850001	35900000	0.13657	SKA3
2	101450001	101500000	0.136534	LOC121818666, LOC121818667
3	118050001	118100000	0.136519	PPFIA2, TRNAC, ACA_68
23	15950001	16000000	0.136412	LOC101114074, LOC101106129
4	16850001	16900000	0.136401	GLCCI1
2	53350001	53400000	0.136398	FAM214B
2	209850001	209900000	0.136383	LOC121818742
6	117000001	117050000	0.136356	ZFYVE28
8	52700001	52750000	0.136325	MRAP2
13	52150001	52200000	0.136277	EBF4
X	73450001	73500000	0.136248	LOC114111826, LOC114111476
25	20200001	20250000	0.136246	LOC101123090, LOC114110895
X	73300001	73350000	0.136241	LOC114111826, LOC114111476
3	180150001	180200000	0.136127	LOC114113653, LOC101109077
2	164700001	164750000	0.135978	LOC101114685, TRNAC, GCA_41
X	50500001	50550000	0.13595	LOC121818188
2	10750001	10800000	0.135824	LOC101110208, SLC46A2
5	67750001	67800000	0.13567	LOC121819667, EBF1
11	14350001	14400000	0.135613	AP2B1
2	88550001	88600000	0.135564	SLC24A2, MLLT3
12	63400001	63450000	0.135553	SHCBP1L
7	19400001	19450000	0.135524	ADPGK
3	107050001	107100000	0.135507	LOC101121085, TSPAN8
10	45100001	45150000	0.135492
X	115950001	116000000	0.135462	LOC105605922
1	180900001	180950000	0.135404	ZBTB20, GAP43
1	118800001	118850000	0.135403	POGK
19	45150001	45200000	0.135323	ERC2
2	56800001	56850000	0.135319	LOC105607767, LOC121818539
7	75750001	75800000	0.135314	FUT8
16	67100001	67150000	0.13528	LOC105602645, ICE1
5	18400001	18450000	0.13525	GNA15
7	83300001	83350000	0.135248	PTGR2
1	103150001	103200000	0.135187	LOC114113221
23	48200001	48250000	0.135179
7	101250001	101300000	0.135146	TERB2, CHR_END
X	87150001	87200000	0.135143
3	179600001	179650000	0.135132	RBFOX2
20	18850001	18900000	0.13507	RUNX2
12	35550001	35600000	0.135065	LOC105606487, DPT
17	69800001	69850000	0.135032	LOC105602949
3	130250001	130300000	0.135024	LOC105607935, LOC121819096
X	51850001	51900000	0.134989	PHF8
X	71950001	72000000	0.134954	SH3BGRL
1	244950001	245000000	0.134947	TRNAS, GGA_38, LOC121818560
11	50600001	50650000	0.134945	HGS
2	31300001	31350000	0.134891	AOPEP
10	43300001	43350000	0.134873	LOC101121526, TRNAW, CCA_134
3	191250001	191300000	0.134764	SOX5
3	186800001	186850000	0.134695	CCDC91
1	97550001	97600000	0.134662	LOC101112864
12	66650001	66700000	0.134624	HMCN1
X	69500001	69550000	0.134598	TRNAC, GCA_239, LOC105605685
25	38450001	38500000	0.134547	CCSER2
6	17400001	17450000	0.134545	LEF1
8	88550001	88600000	0.134529
22	37650001	37700000	0.134506	LOC105604311, RAB11FIP2
16	43800001	43850000	0.134459	LOC101119935, LOC114118746
3	107100001	107150000	0.134439	LOC101121085, TSPAN8
15	55200001	55250000	0.134355	B3GNT6, CAPN5
1	264100001	264150000	0.134354	LOC114113901, LOC114110464
X	116050001	116100000	0.134257	LOC114111361
13	22300001	22350000	0.134227
12	41700001	41750000	0.134214	ANGPTL7
10	56100001	56150000	0.134209	SPRY2, LOC114116755
X	69650001	69700000	0.134209	RTL3
X	37750001	37800000	0.134005	LOC101123349
1	96400001	96450000	0.133982	LOC114111143, TBX15
10	38300001	38350000	0.133657	LOC101120586, TRNAS, GGA_159
23	32550001	32600000	0.133586	HRH4, IMPACT
2	164350001	164400000	0.133476	LOC101114685, TRNAC, GCA_41
8	12400001	12450000	0.133469
X	74550001	74600000	0.13342	LOC106991971, TRNAW, CCA_242
3	175650001	175700000	0.133401	LOC114114025
1	152300001	152350000	0.133278	TRNAC, ACA_22, LOC114111171
4	1850001	1900000	0.133191	LOC101105741, LOC105614180
X	97400001	97450000	0.133132	LOC101102539, ZIC3
15	50050001	50100000	0.133127	NUP98
23	42350001	42400000	0.133071	TXNDC2
18	58650001	58700000	0.133054
15	20800001	20850000	0.133048	LOC114118613, C15H11orf53
6	46950001	47000000	0.133048
5	70900001	70950000	0.132994	GABRA6
2	75250001	75300000	0.132978	LOC114113077, TRNAC, ACA_40
3	133700001	133750000	0.132949	KRT1
1	28000001	28050000	0.132926	GLIS1
X	111800001	111850000	0.132912	LOC101119020, LOC101103545
X	121200001	121250000	0.1329	LOC101111262, LOC114111852
2	228150001	228200000	0.132857	LOC101102042, LOC121818761
3	132400001	132450000	0.132848	LOC105611011
X	61900001	61950000	0.132821	EFNB1, PJA1
3	142800001	142850000	0.132817	TMEM117
3	142650001	142700000	0.132661	TMEM117
9	46150001	46200000	0.13266	C9H8orf34, SULF1
16	9350001	9400000	0.132577	PTCD2
X	90500001	90550000	0.132568	LOC114111653, LOC101120471
2	36600001	36650000	0.132534
4	3150001	3200000	0.132423	LOC105614180, LOC101105999
19	7750001	7800000	0.13236	CLASP2	Transcript:XM_042235806.1:protein_coding	Gene:CLASP2:protein_coding;Exon:37:41:RETAINED	Transcript:XM_042235801.1:protein_coding	Gene:CLASP2:protein_coding;Exon:30:40:SKIPPED	Transcript:XM_042235802.1:protein_coding	Gene:CLASP2:protein_coding;Exon:32:41:RETAINED	Transcript:XM_042235803.1:protein_coding	Gene:CLASP2:protein_coding;Exon:24:35:RETAINED	Transcript:XM_012099353.4:protein_coding	Gene:CLASP2:protein_coding;Exon:39:39:ALTTENATIVE_5SS	Transcript:XM_042235822.1:protein_coding	Gene:CLAS
3	111100001	111150000	0.132301
13	47300001	47350000	0.132218	LOC101104484, LOC114117711
13	63450001	63500000	0.13217	RALY
X	116200001	116250000	0.132164	LOC101108113
4	3050001	3100000	0.132152	LOC105614180, LOC101105999
4	121400001	121450000	0.132073	LOC101119718, LOC114114472
3	40800001	40850000	0.132047	TRNAS, GGA_76, ETAA1
10	44900001	44950000	0.131812
2	247800001	247850000	0.131795
19	53500001	53550000	0.13166	SLC6A20
2	47000001	47050000	0.131632	LOC101123612, LOC101102044
3	130850001	130900000	0.131606	TMCC3
1	200450001	200500000	0.131488	SST
1	187350001	187400000	0.131484	CD86
8	3450001	3500000	0.131469	TRNAG, CCC_88, LOC101111104
X	50600001	50650000	0.131444	LOC114111410
2	220200001	220250000	0.131437	LOC101108811
18	13950001	14000000	0.131408
9	44450001	44500000	0.131398	CPA6
21	38250001	38300000	0.131389	LOC101119346
X	71900001	71950000	0.13128	HMGN5, SH3BGRL
15	3250001	3300000	0.131124	LOC114118356, LOC106991615
9	19600001	19650000	0.131075	KHDRBS3
1	235850001	235900000	0.131045	P2RY1, MBNL1
X	50450001	50500000	0.130993	LOC121818188
8	48100001	48150000	0.13099	RRAGD
26	6350001	6400000	0.130966	LOC101105976, LOC114111053
2	14650001	14700000	0.130943	ACTL7B, LOC114113301
2	36500001	36550000	0.130925	FRMD3
X	14600001	14650000	0.130858	LOC105605373, LOC106990650
3	64200001	64250000	0.13076	LOC106991019, LOC121819050
X	116150001	116200000	0.130685	LOC101108113
11	18650001	18700000	0.130678	NF1, LOC121820559
25	38400001	38450000	0.130635	CCSER2
19	52950001	53000000	0.130633	LOC121817261
6	37250001	37300000	0.1306	ABCG2
8	8000001	8050000	0.13058	BCKDHB, LOC121820146
3	113200001	113250000	0.130576	LOC114113741, NAV3
12	63050001	63100000	0.130553	RGS16
23	32150001	32200000	0.130542	LOC121817739
1	265150001	265200000	0.130525	LOC105604740
6	78350001	78400000	0.130375	ADGRL3
2	125250001	125300000	0.130375	ZNF804A, LOC101106038
17	27700001	27750000	0.130343	LOC101108425, LOC101118817
X	54050001	54100000	0.13034	LOC121818333
9	54550001	54600000	0.130278	LOC114116426
25	24650001	24700000	0.130276	LOC114110917
X	57450001	57500000	0.130269	ZNF157
10	36150001	36200000	0.130264	CRYL1
5	73900001	73950000	0.130233	LOC114114906, LOC101116908
X	90450001	90500000	0.130195	LOC114111653, LOC101120471
3	120250001	120300000	0.130138	LOC114113743, LOC114114203
12	22650001	22700000	0.130128	SLC30A10
7	8550001	8600000	0.130114
2	84000001	84050000	0.129976	CCDC171
10	42550001	42600000	0.129971	TRNAC, ACA_144, LOC101121526
15	75550001	75600000	0.129964	ARHGAP1
22	39600001	39650000	0.129916	LOC121817615, LOC114110247
18	29750001	29800000	0.129858	SCAPER
26	40200001	40250000	0.12985
X	18650001	18700000	0.129848	RPS6KA3
18	35250001	35300000	0.129836	NOVA1, LOC114109138
16	40850001	40900000	0.129773	TARS1, NPR3
1	167200001	167250000	0.129757	LOC121816352
7	33850001	33900000	0.129738	EIF2AK4
7	90400001	90450000	0.129733	CEP128
19	47550001	47600000	0.12969	CACNA1D
21	15300001	15350000	0.129666	GAB2
13	63350001	63400000	0.129648	RALY
X	68050001	68100000	0.129618	LOC101105726, LOC101105221
21	14200001	14250000	0.129605	TENM4
2	157050001	157100000	0.129567	FMNL2
2	100400001	100450000	0.129564	LOC101112287, LOC101107000
9	24450001	24500000	0.129531	LOC101122703, TRNAC, ACA_133
7	50350001	50400000	0.129506	ALDH1A2
3	124700001	124750000	0.129471	TRNAR, UCU_5, KITLG
4	2950001	3000000	0.129454	LOC105614180, LOC101105999
19	43750001	43800000	0.1294	DNAH12
9	93950001	94000000	0.129382	ENPP2
1	256450001	256500000	0.129302	LOC101117638
1	169350001	169400000	0.129268	TRNAC, GCA_12, LOC114111242
X	87200001	87250000	0.12923	AFF2, LOC114112592
3	4500001	4550000	0.129229	SETX
3	123550001	123600000	0.12922	LOC101109001, C3H12orf50
6	43900001	43950000	0.129134	PPARGC1A
11	50500001	50550000	0.129114	ALYREF
14	10950001	11000000	0.12906	LOC121816360
13	56900001	56950000	0.1289	ZNF831
19	59200001	59250000	0.128886	GATA2
2	112050001	112100000	0.128883	LOC121818680
8	55150001	55200000	0.128738	ARHGAP18
13	28500001	28550000	0.128735	FRMD4A, FAM107B
9	16150001	16200000	0.128689	LOC121820304
10	38250001	38300000	0.128678	LOC101120586, TRNAS, GGA_159
22	7250001	7300000	0.128605	CSTF2T
3	45700001	45750000	0.128599	TMEM17
2	114600001	114650000	0.128499	ARHGEF4
X	75050001	75100000	0.128461	RPS6KA6
X	74450001	74500000	0.128452	POU3F4, LOC106991971
1	137000001	137050000	0.128449	LOC101120215, TRNAS, GGA_14
3	159750001	159800000	0.128447	TRNAW, CCA_57, SLC16A7
2	135850001	135900000	0.128441
10	26450001	26500000	0.128426	NBEA
X	93900001	93950000	0.128418	LOC101121319, LDOC1
3	35350001	35400000	0.12832	FOSL2
2	121950001	122000000	0.128269	CALCRL
22	40800001	40850000	0.128231	LOC121817607, FGFR2
2	37550001	37600000	0.128158	UBAP2
1	81400001	81450000	0.128153	LOC101122754, LOC101123007
24	34800001	34850000	0.128032	HSPB1, YWHAG
24	12400001	12450000	0.127951
5	400001	450000	0.12795	CNOT6
3	136350001	136400000	0.12784	LOC114113984
25	21300001	21350000	0.127835	LOC101123090, LOC114110895
3	180750001	180800000	0.127785	LOC121819159
3	151850001	151900000	0.127684	IFNG, DYRK2
22	23050001	23100000	0.12766	SFXN2
X	56650001	56700000	0.127635	LOC114111507, LOC101115856
4	70100001	70150000	0.127594
9	77250001	77300000	0.127556	RGS22
3	10500001	10550000	0.127533	MAPKAP1
13	19350001	19400000	0.127517	CCDC7
15	11900001	11950000	0.127491	LOC114118360, LOC101122379
16	18950001	19000000	0.127472	PDE4D
15	7600001	7650000	0.127404	PGR
1	229850001	229900000	0.127395	LOC105612978, LOC105603698
2	233000001	233050000	0.127347	ARMC9
22	14500001	14550000	0.127336	MYOF
5	92550001	92600000	0.127287	TRNAE-UUC_49
22	38000001	38050000	0.127224
8	40200001	40250000	0.127201
4	87000001	87050000	0.127198	TSPAN12, ING3
10	38100001	38150000	0.127117	TRNAS, GGA_158, LOC101120586
13	81800001	81850000	0.127113	LOC114117688, DOK5
17	67350001	67400000	0.127094	MN1
X	99150001	99200000	0.127042	SLC9A6
17	42500001	42550000	0.127025	PDGFC
3	186950001	187000000	0.126981	CCDC91
8	71500001	71550000	0.126921	ADGB, STXBP5
5	70300001	70350000	0.126919	ATP10B, GABRB2
21	15000001	15050000	0.126877	TENM4
7	82900001	82950000	0.126824	NUMB
2	14700001	14750000	0.126802	ACTL7B, LOC114113301
1	96150001	96200000	0.126742	LOC105610669, LOC114111143
X	72650001	72700000	0.126709	LOC114111826, LOC114111476
13	37600001	37650000	0.126701	RRBP1
1	139400001	139450000	0.126687	TMPRSS15
10	59600001	59650000	0.12661	SLITRK1, LOC105616265
7	83100001	83150000	0.126503	ACOT6
3	115600001	115650000	0.126367
3	173800001	173850000	0.126263	CHST11
10	38200001	38250000	0.126261	LOC101120586, TRNAS, GGA_159
11	62000001	62050000	0.12623
4	73400001	73450000	0.126073	NPY, STK31
22	23100001	23150000	0.126066	WBP1L
3	183300001	183350000	0.126005	LOC121819165, LOC105611930
6	22750001	22800000	0.125948	SLC39A8
16	34250001	34300000	0.125883	TRNAE, CUC_41, LOC105602671
1	118450001	118500000	0.125819	FAM78B, LOC121820785
3	95500001	95550000	0.12579	ALMS1
3	97500001	97550000	0.125777	LOC105612338
1	112550001	112600000	0.125723	DEDD
3	146600001	146650000	0.125679	LOC121819176
16	34700001	34750000	0.125671	LOC105602671, LOC114118703
1	223700001	223750000	0.125645	LOC101116449, LOC101116955
13	62450001	62500000	0.125566	LOC114117618
1	241200001	241250000	0.125533	LOC105604023, TRNAG, UCC_15
4	107700001	107750000	0.125482	LOC101114011
21	38100001	38150000	0.125466	LOC101118571, LOC114110035
21	38300001	38350000	0.125463	LGALS12
2	136000001	136050000	0.125462	LOC121818704
17	30150001	30200000	0.125408	INTU
22	20900001	20950000	0.125397	CWF19L1
10	61350001	61400000	0.125386	SLITRK6, LOC101104252
X	86100001	86150000	0.125386	LOC106990724, LOC101120642
22	41000001	41050000	0.125366	FGFR2
2	183950001	184000000	0.125351	LOC105610635, EN1
8	21900001	21950000	0.125327	FRK
X	73800001	73850000	0.125267	LOC101120893, LOC121818221
19	21150001	21200000	0.125255	EDEM1
12	34600001	34650000	0.125218	FH, RGS7
4	58550001	58600000	0.125189	IMMP2L
X	111600001	111650000	0.125126	LOC101120496, LOC114108722
13	63550001	63600000	0.125077	ASIP
X	68200001	68250000	0.124999	LOC101105726, LOC101105221
1	112600001	112650000	0.124914	USP21
12	24100001	24150000	0.124892	TRNAF, GAA_16, DUSP10
21	45200001	45250000	0.124883	KCNQ1
9	79000001	79050000	0.124837	POP1
12	35100001	35150000	0.124808
5	27050001	27100000	0.124795	ZNF608, LOC101102981
2	228100001	228150000	0.124758
3	180200001	180250000	0.12468	LOC101109077
2	101550001	101600000	0.124648	TRNAG-UCC_20
9	21850001	21900000	0.12464	KCNQ3
20	14100001	14150000	0.124576	LOC114109679, LOC114109667
5	16650001	16700000	0.124521	ZNRF4, PTPRS
1	117350001	117400000	0.124474	RXRG
2	225300001	225350000	0.124446
13	37450001	37500000	0.124413	BFSP1
7	18400001	18450000	0.124388	THSD4
24	14500001	14550000	0.124387	BMERB1
21	38550001	38600000	0.124265	RTN3
8	37050001	37100000	0.124246	SIM1, LOC101101991
5	58950001	59000000	0.124172	PDE6A
X	89750001	89800000	0.124152	SLITRK2, LOC101119697
7	93200001	93250000	0.124138	LOC101113416, TRNAK, UUU_12
X	104500001	104550000	0.124117	LOC101110404, LOC114111667
2	53400001	53450000	0.124092	C2H9orf131
22	30400001	30450000	0.124055	SMNDC1
X	68100001	68150000	0.124019	LOC101105726, LOC101105221
25	29800001	29850000	0.123996	KAT6B
7	40900001	40950000	0.12395	POLE2
3	91200001	91250000	0.123928	TTC27
1	255800001	255850000	0.123927	RYK
15	49300001	49350000	0.123891	TRIM68
13	48450001	48500000	0.123877	LOC101117437, BMP2
X	63950001	64000000	0.123849	ZMYM3
15	76250001	76300000	0.123823	PTPMT1
21	38350001	38400000	0.123636	LOC121817565
1	121300001	121350000	0.123517	LOC114111158, CLIC6
1	188150001	188200000	0.123449
14	35350001	35400000	0.123429	LOC106991596
3	130400001	130450000	0.123397	LOC121819097
26	40100001	40150000	0.123389
10	43850001	43900000	0.123385	LOC101121526, TRNAW, CCA_134
1	121250001	121300000	0.12337	LOC101111769
17	72550001	72600000	0.123351	SCARF2
8	30950001	31000000	0.12333	ATG5
X	131850001	131900000	0.123301	PWWP3B
23	14500001	14550000	0.123291	LOC105604412, TRNAW, CCA_217
13	81700001	81750000	0.123251	LOC114117688, DOK5
2	156950001	157000000	0.123159	PRPF40A
12	46700001	46750000	0.123145	NPHP4
X	72950001	73000000	0.123051	LOC114111826, LOC114111476
25	38350001	38400000	0.122998	CCSER2
2	14600001	14650000	0.122982	ACTL7B, LOC114113301
11	14400001	14450000	0.122881	AP2B1
1	20400001	20450000	0.122878	MAST2
13	38500001	38550000	0.122745	SLC24A3
3	133150001	133200000	0.12272	AAAS
2	135700001	135750000	0.122712
5	30050001	30100000	0.12268	LOC101112977, LOC101113234
X	121900001	121950000	0.122678	AMOT
1	144600001	144650000	0.122619
15	4200001	4250000	0.122591	PDGFD, LOC121816661
3	181450001	181500000	0.1225	ELFN2
5	78550001	78600000	0.122483	MSH3, RASGRF2
5	92600001	92650000	0.122415	SPATA9
X	131950001	132000000	0.122385	LOC121818355, LOC121818151
6	85700001	85750000	0.122363	LOC101123042
2	74300001	74350000	0.122339	IL33
18	23100001	23150000	0.122282	RASGRF1
13	37850001	37900000	0.122257	OVOL2
3	64150001	64200000	0.122249	LOC106991019, LOC121819050
8	35950001	36000000	0.122148	GRIK2, TRNAC, ACA_123
6	44700001	44750000	0.122075	DHX15
1	200900001	200950000	0.122073	LOC101111595, ST6GAL1
3	175550001	175600000	0.122068	LOC101116302
15	2000001	2050000	0.12206	GRIA4
1	241700001	241750000	0.121984	ZIC4
2	166250001	166300000	0.121961	GTDC1, LOC121818719
11	48550001	48600000	0.121944
9	31400001	31450000	0.12192	LOC101110602, TRNAM, CAU_7
22	40850001	40900000	0.121846	LOC121817607, FGFR2
9	94000001	94050000	0.121808	ENPP2
16	63000001	63050000	0.121786	MARCHF6
13	40000001	40050000	0.121704	KIZ
12	39000001	39050000	0.121674	DNM3
9	49500001	49550000	0.121666	TRNAE, UUC_58, C9H8orf89
X	86150001	86200000	0.121587	LOC105605800
23	36250001	36300000	0.121554	ADCYAP1, LOC114110500
9	26150001	26200000	0.121522	LOC114116505, LOC101123473
2	119750001	119800000	0.121449	SLC40A1
9	49600001	49650000	0.121345	RDH10, STAU2
2	43200001	43250000	0.121273	SLC39A14
23	22800001	22850000	0.121255	DTNA
13	47350001	47400000	0.121189	GPCPD1
12	52500001	52550000	0.121185
6	65300001	65350000	0.121109	GABRG1
2	225400001	225450000	0.121096	LOC114112899, TRNAS, GGA_65
6	97450001	97500000	0.121074
2	136800001	136850000	0.121012	MAP3K20
1	3000001	3050000	0.120997	TRAF3IP1, PER2
1	112000001	112050000	0.120982	LOC101103530, LOC101121646
1	200500001	200550000	0.120966	SST, RTP4
6	46000001	46050000	0.120909	LOC121819881, LOC121819823
20	1150001	1200000	0.120906	KHDRBS2, LOC101111497
2	112000001	112050000	0.120889	LOC121818680
21	31900001	31950000	0.120879	OPCML
6	60000001	60050000	0.12085	LOC114115305
X	7350001	7400000	0.120831	PLCXD1
6	16400001	16450000	0.120779	COL25A1
3	170350001	170400000	0.120753	ANO4
2	124200001	124250000	0.120751	FSIP2, LOC101121406
1	78150001	78200000	0.120666	LOC101114829, EXTL2
13	37250001	37300000	0.120619	LOC121816324
21	42550001	42600000	0.120601	CPT1A
17	46200001	46250000	0.120588	ADGRD1
10	42800001	42850000	0.120549	LOC101121526, TRNAW, CCA_134
10	32550001	32600000	0.120451	POLR1D
2	183550001	183600000	0.120445	LOC121818549, LOC105610635
3	181550001	181600000	0.120444	CARD10
1	950001	1000000	0.120443	KIF1A
8	75600001	75650000	0.120438	PLEKHG1
15	19850001	19900000	0.120419	ZC3H12C
23	47550001	47600000	0.120411	SKOR2, SMAD2
3	84450001	84500000	0.120384	TMEM178A
X	71550001	71600000	0.120321	BRWD3
3	9500001	9550000	0.120302	LOC114114129
20	50250001	50300000	0.120248	GMDS
10	2750001	2800000	0.120228	LOC114116590
9	78150001	78200000	0.120216	VPS13B
1	39850001	39900000	0.120214	UBE2U, CACHD1
1	223300001	223350000	0.120187	SI, LOC101116449
11	49250001	49300000	0.120177	LOC105612385, LOC121820641
13	46150001	46200000	0.120078	DIP2C
16	39200001	39250000	0.120069	PR
15	79700001	79750000	0.120061	ZDHHC5
2	228550001	228600000	0.120043	LOC121818761, LOC114113461
17	10550001	10600000	0.120033	LOC105602721, PRMT9
15	21050001	21100000	0.120031	LOC114118613, C15H11orf53
14	19400001	19450000	0.119989	LOC121816479, TOX3
2	214000001	214050000	0.119978
9	21500001	21550000	0.119973	TG
1	91150001	91200000	0.119917	PTPN22
1	137750001	137800000	0.119823	TRNAF, GAA, TRNAG, GCC_10
14	14150001	14200000	0.119773	FANCA
X	73550001	73600000	0.119722	LOC114111826, LOC114111476
3	26650001	26700000	0.119708
2	137600001	137650000	0.119668	TRNAG, CCC_32, DLX2
9	91400001	91450000	0.119629	TRNAS-GGA_154
X	69550001	69600000	0.119617	TRNAC, GCA_239, LOC105605685
6	47300001	47350000	0.119576	LOC114115228, LOC101106847
X	98150001	98200000	0.119574	LOC101110411
13	48100001	48150000	0.119568	LOC101117437, BMP2
2	137650001	137700000	0.119531	DLX2
17	14100001	14150000	0.11953	LOC121816918
9	26500001	26550000	0.119486
1	136600001	136650000	0.119484
21	45750001	45800000	0.119482	TH
15	27750001	27800000	0.119442	CEP164
1	43000001	43050000	0.119408	IL12RB2
26	8850001	8900000	0.119342	LOC114110958, LOC114111096
15	63500001	63550000	0.119315	NAT10
24	36050001	36100000	0.119312	LOC101122753
14	1600001	1650000	0.119291	MLKL
2	137000001	137050000	0.11929	RAPGEF4
24	7600001	7650000	0.119258	LOC101109062
11	36300001	36350000	0.119244	ITGA3
3	118000001	118050000	0.119195	PPFIA2, TRNAC, ACA_68
3	120300001	120350000	0.119112	LOC114113743, LOC114114203
1	41900001	41950000	0.11908
1	264000001	264050000	0.119067	CRYAA
1	138950001	139000000	0.119057	LOC114111052, TMPRSS15
22	1200001	1250000	0.119047	LOC101114656, LOC105614096
1	120800001	120850000	0.11902	LOC101111513, LOC121816054
X	130950001	131000000	0.118979	LOC101101957
5	44400001	44450000	0.118947	LOC101104574
14	40750001	40800000	0.118915	ZNF536, LOC105606393
9	78450001	78500000	0.118914	STK3
15	50100001	50150000	0.118829	LOC114118292, LOC114118428
3	180700001	180750000	0.118747	CACNG2, LOC121819159
9	58450001	58500000	0.118743	TNFRSF11B, LOC114116379
4	58400001	58450000	0.118712	IMMP2L
10	16400001	16450000	0.118683	ZC3H13
3	110950001	111000000	0.11868	KCNC2
26	37200001	37250000	0.118647	CSGALNACT1
10	44000001	44050000	0.118525	TRNAW, CCA_134, LOC101121784
15	76350001	76400000	0.118487	AGBL2
14	36000001	36050000	0.118482	COG8
10	26100001	26150000	0.118453	NBEA
22	34150001	34200000	0.118439	CCDC186
3	75200001	75250000	0.118296	LOC106991020, FSHR
3	180250001	180300000	0.118236	LOC101104893
26	6400001	6450000	0.118208	LOC121818018
18	12550001	12600000	0.118136	MCTP2, RGMA
3	77900001	77950000	0.118101	ATP6V1E2, EPAS1
16	550001	600000	0.118094
10	16450001	16500000	0.118055	ZC3H13
18	2700001	2750000	0.118024	TRNAE, UUC_90, LOC106990481
23	57800001	57850000	0.118003	NEDD4L
10	38050001	38100000	0.117929	TRNAS, GGA_158, LOC101120586
16	29250001	29300000	0.11785
3	129850001	129900000	0.117823	LOC121819095
10	30000001	30050000	0.117816	B3GLCT
3	168550001	168600000	0.11779	ANKS1B
2	161350001	161400000	0.117779
2	125300001	125350000	0.117758	ZNF804A, LOC101106038
5	38250001	38300000	0.11774	LOC114114866, LOC114114935
3	132450001	132500000	0.117657	HOXC4
X	89350001	89400000	0.117614	LOC101112382, SLITRK2
3	88150001	88200000	0.117604	LOC121819164, LOC101122685
24	40350001	40400000	0.117592
6	95450001	95500000	0.117572	ANTXR2
12	41550001	41600000	0.117565	DISP3, LOC105606453
3	183650001	183700000	0.117554	LOC101109167
10	26650001	26700000	0.117522	NBEA
7	63450001	63500000	0.117484	DUOX2
6	56400001	56450000	0.11745	ARAP2
2	153200001	153250000	0.1174	TRNAA-CGC
1	7400001	7450000	0.117325	USP40
X	52050001	52100000	0.117217	FAM120C
23	14600001	14650000	0.117138	LOC105604412, TRNAW, CCA_217
2	108850001	108900000	0.117112
9	58600001	58650000	0.117103
1	116900001	116950000	0.117058	PBX1, LMX1A
X	33700001	33750000	0.117053	LOC101120383, LOC105605421
5	7650001	7700000	0.117039	BRD4
13	37500001	37550000	0.116974	BFSP1
1	187300001	187350000	0.116945	ILDR1
20	5000001	5050000	0.116935	HMGCLL1
13	76100001	76150000	0.116929	NCOA3
1	238750001	238800000	0.116917	TRNAR, UCG, PFN2
3	214700001	214750000	0.116871	LOC114114143
2	143200001	143250000	0.116862
13	58400001	58450000	0.116797	RBM38
X	50350001	50400000	0.11679	LOC121818374
17	32400001	32450000	0.116687	LOC105602794, FAT4
8	17650001	17700000	0.116658	TBC1D32, LOC101103072
X	89400001	89450000	0.116618	LOC101112382, SLITRK2
10	32750001	32800000	0.116587	MTIF3
10	38150001	38200000	0.116562	LOC101120586, TRNAS, GGA_159
1	103500001	103550000	0.116524	LOC121820296, LELP1
2	161250001	161300000	0.116519	MBD5, LOC106990963
1	119850001	119900000	0.116495	RCSD1
1	128000001	128050000	0.116494	N6AMT1, LOC114111232
14	32300001	32350000	0.116457	CDH11
9	66450001	66500000	0.116383	TRNAW, CCA_130, TRNAY, AUA_14
24	600001	650000	0.116348	LOC114110622
4	57000001	57050000	0.116285	GPR85, BMT2
19	31950001	32000000	0.116282	MITF, FRMD4B
2	239600001	239650000	0.116278	MAP3K6
3	140950001	141000000	0.116254	ARID2, LOC114112705
14	32250001	32300000	0.116253	CDH11
15	57250001	57300000	0.116235	BDNF, KIF18A
3	161850001	161900000	0.11623	TSPAN31
12	39200001	39250000	0.116221	PIGC
12	39850001	39900000	0.116218	FASLG, LOC121820779
23	45850001	45900000	0.116178	LOC121817771
7	90650001	90700000	0.116178	GTF2A1
3	115000001	115050000	0.116137	SYT1
3	157550001	157600000	0.116062	TAFA2
X	74000001	74050000	0.116042	LOC101120893, LOC121818221
10	30050001	30100000	0.116	HSPH1
3	151900001	151950000	0.115997	IFNG, DYRK2
19	1000001	1050000	0.115982
X	19200001	19250000	0.115975	TRNAW, CCA_231, LOC101105138
2	11900001	11950000	0.115963	PTGR1
13	22700001	22750000	0.115901	LOC114117540, TRNAN, GUU_26
5	101850001	101900000	0.115884	LOC114115106, LOC105615331
13	41100001	41150000	0.115874	LOC114117582
1	263050001	263100000	0.115861	UMODL1
3	65650001	65700000	0.115852	TRNAC, GCA_60, FANCL
12	33000001	33050000	0.115841	SDCCAG8
15	20550001	20600000	0.115833	ARHGAP20, LOC114118613
3	134200001	134250000	0.115823	SMIM41
12	24050001	24100000	0.11582	TRNAF, GAA_16, DUSP10
X	1850001	1900000	0.115817	LOC114111808
2	213950001	214000000	0.115781
15	63150001	63200000	0.115769	FBXO3
7	6850001	6900000	0.115726	CERT1
3	133750001	133800000	0.115722	LOC101110219
1	57550001	57600000	0.115719	LOC114111170, LOC114113047
13	19150001	19200000	0.115703	NRP1, LOC121816287
1	147500001	147550000	0.115688	ROBO1
15	11950001	12000000	0.115679	LOC114118360, LOC101122379
4	11500001	11550000	0.115672	VPS50, CALCR
8	53100001	53150000	0.115666	LOC101116409, LOC101116661
2	143000001	143050000	0.115664	LOC101108995, LOC101109253
1	33050001	33100000	0.115653	TRNAC, ACA_5, LOC114111005
19	29000001	29050000	0.115628	SHQ1, LOC101104611
2	196800001	196850000	0.115624	LOC114113144, LOC106990202
13	22050001	22100000	0.115614	NEBL, SKIDA1
8	54500001	54550000	0.115594	LAMA2
3	94550001	94600000	0.115523
14	10500001	10550000	0.115508	CRISPLD2
1	264050001	264100000	0.115466	LOC114113901
3	103100001	103150000	0.11546	VWA3B, TMEM131
9	78600001	78650000	0.115439	STK3
2	245400001	245450000	0.115434	EIF4G3
12	57050001	57100000	0.115431
2	183350001	183400000	0.11536	LOC121818549
10	42600001	42650000	0.115352	TRNAC, ACA_144, LOC101121526
6	72550001	72600000	0.115294	PAICS
3	133300001	133350000	0.115262	CSAD
3	171700001	171750000	0.115255
3	35300001	35350000	0.115249	BABAM2, FOSL2
8	37550001	37600000	0.115225	CCNC
3	107450001	107500000	0.115202	TSPAN8, LGR5
3	207950001	208000000	0.115137	LOC114112122
16	30850001	30900000	0.115123	LOC101104787, NNT
X	132100001	132150000	0.115077	LOC121818355, LOC121818151
X	115850001	115900000	0.115004	LOC121818311, LOC114111258
10	42700001	42750000	0.114959	LOC101121526
22	23150001	23200000	0.114924	CYP17
13	65300001	65350000	0.114894	EPB41L1
26	40000001	40050000	0.114888	RARB, LOC121818046
1	96200001	96250000	0.114853	LOC105610669, LOC114111143
8	47700001	47750000	0.114842	CASP8AP2
8	31550001	31600000	0.114752	LOC101107359, LOC114116192
13	67000001	67050000	0.114728	LOC114117696
X	64500001	64550000	0.114711	LOC101107932, TRNAC, ACA_239
7	58500001	58550000	0.114699	ATP8B4
3	186600001	186650000	0.114675	TRNAC, ACA_71, CCDC91
23	59450001	59500000	0.114637
1	268850001	268900000	0.114624	LOC121818583, SETD4
2	184150001	184200000	0.114605	LOC121818550
X	45550001	45600000	0.114601	LOC101108987, LOC114111542
17	30500001	30550000	0.114556	INTU, LOC114108913
20	45550001	45600000	0.114547	TFAP2A, TRNAC, ACA_199
11	52150001	52200000	0.114541	LOC114116953
2	169950001	170000000	0.114499
16	67150001	67200000	0.114491	LOC105602645, ICE1
X	72450001	72500000	0.114448	LOC101109596, LOC114111826
19	49650001	49700000	0.114379	DOCK3
8	52350001	52400000	0.114359	TBX18, CEP162
8	17700001	17750000	0.114321	TBC1D32, LOC101103072
1	258350001	258400000	0.114281	ACP3, CPNE4
14	22500001	22550000	0.114224	LOC121816482, LOC105608129
25	21150001	21200000	0.114222	LOC101123090, LOC114110895
1	45500001	45550000	0.114133	LRRC7
13	49950001	50000000	0.114125	LOC101110166, LOC101110438
10	37350001	37400000	0.114083	LOC114116653, TRNAS, GGA_158
22	14350001	14400000	0.113984	LOC114110264, MYOF
5	20350001	20400000	0.113967	MEIKIN
2	13200001	13250000	0.113926	PALM2AKAP2
3	208050001	208100000	0.113914	LOC105608615
12	67800001	67850000	0.113889	PLA2G4A, KCNK2
10	29200001	29250000	0.113883
10	42500001	42550000	0.11386	TRNAC, ACA_144, LOC101121526
7	59200001	59250000	0.113847	COPS2
3	21200001	21250000	0.113846	LPIN1, LOC121819007
3	192550001	192600000	0.113816	SOX5, TRNAK, UUU_6
13	40250001	40300000	0.113807	NKX2, 4, NKX2, 2
2	35950001	36000000	0.113781	GKAP1
26	15850001	15900000	0.113756	LOC106990546
1	7800001	7850000	0.113748	INPP5D
5	44500001	44550000	0.113697	LOC101104574
3	182050001	182100000	0.113694	SYT10, PKP2
3	164750001	164800000	0.113646
3	1000001	1050000	0.113588	MAMDC4
7	50450001	50500000	0.113587	ALDH1A2, POLR2M
14	14750001	14800000	0.113574	LOC105613341
X	90550001	90600000	0.113539	LOC114111653, LOC101120471
14	11150001	11200000	0.113525	GSE1
11	9050001	9100000	0.113479	RNF43
17	58750001	58800000	0.113471
X	73900001	73950000	0.113439	LOC101120893, LOC121818221
8	8050001	8100000	0.113416	BCKDHB, LOC121820146
X	72150001	72200000	0.113392	LOC101108813, LOC101109075
10	35950001	36000000	0.113349
9	77300001	77350000	0.113301	RGS22
17	16650001	16700000	0.113252	ZNF330
10	61250001	61300000	0.113251	LOC114116746, SLITRK6
8	48050001	48100000	0.113214	ANKRD6
2	30350001	30400000	0.1132	ERCC6L2, TRNAC, GCA_23
2	86850001	86900000	0.113168	ADAMTSL1
23	40250001	40300000	0.113117	ARHGAP28
8	32450001	32500000	0.113056	HACE1
X	93450001	93500000	0.113023	LOC114111882, LOC106991976
17	34600001	34650000	0.112939	SPATA5
5	95450001	95500000	0.112866	LOC121819705, RGMB
17	65500001	65550000	0.112838	CRYBB2
18	21200001	21250000	0.112798	BLM
4	45450001	45500000	0.112788	FGL2
17	64500001	64550000	0.112777	ISCU
2	157000001	157050000	0.112764	FMNL2
6	61550001	61600000	0.112763	SLC30A9
X	31750001	31800000	0.112753	DMD
1	137700001	137750000	0.112742	TRNAF, GAA, TRNAG, GCC_10
3	107400001	107450000	0.112734	TSPAN8, LGR5
3	124950001	125000000	0.112732
8	52550001	52600000	0.112699	CEP162
15	48900001	48950000	0.112696	LOC101116254
1	255750001	255800000	0.112661	RYK
7	62000001	62050000	0.112649	SEMA6D, LOC114115725
16	49900001	49950000	0.112608	TRNAS, GGA_191, LOC105602606
4	68500001	68550000	0.112586
4	59500001	59550000	0.112549	IMMP2L, LOC114114520
3	39250001	39300000	0.112543
11	38850001	38900000	0.112476	ARHGAP23
8	7000001	7050000	0.112446	TTK
18	29700001	29750000	0.112439	SCAPER
17	26200001	26250000	0.112429	LOC114108793, LOC101118305
10	37450001	37500000	0.112424	LOC114116653, TRNAS, GGA_158
1	157150001	157200000	0.112399	C1H3orf38
1	260250001	260300000	0.112397	LOC101123341
2	204400001	204450000	0.112388	KIAA2012
11	57350001	57400000	0.112381
2	247750001	247800000	0.112345
12	25350001	25400000	0.112317	MIA3
X	51000001	51050000	0.112263	TSPYL2
2	11950001	12000000	0.112207	PTGR1
22	43050001	43100000	0.112189
3	28500001	28550000	0.112147	HS1BP3
9	24600001	24650000	0.112145	LOC101122703, TRNAC, ACA_133
9	54450001	54500000	0.112145	LOC101118031, LOC114116426
22	51100001	51150000	0.112093	TUBGCP2
4	37500001	37550000	0.112091	SEMA3D, SEMA3A
21	26150001	26200000	0.112062
2	246950001	247000000	0.112059	CAPZB
15	29400001	29450000	0.112038	C2CD2L
14	16000001	16050000	0.112037	ABCC12
2	37450001	37500000	0.112026	UBAP2
7	83050001	83100000	0.111988	LOC101103726
X	46250001	46300000	0.111961
X	72800001	72850000	0.111956	LOC114111826, LOC114111476
4	66550001	66600000	0.111943	ITPRID1, NEUROD6
8	52100001	52150000	0.111939	TBX18, CEP162
9	5350001	5400000	0.111863
16	28900001	28950000	0.111782	EMB, LOC101114558
22	44250001	44300000	0.111748
23	60650001	60700000	0.111705	RNF152
19	1800001	1850000	0.111694	SLC4A7
11	38100001	38150000	0.111592	SNX11
17	12100001	12150000	0.111584	SLC10A7
3	63000001	63050000	0.111555	PEX13
1	122500001	122550000	0.11152	ITSN1
3	162100001	162150000	0.111519	DCTN2
13	22100001	22150000	0.11151	SKIDA1
12	67600001	67650000	0.111507	PLA2G4A, KCNK2
15	53650001	53700000	0.111478	LOC106990779, LOC106992031
2	161550001	161600000	0.111473	ORC4
14	26100001	26150000	0.111471	LOC101106453, LOC101123489
6	90200001	90250000	0.111471	AREG, BTC
2	166300001	166350000	0.111446	LOC121818719
5	11250001	11300000	0.11125	LOC101102642
2	185050001	185100000	0.111236	PTPN4
1	70850001	70900000	0.111231	BCAR3
3	159600001	159650000	0.111171	TRNAW, CCA_57, SLC16A7
18	4400001	4450000	0.111145	LOC121817145, LOC114109092
9	66300001	66350000	0.111058	TRNAW, CCA_130, TRNAY, AUA_14
17	35750001	35800000	0.111052	LOC105602806, LOC101104784
3	115050001	115100000	0.111027	SYT1
4	74900001	74950000	0.111017
18	24200001	24250000	0.110995	ARNT2
3	84350001	84400000	0.110976	LOC106991056, THUMPD2
26	44050001	44100000	0.110975	LOC105605292, LOC114110979
15	21100001	21150000	0.110941	LOC114118613, C15H11orf53
12	57950001	58000000	0.110911	BRINP2, LOC101118972
6	24150001	24200000	0.110895	PPP3CA, EMCN
2	112950001	113000000	0.110883	LOC101116291
6	81800001	81850000	0.110833	EPHA5
1	202300001	202350000	0.110831	IGF2BP2
X	111850001	111900000	0.110807	LOC101119020, LOC101103545
1	53950001	54000000	0.110752
5	59050001	59100000	0.110736	TIGD6
3	206900001	206950000	0.110657	APOBEC1
8	31400001	31450000	0.1106	LOC101107359, LOC114116192
6	104100001	104150000	0.110565	EVC
2	245350001	245400000	0.110483	EIF4G3
X	79950001	80000000	0.110454	PLXNA3
13	34100001	34150000	0.110399	SVIL
3	214250001	214300000	0.110397	CACNA1C
2	101400001	101450000	0.110371	LOC105608482, LOC121818666
17	58500001	58550000	0.110366
X	111450001	111500000	0.110343
22	23200001	23250000	0.110338	AS3MT
21	28150001	28200000	0.110325	LOC121817535, TRNAR, CCU_30
11	29900001	29950000	0.110263	LOC114116871
19	14600001	14650000	0.110257	LYZL4
10	37750001	37800000	0.110218	LOC114116653, TRNAS, GGA_158
9	54400001	54450000	0.110205	LOC101118031, LOC114116426
5	86250001	86300000	0.110204	LOC105607443, TRNAW, CCA_86
1	89050001	89100000	0.110178	RAP1A
4	8050001	8100000	0.110163
17	30250001	30300000	0.110156	INTU, LOC114108913
4	69900001	69950000	0.11014	TAX1BP1
4	80050001	80100000	0.110109	LOC105606666, TRNAS, GGA_97
3	92400001	92450000	0.110102	LOC101102137, LOC101106246
17	5050001	5100000	0.110099	TIGD4
15	75300001	75350000	0.110098	DGKZ	Transcript:XM_042233449.1:protein_coding	Gene:DGKZ:protein_coding;Exon:20:31:RETAINED	Transcript:XM_027979683.2:protein_coding	Gene:DGKZ:protein_coding;Exon:18:18:ALTTENATIVE_POLY_A	Transcript:XM_027979691.2:protein_coding	Gene:AMBRA1:protein_coding;Exon:23:31:RETAINED	Transcript:XM_027979684.2:protein_coding	Gene:DGKZ:protein_coding;Exon:23:31:RETAINED	Transcript:XM_027979686.2:protein_coding	Gene:DGKZ:protein_coding;Exon:17:18:ALTTENATIVE_5SS	Transcript:XM_027979691.2:protein_coding	Gene:AMBRA1:protein_coding;Exon:25:32:RETAINED	Transcript:XM_042233450.1:protein_coding	Gene:DGKZ:protein_coding;Exon:17:31:RETAINED	Transcript:XM_042233454.1:protein_coding	Gene:DGKZ:protein_coding;Downstream:0	Transcript:XM_027979688.2:protein_coding	Gene:DGKZ:protein_coding;Exon:30:32:SKIPPED	Transcript:XM_042233450.1:protein_coding	Gene:DGKZ:protein_coding;Exon:23:31:RETAINED	Transcript:XM_027979688.2:protein_coding	Gene:DGKZ:protein_coding;Exon:19:32:RETAINED	Transcript:XM_027979680.2:protein_coding	Gene:DGKZ:protein_coding;Exon:30:31:SKIPPED	Transcript:XM_027979689.2:protein_coding	Gene:DGKZ:protein_coding;Exon:22:31:RETAINED	Transcript:XM_042233453.1:protein_coding	Gene:DGKZ:protein_coding;Exon:21:32:RETAINED	Transcript:XM_027979680.2:protein_coding	Gene:DGKZ:protein_coding;Exon:17:31:RETAINED	Transcript:XM_0422334
10	37550001	37600000	0.110095	LOC114116653, TRNAS, GGA_158
23	16000001	16050000	0.110047	LOC101114074, LOC101106129
16	36250001	36300000	0.11004
13	33250001	33300000	0.110001	ZEB1
10	19200001	19250000	0.109964	CDADC1
8	73650001	73700000	0.109936	TAB2
3	64600001	64650000	0.109902	LOC106991019, LOC121819050
9	81150001	81200000	0.109897	GDF6, LOC101109188
20	12900001	12950000	0.109891	GLP1R
4	96800001	96850000	0.10988	MKLN1
1	54550001	54600000	0.109878	GIPC2, LOC105614727
3	44450001	44500000	0.109876	UGP2, LOC101119202
9	77500001	77550000	0.109871	VPS13B
23	32300001	32350000	0.109858	LOC121817739, HRH4
18	17700001	17750000	0.109844	TRNAG, UCC_89, TRNAE, CUC_47
X	89800001	89850000	0.109839	SLITRK2, LOC101119697
21	12200001	12250000	0.109826	LOC105603991
18	5600001	5650000	0.109795
2	135600001	135650000	0.109769	SCRN3
2	136450001	136500000	0.109768	SP3, CDCA7
1	41750001	41800000	0.109682	PDE4B
2	53000001	53050000	0.109666	RUSC2, LOC101109422
X	72350001	72400000	0.109613	LOC101109338, LOC101109596
6	1050001	1100000	0.109607	LOC105613737, LOC101113151
7	8500001	8550000	0.109583
1	258100001	258150000	0.109583	ACP3, CPNE4
9	16100001	16150000	0.109541	TRAPPC9
23	57850001	57900000	0.109538	NEDD4L
17	35650001	35700000	0.109528	KIAA1109
6	16500001	16550000	0.10947	COL25A1
10	38600001	38650000	0.109454	TRNAS, GGA_159, LOC101120503
1	187400001	187450000	0.109429	CD86
11	33950001	34000000	0.109425	LOC101110605
23	16850001	16900000	0.1094	LOC114110488, LOC114110435
3	187300001	187350000	0.109369	CCDC91, PTHLH
13	51550001	51600000	0.109365	DNAAF9
5	94550001	94600000	0.109278	RIOK2, LOC121819705
X	83150001	83200000	0.109238	GABRQ
8	52900001	52950000	0.109196	RIPPLY2
20	10850001	10900000	0.109161	C20H6orf89
1	41850001	41900000	0.109137
4	15750001	15800000	0.109132	TAC1
3	66900001	66950000	0.109089	LOC114113718, LOC101120154
8	8700001	8750000	0.10906	LOC121820147, TENT5A
6	30300001	30350000	0.109038
15	12000001	12050000	0.108991	LOC114118360, LOC101122379
X	104050001	104100000	0.108969	ENOX2
3	40450001	40500000	0.108959	TRNAS, GGA_76, ETAA1
2	244200001	244250000	0.108925	ZBTB40, LOC121818783
2	47100001	47150000	0.108863	LOC101123612, LOC101102044
9	82000001	82050000	0.108862	LOC121820362
X	72200001	72250000	0.108841	LOC101109075, LOC105601886
3	41700001	41750000	0.10878	LOC106991047
X	56050001	56100000	0.108775	TFE3
3	208000001	208050000	0.108754	LOC105608615
1	116250001	116300000	0.108746	LOC114113251, TRNAW, CCA_8
X	68150001	68200000	0.108734	LOC101105726, LOC101105221
23	13250001	13300000	0.108727	SYT4, LOC121817730
9	78750001	78800000	0.108696	KCNS2, NIPAL2
9	30850001	30900000	0.10866	LOC114116414, LOC101110068
24	21400001	21450000	0.108649	SCNN1G
2	223850001	223900000	0.108611	LOC121818756, LOC114112895
7	31900001	31950000	0.108593	TRNAC, GCA_125, SPRED1
2	37500001	37550000	0.108588	UBAP2
1	209150001	209200000	0.10855	KCNMB2, LOC101112111
6	31750001	31800000	0.108522
X	73850001	73900000	0.108472	LOC101120893, LOC121818221
12	42800001	42850000	0.108461	NMNAT1
3	195000001	195050000	0.108459
11	49150001	49200000	0.108435	PSMD12
X	7300001	7350000	0.108352	GTPBP6
4	100950001	101000000	0.108341	FAM180A, LOC121819430
6	118100001	118150000	0.108322	GAK
X	56900001	56950000	0.108312	LOC101115603
14	13400001	13450000	0.108302	MVD
2	33300001	33350000	0.108287	GAS1, LOC121818606
3	35450001	35500000	0.108287	PLB1
1	100350001	100400000	0.108283	CA14
14	14850001	14900000	0.108232	GPT2
13	51350001	51400000	0.108218	ATRN
19	56400001	56450000	0.108208	RAF1
X	93950001	94000000	0.108193	LOC101121319, LDOC1
1	176100001	176150000	0.108187	LOC101117206, LOC114111083
2	39350001	39400000	0.108174	PPP2R2A
X	33250001	33300000	0.108107	DMD, TRNAS, GGA_239
1	230850001	230900000	0.1081	PTX3
14	19350001	19400000	0.108071	LOC121816479, TOX3
5	79750001	79800000	0.108047	LOC101123629
21	39750001	39800000	0.10802	ZFPL1
12	51600001	51650000	0.107998	TMEM51
15	20850001	20900000	0.107976	LOC114118613, C15H11orf53
7	59250001	59300000	0.107975	COPS2, SECISBP2L
25	26300001	26350000	0.107961	PCBD1
10	37600001	37650000	0.107958	LOC114116653, TRNAS, GGA_158
9	31450001	31500000	0.107944
5	18500001	18550000	0.107933	TLE2
18	44900001	44950000	0.107897
8	91000001	91050000	0.10788	WDR27
21	28500001	28550000	0.107859	LOC121817535, TRNAR, CCU_30
3	122750001	122800000	0.107845
17	67800001	67850000	0.107822
10	55850001	55900000	0.107768	LOC114116695, SPRY2
5	97100001	97150000	0.107765	LOC121819707, FAM174A
1	163600001	163650000	0.107704	LOC101107496
10	55900001	55950000	0.107685	SPRY2
6	68100001	68150000	0.107659	FRYL, OCIAD1
17	26250001	26300000	0.107654	LOC101118305, LOC101118560
9	22550001	22600000	0.107643	LOC105608701, ADCY8
14	44750001	44800000	0.107628	LOC114117976
2	164200001	164250000	0.107623	LOC101114685, TRNAC, GCA_41
18	58700001	58750000	0.107622	LOC121817124
X	75100001	75150000	0.107606	RPS6KA6
11	37450001	37500000	0.10758	TTLL6
6	9800001	9850000	0.107566	LOC101116990, LOC114115400
X	18000001	18050000	0.107555
25	23950001	24000000	0.10754	HNRNPH3
7	40850001	40900000	0.107518	RPS29, LRR1
8	57400001	57450000	0.107498	LOC105612881
16	31700001	31750000	0.107493
3	146700001	146750000	0.107483	MUC19
3	41050001	41100000	0.107482	ETAA1, LOC106991047
3	192200001	192250000	0.10747	SOX5
13	51800001	51850000	0.107465	MRPS26
2	88600001	88650000	0.107409	SLC24A2, MLLT3
17	27750001	27800000	0.107393	LOC101108425, LOC101118817
14	53200001	53250000	0.107392	NOVA2
X	71850001	71900000	0.107331	HMGN5
X	89500001	89550000	0.107323	LOC101112382, SLITRK2
2	224700001	224750000	0.10732	SGPP2
1	152000001	152050000	0.107318	TRNAC, ACA_22, LOC114111171
6	53300001	53350000	0.107307	LOC101107868, TRNAC, GCA_113
1	152100001	152150000	0.107286	TRNAC, ACA_22, LOC114111171
6	71600001	71650000	0.107276	CLOCK
24	1000001	1050000	0.107264	CAPN15
2	106000001	106050000	0.107245	GLRA3
14	32350001	32400000	0.107203
6	36750001	36800000	0.107119	HERC3
10	63300001	63350000	0.107065	SLITRK5, LOC114116752
3	164650001	164700000	0.107058	LOC114113646, LOC114113647
3	172550001	172600000	0.107047	LOC114114282, C3H12orf42
X	73150001	73200000	0.107008	LOC114111826, LOC114111476
2	56850001	56900000	0.106999	LOC105607767, LOC121818539
4	67100001	67150000	0.106979	MINDY4
22	22600001	22650000	0.106962	NOLC1
2	119450001	119500000	0.106949	PMS1
12	22200001	22250000	0.106935	LYPLAL1, LOC101104329
13	51750001	51800000	0.106877	LZTS3
3	216250001	216300000	0.106857	CBX6
1	192400001	192450000	0.1068	DLG1
15	38700001	38750000	0.106743	FAR1
1	83500001	83550000	0.106715	LOC114116857, LOC101102199
X	9250001	9300000	0.106676	ARHGAP6
2	152250001	152300000	0.106641
10	32850001	32900000	0.106624	RPL21
5	93900001	93950000	0.106613	ERAP2
6	24300001	24350000	0.106565	PPP3CA, EMCN
10	42650001	42700000	0.10654	TRNAC, ACA_144, LOC101121526
11	38000001	38050000	0.106492
6	53250001	53300000	0.106492	LOC101107868, TRNAC, GCA_113
X	69600001	69650000	0.106479	LOC105605685
7	50800001	50850000	0.106453	LOC101117934
4	68750001	68800000	0.106443	LOC121819406, TRIL
7	29450001	29500000	0.106441	LOC105610613, LOC121819956
9	79150001	79200000	0.106419	MATN2
12	60950001	61000000	0.106406	ACBD6
14	16050001	16100000	0.106303	ABCC12
3	183850001	183900000	0.10629	TRNAC-GCA_71
4	96700001	96750000	0.106196	MKLN1
20	44700001	44750000	0.106184	LOC121817369
10	79200001	79250000	0.106169	SLC10A2, LOC105604082
2	57350001	57400000	0.106085	TLE4, TRNAS, GGA_49
13	37550001	37600000	0.106084	RRBP1
1	40550001	40600000	0.10606
X	114400001	114450000	0.106056	TRNAG, GCC_60, LOC121818378
22	13900001	13950000	0.106053	HHEX, EXOC6
5	44450001	44500000	0.106042	LOC101104574
4	116000001	116050000	0.106028	PRKAG2
19	16000001	16050000	0.10599	LOC114109401, TOPAZ1
12	22700001	22750000	0.105982	EPRS1
20	17400001	17450000	0.105971	LOC114109532, TRNAG, GCC_48
X	53450001	53500000	0.105966	LOC121818202, MAGED1
1	154700001	154750000	0.105958	CADM2
13	57500001	57550000	0.105945	STX16, APCDD1L
22	5350001	5400000	0.105917	PCDH15, MBL2
X	7450001	7500000	0.105889	PLCXD1, LOC101120895
16	41800001	41850000	0.105868
18	48500001	48550000	0.105834	LOC101107554, TRNAW, CCA_196
14	36750001	36800000	0.105819	LOC101123142, LOC121816422
3	108200001	108250000	0.105806	LOC101122347, TRHDE
9	67350001	67400000	0.105799	TRNAY, AUA_14, KCNV1
5	40500001	40550000	0.105795	LOC114114951
3	167450001	167500000	0.10579	LOC105609282, TRNAD, GUC_12
13	32850001	32900000	0.10576	ARHGAP12
13	30100001	30150000	0.105742	LOC114117471, PTER
9	24800001	24850000	0.105723	TRNAC, ACA_133, LOC121820320
17	37850001	37900000	0.105707	LOC101105950, LOC101110539
14	26500001	26550000	0.10569	LOC101101914, LOC114110990
10	73400001	73450000	0.105687	HS6ST3, OXGR1
2	47050001	47100000	0.105668	LOC101123612, LOC101102044
2	55000001	55050000	0.105658	LOC121818624
8	35800001	35850000	0.105655	GRIK2
13	42150001	42200000	0.105647	LOC101104594
X	52000001	52050000	0.105618	LOC121818293
11	48600001	48650000	0.105573	KPNA2
3	136650001	136700000	0.105573	MCRS1
13	47700001	47750000	0.105562	SHLD1
1	264250001	264300000	0.105558	LOC105606133, LOC101106734
17	48550001	48600000	0.105547
10	59500001	59550000	0.105541	SLITRK1, LOC105616265
13	6650001	6700000	0.10549
23	13000001	13050000	0.105488	SYT4, LOC121817730
21	23400001	23450000	0.105478	ZDHHC13, LOC101116517
8	81700001	81750000	0.105452	ZDHHC14
10	61800001	61850000	0.105434	LOC101104507, TRNAC, ACA_146
4	27450001	27500000	0.105425	SNX13, PRPS1L1
2	232800001	232850000	0.105416	C2H2orf72
3	96700001	96750000	0.105414	HK2
X	71150001	71200000	0.105407	LOC106991263, TENT5D
14	37350001	37400000	0.105398
16	30800001	30850000	0.105387
1	83550001	83600000	0.105344	LOC114116857, LOC101102199
13	63500001	63550000	0.105324	LOC105606907
1	19150001	19200000	0.10532	RNF220
3	184400001	184450000	0.10531	IPO8
25	23650001	23700000	0.105309	HERC4
2	250100001	250150000	0.105302	LOC121818524
7	50600001	50650000	0.105298	ALDH1A2, POLR2M
7	43950001	44000000	0.105291	CSNK1G1
13	6500001	6550000	0.105267
7	45650001	45700000	0.105181	TLN2
16	30900001	30950000	0.105154	LOC101104787, NNT
9	66400001	66450000	0.105136	TRNAW, CCA_130, TRNAY, AUA_14
13	37800001	37850000	0.105128	SNX5
15	48200001	48250000	0.105041	LOC101105946
17	10950001	11000000	0.105022	EDNRA, TTC29
10	37700001	37750000	0.105009	LOC114116653, TRNAS, GGA_158
26	10100001	10150000	0.10499	LOC114111107, LOC105605301
21	23450001	23500000	0.10498	LOC101116517, PTPN5
6	1900001	1950000	0.104979	LOC114115380, LOC101113678
1	118500001	118550000	0.104967	FAM78B, LOC121820785
1	111900001	111950000	0.104956	SLAMF7
2	213850001	213900000	0.104948
17	9500001	9550000	0.104933
23	54300001	54350000	0.104918	LOC121817729, LOC105604529
18	43100001	43150000	0.104904	FAM177A1
2	71500001	71550000	0.10487	RFX3
1	160550001	160600000	0.104867	LOC101103209, LOC114118284
3	141100001	141150000	0.104865
15	50000001	50050000	0.104807	NUP98
9	26000001	26050000	0.104794	LOC114116456, LOC114116505
19	28600001	28650000	0.104717	LOC121817226, LOC121817224
17	59000001	59050000	0.104681	MED13L, LOC105602898
12	36400001	36450000	0.10468	F5
9	48200001	48250000	0.104672	LOC105607365, MSC
10	26600001	26650000	0.104621	NBEA
10	56150001	56200000	0.10462	SPRY2, LOC114116755
26	8650001	8700000	0.104583	LOC114111001, LOC114110958
5	102100001	102150000	0.104551	LOC105615331, LOC101106261
X	132150001	132200000	0.104533	LOC121818355, LOC121818151
10	16700001	16750000	0.10452	RUBCNL
5	10100001	10150000	0.104507	CC2D1A
2	109850001	109900000	0.1045	LOC114113346, LOC114113423
1	125250001	125300000	0.10445	LOC101115092, LOC101103772
15	55150001	55200000	0.10444	B3GNT6
8	32250001	32300000	0.10443	LIN28B
4	93800001	93850000	0.104426
11	29000001	29050000	0.104422	GAS7
X	82650001	82700000	0.104391	LOC114111735
2	161500001	161550000	0.104371	ORC4
8	81000001	81050000	0.104332	LOC114116212, ARID1B
1	173100001	173150000	0.104323	CCDC54, LOC121816359
7	40800001	40850000	0.104281	TRNAC, ACA_112, LOC101119730
X	750001	800000	0.104271
8	54350001	54400000	0.104262	TRNAW, CCA_119, LOC101117168
17	72600001	72650000	0.10425	DGCR2
24	7650001	7700000	0.104231	LOC101109062, LOC114110680
7	39600001	39650000	0.104228	TRNAC, ACA_112, LOC101119730
3	26550001	26600000	0.104186	LOC101102216
X	124500001	124550000	0.104185	CHRDL1
14	54350001	54400000	0.104182	BICRA
X	93550001	93600000	0.10418	LOC114111882, LOC106991976
3	94600001	94650000	0.104134
2	82000001	82050000	0.104083	LOC114113081, LOC101120890
25	12150001	12200000	0.104064	LOC100527962
13	62600001	62650000	0.104033	LOC101107619
12	49200001	49250000	0.104026
2	117400001	117450000	0.104004	SAP130
X	18750001	18800000	0.104	RPS6KA3
X	10750001	10800000	0.103999
3	133250001	133300000	0.103988	ITGB7
X	20850001	20900000	0.103983	TRNAC, ACA_234, DDX53
5	32300001	32350000	0.103966	TNFAIP8
X	68400001	68450000	0.103946	LOC101105221
1	260350001	260400000	0.103943	LOC101123341, B3GALT5
24	35350001	35400000	0.103939	CUX1
3	186150001	186200000	0.103931	TRNAC, ACA_71, CCDC91
24	37100001	37150000	0.103921	LOC114108597
25	29400001	29450000	0.103902	ADK
2	232950001	233000000	0.103902	ARMC9
18	44800001	44850000	0.103888
6	86250001	86300000	0.103863	CSN1S2
12	38150001	38200000	0.103861	FMO4
24	35050001	35100000	0.103859
17	61500001	61550000	0.103857	LOC101110181
18	8000001	8050000	0.10381	TRNAY, GUA_39, LOC114109288
8	73700001	73750000	0.103793
22	23650001	23700000	0.103791	PDCD11
X	119700001	119750000	0.103783	IL13RA2
X	71000001	71050000	0.103774	LOC101122074, LOC106991263
2	28950001	29000000	0.103763	NOL8
1	125750001	125800000	0.103706	LOC114113316
2	166150001	166200000	0.103703	GTDC1
17	67500001	67550000	0.1037	PITPNB
8	28050001	28100000	0.103685	LOC114116250
23	28200001	28250000	0.10368	LOC114110512, TRNAS, GGA_220
10	45200001	45250000	0.103675	LOC114116769, LOC114116771
3	154100001	154150000	0.103669	HMGA2, LOC121819124
1	269600001	269650000	0.103655	SIM2
2	188900001	188950000	0.103642	TRNAC, GCA_42, CNTNAP5
3	74050001	74100000	0.103632	NRXN1
5	15950001	16000000	0.103621	ACER1
15	12850001	12900000	0.103603	LOC101122379, LOC101122624
10	28050001	28100000	0.103585
6	38200001	38250000	0.103575
12	69700001	69750000	0.10353	TRNAC, GCA_172, RPS6KC1
X	650001	700000	0.103521	TBL1X
13	59000001	59050000	0.103506	TFAP2C
10	39000001	39050000	0.1035	LOC101120503, LOC114116654
X	65750001	65800000	0.103492	NAP1L2, CDX4
X	34550001	34600000	0.10347	TRNAS, GGA_243, LOC105605423
22	46300001	46350000	0.103465
13	48400001	48450000	0.103456	LOC101117437, BMP2
10	45050001	45100000	0.103451
13	18800001	18850000	0.103449
X	46450001	46500000	0.103442	ARHGEF9, AMER1
2	164050001	164100000	0.103419	LOC101114685, TRNAC, GCA_41
2	247500001	247550000	0.103402
2	50150001	50200000	0.103353	TDRD7
17	37000001	37050000	0.103308	FSTL5
3	78000001	78050000	0.103305
22	23600001	23650000	0.103266	PCGF6
3	188750001	188800000	0.103251	ITPR2
3	81500001	81550000	0.103242	MTA3
15	76200001	76250000	0.103238	CELF1
3	182100001	182150000	0.103229	SYT10, PKP2
3	107150001	107200000	0.103178	LOC101121085, TSPAN8
2	247700001	247750000	0.103166	PAX7
4	70200001	70250000	0.103152	HIBADH, LOC121819409
2	107150001	107200000	0.10315	LOC114113314, LOC105608584
3	155700001	155750000	0.103128	SRGAP1
3	57550001	57600000	0.103086	GNLY
3	189350001	189400000	0.103056
4	98250001	98300000	0.103029
13	57250001	57300000	0.103026	LOC105606221, NPEPL1
X	69450001	69500000	0.102961	CYSLTR1
7	90600001	90650000	0.102942
2	111950001	112000000	0.102921	PALLD
8	8100001	8150000	0.102915	BCKDHB, LOC121820146
25	43900001	43950000	0.102876	CXCL12
2	246050001	246100000	0.10287	VWA5B1, LOC121818557
10	42400001	42450000	0.10286	TRNAC, ACA_144, LOC101121526
7	52750001	52800000	0.10286
9	75850001	75900000	0.10284	LOC121820354
17	68150001	68200000	0.102839	HSCB
7	40350001	40400000	0.102837	TRNAC, ACA_112, LOC101119730
4	119000001	119050000	0.102837	RBM33
7	78100001	78150000	0.102829	RAD51B
4	115150001	115200000	0.102786	KCNH2
1	121150001	121200000	0.10278	LOC121818669, LOC101111769
X	72550001	72600000	0.102773	LOC101109596, LOC114111826
8	8150001	8200000	0.102753	BCKDHB, LOC121820146
5	3200001	3250000	0.102752	SNAP47
9	93800001	93850000	0.102739	IMPA1
5	102150001	102200000	0.102737	LOC105615331, LOC101106261
15	1400001	1450000	0.102736	MSANTD4
6	57700001	57750000	0.102731	RELL1, LOC101108918
1	89550001	89600000	0.102731	TRNAC, ACA_11, LOC114113162
23	45800001	45850000	0.102686	SLC14A1
23	47650001	47700000	0.10265	SKOR2, SMAD2
8	11300001	11350000	0.102637
6	60850001	60900000	0.102637	UCHL1, LIMCH1
3	83500001	83550000	0.102624	LOC101117579, LOC121819065
5	21250001	21300000	0.102616	TRNAP, GGG, LOC106991166
20	24850001	24900000	0.102602	LOC101106976
3	9600001	9650000	0.102574	MVB12B
8	31750001	31800000	0.102561	LOC114116192, LOC101110768
17	67600001	67650000	0.102536	TTC28
26	13850001	13900000	0.102523	STOX2
2	123250001	123300000	0.102517	LOC114113058, LOC101120641
1	122700001	122750000	0.102469	LOC114111302
10	8000001	8050000	0.102443	LOC114116721, LOC114116748
7	35150001	35200000	0.102439	RPAP1
6	110200001	110250000	0.102424	LOC106991216, TRNAS, GGA_123
10	44950001	45000000	0.102396
2	161200001	161250000	0.102383	MBD5
5	16150001	16200000	0.102341	RFX2
19	17450001	17500000	0.102299	SRGAP3
13	42200001	42250000	0.102237	ACSS1
1	194200001	194250000	0.102211	LOC121816684, LOC114113790
20	45600001	45650000	0.102195	TFAP2A, TRNAC, ACA_199
3	113150001	113200000	0.102193	LOC114113741, NAV3
8	52250001	52300000	0.102184	TBX18, CEP162
6	70000001	70050000	0.102182	LOC114115314
X	55800001	55850000	0.102179	LOC114111768, PPP1R3F
4	51800001	51850000	0.10217	LOC101105166, CTTNBP2
1	169450001	169500000	0.102153	TRNAC, GCA_12, LOC114111242
3	181750001	181800000	0.10212	LOC101104224, SYT10
2	227350001	227400000	0.102108	LOC121818760, NYAP2
19	56450001	56500000	0.102095	RAF1
10	6750001	6800000	0.102076	PCDH17, LOC101105926
1	275550001	275600000	0.102059	TBC1D5
3	123300001	123350000	0.102049	LOC101109001, C3H12orf50
1	145450001	145500000	0.102048	ROBO2
4	112350001	112400000	0.102022	CNTNAP2
5	17100001	17150000	0.101931	PLIN3
13	50950001	51000000	0.101915
10	32400001	32450000	0.101914	TRNAC-GCA_146
1	230600001	230650000	0.101875	SHOX2, VEPH1
16	57450001	57500000	0.101869
18	13200001	13250000	0.101856	MCTP2, RGMA
X	117550001	117600000	0.101773	LOC101108636, LOC101108895
11	29850001	29900000	0.101771	SHISA6
X	132450001	132500000	0.101752	SYTL4
X	61650001	61700000	0.101737	STARD8, EFNB1
18	21300001	21350000	0.10173	CRTC3
15	78950001	79000000	0.101711	LOC114118566
[truncated: 440 more rows]
