# Supplementary material for: Whole-genome resequencing of Chinese indigenous sheep provides insight into the genetic basis underlying climate adaptation
Source: Genet Sel Evol. 2024 Apr 2;56:26. doi: 10.1186/s12711-024-00880-z (PMC10988870; doi:10.1186/s12711-024-00880-z)
Supplement: Supplementary file 11 — Additional file 11: Table S11. Top 5% selective sweep regions based on XP-EHH for sheep breeds from high-altitude areas. [file 12711_2024_880_MOESM11_ESM.xlsx]

## Sheet: Table S11
Table S11. Top 5% selective sweep regions of living in high-altitude group sheep breeds by XP-EHH.
Chr	Start	End	XP-EHH	Gene
1	121850001	121900001	4.12619	KCNE2-MRPS6
5	107750001	107800001	3.67687	WDR36-LOC105615338
1	41900001	41950001	3.65902	PDE4B
15	76250001	76300001	3.54281	KBTBD4
13	53800001	53850001	3.43448	PTK6
5	79800001	79850001	3.31861	LOC101123629
6	118250001	118300001	3.30048	PCGF3
5	51800001	51850001	3.27847	ARHGAP26
5	107800001	107850001	3.26336	LOC105615338
4	11650001	11700001	3.20337	CALCR
3	93750001	93800001	3.17978	DYSF-LOC101110922
16	71700001	71750001	3.15564	EXOC3
27	60850001	60900001	3.14244	OPHN1
13	53700001	53750001	3.13426	ZBTB46
27	60800001	60850001	3.12756	OPHN1
10	35550001	35600001	3.11792	LOC114116691-FGF9
13	51100001	51150001	3.03974	AP5S1
1	121900001	121950001	3.00832	KCNE2-MRPS6
5	107700001	107750001	2.98277	WDR36
3	93550001	93600001	2.97108	DYSF
22	23050001	23100001	2.96846	SFXN2
1	203600001	203650001	2.96147	CLCN2
1	121800001	121850001	2.93578	KCNE2-MRPS6
27	73250001	73300001	2.91923	LOC114111826-LOC114111476
1	41950001	42000001	2.91747	PDE4B
5	51850001	51900001	2.90765	ARHGAP26
27	60500001	60550001	2.88548	AR-OPHN1
3	129900001	129950001	2.88492	LOC121819095-CRADD
5	16400001	16450001	2.87977	LONP1
27	73400001	73450001	2.87579	LOC114111826-LOC114111476
4	47700001	47750001	2.84439	LOC114114509
1	230600001	230650001	2.83751	SHOX2-VEPH1
5	107650001	107700001	2.81128	WDR36
8	30950001	31000001	2.77412	ATG5
6	79450001	79500001	2.77001	LOC114115482-TRNAY-GUA_12
7	21250001	21300001	2.76517	NGDN
13	50950001	51000001	2.76113	RNF24
12	80000001	80050001	2.75086	NAV1
5	108000001	108050001	2.73655	CAMK4
27	71650001	71700001	2.73198	BRWD3
5	16250001	16300001	2.70665	LOC105609854
18	31200001	31250001	2.68709	C18H15orf39
2	42900001	42950001	2.68483	EGR3
	50400001	50450001	2.67739	GMDS
1	121750001	121800001	2.65892	KCNE2-MRPS6
13	50850001	50900001	2.65456	RNF24
8	31000001	31050001	2.64547	ATG5
10	35500001	35550001	2.64462	LOC105609559-LOC114116729
27	74400001	74450001	2.64419	POU3F4-LOC106991971
4	47800001	47850001	2.64087	SRPK2
1	28100001	28150001	2.64063	GLIS1
23	61200001	61250001	2.63577	ZCCHC2
20	50500001	50550001	2.63301	GMDS
13	53650001	53700001	2.63149	LOC121816182
5	107950001	108000001	2.63007	CAMK4
27	74700001	74750001	2.62456	TRNAW-CCA_242-CYLC1
	50600001	50650001	2.61634	GMDS
4	47750001	47800001	2.61599	KMT2E
5	16500001	16550001	2.60079	LOC101111547
2	235300001	235350001	2.5985	TXLNA
13	33200001	33250001	2.58954	LOC114117678
13	50900001	50950001	2.58467	RNF24
21	47250001	47300001	2.56097	B4GALNT4
3	93800001	93850001	2.55758	DYSF-LOC101110922
	16650001	16700001	2.53956	KLHDC3
17	62650001	62700001	2.51899	GCN1
27	74750001	74800001	2.5178	CYLC1
27	74350001	74400001	2.51222	POU3F4-LOC106991971
5	16300001	16350001	2.51204	VMAC-NDUFA11
27	60950001	61000001	2.50833	OPHN1
27	60900001	60950001	2.49545	OPHN1
13	53750001	53800001	2.48836	ARFRP1
2	220600001	220650001	2.47633	ZNF142
1	28250001	28300001	2.4747	NDC1
13	53500001	53550001	2.44884	TCEA2
27	60450001	60500001	2.4363	AR-OPHN1
10	38550001	38600001	2.42868	TRNAS-GGA_159-LOC101120503
7	21300001	21350001	2.4274	LOC442995
15	38400001	38450001	2.40965	SPON1
3	104050001	104100001	2.40823	SNRNP200-CIAO1
2	186550001	186600001	2.40561	TFCP2L1
5	107850001	107900001	2.40108	CAMK4
27	73200001	73250001	2.40101	LOC114111826-LOC114111476
13	53850001	53900001	2.39448	KCNQ2
15	76200001	76250001	2.3799	CELF1
	50550001	50600001	2.37316	LOC121817440
19	22200001	22250001	2.36262	LOC105603432
27	60550001	60600001	2.35968	AR-OPHN1
5	20250001	20300001	2.35777	ACSL6
5	51900001	51950001	2.35287	ARHGAP26
1	250500001	250550001	2.35254	LOC121818566-LOC121817259
8	65150001	65200001	2.34469	LOC121820194-TRNAH-GUG_21
2	235400001	235450001	2.3417	TMEM39B
2	52350001	52400001	2.33357	CLTA
16	71750001	71800001	2.31929	AHRR
27	71900001	71950001	2.31872	HMGN5-SH3BGRL
9	21600001	21650001	2.31712	PHF20L1
27	73300001	73350001	2.31567	LOC114111826-LOC114111476
5	16650001	16700001	2.30731	ZNRF4-PTPRS
27	73350001	73400001	2.30673	LOC114111826-LOC114111476
17	62700001	62750001	2.30002	PXN
10	16400001	16450001	2.29941	ZC3H13
27	60700001	60750001	2.29561	OPHN1
27	71600001	71650001	2.2912	BRWD3
5	107900001	107950001	2.28489	CAMK4
5	107600001	107650001	2.28134	LOC105615337-WDR36
17	53250001	53300001	2.27459	LOC101102760
1	108600001	108650001	2.26999	LOC114113230-LOC101110103
19	52500001	52550001	2.25195	NBEAL2
10	42350001	42400001	2.24992	TRNAC-ACA_144
13	51750001	51800001	2.24265	LZTS3
6	17400001	17450001	2.2354	LEF1
27	61200001	61250001	2.23221	OPHN1
2	236550001	236600001	2.22507	LAPTM5
3	175700001	175750001	2.21731	RIC8B
27	60750001	60800001	2.21103	OPHN1
3	124950001	125000001	2.19069	TRNAG-CCC_52
27	75400001	75450001	2.18859	HDX
25	34250001	34300001	2.18859	ZCCHC24-LOC101105719
13	33250001	33300001	2.18175	ZEB1
9	32500001	32550001	2.18003	PRKDC
2	112850001	112900001	2.17911	LOC101123441
24	1050001	1100001	2.17631	WDR90
3	4150001	4200001	2.17614	AK8
5	15850001	15900001	2.16961	SLC25A23
27	98050001	98100001	2.16889	ZIC3-LOC101110411
9	21550001	21600001	2.16714	PHF20L1
27	80600001	80650001	2.16434	PNCK
4	64700001	64750001	2.15855	BMPER-BBS9
	50450001	50500001	2.1526	LOC121817439
3	104000001	104050001	2.1482	ITPRIPL1
17	52550001	52600001	2.14186	PITPNM2
13	33300001	33350001	2.13975	ZEB1
17	51750001	51800001	2.13776	ZNF664
24	35200001	35250001	2.13382	CUX1
17	51800001	51850001	2.13095	CCDC92
2	220500001	220550001	2.12622	USP37
13	53600001	53650001	2.12296	UCKL1
27	74900001	74950001	2.11967	LOC105605690-RPS6KA6
13	63000001	63050001	2.11776	CBFA2T2
2	113550001	113600001	2.11468	HERC2
5	16450001	16500001	2.11118	HSD11B1L
27	71050001	71100001	2.11089	LOC106991263-TENT5D
10	38500001	38550001	2.10654	TRNAS-GGA_159-LOC101120503
4	64750001	64800001	2.10328	BMPER-BBS9
13	53900001	53950001	2.10274	KCNQ2
16	36050001	36100001	2.09527	LIFR
3	120250001	120300001	2.08529	LOC114113743-LOC114114203
21	47300001	47350001	2.08301	LOC121817523-LOC114110138
2	235350001	235400001	2.06765	KPNA6
16	43600001	43650001	2.06489	CDH6-LOC101119935
27	73050001	73100001	2.06135	LOC114111826-LOC114111476
13	52050001	52100001	2.05122	VPS16
21	39050001	39100001	2.05054	CCDC88B
2	13850001	13900001	2.05047	PTPN3
18	31150001	31200001	2.04876	C18H15orf39
27	74950001	75000001	2.04385	RPS6KA6
13	53550001	53600001	2.04304	UCKL1
23	57150001	57200001	2.02855	NARS1
17	65500001	65550001	2.02724	CRYBB2
2	220450001	220500001	2.02549	USP37
2	71750001	71800001	2.01743	RFX3
2	42950001	43000001	2.01709	BIN3
3	18400001	18450001	2.01562	MBOAT2-LOC101102303
12	71300001	71350001	2.01468	LOC121816105
27	73700001	73750001	2.01119	LOC114111476-LOC101120893
16	71600001	71650001	2.00994	CEP72-SLC9A3
17	51400001	51450001	2.0069	NCOR2
1	255750001	255800001	2.00591	RYK
27	15200001	15250001	2.00518	REPS2
13	50800001	50850001	2.00086	TRNAS-GGA_174-RNF24
12	800001	850001	2.00011	LOC105613350
17	54000001	54050001	1.99656	P2RX7
12	80250001	80300001	1.99216	CSRP1
27	74850001	74900001	1.98886	LOC105605690-RPS6KA6
2	186150001	186200001	1.9836	GLI2
	50350001	50400001	1.98022	GMDS
27	60400001	60450001	1.97761	AR-OPHN1
13	50750001	50800001	1.9754	TRNAS-GGA_174-RNF24
27	75450001	75500001	1.97421	HDX
27	60600001	60650001	1.9709	AR-OPHN1
11	34150001	34200001	1.964	LLGL1
2	220550001	220600001	1.96061	PLCD4
7	84550001	84600001	1.95977	FOS-LOC106991294
6	45450001	45500001	1.95233	ZCCHC4-ANAPC4
27	51000001	51050001	1.94056	LOC105605459
4	64650001	64700001	1.94031	BMPER-BBS9
13	33000001	33050001	1.93813	LOC121816314
17	52650001	52700001	1.93498	HIP1R
	15050001	15100001	1.92921	NFYA
7	34250001	34300001	1.92506	BAHD1
13	53450001	53500001	1.92463	MYT1
16	40800001	40850001	1.92286	TARS1-NPR3
27	98100001	98150001	1.91904	LOC101110411
9	41050001	41100001	1.9152	YTHDF3
27	73850001	73900001	1.91158	LOC101120893-LOC121818221
1	129050001	129100001	1.91117	LOC121816184-LOC114110948
27	74200001	74250001	1.91089	LOC101120893-LOC121818221
2	220700001	220750001	1.90164	TTLL4
2	220400001	220450001	1.90001	CTDSP1
3	163500001	163550001	1.89836	RAB5B
27	116500001	116550001	1.89682	WDR44
3	18350001	18400001	1.8949	MBOAT2
6	17450001	17500001	1.88883	LEF1
3	114800001	114850001	1.88534	LOC121819169-TRNAC-GCA_65
27	51050001	51100001	1.88411	KDM5C
1	12750001	12800001	1.87914	UTP11
14	50500001	50550001	1.87875	MEGF8
6	118000001	118050001	1.87799	LOC114115366-IDUA
1	20250001	20300001	1.87738	GPBP1L1
27	71750001	71800001	1.87633	BRWD3-LOC114111880
16	71500001	71550001	1.87242	CEP72
2	124250001	124300001	1.87042	FSIP2-LOC101121406
6	37250001	37300001	1.86793	ABCG2
	15100001	15150001	1.86741	LOC101108001
17	58600001	58650001	1.86518	LOC105602892
11	50150001	50200001	1.86482	CCDC57
3	104150001	104200001	1.86469	STARD7
4	68700001	68750001	1.85599	LOC121819406-TRIL
12	79950001	80000001	1.85489	SHISA4
3	151900001	151950001	1.85136	IFNG-DYRK2
19	59250001	59300001	1.84855	EEFSEC
3	75900001	75950001	1.84297	STON1
6	50900001	50950001	1.84074	PCDH7
19	48850001	48900001	1.83673	LOC121817246
27	74300001	74350001	1.83634	POU3F4-LOC106991971
7	13150001	13200001	1.83336	DIS3L
27	71700001	71750001	1.83332	BRWD3-LOC114111880
21	39500001	39550001	1.8252	CDC42BPG
27	75900001	75950001	1.82235	LOC101122577
27	61000001	61050001	1.8206	OPHN1
15	48200001	48250001	1.82047	LOC101105946
4	109050001	109100001	1.81715	TPK1
27	71550001	71600001	1.81595	BRWD3
4	68450001	68500001	1.81583	CHN2
13	50700001	50750001	1.81577	SMOX
5	16200001	16250001	1.8157	LOC105609854
27	99150001	99200001	1.81502	SLC9A6
27	80750001	80800001	1.80662	BGN
5	79750001	79800001	1.80655	ATG10
17	65450001	65500001	1.80573	KIAA1671
10	38850001	38900001	1.80347	LOC101120503-LOC114116654
5	41800001	41850001	1.80148	ATP8B3
17	30200001	30250001	1.80131	INTU-LOC114108913
2	113500001	113550001	1.79839	OCA2
1	20750001	20800001	1.78993	POMGNT1-LURAP1
2	112800001	112850001	1.78976	LOC101112797-LOC101123184
10	38600001	38650001	1.7878	TRNAS-GGA_159-LOC101120503
18	31250001	31300001	1.78587	LOC121817103-LOC114109108
24	10900001	10950001	1.7818	TXNDC11
21	16200001	16250001	1.7799	PAK1
27	75000001	75050001	1.77419	RPS6KA6
6	50950001	51000001	1.77174	PCDH7
6	79500001	79550001	1.77025	LOC114115482-TRNAY-GUA_12
1	229900001	229950001	1.76339	LOC105603698
27	61050001	61100001	1.75927	OPHN1
1	20600001	20650001	1.75798	MAST2
7	17400001	17450001	1.75762	LOC121819946
2	29000001	29050001	1.75178	IARS1
19	37550001	37600001	1.74952	PSMD6
3	93450001	93500001	1.7486	DYSF
27	75350001	75400001	1.74189	HDX
10	67600001	67650001	1.73677	GPC5
8	52700001	52750001	1.73358	MRAP2
27	61150001	61200001	1.72762	OPHN1
27	80550001	80600001	1.72687	LOC114111818
2	246000001	246050001	1.72492	VWA5B1
27	61100001	61150001	1.72103	OPHN1
1	20800001	20850001	1.71919	RAD54L
27	69650001	69700001	1.714	RTL3
24	35150001	35200001	1.71348	CUX1
27	98000001	98050001	1.71109	ZIC3-LOC101110411
17	35150001	35200001	1.71098	BBS12
27	51100001	51150001	1.70992	IQSEC2
27	74650001	74700001	1.70953	TRNAW-CCA_242-CYLC1
9	25600001	25650001	1.70316	LOC121820322
1	19850001	19900001	1.70297	LOC105608026
3	163550001	163600001	1.70282	DGKA
15	64000001	64050001	1.69627	EHF
3	215900001	215950001	1.69188	KCNJ4
3	165650001	165700001	1.68772	NTN4
27	74500001	74550001	1.68286	LOC106991971
2	235250001	235300001	1.68162	LCK
3	125000001	125050001	1.67828	TRNAG-CCC_52
27	73750001	73800001	1.67201	LOC114111476-LOC101120893
10	74850001	74900001	1.66357	LOC121820461
6	81050001	81100001	1.6631	LOC106991226-TRNAC-ACA_99
2	239500001	239550001	1.66259	LOC105606955
27	73000001	73050001	1.65776	LOC114111826-LOC114111476
11	22700001	22750001	1.65317	SERPINF2
16	40850001	40900001	1.65185	TARS1-NPR3
1	241700001	241750001	1.65116	ZIC1
2	100001	150001	1.65106	FAM110C-LOC121818559
27	60350001	60400001	1.64811	AR-OPHN1
17	35400001	35450001	1.64767	IL21-IL2
11	34100001	34150001	1.63875	FLII
15	34800001	34850001	1.63454	ABCC8
27	123650001	123700001	1.63246	DCX
27	72050001	72100001	1.63235	LOC121818337
27	75700001	75750001	1.63064	LOC101111166
27	71250001	71300001	1.62833	TENT5D-LOC114111871
27	60650001	60700001	1.62813	AR-OPHN1
11	34450001	34500001	1.62163	RAI1
23	61250001	61300001	1.61221	ZCCHC2
18	1500001	1550001	1.61044	LOC105603013-UBE3A
15	48150001	48200001	1.60662	LOC101104426
27	75500001	75550001	1.60568	HDX
7	58900001	58950001	1.60459	FGF7
5	6400001	6450001	1.60389	EPS15L1
27	37250001	37300001	1.60168	TRNAG-UCC_116
2	113700001	113750001	1.59911	HERC2
12	79800001	79850001	1.59681	ARL8A
27	60200001	60250001	1.59655	AR-OPHN1
6	43000001	43050001	1.59031	LOC101103396-PPARGC1A
27	71850001	71900001	1.5897	HMGN5
27	75100001	75150001	1.58599	RPS6KA6
27	71000001	71050001	1.58185	LOC101122074-LOC106991263
14	1650001	1700001	1.58017	FA2H-TRNAW-CCA_160
12	54450001	54500001	1.57805	KLHL20
1	11650001	11700001	1.57647	GRIK3
23	40750001	40800001	1.57637	LOC101106733-LOC114110496
27	80050001	80100001	1.57602	FLNA
4	81250001	81300001	1.57548	INHBA-LOC114114534
9	36800001	36850001	1.57331	LOC114116418-LOC114116525
1	250450001	250500001	1.57322	LOC121818566-LOC121817259
8	12450001	12500001	1.56813	TRMT11
7	14950001	15000001	1.56804	CALML4
13	62950001	63000001	1.56679	LOC106990737
27	72350001	72400001	1.56098	LOC101109338-LOC101109596
13	47450001	47500001	1.55862	GPCPD1
27	69800001	69850001	1.55709	RTL3-LPAR4
27	73800001	73850001	1.55534	LOC101120893-LOC121818221
22	36350001	36400001	1.55327	CCDC172-PNLIPRP3
21	39550001	39600001	1.55074	ATG2A
7	32050001	32100001	1.5489	SPRED1
1	89450001	89500001	1.54777	KCND3-TRNAC-ACA_11
7	35200001	35250001	1.54543	MGA
2	150001	200001	1.54288	SH3YL1
1	268400001	268450001	1.54274	LOC121818583-SETD4
27	50400001	50450001	1.54258	LOC121818374-LOC114111278
17	58800001	58850001	1.54003	MED13L
27	14150001	14200001	1.53865	LOC114111290-GRPR
6	81000001	81050001	1.53606	LOC106991226-TRNAC-ACA_99
11	27350001	27400001	1.53587	CHD3
6	20250001	20300001	1.53558	TET2
6	31750001	31800001	1.5343	GRID2
18	31100001	31150001	1.52914	NEIL1
7	74700001	74750001	1.52907	ZBTB25
4	87150001	87200001	1.52821	CPED1
17	58850001	58900001	1.52642	MED13L
	17000001	17050001	1.52593	DLK2
18	28200001	28250001	1.51924	TBC1D2B
27	69550001	69600001	1.51647	TRNAC-GCA_239-LOC105605685
	10000001	10050001	1.51323	SLC26A8
8	63000001	63050001	1.51039	TNFAIP3
27	82950001	83000001	1.50986	ZNF185
6	37300001	37350001	1.50975	PKD2
2	10750001	10800001	1.50588	LOC101110208-SLC46A2
27	51900001	51950001	1.49441	PHF8
27	74250001	74300001	1.4933	LOC121818221
18	28250001	28300001	1.49141	TBC1D2B
27	75650001	75700001	1.48353	HDX-LOC101111166
6	81100001	81150001	1.48312	TRNAC-ACA_99
8	55150001	55200001	1.47786	ARHGAP18
2	105650001	105700001	1.47533	DEFB134
27	58750001	58800001	1.47126	EDA2R
11	33250001	33300001	1.46689	ADORA2B
5	15900001	15950001	1.46603	LOC101109446
12	40150001	40200001	1.46421	LOC101110527
18	31050001	31100001	1.46108	SIN3A
2	113100001	113150001	1.45746	LGSN
2	200001	250001	1.45601	SH3YL1
1	96950001	97000001	1.45187	LOC114116622
27	73900001	73950001	1.44963	LOC101120893-LOC121818221
10	38350001	38400001	1.44789	LOC101120586-TRNAS-GGA_159
27	34900001	34950001	1.44746	LOC101121149-LOC101121400
26	5950001	6000001	1.44644	XKR5
27	92100001	92150001	1.44488	SLITRK4-TRNAG-CCC_239
2	124050001	124100001	1.44428	FSIP2-LOC101121406
22	41700001	41750001	1.44376	BTBD16-TRNAY-GUA_55
18	54250001	54300001	1.44201	CATSPERB-TC2N
13	63900001	63950001	1.44044	PIGU
9	41100001	41150001	1.43878	YTHDF3
27	51950001	52000001	1.43826	PHF8
15	73250001	73300001	1.43788	EXT2
27	61750001	61800001	1.43722	EFNB1-PJA1
3	125100001	125150001	1.43599	TRNAG-CCC_52-LOC101105320
27	72000001	72050001	1.43506	SH3BGRL
4	48250001	48300001	1.43364	ATXN7L1
6	118200001	118250001	1.43193	PCGF3
2	123350001	123400001	1.43081	LOC101120641-LOC101122056
1	28200001	28250001	1.42863	GLIS1
7	35300001	35350001	1.42742	MGA
9	36500001	36550001	1.42706	PENK
27	69500001	69550001	1.4242	TRNAC-GCA_239-LOC105605685
2	53350001	53400001	1.4212	PIGO
27	123700001	123750001	1.42048	DCX
5	16600001	16650001	1.41766	ZNRF4
18	55400001	55450001	1.41554	ITPK1
1	108550001	108600001	1.41518	LOC114113230-LOC101110103
27	97950001	98000001	1.41376	ZIC3-LOC101110411
7	6850001	6900001	1.41134	CERT1
27	72950001	73000001	1.41075	LOC114111826-LOC114111476
1	96850001	96900001	1.41058	WARS2-LOC114116621
18	64950001	65000001	1.40851	RCOR1
5	37000001	37050001	1.40844	PHYKPL
16	43550001	43600001	1.4084	CDH6-LOC101119935
4	76250001	76300001	1.40607	HUS1-LOC114114653
5	79700001	79750001	1.40577	ATG10
21	34300001	34350001	1.40468	SNX19
27	80250001	80300001	1.40105	IRAK1
13	52100001	52150001	1.40087	EBF4
8	90600001	90650001	1.3923	LOC121820224-LOC114116225
3	104100001	104150001	1.39025	LOC105614683
4	71500001	71550001	1.38934	LOC121819412-MIR148A
2	247700001	247750001	1.38771	PAX7
19	52450001	52500001	1.38611	SETD2
16	71350001	71400001	1.38479	SLC12A7
16	71400001	71450001	1.38399	BRD9
13	51850001	51900001	1.38127	PTPRA
2	15550001	15600001	1.38094	LOC114112786
18	38450001	38500001	1.38029	TRNAG-CCC_183
3	120150001	120200001	1.37464	LOC121819171-LOC114113743
4	28300001	28350001	1.37213	HDAC9
27	76050001	76100001	1.36975	LOC101111692-LOC105605520
10	7900001	7950001	1.36882	LOC114116721
20	50650001	50700001	1.36843	GMDS
1	229850001	229900001	1.36691	LOC105612978-LOC105603698
10	42450001	42500001	1.36329	TRNAC-ACA_144-LOC101121526
27	75800001	75850001	1.36239	LOC101111431
1	51450001	51500001	1.36114	SLC44A5
	15150001	15200001	1.35885	TREM1
8	28500001	28550001	1.35862	ARMC2
2	186050001	186100001	1.35745	TRNAW-CCA_37
7	33450001	33500001	1.35712	THBS1
	50200001	50250001	1.35645	LOC114109781-GMDS
27	74150001	74200001	1.3543	LOC101120893-LOC121818221
7	21400001	21450001	1.35397	LOC121815983
4	107650001	107700001	1.35312	LOC101122351
27	52400001	52450001	1.35305	WNK3
1	12800001	12850001	1.35293	POU3F1-TRNAC-GCA
6	118150001	118200001	1.35096	GAK-CPLX1
2	220650001	220700001	1.3506	STK36
17	52600001	52650001	1.35015	LOC121816941
10	36950001	37000001	1.34961	LOC114116652
27	71950001	72000001	1.34753	SH3BGRL
27	71500001	71550001	1.34719	BRWD3
1	20000001	20050001	1.34576	TESK2
27	69450001	69500001	1.34519	CYSLTR1
17	66950001	67000001	1.34148	TRNAG-CCC_175-LOC121816972
2	112250001	112300001	1.33847	PALLD
27	72250001	72300001	1.3377	LOC101109338
27	75850001	75900001	1.33747	LOC101122577
4	96800001	96850001	1.33693	MKLN1
2	10100001	10150001	1.33543	RGS3
1	122200001	122250001	1.32995	MRPS6-ATP5PO
2	250001	300001	1.32843	ACP1
27	73450001	73500001	1.32818	LOC114111826-LOC114111476
1	42000001	42050001	1.32629	PDE4B
27	74000001	74050001	1.32558	LOC101120893-LOC121818221
8	52650001	52700001	1.32545	CEP162
27	92150001	92200001	1.32514	SLITRK4-TRNAG-CCC_239
7	14900001	14950001	1.32208	PIAS1
9	29450001	29500001	1.31992	ATAD2
10	28000001	28050001	1.31981	STARD13
10	42400001	42450001	1.31835	TRNAC-ACA_144-LOC101121526
12	80100001	80150001	1.3153	NAV1
5	38350001	38400001	1.31032	ZNF496
27	67050001	67100001	1.30897	NEXMIF-ABCB7
12	38800001	38850001	1.30894	DNM3
13	49550001	49600001	1.30664	LOC101117953-LOC101118207
1	190300001	190350001	1.30644	HEG1
27	45800001	45850001	1.30611	LOC105605675-SPIN4
27	69700001	69750001	1.30508	RTL3-LPAR4
27	56450001	56500001	1.30083	RBM3
21	47400001	47450001	1.29936	PGGHG
16	40900001	40950001	1.29888	TARS1-NPR3
15	61400001	61450001	1.29739	PAX6-TRNAK-CUU_16
10	38050001	38100001	1.29724	TRNAS-GGA_158-LOC101120586
22	43800001	43850001	1.29572	FAM53B
2	124300001	124350001	1.29558	FSIP2-LOC101121406
7	78250001	78300001	1.29503	RAD51B
24	1100001	1150001	1.29451	RHOT2
19	22000001	22050001	1.29412	SETMAR
13	64850001	64900001	1.29353	RBM39
1	104950001	105000001	1.29274	KCNN3
1	255800001	255850001	1.2921	RYK
16	34750001	34800001	1.29089	LOC105602671-LOC114118703
3	8700001	8750001	1.29025	LOC121818997
27	52350001	52400001	1.28885	WNK3-TSR2
2	51650001	51700001	1.28574	PAX5
1	121950001	122000001	1.28401	KCNE2-MRPS6
3	125050001	125100001	1.28163	TRNAG-CCC_52-LOC101105320
27	80700001	80750001	1.27833	ATP2B3
6	118050001	118100001	1.27573	IDUA
11	50500001	50550001	1.27549	PPP1R27
7	35400001	35450001	1.275	MAPKBP1
27	60150001	60200001	1.27294	AR
15	40000001	40050001	1.27178	PARVA
27	95450001	95500001	1.27176	ATP11C
27	61800001	61850001	1.2658	EFNB1-PJA1
5	20150001	20200001	1.25979	CSF2
5	20400001	20450001	1.2588	MEIKIN
17	52750001	52800001	1.25846	CCDC62
2	231300001	231350001	1.25843	PID1
	50900001	50950001	1.25713	DUSP22
6	44700001	44750001	1.25591	DHX15
27	95900001	95950001	1.25299	F9-LOC105605567
6	79550001	79600001	1.25098	LOC114115482-TRNAY-GUA_12
10	42850001	42900001	1.25014	LOC101121526-TRNAW-CCA_134
1	145900001	145950001	1.24984	ROBO2
17	35200001	35250001	1.24967	LOC101104012-LOC121816924
6	117550001	117600001	1.24704	LOC101104663-NKX1-1
14	18200001	18250001	1.24552	ADCY7
10	31500001	31550001	1.24504	MTUS2
10	42300001	42350001	1.24376	LOC101121273-TRNAC-ACA_144
10	7100001	7150001	1.24152	PCDH17-LOC101105926
2	1	50001	1.24104	LOC101103705
27	73650001	73700001	1.23987	LOC114111476-LOC101120893
3	132500001	132550001	1.23968	HOXC11-LOC105611004
4	81300001	81350001	1.23882	INHBA-LOC114114534
17	63200001	63250001	1.23834	SPPL3
27	69750001	69800001	1.23816	RTL3-LPAR4
2	10800001	10850001	1.23722	SLC46A2
18	55350001	55400001	1.23664	GOLGA5-CHGA
10	27950001	28000001	1.23214	STARD13
	10900001	10950001	1.23126	C20H6orf89-PI16
2	195200001	195250001	1.22931	LOC121818551-LOC114113144
1	142950001	143000001	1.22919	NRIP1
1	20700001	20750001	1.22866	LOC101123247
27	54000001	54050001	1.22785	NUDT11
1	54450001	54500001	1.22706	DNAJB4
27	73950001	74000001	1.22526	LOC101120893-LOC121818221
18	54200001	54250001	1.22432	CATSPERB
2	71800001	71850001	1.22398	RFX3
22	41850001	41900001	1.22015	LOC121817631
4	42650001	42700001	1.21792	LOC121819495
25	26350001	26400001	1.21673	PCBD1-UNC5B
4	49000001	49050001	1.21648	NAMPT-LOC101102639
19	56400001	56450001	1.21643	RAF1
4	101600001	101650001	1.21619	LOC121819433
27	71200001	71250001	1.21384	LOC106991263-TENT5D
9	2550001	2600001	1.2136	MIR30A
4	32200001	32250001	1.21336	LOC105610700
19	56450001	56500001	1.21296	MKRN2
8	3700001	3750001	1.21252	TRNAG-CCC_88-LOC101111104
5	79650001	79700001	1.21237	ATG10
9	31500001	31550001	1.21179	TRNAM-CAU_7-LOC105609190
5	7850001	7900001	1.21124	SYDE1
27	72300001	72350001	1.21091	LOC101109338
17	34850001	34900001	1.21062	SPATA5
11	50450001	50500001	1.20724	ALYREF
16	20300001	20350001	1.20718	PDE4D
	15000001	15050001	1.20697	OARD1
17	64400001	64450001	1.2059	CORO1C
13	63050001	63100001	1.20203	CBFA2T2
27	72200001	72250001	1.20181	LOC101109075-LOC105601886
15	38700001	38750001	1.20077	FAR1
3	107100001	107150001	1.20001	LOC101121085-TSPAN8
1	28150001	28200001	1.19973	GLIS1
17	58650001	58700001	1.19942	TRNAC-ACA_189
	34400001	34450001	1.1994	LOC114109797
17	35450001	35500001	1.19579	ADAD1
2	34600001	34650001	1.19576	LOC101115191-LOC121818607
2	186100001	186150001	1.19473	GLI2
17	72900001	72950001	1.19467	ARVCF
17	59900001	59950001	1.19433	LOC121816955
2	73400001	73450001	1.19304	JAK2
5	20000001	20050001	1.19293	P4HA2
14	22800001	22850001	1.19032	IRX5-LOC101118633
6	24150001	24200001	1.1896	PPP3CA-EMCN
1	122050001	122100001	1.18928	SLC5A3
7	73850001	73900001	1.18925	PPP2R5E
14	48550001	48600001	1.18546	EID2-LOC121816425
27	75050001	75100001	1.18393	RPS6KA6
5	92850001	92900001	1.18324	ELL2
15	64050001	64100001	1.18131	LOC105602423
27	108550001	108600001	1.17896	TENM1
11	48400001	48450001	1.17895	DDX5
	18200001	18250001	1.17672	SUPT3H
13	51050001	51100001	1.17574	AP5S1
6	16400001	16450001	1.1756	COL25A1
3	124900001	124950001	1.17536	KITLG-TRNAG-CCC_52
27	72800001	72850001	1.17465	LOC114111826-LOC114111476
7	8000001	8050001	1.17368	LOC101110942-F2RL1
27	70900001	70950001	1.16835	TBX22-LOC101122074
27	45450001	45500001	1.16731	LOC105609800-LOC105605447
23	50550001	50600001	1.16489	MAPK4
18	30950001	31000001	1.16434	PTPN9
27	43500001	43550001	1.15994	EFHC2
27	94900001	94950001	1.15965	LOC101114684-LOC101122081
19	22150001	22200001	1.15823	LOC105603432
5	41250001	41300001	1.15793	SBNO2
18	31000001	31050001	1.15712	PTPN9
11	34200001	34250001	1.15657	MYO15A
24	1200001	1250001	1.15524	CHTF18
6	51000001	51050001	1.15471	PCDH7
27	45300001	45350001	1.1521	ZNF674-LOC101105724
23	32150001	32200001	1.15193	LOC121817739
2	160900001	160950001	1.15136	EPC2
23	57100001	57150001	1.14994	FECH
4	51450001	51500001	1.14869	LOC121819400
3	187350001	187400001	1.14802	CCDC91-PTHLH
11	34400001	34450001	1.14533	RAI1
27	60250001	60300001	1.14331	AR-OPHN1
27	54150001	54200001	1.142	LOC101123095
22	23100001	23150001	1.14144	WBP1L
2	113750001	113800001	1.14056	HERC2
1	207400001	207450001	1.14035	TTC14-LOC114109402
27	75950001	76000001	1.13819	LOC101111692-LOC105605520
6	118350001	118400001	1.13675	PIGG
3	46750001	46800001	1.13562	TRNAG-CCC_46
2	123500001	123550001	1.13431	LOC101120641-LOC101122056
5	60300001	60350001	1.13392	GM2A-SLC36A3
2	124100001	124150001	1.13031	FSIP2-LOC101121406
27	52100001	52150001	1.1292	FAM120C
5	19150001	19200001	1.12808	DOT1L
11	33200001	33250001	1.12696	NCOR1
17	45100001	45150001	1.12518	EP400
27	43400001	43450001	1.12286	EFHC2
8	28450001	28500001	1.12114	ARMC2
22	41750001	41800001	1.12038	PLEKHA1
1	218650001	218700001	1.11691	MECOM
16	71650001	71700001	1.1148	SLC9A3
21	47100001	47150001	1.11305	LMNTD2
16	43500001	43550001	1.11158	CDH6-LOC101119935
27	83150001	83200001	1.11056	GABRQ
16	71300001	71350001	1.10955	SLC12A7
6	31800001	31850001	1.10865	GRID2
11	25000001	25050001	1.10697	XAF1
17	62600001	62650001	1.10655	RAB35
6	76850001	76900001	1.10505	LOC114115479-ADGRL3
1	105800001	105850001	1.10322	GON4L
1	167700001	167750001	1.1017	LOC121816352-ZPLD1
2	207750001	207800001	1.10117	PARD3B
9	13550001	13600001	1.10097	SCX
5	41850001	41900001	1.09892	ABHD17A
7	74750001	74800001	1.09888	PPP1R36
27	73500001	73550001	1.09837	LOC114111826-LOC114111476
9	21500001	21550001	1.097	TG
14	65600001	65650001	1.09692	LOC105602036-LOC101116597
27	52300001	52350001	1.09575	WNK3
10	67650001	67700001	1.09474	GPC5
27	83100001	83150001	1.09336	LOC101113043-LOC101105393
6	45500001	45550001	1.09275	ANAPC4
15	82200001	82250001	1.09226	LOC101116255
13	33150001	33200001	1.09054	ZEB1
11	40300001	40350001	1.09035	RARA
7	13550001	13600001	1.08925	SMAD6
3	215300001	215350001	1.08797	NOL12
7	20750001	20800001	1.08633	TSSK4
13	52000001	52050001	1.08484	PTPRA
8	59450001	59500001	1.08327	SLC2A12
1	242700001	242750001	1.0819	TRNAW-CCA_18-LOC114110055
4	68750001	68800001	1.07931	LOC121819406-TRIL
14	19400001	19450001	1.07671	LOC121816479-TOX3
10	38900001	38950001	1.07618	LOC101120503-LOC114116654
2	235450001	235500001	1.07086	KHDRBS1
1	119600001	119650001	1.07074	POU2F1
1	51350001	51400001	1.06927	LHX8
13	53400001	53450001	1.06731	MYT1
16	43450001	43500001	1.06603	CDH6-LOC101119935
7	50000001	50050001	1.06437	LIPC-LOC114115992
23	41700001	41750001	1.06095	LOC121817758
27	60000001	60050001	1.05937	TRNAY-GUA_58-AR
10	16450001	16500001	1.05906	ZC3H13
22	23650001	23700001	1.05901	PDCD11
8	3650001	3700001	1.05804	TRNAG-CCC_88-LOC101111104
2	37150001	37200001	1.05747	C2H9orf24
22	30200001	30250001	1.05679	ADD3
27	74550001	74600001	1.05462	LOC106991971-TRNAW-CCA_242
6	89750001	89800001	1.05389	LOC105615523
3	57200001	57250001	1.05328	ELMOD3
7	21150001	21200001	1.05307	AP1G2
27	71100001	71150001	1.05182	LOC106991263-TENT5D
4	48200001	48250001	1.05148	ATXN7L1
27	45350001	45400001	1.0487	LOC105609800
27	80500001	80550001	1.04745	PLXNB3
23	32400001	32450001	1.04637	LOC121817739-HRH4
12	44300001	44350001	1.04607	LOC114117229
3	142350001	142400001	1.04485	TMEM117
4	78150001	78200001	1.04331	TBRG4
27	123600001	123650001	1.04321	DCX
4	81350001	81400001	1.0431	INHBA-LOC114114534
6	72250001	72300001	1.04281	CRACD
18	31300001	31350001	1.04217	PPCDC
1	1150001	1200001	1.04111	LOC114113949-OTOS
16	43800001	43850001	1.04001	LOC101119935-LOC114118746
1	122000001	122050001	1.03877	KCNE2-MRPS6
9	13900001	13950001	1.03623	SCRIB
	34450001	34500001	1.03622	LOC101110187-LOC101110459
10	38750001	38800001	1.03475	TRNAS-GGA_159-LOC101120503
27	113700001	113750001	1.03408	ZDHHC9
21	47150001	47200001	1.03328	RNH1
2	50800001	50850001	1.03323	SHB
9	25550001	25600001	1.03252	LOC121820325
	18450001	18500001	1.0298	SUPT3H
24	26600001	26650001	1.02855	LOC101114075
27	72550001	72600001	1.02846	LOC101109596-LOC114111826
24	35700001	35750001	1.02478	COL26A1
2	113250001	113300001	1.02473	OCA2
3	59350001	59400001	1.02095	RPIA
26	37050001	37100001	1.02043	POMK
10	42900001	42950001	1.02011	LOC101121526-TRNAW-CCA_134
17	35500001	35550001	1.01818	KIAA1109
18	54300001	54350001	1.01769	TC2N
22	41650001	41700001	1.0161	BTBD16
14	22850001	22900001	1.01477	IRX5-LOC101118633
2	52000001	52050001	1.01444	MELK
13	27650001	27700001	1.01377	LOC105607883
8	55200001	55250001	1.01284	ARHGAP18
21	2100001	2150001	1.01272	LOC114110152
23	57650001	57700001	1.01187	NEDD4L
4	2050001	2100001	1.01179	LOC101105741-LOC105614180
25	29450001	29500001	1.01142	ADK
27	55950001	56000001	1.01119	MAGIX
27	14100001	14150001	1.01104	LOC114111290-GRPR
4	94100001	94150001	1.0096	LOC121819423
3	114750001	114800001	1.00958	LOC121819169-TRNAC-GCA_65
27	45400001	45450001	1.00861	LOC105609800
27	70200001	70250001	1.00831	LOC114111618
10	38300001	38350001	1.00818	LOC101120586-TRNAS-GGA_159
27	76100001	76150001	1.00739	LOC105605520
17	35100001	35150001	1.0071	BBS12
27	63200001	63250001	1.00658	KIF4A
27	75600001	75650001	1.00596	HDX
10	37950001	38000001	1.00532	TRNAS-GGA_158-LOC101120586
27	56000001	56050001	1.004	WDR45
16	18100001	18150001	-1.00004	ZSWIM6
2	43950001	44000001	-1.00014	GFRA2-LOC114113063
1	94750001	94800001	-1.00036	TRNAA-UGC_3-MAN1A2
12	72700001	72750001	-1.00037	SYT14
3	65550001	65600001	-1.00043	TRNAC-GCA_60-FANCL
25	35150001	35200001	-1.00051	LOC121818001-LOC101112283
2	201150001	201200001	-1.00053	TRNAR-ACG_1-LOC114112464
10	77450001	77500001	-1.00055	ITGBL1
14	50750001	50800001	-1.00057	GRIK5
9	74200001	74250001	-1.00066	BAALC
16	23700001	23750001	-1.00072	SLC38A9
23	60800001	60850001	-1.00083	RNF152-PIGN
13	15200001	15250001	-1.00084	CELF2
5	13150001	13200001	-1.00099	CARM1
5	12800001	12850001	-1.00101	LOC101117505
8	3450001	3500001	-1.00101	TRNAG-CCC_88-LOC101111104
1	4800001	4850001	-1.00109	LOC121818803
12	68000001	68050001	-1.00119	KCNK2
6	113400001	113450001	-1.00122	LOC114115444-QDPR
22	40550001	40600001	-1.00122	LOC121817607-FGFR2
3	40600001	40650001	-1.00129	TRNAS-GGA_76-ETAA1
2	219050001	219100001	-1.00144	LOC105610629-LOC114112893
10	22650001	22700001	-1.00162	LOC121820432
24	33050001	33100001	-1.00167	LOC105604767
8	72400001	72450001	-1.00167	SAMD5-SASH1
19	42350001	42400001	-1.00168	FHIT-CFAP20DC
3	217350001	217400001	-1.0017	TNRC6B
1	87900001	87950001	-1.00173	LOC121819953
11	54750001	54800001	-1.00178	QRICH2
3	88650001	88700001	-1.00178	LOC114113611-LOC114114214
21	32300001	32350001	-1.00181	NTM
5	43350001	43400001	-1.00186	VDAC1-TCF7
10	12050001	12100001	-1.00195	VWA8
1	21800001	21850001	-1.00198	STIL
21	37650001	37700001	-1.00203	LOC114110205
1	222450001	222500001	-1.00216	BCHE-SLITRK3
3	176900001	176950001	-1.00223	SYN3
4	96400001	96450001	-1.00235	LOC106991099
21	38900001	38950001	-1.00241	STIP1
5	3850001	3900001	-1.00241	NCAN
13	63950001	64000001	-1.00246	PIGU
27	105750001	105800001	-1.0025	LOC105605590
16	26150001	26200001	-1.00252	MOCS2
5	1150001	1200001	-1.00254	SQSTM1
16	25950001	26000001	-1.00255	LOC101114055-MOCS2
8	64450001	64500001	-1.00257	LOC121820194-TRNAH-GUG_21
11	41550001	41600001	-1.0027	LOC101118712
8	89750001	89800001	-1.00271	LOC121820221
1	148850001	148900001	-1.00273	ROBO1-TRNAC-ACA_21
7	80200001	80250001	-1.00286	LOC121820001
7	15900001	15950001	-1.00288	LOC114115689-GLCE
27	13000001	13050001	-1.00291	FANCB
5	38300001	38350001	-1.00295	ZNF496
15	25400001	25450001	-1.00306	CADM1
3	86200001	86250001	-1.00307	RMDN2-LOC121818956
15	30850001	30900001	-1.00332	LOC121816658
23	43100001	43150001	-1.00337	LOC121817732-GNAL
27	42350001	42400001	-1.00341	TRNAW-CCA_236-LOC101105884
3	191950001	192000001	-1.00345	SOX5
17	28000001	28050001	-1.00345	LOC101108425-LOC101118817
27	99550001	99600001	-1.00351	LOC114111465-LOC105605573
12	56050001	56100001	-1.00356	TNR
1	98850001	98900001	-1.0036	GJA5-GJA8
3	108300001	108350001	-1.00372	LOC101122347-TRHDE
19	4600001	4650001	-1.00378	RBMS3
11	20350001	20400001	-1.00378	MYO18A
	17850001	17900001	-1.00385	CDC5L
26	41200001	41250001	-1.00399	THRB
15	10800001	10850001	-1.00407	LOC114118239-LOC101121879
13	76100001	76150001	-1.00411	NCOA3
16	44900001	44950001	-1.00413	TRNAS-GGA_190
	30650001	30700001	-1.00413	LOC101103517
6	78800001	78850001	-1.00415	LOC101119476-LOC114115482
27	135550001	135600001	-1.00422	LOC114111765-LOC114111710
1	124850001	124900001	-1.00429	TIAM1
3	18100001	18150001	-1.00436	LOC121819004-LOC105607483
26	44500001	44550001	-1.00438	LOC114110999-LOC114111104
19	17350001	17400001	-1.00443	SRGAP3
3	92600001	92650001	-1.00446	LOC121819069-ADD2
9	14900001	14950001	-1.00449	TSNARE1
22	25400001	25450001	-1.00449	SORCS3
2	155600001	155650001	-1.00452	GALNT13
3	220500001	220550001	-1.00457	PNPLA5
17	35650001	35700001	-1.00463	KIAA1109
2	42850001	42900001	-1.00467	PEBP4
3	24350001	24400001	-1.00473	MYCN-TRNAH-GUG_11
21	29250001	29300001	-1.00483	ETS1
1	80350001	80400001	-1.005	LOC114110802
27	98450001	98500001	-1.00502	ARHGEF6
6	71400001	71450001	-1.00511	LOC114115412
16	25250001	25300001	-1.00525	ARL15
17	23000001	23050001	-1.00529	LOC114108937-TRNAW-CCA_181
27	126300001	126350001	-1.00536	LOC114111690-IRS4
3	179000001	179050001	-1.00537	ISX-LOC121819153
14	50150001	50200001	-1.00541	LOC114117992
4	61200001	61250001	-1.00544	THAP5
11	950001	1000001	-1.00548	CA10-LOC114112495
15	82350001	82400001	-1.00554	B3GAT1-LOC101114465
3	71300001	71350001	-1.00561	LOC114114263-LOC114113722
16	8550001	8600001	-1.00567	TMEM174
27	117850001	117900001	-1.00572	LOC101108895-TRNAW-CCA_247
1	24750001	24800001	-1.00577	ELAVL4-DMRTA2
5	86150001	86200001	-1.00578	LOC105607443-TRNAW-CCA_86
6	99350001	99400001	-1.00582	LOC114115495
17	68550001	68600001	-1.00583	RHBDD3
2	177850001	177900001	-1.00589	NCKAP5
4	58000001	58050001	-1.0059	DOCK4
8	70650001	70700001	-1.00603	GRM1
25	39350001	39400001	-1.00603	TRNAG-CCC_219-GRID1
3	54200001	54250001	-1.00623	LOC114113921-LOC114114193
3	13350001	13400001	-1.00625	LOC114113885
1	2200001	2250001	-1.00632	HDAC4
27	81750001	81800001	-1.00644	LOC105613872
9	21150001	21200001	-1.00645	NDRG1
24	3750001	3800001	-1.00645	LOC101123600-ADCY9
15	42000001	42050001	-1.00651	LOC121816642
11	46350001	46400001	-1.00654	LOC114116962
13	51250001	51300001	-1.00661	GFRA4
19	48000001	48050001	-1.00663	SFMBT1
10	25550001	25600001	-1.00664	SOHLH2
14	23950001	24000001	-1.00664	GNAO1-CES5A
3	79050001	79100001	-1.00666	LOC105606932
2	115650001	115700001	-1.00667	LOC106990902-LOC114113402
24	40900001	40950001	-1.00675	LOC114110643
2	59750001	59800001	-1.00678	FOXB2
1	118050001	118100001	-1.0068	UCK2-FAM78B
6	108650001	108700001	-1.00682	TRNAS-GGA_122-RAB28
9	21800001	21850001	-1.00684	LOC121820389-KCNQ3
3	128500001	128550001	-1.00687	LOC121819090-BTG1
8	60750001	60800001	-1.00689	AHI1
10	73650001	73700001	-1.00689	OXGR1-MBNL2
15	21800001	21850001	-1.00701	ALG9
8	77800001	77850001	-1.00707	RGS17
3	161750001	161800001	-1.00709	LOC105612250-CTDSP2
4	33000001	33050001	-1.00712	TRA2A
18	47850001	47900001	-1.00716	LOC101107311-LOC114109049
22	50550001	50600001	-1.00717	INPP5A
19	24450001	24500001	-1.00723	CNTN4-LOC105603623
2	246450001	246500001	-1.00726	PLA2G2E-OTUD3
12	18150001	18200001	-1.00742	USH2A
1	33500001	33550001	-1.00744	LOC106990843
	40250001	40300001	-1.00756	LOC101102848-LOC114109776
6	91050001	91100001	-1.00778	RCHY1
2	177700001	177750001	-1.0078	NCKAP5
6	108850001	108900001	-1.00787	TRNAS-GGA_122-RAB28
3	202900001	202950001	-1.00788	DUSP16
2	118600001	118650001	-1.00788	NAB1
16	14300001	14350001	-1.00792	ADAMTS6
24	14850001	14900001	-1.00795	ABCC1
4	56700001	56750001	-1.00797	LOC101110835-LOC101103488
21	15750001	15800001	-1.0081	AAMDC
27	44650001	44700001	-1.00811	LOC105605445
2	34700001	34750001	-1.00816	NTRK2
13	76250001	76300001	-1.00822	SULF2
1	19700001	19750001	-1.00829	ZSWIM5
2	4100001	4150001	-1.00838	LOC114112781-BRINP1
2	21700001	21750001	-1.0086	ALDOB
18	26350001	26400001	-1.00863	LOC114109263
12	12950001	13000001	-1.00869	LOC121816117-LOC114117328
23	46800001	46850001	-1.00872	ST8SIA5
5	61100001	61150001	-1.00873	LOC105615377-TRNAS-GGA_106
9	70050001	70100001	-1.00877	ANGPT1
26	11650001	11700001	-1.0088	LOC114110984-TENM3
1	123800001	123850001	-1.00881	URB1
7	15550001	15600001	-1.00891	ANP32A
3	176400001	176450001	-1.00892	BTBD11
22	47650001	47700001	-1.00892	TRNAS-GGA_219-LOC114110332
2	229350001	229400001	-1.009	COL4A4
11	28250001	28300001	-1.00908	PIK3R5
15	28850001	28900001	-1.00914	KMT2A
22	24600001	24650001	-1.00917	CFAP58
15	5800001	5850001	-1.00919	MMP7
27	77500001	77550001	-1.00919	CHM
3	67300001	67350001	-1.00922	LOC101120154-CCDC85A
3	60650001	60700001	-1.00929	LOC114114273
	1150001	1200001	-1.00932	KHDRBS2-LOC101111497
10	10400001	10450001	-1.00934	LOC105610344-TRNAS-GGA_155
7	4150001	4200001	-1.00936	CCDC112-TRNAS-GGA_127
9	5000001	5050001	-1.00938	ADGRB3
26	22300001	22350001	-1.00939	LOC121818059-TRNAS-GGA_231
4	93500001	93550001	-1.00943	FSCN3
13	23200001	23250001	-1.00943	PIP4K2A-LOC114117702
1	86100001	86150001	-1.00944	STXBP3
4	10000001	10050001	-1.00957	AKAP9
1	198650001	198700001	-1.00962	TRNAS-GGA_28
2	5600001	5650001	-1.00963	TRNAS-GGA_45-TLR4
12	47850001	47900001	-1.00966	AJAP1
13	9100001	9150001	-1.00966	MACROD2
7	64750001	64800001	-1.00966	LOC114115867-LOC105610712
8	47600001	47650001	-1.00967	BACH2
2	231850001	231900001	-1.00977	TRIP12
19	21800001	21850001	-1.00979	ITPR1
4	16000001	16050001	-1.00982	ASNS
18	11750001	11800001	-1.00986	LOC114108999-MCTP2
11	39800001	39850001	-1.01001	PGAP3
6	75050001	75100001	-1.01006	LOC101118699-LOC101119217
3	213200001	213250001	-1.01028	B4GALNT3
3	95350001	95400001	-1.01034	ALMS1
13	73500001	73550001	-1.01039	MATN4
27	16550001	16600001	-1.01043	SCML2
27	99600001	99650001	-1.01045	LOC114111465-LOC105605573
16	18950001	19000001	-1.01046	PDE4D
2	28500001	28550001	-1.01048	FGD3
14	20400001	20450001	-1.01049	TOX3
11	52100001	52150001	-1.0105	LOC114116953
27	43250001	43300001	-1.01051	EFHC2
19	13700001	13750001	-1.01053	LOC114109392
20	26600001	26650001	-1.01055	SAPCD1
6	8950001	9000001	-1.01058	LOC105612939
3	220650001	220700001	-1.0106	PARVB
8	55600001	55650001	-1.01068	L3MBTL3
2	237050001	237100001	-1.01068	LOC121818556-PTPRU
3	30400001	30450001	-1.01073	LOC114113698-LOC121819011
26	27100001	27150001	-1.01073	LOC121818073-TRNAG-UCC_112
18	28850001	28900001	-1.01082	CHRNB4-UBE2Q2
4	66450001	66500001	-1.01093	ITPRID1
8	88900001	88950001	-1.01093	TRNAS-GGA_150
3	9650001	9700001	-1.01095	MVB12B
17	55100001	55150001	-1.01096	CUX2
1	111050001	111100001	-1.01099	LOC121820658
5	1850001	1900001	-1.011	ADAMTS2
12	40600001	40650001	-1.01108	VPS13D
7	63700001	63750001	-1.01115	FERMT2
5	34350001	34400001	-1.01126	LOC114114929-LOC114115097
2	114750001	114800001	-1.01133	ARHGEF4
2	208350001	208400001	-1.01137	CMKLR2-ZDBF2
17	10600001	10650001	-1.01138	TMEM184C
2	6650001	6700001	-1.01147	ASTN2
25	31150001	31200001	-1.0115	LRMDA
1	19250001	19300001	-1.01153	LOC105607754
2	12950001	13000001	-1.01162	SVEP1
9	11800001	11850001	-1.01171	LOC101104505-LOC121820289
7	48150001	48200001	-1.01172	ANXA2-TRNAC-GCA_126
5	21600001	21650001	-1.01175	TRNAP-GGG-LOC106991166
12	19900001	19950001	-1.01176	ESRRG-GPATCH2
2	218050001	218100001	-1.01181	LOC114113412-PECR
3	81100001	81150001	-1.01191	LOC121818955-LOC114113941
	39050001	39100001	-1.01193	FAM8A1
1	200600001	200650001	-1.01201	SST-RTP4
2	45850001	45900001	-1.01206	LOC121818538-LPL
3	35950001	36000001	-1.01213	CLIP4
19	43950001	44000001	-1.01214	APPL1
4	87800001	87850001	-1.01217	FAM3C-PTPRZ1
4	64050001	64100001	-1.0122	NPSR1-BMPER
1	135100001	135150001	-1.01247	LOC114112591-TRNAS-GGA_13
14	51950001	52000001	-1.01253	LOC101109384
13	72900001	72950001	-1.01257	PKIG
7	44250001	44300001	-1.01267	DAPK2
17	26700001	26750001	-1.01274	LOC101118560-TRNAS-GGA_198
1	256250001	256300001	-1.0128	TF
2	180950001	181000001	-1.0128	DPP10
27	21100001	21150001	-1.01287	TRNAC-ACA_234-DDX53
22	250001	300001	-1.01289	UBE2D1
4	116700001	116750001	-1.01291	ACTR3B
4	63800001	63850001	-1.01294	NPSR1
8	60050001	60100001	-1.01295	LOC114116200-LOC101120251
17	71650001	71700001	-1.01296	SPECC1L
1	143100001	143150001	-1.01308	TRNAC-ACA_18-LOC105605735
5	9450001	9500001	-1.0131	ADGRE3
27	54350001	54400001	-1.01318	TRNAS-GGA_246-SHROOM4
7	60200001	60250001	-1.01322	SLC12A1
18	32200001	32250001	-1.01326	ISLR2
5	2500001	2550001	-1.01329	OBSCN
1	127300001	127350001	-1.01331	LOC114111151
1	65950001	66000001	-1.01333	PKN2
3	116950001	117000001	-1.01337	LIN7A-ACSS3
11	48700001	48750001	-1.01341	BPTF
3	169300001	169350001	-1.01342	ANKS1B
1	208450001	208500001	-1.01346	GNB4
1	93000001	93050001	-1.01349	VANGL1
15	44800001	44850001	-1.01351	PPFIBP2
4	119200001	119250001	-1.01354	TRNAY-AUA_5-RNF32
10	60100001	60150001	-1.0136	SLITRK1-LOC105616265
2	209150001	209200001	-1.0137	KLF7
24	13700001	13750001	-1.01373	MRTFB
15	69650001	69700001	-1.01375	LRRC4C
2	58200001	58250001	-1.01378	TRNAS-GGA_49-PSAT1
4	34550001	34600001	-1.0138	DMTF1
1	254600001	254650001	-1.01393	LOC114111148-EPHB1
18	27500001	27550001	-1.01405	CHRNA7-LOC114111569
1	40550001	40600001	-1.01409	JAK1
2	233800001	233850001	-1.01414	DIS3L2
1	200200001	200250001	-1.01426	LOC106990876
1	99650001	99700001	-1.01427	TRNAN-GUU_14
	49750001	49800001	-1.01427	LOC101109343
7	74350001	74400001	-1.01435	SYNE2
15	49500001	49550001	-1.01435	LOC101121627
12	44750001	44800001	-1.01438	PARK7
22	150001	200001	-1.01439	LOC106990544
3	20150001	20200001	-1.01442	ROCK2
19	10750001	10800001	-1.01444	DCLK3-GOLGA4
27	8350001	8400001	-1.01451	TRNAC-ACA_230-MID1
3	108000001	108050001	-1.01455	TPH2
9	4050001	4100001	-1.01455	COL19A1
9	59800001	59850001	-1.01464	EXT1-MED30
25	27600001	27650001	-1.01468	DNAJB12
27	104150001	104200001	-1.01468	ENOX2
21	9700001	9750001	-1.01469	DLG2
8	68100001	68150001	-1.01474	FUCA2
9	38300001	38350001	-1.01475	TOX-LOC114116513
2	236350001	236400001	-1.01481	PUM1
6	108550001	108600001	-1.01487	TRNAS-GGA_122-RAB28
1	270600001	270650001	-1.01488	KCNJ6
3	5000001	5050001	-1.01488	MED27-RAPGEF1
22	33400001	33450001	-1.01495	TCF7L2-HABP2
1	87500001	87550001	-1.01499	KCNC4
19	43500001	43550001	-1.015	LOC101123588
12	4200001	4250001	-1.01511	DYRK3
17	13750001	13800001	-1.01514	TRNAC-ACA_183-LOC121816918
1	90750001	90800001	-1.0152	MAGI3
5	19900001	19950001	-1.0152	PDLIM4
11	25800001	25850001	-1.01523	TRNAW-CCA_138-NLRP1
7	15350001	15400001	-1.01528	ITGA11-CORO2B
23	47800001	47850001	-1.01529	SMAD2
3	59750001	59800001	-1.01531	PSD4
19	24600001	24650001	-1.01532	CNTN4-LOC105603623
10	21050001	21100001	-1.01536	TRNAY-GUA_26-SERPINE3
5	50750001	50800001	-1.01541	GNPDA1-NDFIP1
19	1650001	1700001	-1.01551	NEK10
6	1100001	1150001	-1.01552	LOC105613737-LOC101113151
2	95850001	95900001	-1.01555	TEK
5	44300001	44350001	-1.01556	LOC114114877
11	41750001	41800001	-1.01559	ACLY
26	4000001	4050001	-1.01561	CSMD1
26	36000001	36050001	-1.01567	ANK1
7	15050001	15100001	-1.01568	LOC105608741
21	28550001	28600001	-1.01571	LOC121817535-TRNAR-CCU_30
15	32200001	32250001	-1.01586	TRNAC-GCA_186-LOC121816680
26	39200001	39250001	-1.01589	LOC105605263
3	54700001	54750001	-1.01596	LOC114114193-LOC114114222
3	60150001	60200001	-1.01601	IL1B-IL1A
5	41600001	41650001	-1.01618	PLK5
1	70300001	70350001	-1.01631	MTF2
	1600001	1650001	-1.01647	LOC101111497
2	5000001	5050001	-1.01667	TRNAS-GGA_44-TRNAS-GGA_45
4	22600001	22650001	-1.01673	LOC105615149-ETV1
16	44750001	44800001	-1.01675	LOC101116348-TRNAS-GGA_190
1	247350001	247400001	-1.01686	GK5
17	41400001	41450001	-1.0169	LOC105604278-LOC101108163
15	81950001	82000001	-1.01694	LOC114118340
17	42250001	42300001	-1.017	GLRB
18	23850001	23900001	-1.01704	ZFAND6
21	12300001	12350001	-1.01704	DDIAS
11	54350001	54400001	-1.01705	SRSF2
27	10650001	10700001	-1.01709	FRMPD4
2	147850001	147900001	-1.01712	SLC4A10
2	39150001	39200001	-1.01714	PNMA2-BNIP3L
3	43800001	43850001	-1.01715	LGALSL
9	68500001	68550001	-1.0172	TMEM74
9	61650001	61700001	-1.01721	LOC105610475-TRPS1
2	105900001	105950001	-1.01723	LOC101112201
7	30200001	30250001	-1.0173	TRNAS-GGA_133-LOC121819957
10	57750001	57800001	-1.01732	LOC101103736-SLITRK1
27	63950001	64000001	-1.0174	ITGB1BP2
2	69100001	69150001	-1.01741	DMRT1
18	30500001	30550001	-1.01751	HMG20A-LINGO1
23	15650001	15700001	-1.01751	LOC101114074-LOC101106129
1	250550001	250600001	-1.0176	LOC121818566-LOC121817259
5	43300001	43350001	-1.01776	VDAC1
8	76100001	76150001	-1.01776	AKAP12
12	51800001	51850001	-1.01779	KAZN
7	18900001	18950001	-1.0178	SENP8
11	2550001	2600001	-1.01782	LOC114112500-LOC101119575
21	6200001	6250001	-1.01784	GRM5
1	246550001	246600001	-1.0179	LOC101104449
14	24550001	24600001	-1.01793	NLRC5
24	32700001	32750001	-1.01806	LOC121817872-LOC105604766
18	31450001	31500001	-1.01815	SCAMP2
3	151200001	151250001	-1.0182	SLC35E3
2	201550001	201600001	-1.0183	LOC114113361-SATB2
27	33600001	33650001	-1.0183	TRNAS-GGA_239-LOC105605420
23	57850001	57900001	-1.01834	NEDD4L
1	30750001	30800001	-1.01848	LOC121819402
3	189700001	189750001	-1.01848	LMNTD1
21	31600001	31650001	-1.01852	OPCML
1	67850001	67900001	-1.01859	TRNAC-ACA_9-LOC443297
26	24400001	24450001	-1.0186	LOC114111093
19	50600001	50650001	-1.01867	BSN
13	28700001	28750001	-1.01867	TRNAC-ACA_162-CDNF
3	167200001	167250001	-1.01869	LOC105609280
13	17900001	17950001	-1.01876	PARD3
22	50200001	50250001	-1.01883	LOC121817655
3	102500001	102550001	-1.01885	MGAT4A
11	21700001	21750001	-1.01888	ABR
15	79350001	79400001	-1.01891	TNKS1BP1
13	39500001	39550001	-1.01892	RALGAPA2
2	29150001	29200001	-1.01894	ZNF484-FAM240B
24	17150001	17200001	-1.01901	TRNAG-UCC_105-CLEC19A
	47800001	47850001	-1.01902	LOC106991797
5	57050001	57100001	-1.01904	SPINK5
2	195800001	195850001	-1.01906	LOC121818551-LOC114113144
23	35200001	35250001	-1.01907	GREB1L
17	5150001	5200001	-1.01913	TMEM154
9	56750001	56800001	-1.01913	ZBTB10
2	53750001	53800001	-1.01922	LOC101110212-LOC114113399
13	54800001	54850001	-1.01931	TAF4
1	66700001	66750001	-1.01933	LOC101114579
	45000001	45050001	-1.01947	TFAP2A-TRNAC-ACA_199
3	86150001	86200001	-1.01948	RMDN2
4	69500001	69550001	-1.01955	LOC121819407-JAZF1
	18650001	18700001	-1.01959	RUNX2
17	12450001	12500001	-1.01965	ZNF827
14	31600001	31650001	-1.01965	LOC121816421-LOC101103176
16	41300001	41350001	-1.01967	SUB1-ZFR
27	84200001	84250001	-1.01968	PASD1-VMA21
1	25150001	25200001	-1.01973	FAF1
15	40600001	40650001	-1.01986	USP47
	12050001	12100001	-1.01995	BTBD9
1	271400001	271450001	-1.01997	ERG
3	176950001	177000001	-1.02	TIMP3
4	103000001	103050001	-1.02002	DGKI
2	53650001	53700001	-1.02004	LOC114112804-LOC114112803
10	25350001	25400001	-1.02007	LOC114116767
8	88450001	88500001	-1.02008	PDE10A
	39300001	39350001	-1.02013	LOC105603846
17	59550001	59600001	-1.02014	LOC105602898-LOC121816955
	46650001	46700001	-1.02023	BMP6
7	72300001	72350001	-1.0203	LOC106991288-KCNH5
2	176800001	176850001	-1.02035	LOC114113304
19	6400001	6450001	-1.02035	OSBPL10
4	118700001	118750001	-1.02036	INSIG1
13	38900001	38950001	-1.02038	LOC121816197
17	35950001	36000001	-1.02044	TRPC3
10	22400001	22450001	-1.02069	LOC105616150-LOC121820431
1	71700001	71750001	-1.02069	LOC121819805-LOC114113097
1	217050001	217100001	-1.0207	TNIK
26	26550001	26600001	-1.02074	TRNAG-CCC_223-LOC121818073
9	15000001	15050001	-1.02075	TSNARE1-LOC121820378
2	249650001	249700001	-1.02085	EPHA2
14	39700001	39750001	-1.0209	LOC105606388-LOC106990158
3	136600001	136650001	-1.02092	PRPF40B
5	14150001	14200001	-1.02094	CAMSAP3
5	40700001	40750001	-1.02096	MIER2
3	186800001	186850001	-1.02098	CCDC91
2	25950001	26000001	-1.02098	TRNAG-CCC_28-AUH
6	100050001	100100001	-1.021	CDS1
16	36900001	36950001	-1.02104	WDR70
1	2250001	2300001	-1.02112	HDAC4
27	77650001	77700001	-1.02113	CHM-DACH2
21	20000001	20050001	-1.02115	LOC121817469-ANO5
1	272700001	272750001	-1.02116	COL6A6
19	44900001	44950001	-1.0214	ERC2
9	54650001	54700001	-1.02144	LOC114116529
13	55150001	55200001	-1.02147	CDH4
14	33800001	33850001	-1.02151	BEAN1
26	25950001	26000001	-1.02158	GSR
2	165850001	165900001	-1.02158	GTDC1
8	62150001	62200001	-1.0216	SLC35D3
2	204550001	204600001	-1.0217	NOP58
6	31500001	31550001	-1.0218	GRID2
26	32150001	32200001	-1.02184	ADGRA2
2	210200001	210250001	-1.02186	LOC101119537
7	77800001	77850001	-1.02187	RAD51B
14	11450001	11500001	-1.02193	LOC121816465-LOC114117783
1	59650001	59700001	-1.02203	ADGRL2-TTLL7
18	30550001	30600001	-1.02213	LINGO1
1	112850001	112900001	-1.02215	TRNAE-CUC_8-TRNAG-GCC_5
7	89550001	89600001	-1.02216	NRXN3-DIO2
12	68800001	68850001	-1.02221	SMYD2-PROX1
3	139400001	139450001	-1.02224	PCED1B
3	51950001	52000001	-1.02227	CTNNA2
7	15600001	15650001	-1.02241	LOC114115564
7	44550001	44600001	-1.02245	HERC1
14	52800001	52850001	-1.02257	PPP1R13L
12	70850001	70900001	-1.02262	TRNAG-ACC_3-DTL
13	24600001	24650001	-1.02266	KIAA1217
3	93250001	93300001	-1.02266	ZNF638
5	44100001	44150001	-1.02267	PITX1-LOC114114877
14	55350001	55400001	-1.02274	PPFIA3
1	127750001	127800001	-1.0228	LTN1
15	46250001	46300001	-1.02284	DNHD1
4	74500001	74550001	-1.02285	TEX47
8	86750001	86800001	-1.02292	QKI-LOC105608370
16	64900001	64950001	-1.02294	LOC114118808-MTRR
26	37550001	37600001	-1.02309	SH2D4A
16	37450001	37500001	-1.02315	NIPBL
1	90000001	90050001	-1.02319	ST7L
5	500001	550001	-1.02326	CNOT6
27	42100001	42150001	-1.02327	PPP1R2C-TRNAW-CCA_236
18	26950001	27000001	-1.02328	SNRPA1
14	17600001	17650001	-1.02328	ZNF423
12	58900001	58950001	-1.02331	RASAL2
27	122350001	122400001	-1.02342	LHFPL1-LOC114111364
4	76150001	76200001	-1.02343	HUS1
1	8700001	8750001	-1.02352	CSMD2
1	85800001	85850001	-1.02355	LOC101102447
13	7950001	8000001	-1.02355	MACROD2
2	225250001	225300001	-1.02358	LOC114113425
17	550001	600001	-1.0236	KLHL2
19	59200001	59250001	-1.02367	GATA2
10	30050001	30100001	-1.02368	B3GLCT
9	6800001	6850001	-1.02369	LOC101103487-LOC101103735
3	40050001	40100001	-1.0237	PPP3R1
27	135200001	135250001	-1.02373	LOC114111330-LOC101102706
16	24100001	24150001	-1.02382	MCIDAS
18	53900001	53950001	-1.02386	CCDC88C
18	30600001	30650001	-1.02388	LINGO1
13	19150001	19200001	-1.02388	NRP1-LOC121816287
21	21950001	22000001	-1.02394	PRMT3
12	47100001	47150001	-1.02394	LOC121816101-TRNAS-GCU_8
16	2550001	2600001	-1.02416	LOC114118716
2	43250001	43300001	-1.02419	PIWIL2
1	216100001	216150001	-1.0242	FNDC3B
3	203250001	203300001	-1.02422	LRP6
14	43000001	43050001	-1.02428	GPATCH1
2	37900001	37950001	-1.02428	BAG1-SPINK4
6	53900001	53950001	-1.02429	TRNAC-GCA_113-LOC101109539
19	58450001	58500001	-1.02432	NUP210
16	40250001	40300001	-1.02434	LOC105602596
11	36600001	36650001	-1.02439	FAM117A
14	49100001	49150001	-1.02439	C14H19orf47
1	21450001	21500001	-1.0244	LOC105609133
23	37200001	37250001	-1.02444	LOC114110528-METTL4
1	262250001	262300001	-1.02447	FAM3B
14	51150001	51200001	-1.02449	LOC101105020
3	132750001	132800001	-1.02453	TRNAW-CCA_54
16	47850001	47900001	-1.02461	CDH9-LOC121816778
2	180450001	180500001	-1.02465	DPP10
27	63250001	63300001	-1.0247	KIF4A
6	115950001	116000001	-1.02477	LOC121819854
11	20250001	20300001	-1.02477	SEZ6
21	27050001	27100001	-1.02483	FAM118B
1	250350001	250400001	-1.02488	MRPS22
21	23200001	23250001	-1.02489	E2F8
11	56150001	56200001	-1.02491	LOC101104414
9	86200001	86250001	-1.02493	LRRC69
3	51250001	51300001	-1.02497	CTNNA2
11	22600001	22650001	-1.02502	SLC43A2
27	30750001	30800001	-1.02508	DMD
2	241750001	241800001	-1.02523	RUNX3
23	19500001	19550001	-1.02524	LOC114110514-TRNAW-CCA_218
3	57500001	57550001	-1.02525	SFTPB
21	14600001	14650001	-1.02535	TENM4
7	92650001	92700001	-1.02536	LOC101113416-TRNAK-UUU_12
4	36100001	36150001	-1.02545	LOC121819508-TRNAC-GCA_80
10	11600001	11650001	-1.02547	ELF1
15	30150001	30200001	-1.02548	NECTIN1-TRIM29
12	65050001	65100001	-1.02557	C12H1orf21
2	216800001	216850001	-1.02561	BARD1-ABCA12
12	14300001	14350001	-1.02564	LOC106990525
24	16900001	16950001	-1.02564	ARL6IP1
2	224750001	224800001	-1.02567	FARSB
18	17500001	17550001	-1.02578	TRNAC-ACA_190-TRNAG-UCC_89
5	91400001	91450001	-1.02582	KIAA0825
18	67100001	67150001	-1.02588	CLBA1
27	43200001	43250001	-1.02588	LOC101106910-EFHC2
17	70250001	70300001	-1.02591	PRR14L
2	121950001	122000001	-1.02594	CALCRL
10	32350001	32400001	-1.02596	CDX2
15	12150001	12200001	-1.02598	LOC101122379-LOC101122624
22	19400001	19450001	-1.026	HPSE2
27	3700001	3750001	-1.02604	NLGN4X
4	99950001	100000001	-1.02605	LOC101107697-BPGM
2	214650001	214700001	-1.02607	LOC121818746
3	186900001	186950001	-1.02609	CCDC91
1	237500001	237550001	-1.02613	P2RY13
17	55700001	55750001	-1.02622	CIT
3	167050001	167100001	-1.02622	NEDD1-LOC105609280
10	35700001	35750001	-1.02623	MICU2
8	14550001	14600001	-1.02627	NKAIN2
7	29050001	29100001	-1.02627	DPH6
1	14250001	14300001	-1.02628	HEYL
17	55000001	55050001	-1.0264	CUX2
25	29300001	29350001	-1.02643	ADK
1	60150001	60200001	-1.02644	ADGRL2-TTLL7
10	60400001	60450001	-1.0265	LOC105616265
17	41600001	41650001	-1.02653	LOC101108163-LOC101108423
9	63950001	64000001	-1.02658	TRNAC-GCA_139-LOC121820346
15	10200001	10250001	-1.02661	CNTN5-LOC101123407
3	10500001	10550001	-1.02665	MAPKAP1
8	6050001	6100001	-1.0267	HMGN3
7	23050001	23100001	-1.02675	LOC121820041
27	16600001	16650001	-1.02677	SCML2
4	8800001	8850001	-1.0268	CDK14
18	1400001	1450001	-1.02688	LOC101114216
6	17300001	17350001	-1.02692	RPL34-LEF1
3	11300001	11350001	-1.02696	NR6A1
27	79400001	79450001	-1.02698	LOC121818327
25	40150001	40200001	-1.02699	WAPL
18	63400001	63450001	-1.02703	MIR432
2	144450001	144500001	-1.02708	SCN3A
13	28350001	28400001	-1.02708	FRMD4A-FAM107B
1	218050001	218100001	-1.02714	SEC62
16	14050001	14100001	-1.02725	TRIM23
3	57000001	57050001	-1.02739	TCF7L1
24	33950001	34000001	-1.02744	ABHD11
27	11050001	11100001	-1.02751	LOC121818220
1	277600001	277650001	-1.02757	KCNH8
5	42300001	42350001	-1.02766	HSPA4-FSTL4
19	44500001	44550001	-1.02775	CCDC66
7	86700001	86750001	-1.02783	GSTZ1
21	21200001	21250001	-1.02784	NELL1
	10300001	10350001	-1.02787	PNPLA1
23	62150001	62200001	-1.02795	LOC101103862
	32150001	32200001	-1.02796	KIAA0319
21	31450001	31500001	-1.02802	OPCML
16	62650001	62700001	-1.02805	LOC101105188-ANKRD33B
15	60300001	60350001	-1.02806	LOC105602330-TRNAR-ACG_10
2	126300001	126350001	-1.02808	LOC114115234-TRNAG-UCC_21
10	47550001	47600001	-1.02819	LOC114116623-MZT1
8	55050001	55100001	-1.02822	LAMA2
1	178200001	178250001	-1.02822	ATG3
4	51250001	51300001	-1.02822	EPDR1
13	68650001	68700001	-1.02827	TRNAE-UUC_84-LOC114108774
7	23950001	24000001	-1.02829	LOC121819952
6	78900001	78950001	-1.02837	LOC101119476-LOC114115482
15	19950001	20000001	-1.0284	RDX
	45500001	45550001	-1.02841	TFAP2A-TRNAC-ACA_199
5	15100001	15150001	-1.02844	LOC101106326
6	70100001	70150001	-1.02845	LOC114115314-CHIC2
15	56600001	56650001	-1.02854	BBOX1-LOC121816708
25	24450001	24500001	-1.02857	DDX21
7	20250001	20300001	-1.02858	CD276
5	51600001	51650001	-1.02859	ARHGAP26
8	73600001	73650001	-1.0287	UST-TAB2
3	197000001	197050001	-1.02876	PIK3C2G
21	1650001	1700001	-1.02879	FAT3
3	103200001	103250001	-1.02885	TMEM131
1	72200001	72250001	-1.02889	LOC101108787
27	123000001	123050001	-1.02889	TRPC5
27	52600001	52650001	-1.02897	GNL3L-ITIH6
22	44100001	44150001	-1.029	CTBP2
27	8550001	8600001	-1.02903	MID1
27	138600001	138650001	-1.02913	LOC101102964
24	15900001	15950001	-1.02914	LOC121817813-LOC121817861
4	61700001	61750001	-1.02918	ELMO1
9	80600001	80650001	-1.02919	SDC2
19	7350001	7400001	-1.02923	GLB1
23	48550001	48600001	-1.02935	CTIF
2	192300001	192350001	-1.02935	LOC101116805-LOC121818725
8	55000001	55050001	-1.02938	LAMA2
21	25600001	25650001	-1.0294	SPA17
17	12300001	12350001	-1.02945	LSM6-ZNF827
1	177650001	177700001	-1.0295	PHLDB2
3	52450001	52500001	-1.02957	LOC114114281-LOC101122267
5	58800001	58850001	-1.02959	PPARGC1B
7	43400001	43450001	-1.02961	LOC114115604
4	63100001	63150001	-1.02962	HERPUD2-LOC105610411
16	18450001	18500001	-1.02965	NDUFAF2
13	61450001	61500001	-1.02966	ASXL1
8	27100001	27150001	-1.0297	DDO
10	46550001	46600001	-1.02977	LOC114116730-DACH1
4	96600001	96650001	-1.02978	MKLN1
2	3500001	3550001	-1.0298	LOC114112781-BRINP1
19	43250001	43300001	-1.02983	FLNB
3	51150001	51200001	-1.03007	CTNNA2
27	136650001	136700001	-1.03009	LOC114111710-LOC101111345
2	92350001	92400001	-1.03009	TRNAW-CCA_31-ELAVL2
4	12800001	12850001	-1.0301	SGCE
10	10650001	10700001	-1.03013	TRNAS-GGA_155-LOC105610339
2	149250001	149300001	-1.03021	RBMS1
9	69900001	69950001	-1.03024	ANGPT1
3	40850001	40900001	-1.03026	TRNAS-GGA_76-ETAA1
2	214700001	214750001	-1.03035	LOC121818746-LOC121818552
24	31300001	31350001	-1.03058	AUTS2
7	17100001	17150001	-1.03058	LOC121820022
1	275800001	275850001	-1.03059	TBC1D5-LOC121817628
27	46900001	46950001	-1.0306	LOC101111342-ZC4H2
6	84450001	84500001	-1.03061	TMPRSS11A
21	22350001	22400001	-1.0307	NAV2
3	37100001	37150001	-1.03071	LBH
22	50400001	50450001	-1.03077	STK32C
27	41900001	41950001	-1.0308	LOC114111806-PPP1R2C
1	263950001	264000001	-1.03095	LOC121817445
2	149900001	149950001	-1.03101	LOC114113180
9	67400001	67450001	-1.03106	KCNV1-LOC101121611
17	56750001	56800001	-1.0311	LOC114108912-SUDS3
11	18200001	18250001	-1.03114	RAB11FIP4
3	78850001	78900001	-1.03114	SRBD1
	21950001	22000001	-1.03119	C20H6orf141-LOC114109747
12	79000001	79050001	-1.03124	CACNA1S
5	96650001	96700001	-1.03134	LOC101103723-LOC101103978
16	29000001	29050001	-1.03134	LOC101114558-TRNAS-GGA_188
2	42450001	42500001	-1.03136	LOXL2
1	105450001	105500001	-1.03141	FDPS
21	43400001	43450001	-1.03144	FGF3
27	108500001	108550001	-1.03144	TENM1
18	26200001	26250001	-1.03147	TJP1
2	49250001	49300001	-1.03154	GABBR2
2	151800001	151850001	-1.03156	LOC114113343-LOC114113464
27	69050001	69100001	-1.03161	ATP7A
7	55500001	55550001	-1.03162	LOC114115903-LOC101105507
17	57900001	57950001	-1.03164	NOS1
4	26950001	27000001	-1.03164	AHR-SNX13
7	84650001	84700001	-1.03171	JDP2
8	20700001	20750001	-1.03174	ROS1
6	71500001	71550001	-1.03175	SRD5A3-TMEM165
1	45150001	45200001	-1.03181	DEPDC1-LRRC7
1	8050001	8100001	-1.03187	NGEF
2	107750001	107800001	-1.03194	GALNTL6
23	25950001	26000001	-1.03195	DSG2
1	87400001	87450001	-1.03198	LOC114116343
25	18250001	18300001	-1.03205	LOC121817954
1	250001	300001	-1.03229	ATG4B
7	59400001	59450001	-1.03244	SHC4
21	28350001	28400001	-1.03255	LOC121817535-TRNAR-CCU_30
3	72550001	72600001	-1.03259	LOC114113722-TRNAC-GCA_61
3	45950001	46000001	-1.03269	B3GNT2
27	5550001	5600001	-1.03269	PRKX
18	55700001	55750001	-1.03275	BTBD7
18	15350001	15400001	-1.03295	SV2B
25	26050001	26100001	-1.033	ADAMTS14
22	700001	750001	-1.03314	LOC101114656-LOC105614096
2	1350001	1400001	-1.03316	MYT1L-LOC121818568
16	64150001	64200001	-1.03319	SEMA5A
22	16800001	16850001	-1.0332	SORBS1
17	49950001	50000001	-1.03333	LOC101120019-LOC121816936
2	106900001	106950001	-1.03337	LOC114113314-LOC105608584
	37950001	38000001	-1.03343	TRNAG-CCC_194-LOC114109773
1	165050001	165100001	-1.03344	FILIP1L
25	20300001	20350001	-1.03344	LOC101123090-LOC114110895
26	33750001	33800001	-1.03345	LOC101120051-LOC105605237
2	193700001	193750001	-1.03352	MYO1B-LOC121818728
26	42300001	42350001	-1.0336	LOC121818058-ZNF385D
23	57250001	57300001	-1.03364	ATP8B1
7	76800001	76850001	-1.03364	GPHN
3	7550001	7600001	-1.03365	LOC114108697
	450001	500001	-1.0338	LOC114109743
11	18850001	18900001	-1.03386	LOC101117683
27	106850001	106900001	-1.03387	TRNAC-GCA_245-LOC101115685
17	38600001	38650001	-1.03397	LOC101110792-LOC114108911
27	109600001	109650001	-1.03397	LOC114111676-LOC101102794
1	7600001	7650001	-1.03402	DGKD
16	21050001	21100001	-1.03406	LOC114118794
1	260050001	260100001	-1.03417	BRWD1
13	77500001	77550001	-1.03428	LOC105609542
23	48600001	48650001	-1.0343	CTIF
27	11500001	11550001	-1.03435	LOC105605354-LOC114111884
1	194500001	194550001	-1.03441	LOC121816689-LOC114109036
27	81450001	81500001	-1.03442	F8
24	25800001	25850001	-1.03442	KATNIP
1	24050001	24100001	-1.03444	LOC114115358
4	24200001	24250001	-1.03448	DGKB
2	230000001	230050001	-1.03448	DAW1
2	38050001	38100001	-1.03451	SMU1
15	44150001	44200001	-1.0346	TUB
3	42300001	42350001	-1.03469	MEIS1-LOC101117153
2	99750001	99800001	-1.0347	LOC101112287
5	9000001	9050001	-1.03483	LOC114114788
2	218000001	218050001	-1.03492	MREG-LOC114113412
13	81950001	82000001	-1.03499	DOK5
12	9650001	9700001	-1.03508	TRNAK-UUU_18-LOC114117385
27	93000001	93050001	-1.03517	LOC114111882-LOC106991976
2	221500001	221550001	-1.03521	LOC101115102
2	226600001	226650001	-1.03523	CUL3
2	224550001	224600001	-1.03525	SGPP2
7	60350001	60400001	-1.0353	MYEF2
17	38800001	38850001	-1.03532	LOC101110792-LOC114108911
21	18600001	18650001	-1.03534	LOC114110167-LOC106990613
5	88800001	88850001	-1.03544	TRNAC-ACA_91-TRNAH-GUG_14
4	15150001	15200001	-1.03545	DLX5
27	89000001	89050001	-1.03553	LOC101112382-SLITRK2
16	18150001	18200001	-1.03564	ZSWIM6
13	71650001	71700001	-1.03569	PTPRT
17	14250001	14300001	-1.03569	LOC121816918-FREM3
17	21600001	21650001	-1.03572	LOC114118835-LOC114108937
25	26800001	26850001	-1.0358	CDH23
10	33050001	33100001	-1.03585	LOC121820445-TRNAG-CCC_105
1	166850001	166900001	-1.03586	SENP7
1	153800001	153850001	-1.03596	CADM2
3	83000001	83050001	-1.03604	LOC101117579-LOC121819065
15	27200001	27250001	-1.03606	SIK3
25	39050001	39100001	-1.03606	TRNAG-CCC_219-GRID1
1	89850001	89900001	-1.03608	LOC114116389
10	59650001	59700001	-1.03609	SLITRK1-LOC105616265
1	199950001	200000001	-1.03612	LOC101110107-LOC114113830
	21000001	21050001	-1.03618	LOC101122472-LOC105603734
3	116750001	116800001	-1.03619	MYF5
1	64400001	64450001	-1.03629	LMO4
17	17600001	17650001	-1.03629	MAML3
21	40750001	40800001	-1.03639	YIF1A
27	62000001	62050001	-1.0365	EFNB1-PJA1
3	186000001	186050001	-1.03652	FAR2
3	110650001	110700001	-1.03657	ATXN7L3B-KCNC2
7	87900001	87950001	-1.03662	NRXN3
3	183500001	183550001	-1.03668	RESF1-LOC121818960
18	67750001	67800001	-1.03669	LOC121817058-LOC114109364
5	57150001	57200001	-1.03692	SPINK5
14	57650001	57700001	-1.03695	SIGLEC5
19	17450001	17500001	-1.03699	SRGAP3
7	65900001	65950001	-1.03702	ATG14
1	77550001	77600001	-1.03705	DBT
27	57850001	57900001	-1.03717	LOC101118169-RP2
3	22400001	22450001	-1.03717	LOC101121585-TRNAC-ACA_59
27	62950001	63000001	-1.03723	OTUD6A
21	40350001	40400001	-1.03725	LOC105604114
2	248950001	249000001	-1.03733	PADI3
20	26750001	26800001	-1.03735	PRRC2A
27	90750001	90800001	-1.03741	LOC114111653-LOC101120471
5	73500001	73550001	-1.03743	LOC114114906-LOC101116908
27	13200001	13250001	-1.03747	LOC101122834-TRNAS-GGA_235
5	43150001	43200001	-1.03748	FSTL4-C5H5orf15
2	134200001	134250001	-1.03749	LNPK
1	97200001	97250001	-1.03751	LOC101112445
24	35350001	35400001	-1.03761	CUX1
4	95050001	95100001	-1.03763	STRIP2
27	127800001	127850001	-1.03773	FRMPD3-DNAAF6
13	66850001	66900001	-1.03777	RPRD1B
9	10950001	11000001	-1.03782	LOC101104505-LOC121820289
1	82300001	82350001	-1.03785	LOC114110993-LOC101119348
8	39650001	39700001	-1.03785	LOC114116196-LOC121820171
7	47100001	47150001	-1.03785	RORA
10	29250001	29300001	-1.03786	FRY
2	50450001	50500001	-1.03786	ALDH1B1-LOC114112797
24	30100001	30150001	-1.03786	GALNT17-AUTS2
6	76300001	76350001	-1.03788	LOC114115479-ADGRL3
4	68950001	69000001	-1.03789	CREB5
2	70000001	70050001	-1.03793	DMRT2-TRNAE-UUC_21
13	32700001	32750001	-1.03799	KIF5B
1	226550001	226600001	-1.03801	OTOL1
24	900001	950001	-1.03801	PGAP6
3	187600001	187650001	-1.03804	KLHL42
2	8350001	8400001	-1.03808	LOC121818528
14	25400001	25450001	-1.0381	CNGB1
1	150000001	150050001	-1.03812	LOC101119864
12	54500001	54550001	-1.03841	KLHL20
2	203700001	203750001	-1.03846	TRAK2
9	45150001	45200001	-1.03858	PREX2
3	178150001	178200001	-1.0386	LARGE1-TRNAR-CCU_10
12	9050001	9100001	-1.0386	TRNAK-UUU_18-LOC114117385
15	29350001	29400001	-1.03866	HYOU1
27	40600001	40650001	-1.0387	LOC105605439
22	26650001	26700001	-1.03872	SORCS3-SORCS1
3	84850001	84900001	-1.03876	MAP4K3
4	14100001	14150001	-1.03879	DYNC1I1
3	177950001	178000001	-1.03881	LARGE1
2	104550001	104600001	-1.03883	C2H8orf74
12	39250001	39300001	-1.03883	SUCO
7	97850001	97900001	-1.0389	GPR65-LOC105609318
22	12800001	12850001	-1.03894	HECTD2
1	57300001	57350001	-1.03898	LOC114111170-LOC114113047
15	45850001	45900001	-1.03902	LOC101109388-LOC114118411
12	42150001	42200001	-1.03906	CASZ1
15	19750001	19800001	-1.03909	LOC121816666-ZC3H12C
1	204350001	204400001	-1.03911	KLHL6
15	61300001	61350001	-1.03912	ELP4
27	57550001	57600001	-1.03914	USP11
1	70950001	71000001	-1.03916	BCAR3-TRNAR-UCU
25	7850001	7900001	-1.03918	LYST
6	5950001	6000001	-1.03919	LOC114115414-LOC121819798
15	51800001	51850001	-1.03927	PLEKHB1
14	47800001	47850001	-1.03927	LOC121816372
15	28300001	28350001	-1.03934	TMPRSS13
27	37650001	37700001	-1.03935	SRPX
2	140000001	140050001	-1.03937	BBS5
9	65550001	65600001	-1.03944	LOC101116738-LOC114116429
27	138850001	138900001	-1.03948	LOC101104464-LOC114111168
4	69300001	69350001	-1.03952	LOC121819407
15	31900001	31950001	-1.03958	SORL1
27	139900001	139950001	-1.03962	LOC101104722-LOC121818356
7	84450001	84500001	-1.03964	TMED10
16	46750001	46800001	-1.03964	CDH9
13	25450001	25500001	-1.03965	GPR158
27	85050001	85100001	-1.03966	MAMLD1
27	135850001	135900001	-1.0397	LOC114111765-LOC114111710
5	36900001	36950001	-1.03971	RMND5B
1	120150001	120200001	-1.03988	DCAF6
22	13650001	13700001	-1.03995	IDE
1	62700001	62750001	-1.03998	ZNHIT6
27	16100001	16150001	-1.03998	RAI2-LOC114111430
1	5700001	5750001	-1.03999	AGAP1-LOC101104021
10	48250001	48300001	-1.04006	PIBF1
2	120450001	120500001	-1.0401	LOC101120147-LOC114113104
23	51800001	51850001	-1.04012	TRNAC-ACA_214-DCC
15	16650001	16700001	-1.04016	ALKBH8
6	98250001	98300001	-1.0402	TRNAG-CCC_82
5	47650001	47700001	-1.04021	TRNAC-GCA_105
11	400001	450001	-1.04024	CA10
11	14050001	14100001	-1.04037	LOC101114285
2	84150001	84200001	-1.04039	CCDC171
2	139200001	139250001	-1.0404	MYO3B
14	65850001	65900001	-1.04042	LOC101117358
27	106950001	107000001	-1.04045	TRNAC-GCA_245-LOC101115685
1	113450001	113500001	-1.04053	OLFML2B
12	20250001	20300001	-1.04055	GPATCH2
12	70050001	70100001	-1.04058	VASH2
1	228200001	228250001	-1.04063	LOC101107061
5	11300001	11350001	-1.0407	LOC121819573
17	68200001	68250001	-1.04082	XBP1
26	39650001	39700001	-1.04088	RARB
21	40600001	40650001	-1.0409	PACS1
16	39700001	39750001	-1.04091	LOC121816777-C1QTNF3
3	177450001	177500001	-1.04093	LARGE1
19	45500001	45550001	-1.04097	ERC2
15	350001	400001	-1.04102	LOC114118354-LOC121816654
7	28950001	29000001	-1.04106	LOC114115591-DPH6
5	55850001	55900001	-1.04107	PPP2R2B
2	89350001	89400001	-1.04113	FOCAD-HACD4
5	52050001	52100001	-1.04118	NR3C1
26	14050001	14100001	-1.04121	IRF2
3	70400001	70450001	-1.04122	LOC101112474
2	67600001	67650001	-1.04133	FXN
27	121700001	121750001	-1.04138	LOC114111852-AMOT
19	51900001	51950001	-1.04143	MAP4
10	75000001	75050001	-1.04146	LOC114116751-TRNAW-CCA_136
25	20750001	20800001	-1.04149	LOC101123090-LOC114110895
27	1050001	1100001	-1.0415	LOC105605337-ANOS1
14	9800001	9850001	-1.04154	LOC121816463
4	55750001	55800001	-1.04185	FOXP2
27	54650001	54700001	-1.04187	SHROOM4
2	110900001	110950001	-1.04193	LOC105611777-LOC101121401
2	244000001	244050001	-1.04199	EPHA8-ZBTB40
2	26350001	26400001	-1.04208	AUH
17	25200001	25250001	-1.04209	LOC105602770-PCDH10
17	44350001	44400001	-1.04212	MBD3L1-LOC101114644
7	63400001	63450001	-1.04214	DUOX2
9	24250001	24300001	-1.0422	GSDMC-LOC101122703
17	68800001	68850001	-1.04228	NF2
3	65700001	65750001	-1.04234	TRNAC-GCA_60-FANCL
22	7300001	7350001	-1.04243	PRKG1
5	15950001	16000001	-1.04262	ACER1
27	11150001	11200001	-1.04269	LOC121818220-LOC121818243
5	39700001	39750001	-1.0427	LOC101110838-LOC101121681
6	116950001	117000001	-1.04271	CFAP99
2	73650001	73700001	-1.04276	PDCD1LG2
16	21000001	21050001	-1.04284	PLK2
27	139100001	139150001	-1.04288	LOC101104464-LOC114111168
19	23500001	23550001	-1.04297	CNTN4
3	10050001	10100001	-1.04303	TRNAC-ACA_58-PBX3
1	10950001	11000001	-1.04305	AGO3
26	2500001	2550001	-1.04321	CSMD1
1	248150001	248200001	-1.04323	ZBTB38
11	17700001	17750001	-1.04323	RHOT1
3	188450001	188500001	-1.04331	INTS13
1	92800001	92850001	-1.04331	TRNAS-GGA_8
27	113350001	113400001	-1.04333	SMARCA1
1	273700001	273750001	-1.04342	ANKRD28
22	42250001	42300001	-1.04345	PSTK
1	90700001	90750001	-1.04346	LOC105609244
3	163900001	163950001	-1.04347	LOC101106674
19	55300001	55350001	-1.04356	ATG7
14	8500001	8550001	-1.04357	LOC114117821-CDH13
13	79300001	79350001	-1.0436	NFATC2
16	65850001	65900001	-1.04362	ADCY2
23	33150001	33200001	-1.04366	LAMA3
12	51300001	51350001	-1.04368	CASP9
27	48050001	48100001	-1.04377	MSN-LOC101112952
2	17800001	17850001	-1.04385	SLC44A1
17	31000001	31050001	-1.04396	LOC114108913
27	37850001	37900001	-1.04397	TRNAC-GCA_234
2	42500001	42550001	-1.04399	LOXL2-R3HCC1
2	210850001	210900001	-1.04401	PTH2R-LOC114113281
1	33400001	33450001	-1.04404	MYSM1
25	23800001	23850001	-1.04406	MYPN
6	6300001	6350001	-1.04406	PDE5A
2	131250001	131300001	-1.04413	CCDC141
23	56000001	56050001	-1.04421	TRNAC-ACA_216-LOC121817711
26	15650001	15700001	-1.04428	FAT1
27	142250001	142300001	-1.04434	LOC101112115
25	15900001	15950001	-1.04447	RHOBTB1
2	550001	600001	-1.04449	TMEM18-LOC121818562
10	22700001	22750001	-1.04452	LOC121820432
1	31800001	31850001	-1.04457	DAB1
7	79150001	79200001	-1.04458	GALNT16
2	128400001	128450001	-1.0446	ITGA4-LOC121818691
7	64850001	64900001	-1.04468	LOC114115867-LOC105610712
15	66400001	66450001	-1.04476	LOC101107200-LOC121816036
7	63950001	64000001	-1.04477	TRNAC-ACA_115-LOC121819984
15	78900001	78950001	-1.04486	LOC114118566
3	36600001	36650001	-1.04498	ALK
10	23350001	23400001	-1.04499	LHFPL6-NHLRC3
	8050001	8100001	-1.045	LEMD2-MLN
7	79650001	79700001	-1.04507	SMOC1
23	39350001	39400001	-1.04508	EPB41L3
23	10500001	10550001	-1.04508	CDH19-CDH7
3	17600001	17650001	-1.04515	LOC101123621-TRNAG-UCC_26
1	192350001	192400001	-1.04516	DLG1
15	30500001	30550001	-1.04518	OAF
3	204500001	204550001	-1.04522	LOC121818967
2	56950001	57000001	-1.04524	LOC105607767-LOC121818539
17	39750001	39800001	-1.04535	LOC101111319-RAPGEF2
1	264400001	264450001	-1.04553	RRP1B
21	18250001	18300001	-1.04561	LOC101119089-LOC114110167
9	70400001	70450001	-1.04568	LOC121820350-LOC105601933
4	114000001	114050001	-1.0457	GIMAP8
2	27800001	27850001	-1.04572	LOC101110824-PHF2
9	10850001	10900001	-1.04574	LOC101104505-LOC121820289
23	32650001	32700001	-1.04581	IMPACT-OSBPL1A
17	33850001	33900001	-1.04583	TRNAS-GGA_199-LOC121816923
1	137950001	138000001	-1.04585	TRNAF-GAA-TRNAG-GCC_10
26	42100001	42150001	-1.04592	LOC121818045
2	119500001	119550001	-1.04593	PMS1
2	122450001	122500001	-1.04597	CALCRL-ZSWIM2
14	5000001	5050001	-1.04602	WWOX
15	43900001	43950001	-1.04604	STK33-LMO1
22	14400001	14450001	-1.04606	MYOF
1	235250001	235300001	-1.0461	LOC121817115
1	30150001	30200001	-1.04616	TRNAW-CCA_1-TRNAY-AUA_1
2	68300001	68350001	-1.04617	PGM5
3	125200001	125250001	-1.04617	TRNAG-CCC_52-LOC101105320
15	6200001	6250001	-1.04629	YAP1
9	74000001	74050001	-1.04644	SLC25A32
12	59350001	59400001	-1.04679	TEX35-RALGPS2
1	110650001	110700001	-1.0469	LOC114113241
26	39600001	39650001	-1.04692	RARB
7	10700001	10750001	-1.04695	CMYA5
23	20750001	20800001	-1.04697	FHOD3
12	72600001	72650001	-1.04704	LOC105609969-SYT14
18	57300001	57350001	-1.04704	LOC105614179-GSC
8	58550001	58600001	-1.04704	RPS12-EYA4
7	52000001	52050001	-1.04712	MNS1
14	14400001	14450001	-1.04716	SHCBP1
	350001	400001	-1.04718	KHDRBS2
12	8500001	8550001	-1.0472	LOC101117524-LOC101118039
11	21100001	21150001	-1.04721	LOC114116892
15	73100001	73150001	-1.04724	EXT2
1	32100001	32150001	-1.04725	DAB1-TRNAC-ACA_5
6	76150001	76200001	-1.04727	LOC114115479-ADGRL3
	13450001	13500001	-1.04732	KIF6
5	90300001	90350001	-1.04732	LOC121819677-LOC105607625
1	209550001	209600001	-1.04736	LOC101110986-LOC114111221
25	20650001	20700001	-1.04738	LOC101123090-LOC114110895
10	6650001	6700001	-1.04738	PCDH17-LOC101105926
6	44350001	44400001	-1.04744	PPARGC1A
22	1550001	1600001	-1.04763	LOC101114656-LOC105614096
3	181250001	181300001	-1.04765	LOC114113656
18	67000001	67050001	-1.04768	CEP170B
2	219550001	219600001	-1.04774	LOC105610629-LOC114112893
2	18100001	18150001	-1.04784	ABCA1
17	38500001	38550001	-1.04785	LOC101110539-LOC101110792
27	43650001	43700001	-1.0479	FUNDC1
13	13100001	13150001	-1.04801	LOC105610814-TRNAG-UCC_65
1	107250001	107300001	-1.04804	LOC101119835
1	191450001	191500001	-1.04805	TNK2
1	175900001	175950001	-1.04815	LOC101117206-LOC114111083
16	39650001	39700001	-1.04817	RAI14
3	67900001	67950001	-1.04819	CCDC85A
24	29800001	29850001	-1.04822	GALNT17
7	57750001	57800001	-1.04826	SPPL2A
13	41300001	41350001	-1.04832	LOC121816163
16	29050001	29100001	-1.04835	LOC101114558-TRNAS-GGA_188
10	72950001	73000001	-1.04839	HS6ST3
4	55000001	55050001	-1.04844	MDFIC
7	45850001	45900001	-1.04857	TLN2
1	135950001	136000001	-1.04858	LOC101114740
27	142900001	142950001	-1.04862	PABPC5-CHR_END
1	85150001	85200001	-1.04865	VAV3
19	5950001	6000001	-1.04867	LOC121817199-STT3B
7	30700001	30750001	-1.04873	MEIS2
1	202950001	203000001	-1.04881	VPS8
13	51000001	51050001	-1.04881	RNF24-PANK2
27	87900001	87950001	-1.04889	FMR1-LOC114111795
21	10400001	10450001	-1.04896	DLG2
12	23300001	23350001	-1.04901	MARK1
21	17650001	17700001	-1.04902	LUZP2
13	21750001	21800001	-1.04907	NEBL
9	25350001	25400001	-1.0491	LOC105612888
25	24500001	24550001	-1.04914	KIFBP
16	44600001	44650001	-1.04926	LOC101116348-TRNAS-GGA_190
	38550001	38600001	-1.04932	RNF144B
13	27850001	27900001	-1.04933	FRMD4A
14	13750001	13800001	-1.04937	ACSF3
5	85250001	85300001	-1.04938	LOC106991202-TRNAC-GCA_111
1	171200001	171250001	-1.04942	ALCAM-LOC121816356
8	53850001	53900001	-1.04947	PTPRK
2	187850001	187900001	-1.04948	LOC101116284-LOC114113142
27	122950001	123000001	-1.04952	TRPC5
9	36650001	36700001	-1.04956	PENK-LOC114116418
18	44450001	44500001	-1.04958	NKX2-8
10	39150001	39200001	-1.04959	LOC101120503-LOC114116654
12	24600001	24650001	-1.0497	LOC121816096-TRNAT-UGU_5
6	41250001	41300001	-1.04974	KCNIP4
27	15150001	15200001	-1.04975	LOC114111789
6	12700001	12750001	-1.04977	ANK2
6	55050001	55100001	-1.04978	TRNAW-CCA_93-LOC101108134
2	200050001	200100001	-1.04979	PLCL1
12	21250001	21300001	-1.0498	TGFB2-LOC114117330
3	212000001	212050001	-1.04983	CRACR2A
8	24350001	24400001	-1.04983	LOC121820161-LOC121820162
1	68600001	68650001	-1.04985	HFM1
15	6300001	6350001	-1.04986	YAP1
24	40650001	40700001	-1.04987	SDK1-LOC121817847
17	39850001	39900001	-1.0499	RAPGEF2
7	6750001	6800001	-1.04999	CERT1
3	11150001	11200001	-1.05001	LOC105611269
6	88500001	88550001	-1.05007	LOC121819838
15	75550001	75600001	-1.05008	ARHGAP1
5	38600001	38650001	-1.05009	GCSAML
1	92650001	92700001	-1.05012	LOC121820033
17	8950001	9000001	-1.05012	IQCM-LOC114108918
4	54000001	54050001	-1.05014	TFEC
2	193650001	193700001	-1.05015	MYO1B
27	84650001	84700001	-1.05025	HMGB3-CD99L2
1	116850001	116900001	-1.05043	PBX1-LMX1A
12	47700001	47750001	-1.05045	TRNAS-GCU_8-AJAP1
8	35250001	35300001	-1.05051	GRIK2
13	59050001	59100001	-1.05053	TFAP2C-FAM209A
7	15800001	15850001	-1.05055	NOX5
1	2800001	2850001	-1.05055	LOC105609212-ASB1
24	4800001	4850001	-1.0506	LOC101105047-RBFOX1
1	220350001	220400001	-1.05076	PDCD10
2	47700001	47750001	-1.05082	INVS
19	40500001	40550001	-1.05083	FHIT
27	5950001	6000001	-1.05085	GYG2
4	12700001	12750001	-1.05087	CASD1
2	155700001	155750001	-1.05095	GALNT13
1	206400001	206450001	-1.05103	LOC105603067-LOC114109390
9	68600001	68650001	-1.05113	TMEM74-LOC105610181
16	18700001	18750001	-1.05124	DEPDC1B
18	53400001	53450001	-1.05134	FRMD5
16	67350001	67400001	-1.05147	LOC105602645-ICE1
13	66750001	66800001	-1.05149	VSTM2L
3	800001	850001	-1.05153	LOC105605821
26	36750001	36800001	-1.05155	LOC114111099-CHRNB3
27	38950001	39000001	-1.05156	MID1IP1-TRNAS-GGA_244
3	29550001	29600001	-1.05158	LOC101104727-TRNAW-CCA_46
2	89650001	89700001	-1.05168	LOC114113086
27	130350001	130400001	-1.0517	TRNAC-GCA_247
5	13000001	13050001	-1.05196	ILF3
8	11750001	11800001	-1.05199	TRNAW-CCA_113-CENPW
1	171400001	171450001	-1.05201	CBLB
1	231650001	231700001	-1.05205	LOC101110289
5	68250001	68300001	-1.05207	EBF1
4	67950001	68000001	-1.05208	SCRN1
7	56500001	56550001	-1.05209	LOC121820089
17	59000001	59050001	-1.05212	MED13L-LOC105602898
15	32700001	32750001	-1.05219	LOC105602212
19	19600001	19650001	-1.05221	LOC114109368-LOC101108607
5	66250001	66300001	-1.05227	LOC101113331
22	27100001	27150001	-1.05232	SORCS1
2	249150001	249200001	-1.05232	PADI2
27	120900001	120950001	-1.05234	LOC114111830-LOC101111262
5	35600001	35650001	-1.05235	FAF2
8	42800001	42850001	-1.05238	LOC101107027-LOC121820183
5	5500001	5550001	-1.05241	BST-2A
3	108450001	108500001	-1.05243	TRHDE
10	1000001	1050001	-1.05257	LOC101119831-LOC114116743
3	154550001	154600001	-1.05271	MSRB3
1	150500001	150550001	-1.05274	GBE1-TRNAC-ACA_22
10	35950001	36000001	-1.05277	XPO4
3	28200001	28250001	-1.05278	PUM2-TRNAS-GGA_75
3	10850001	10900001	-1.05279	SCAI
	49400001	49450001	-1.05279	SLC22A23
24	29400001	29450001	-1.0528	CALN1
22	34250001	34300001	-1.05281	AFAP1L2
27	64550001	64600001	-1.05286	LOC101107932-TRNAC-ACA_239
8	13650001	13700001	-1.05291	NKAIN2
5	2800001	2850001	-1.05301	WNT3A
21	15500001	15550001	-1.05302	ALG8
16	9900001	9950001	-1.05302	TRNAY-GUA_36
11	45750001	45800001	-1.05305	KANSL1
3	106900001	106950001	-1.05307	LOC121819168-LOC101121085
12	14450001	14500001	-1.0531	BRINP3
3	100900001	100950001	-1.05312	NMS
1	32250001	32300001	-1.05319	DAB1-TRNAC-ACA_5
14	63750001	63800001	-1.05321	LAIR1
7	63650001	63700001	-1.05325	FERMT2
	42600001	42650001	-1.05327	PHACTR1
1	151600001	151650001	-1.05329	TRNAC-ACA_22-LOC114111171
10	49000001	49050001	-1.05332	LOC121820452
2	100150001	100200001	-1.05338	LOC101112287-LOC101107000
9	59400001	59450001	-1.0534	EXT1
8	60000001	60050001	-1.0535	LOC114116200-LOC101120251
21	23100001	23150001	-1.05353	LOC114110182
27	48800001	48850001	-1.05354	LOC101114419-LOC101106829
8	71550001	71600001	-1.05355	ADGB-STXBP5
27	91000001	91050001	-1.05355	LOC101120471-LOC114111316
3	86950001	87000001	-1.05358	GPATCH11
9	20650001	20700001	-1.0538	ZFAT-LOC105608712
22	44500001	44550001	-1.05385	LOC114110356-LOC101115667
7	55850001	55900001	-1.054	FAM214A
11	61850001	61900001	-1.05405	PRKCA
6	77250001	77300001	-1.05407	LOC114115479-ADGRL3
10	66100001	66150001	-1.05411	LOC114116700-MIR17
9	36100001	36150001	-1.05417	LYN
1	73200001	73250001	-1.05418	TRNAC-GCA_3-LOC101120212
4	29800001	29850001	-1.05425	MACC1
13	6550001	6600001	-1.05429	SPTLC3-ISM1
1	68550001	68600001	-1.05431	HFM1
17	65700001	65750001	-1.05441	MYO18B
9	43000001	43050001	-1.05443	LOC114116460
	29400001	29450001	-1.05446	PGBD1
7	500001	550001	-1.05447	LOC114115675
6	109400001	109450001	-1.0545	RAB28-NKX3-2
19	54250001	54300001	-1.05464	SEC13
16	33900001	33950001	-1.05471	TTC33
15	950001	1000001	-1.05472	GPR83
1	142200001	142250001	-1.05474	LOC101121485-TRNAS-GGA_16
23	27750001	27800001	-1.05479	LOC114110512-TRNAS-GGA_220
25	43450001	43500001	-1.0548	DEPP1
5	64350001	64400001	-1.05482	LOC114115047-SGCD
16	20400001	20450001	-1.05484	PDE4D
26	43400001	43450001	-1.05488	ZNF385D
14	16200001	16250001	-1.05491	LONP2
9	40250001	40300001	-1.05492	LOC101118452-NKAIN3
12	53400001	53450001	-1.05507	LRRC38
12	64050001	64100001	-1.05508	NCF2
11	25900001	25950001	-1.0552	NLRP1
5	49050001	49100001	-1.0552	PFDN1
16	25200001	25250001	-1.05523	ARL15
1	164550001	164600001	-1.05529	LOC101107320-COL8A1
2	57050001	57100001	-1.05534	LOC105607767-LOC121818539
5	22650001	22700001	-1.05537	ADAMTS19-ISOC1
6	41600001	41650001	-1.05542	LOC114115438
27	65050001	65100001	-1.05548	HDAC8
	27550001	27600001	-1.05551	LOC101106373
8	59650001	59700001	-1.05559	SGK1
25	16950001	17000001	-1.05564	CABCOCO1
11	46600001	46650001	-1.05564	METTL2A
8	82550001	82600001	-1.05564	TULP4
4	22350001	22400001	-1.05572	ARL4A-LOC105615149
24	27900001	27950001	-1.05577	ITGAX
3	52650001	52700001	-1.0558	LOC114114281-LOC101122267
23	2950001	3000001	-1.05595	ZNF516-TSHZ1
27	10800001	10850001	-1.05596	FRMPD4
13	71550001	71600001	-1.05605	PTPRT
15	52500001	52550001	-1.05605	KCNE3
	7800001	7850001	-1.05606	ZBTB9-BAK1
3	2600001	2650001	-1.0561	ADAMTS13
9	7000001	7050001	-1.05613	LOC101103735-TRNAY-GUA_21
	14200001	14250001	-1.05622	LOC114109667
1	17850001	17900001	-1.05625	CFAP57
21	10350001	10400001	-1.05627	DLG2
3	115500001	115550001	-1.05633	SYT1
3	83750001	83800001	-1.05641	SLC8A1
23	60950001	61000001	-1.05647	LOC114110517
10	76700001	76750001	-1.05648	LOC114116643-LOC114116704
3	2550001	2600001	-1.05656	CACFD1
15	29550001	29600001	-1.05656	CBL
1	29800001	29850001	-1.05659	LOC114111224-TRNAW-CCA_1
19	30550001	30600001	-1.0567	FOXP1
27	43150001	43200001	-1.05673	LOC101106910-EFHC2
19	10650001	10700001	-1.05675	TRANK1
10	7550001	7600001	-1.05676	LOC101105926-LOC114116721
17	46700001	46750001	-1.05683	RIMBP2
1	45350001	45400001	-1.05683	LRRC7
	40650001	40700001	-1.05687	JARID2
4	79150001	79200001	-1.05689	HECW1
6	103550001	103600001	-1.05692	PPP2R2C
14	10850001	10900001	-1.05693	GSE1
19	31450001	31500001	-1.05698	FOXP1-LOC114109369
2	227300001	227350001	-1.057	LOC121818760-NYAP2
9	67650001	67700001	-1.05703	SYBU
2	92200001	92250001	-1.05706	TRNAW-CCA_31-ELAVL2
2	219250001	219300001	-1.05707	LOC105610629-LOC114112893
18	61850001	61900001	-1.05711	BCL11B
15	26800001	26850001	-1.05711	LOC105602189-BUD13
4	12600001	12650001	-1.05717	COL1A2-CASD1
5	4150001	4200001	-1.05719	GDF1
27	24850001	24900001	-1.05719	LOC114111447
13	81100001	81150001	-1.0572	ZNF217
3	27950001	28000001	-1.05721	LAPTM4A-LOC121818948
4	57100001	57150001	-1.05725	BMT2
26	15300001	15350001	-1.05728	LOC101114586-TLR3
2	24150001	24200001	-1.0573	LOC121818602
24	32350001	32400001	-1.05738	TRNAG-GCC_54-LOC121817872
11	36750001	36800001	-1.05742	LOC101111300
10	15000001	15050001	-1.05742	SERP2
4	105850001	105900001	-1.05753	TMEM178B
24	19400001	19450001	-1.05763	DNAH3
1	80800001	80850001	-1.05774	RNPC3
5	84800001	84850001	-1.05774	LOC121819703-LOC106991202
4	51950001	52000001	-1.05775	LOC101105166-CTTNBP2
3	5550001	5600001	-1.05776	NUP214
3	182550001	182600001	-1.0578	PKP2
6	104400001	104450001	-1.05781	STK32B
6	110000001	110050001	-1.05782	LOC106991216-TRNAS-GGA_123
8	85900001	85950001	-1.05783	PRKN-PACRG
27	135400001	135450001	-1.05789	LOC114111765-LOC114111710
13	27750001	27800001	-1.0579	FRMD4A
1	48550001	48600001	-1.05802	LOC114112478-LOC101106051
10	4550001	4600001	-1.05824	DIAPH3-LOC121820491
27	28300001	28350001	-1.05832	IL1RAPL1
10	7400001	7450001	-1.05844	LOC101105926-LOC114116721
9	32350001	32400001	-1.0585	SPIDR
15	35000001	35050001	-1.05851	LOC114118401-PIK3C2A
24	40800001	40850001	-1.05852	CARD11
27	22350001	22400001	-1.05862	KLHL15
16	41450001	41500001	-1.05866	MTMR12
11	42400001	42450001	-1.05867	LOC121820621
[truncated: 38,292 more rows]
