# Supplementary material for: Whole-genome resequencing of Chinese indigenous sheep provides insight into the genetic basis underlying climate adaptation
Source: Genet Sel Evol. 2024 Apr 2;56:26. doi: 10.1186/s12711-024-00880-z (PMC10988870; doi:10.1186/s12711-024-00880-z)
Supplement: Supplementary file 12 — Additional file 12: Table S12. KEGG pathway and GO terms that show overlapping genes for the sheep breeds from the high-altitude areas. [file 12711_2024_880_MOESM12_ESM.xlsx]

## Sheet: Table S12
Table S12. KEGG pathway and GO terms with overlapped genes in high-altitude group sheep breeds.
Term	Database	ID	Input number	Background number	P-Value	Corrected P-Value	Input	Hyperlink
cAMP signaling pathway	KEGG PATHWAY	hsa04024	11	214	1.07e-06	0.000113858	BDNF|CREB5|CACNA1D|NPY|ADCYAP1|TSHR|EDNRA|MAPK8|PDE4D|PDE4B|GNAI1	http://www.genome.jp/kegg-bin/show_pathway?hsa04024/hsa:5144%09red/hsa:7253%09red/hsa:2770%09red/hsa:776%09red/hsa:9586%09red/hsa:5599%09red/hsa:116%09red/hsa:5142%09red/hsa:4852%09red/hsa:627%09red/hsa:1909%09red
Prostate cancer	KEGG PATHWAY	hsa05215	7	97	1.29e-05	0.00089591	TCF4|PDGFC|PDGFD|CREB5|LEF1|ZEB1|IL1R2	http://www.genome.jp/kegg-bin/show_pathway?hsa05215/hsa:80310%09red/hsa:9586%09red/hsa:7850%09red/hsa:56034%09red/hsa:51176%09red/hsa:6934%09red/hsa:6935%09red
Axon guidance	KEGG PATHWAY	hsa04360	9	181	1.32e-05	0.00089591	SEMA3A|SEMA3E|RYK|ROBO1|EPHA5|RGMA|TRPC4|CXCL12|GNAI1	http://www.genome.jp/kegg-bin/show_pathway?hsa04360/hsa:6259%09red/hsa:2770%09red/hsa:6387%09red/hsa:6091%09red/hsa:56963%09red/hsa:7223%09red/hsa:2044%09red/hsa:9723%09red/hsa:10371%09red
Neuroactive ligand-receptor interaction	KEGG PATHWAY	hsa04080	11	338	6.54e-05	0.00317955	TAC1|CALCR|HRH4|NPY|ADCYAP1|GRIK1|TSHR|EDNRA|GABRB2|GABRA6|GABRG1	http://www.genome.jp/kegg-bin/show_pathway?hsa04080/hsa:7253%09red/hsa:2565%09red/hsa:2561%09red/hsa:1909%09red/hsa:59340%09red/hsa:2897%09red/hsa:6863%09red/hsa:799%09red/hsa:2559%09red/hsa:116%09red/hsa:4852%09red
Morphine addiction	KEGG PATHWAY	hsa05032	6	91	8.68e-05	0.00380358	GABRG1|PDE4B|GABRA6|PDE4D|GABRB2|GNAI1	http://www.genome.jp/kegg-bin/show_pathway?hsa05032/hsa:5144%09red/hsa:2565%09red/hsa:2561%09red/hsa:5142%09red/hsa:2770%09red/hsa:2559%09red
Retrograde endocannabinoid signaling	KEGG PATHWAY	hsa04723	7	148	0.000163479	0.00580219	GABRG1|CACNA1D|NDUFA11|MAPK8|GABRA6|GABRB2|GNAI1	http://www.genome.jp/kegg-bin/show_pathway?hsa04723/hsa:2770%09red/hsa:776%09red/hsa:2561%09red/hsa:2565%09red/hsa:126328%09red/hsa:2559%09red/hsa:5599%09red
Arrhythmogenic right ventricular cardiomyopathy (ARVC)	KEGG PATHWAY	hsa05412	5	77	0.000364191	0.0105757	DMD|LEF1|CACNA1D|PKP2|TCF4	http://www.genome.jp/kegg-bin/show_pathway?hsa05412/hsa:5318%09red/hsa:51176%09red/hsa:6934%09red/hsa:776%09red/hsa:1756%09red
MAPK signaling pathway	KEGG PATHWAY	hsa04010	9	295	0.000471969	0.012641	AREG|PDGFC|PDGFD|RPS6KA6|CACNA1D|NF1|MAPK8|BDNF|PTPN5	http://www.genome.jp/kegg-bin/show_pathway?hsa04010/hsa:80310%09red/hsa:776%09red/hsa:56034%09red/hsa:4763%09red/hsa:27330%09red/hsa:374%09red/hsa:5599%09red/hsa:84867%09red/hsa:627%09red
Colorectal cancer	KEGG PATHWAY	hsa05210	5	86	0.000588147	0.0142018	AREG|LEF1|TCF4|MAPK8|RALB	http://www.genome.jp/kegg-bin/show_pathway?hsa05210/hsa:6934%09red/hsa:51176%09red/hsa:374%09red/hsa:5599%09red/hsa:5899%09red
GABAergic synapse	KEGG PATHWAY	hsa04727	5	89	0.000681865	0.0158818	GABRG1|GABRA6|CACNA1D|GABRB2|GNAI1	http://www.genome.jp/kegg-bin/show_pathway?hsa04727/hsa:2565%09red/hsa:2559%09red/hsa:2561%09red/hsa:776%09red/hsa:2770%09red
TGF-beta signaling pathway	KEGG PATHWAY	hsa04350	5	94	0.000862308	0.0186679	THSD4|BMP5|INHBB|BMP2|RGMA	http://www.genome.jp/kegg-bin/show_pathway?hsa04350/hsa:650%09red/hsa:653%09red/hsa:56963%09red/hsa:3625%09red/hsa:79875%09red
Cushing syndrome	KEGG PATHWAY	hsa04934	6	155	0.00130547	0.0241605	TCF4|CREB5|CACNA1D|LEF1|GNAI1|PBX1	http://www.genome.jp/kegg-bin/show_pathway?hsa04934/hsa:2770%09red/hsa:776%09red/hsa:9586%09red/hsa:5087%09red/hsa:51176%09red/hsa:6934%09red
Wnt signaling pathway	KEGG PATHWAY	hsa04310	6	160	0.00152566	0.0254718	LGR5|TCF4|TBL1X|RYK|LEF1|MAPK8	http://www.genome.jp/kegg-bin/show_pathway?hsa04310/hsa:6259%09red/hsa:8549%09red/hsa:5599%09red/hsa:51176%09red/hsa:6907%09red/hsa:6934%09red
Ras signaling pathway	KEGG PATHWAY	hsa04014	7	232	0.00210964	0.0310339	BDNF|PDGFC|PDGFD|ETS2|NF1|MAPK8|RALB	http://www.genome.jp/kegg-bin/show_pathway?hsa04014/hsa:80310%09red/hsa:2114%09red/hsa:56034%09red/hsa:4763%09red/hsa:5599%09red/hsa:5899%09red/hsa:627%09red
Renin secretion	KEGG PATHWAY	hsa04924	4	69	0.0021266	0.0310789	EDNRA|CACNA1D|ADCYAP1|GNAI1	http://www.genome.jp/kegg-bin/show_pathway?hsa04924/hsa:776%09red/hsa:116%09red/hsa:2770%09red/hsa:1909%09red
Nicotine addiction	KEGG PATHWAY	hsa05033	3	40	0.00395578	0.0447015	GABRG1|GABRA6|GABRB2	http://www.genome.jp/kegg-bin/show_pathway?hsa05033/hsa:2565%09red/hsa:2559%09red/hsa:2561%09red
ErbB signaling pathway	KEGG PATHWAY	hsa04012	4	85	0.00435193	0.0479356	AREG|MAPK8|NRG3|BTC	http://www.genome.jp/kegg-bin/show_pathway?hsa04012/hsa:685%09red/hsa:374%09red/hsa:10718%09red/hsa:5599%09red
Phospholipase D signaling pathway	KEGG PATHWAY	hsa04072	5	148	0.00571975	0.0544228	DGKB|PDGFC|PDGFD|RALB|DNM3	http://www.genome.jp/kegg-bin/show_pathway?hsa04072/hsa:56034%09red/hsa:80310%09red/hsa:1607%09red/hsa:26052%09red/hsa:5899%09red
Hippo signaling pathway	KEGG PATHWAY	hsa04390	5	154	0.00670797	0.0593213	AREG|LEF1|TCF4|BMP5|BMP2	http://www.genome.jp/kegg-bin/show_pathway?hsa04390/hsa:650%09red/hsa:6934%09red/hsa:653%09red/hsa:51176%09red/hsa:374%09red
Cocaine addiction	KEGG PATHWAY	hsa05030	3	49	0.0067472	0.0593213	CREB5|BDNF|GNAI1	http://www.genome.jp/kegg-bin/show_pathway?hsa05030/hsa:2770%09red/hsa:627%09red/hsa:9586%09red
Choline metabolism in cancer	KEGG PATHWAY	hsa05231	4	99	0.00727427	0.0618451	DGKB|MAPK8|PDGFC|PDGFD	http://www.genome.jp/kegg-bin/show_pathway?hsa05231/hsa:56034%09red/hsa:80310%09red/hsa:1607%09red/hsa:5599%09red
Cytokine-cytokine receptor interaction	KEGG PATHWAY	hsa04060	7	294	0.00736682	0.0620399	BMP5|BMP2|IL12RB2|INHBB|EDAR|CXCL12|IL1R2	http://www.genome.jp/kegg-bin/show_pathway?hsa04060/hsa:650%09red/hsa:3595%09red/hsa:653%09red/hsa:6387%09red/hsa:3625%09red/hsa:10913%09red/hsa:7850%09red
Regulation of lipolysis in adipocytes	KEGG PATHWAY	hsa04923	3	55	0.00912034	0.0696512	TSHR|NPY|GNAI1	http://www.genome.jp/kegg-bin/show_pathway?hsa04923/hsa:7253%09red/hsa:2770%09red/hsa:4852%09red
Parathyroid hormone synthesis, secretion and action	KEGG PATHWAY	hsa04928	4	106	0.00912692	0.0696512	CREB5|PDE4D|PDE4B|GNAI1	http://www.genome.jp/kegg-bin/show_pathway?hsa04928/hsa:5144%09red/hsa:2770%09red/hsa:5142%09red/hsa:9586%09red
Basal cell carcinoma	KEGG PATHWAY	hsa05217	3	63	0.0129557	0.0883199	TCF4|LEF1|BMP2	http://www.genome.jp/kegg-bin/show_pathway?hsa05217/hsa:650%09red/hsa:51176%09red/hsa:6934%09red
Cortisol synthesis and secretion	KEGG PATHWAY	hsa04927	3	65	0.0140374	0.092924	CREB5|CACNA1D|PBX1	http://www.genome.jp/kegg-bin/show_pathway?hsa04927/hsa:5087%09red/hsa:776%09red/hsa:9586%09red
Mitophagy - animal	KEGG PATHWAY	hsa04137	3	65	0.0140374	0.092924	TAX1BP1|MAPK8|ATG5	http://www.genome.jp/kegg-bin/show_pathway?hsa04137/hsa:9474%09red/hsa:8887%09red/hsa:5599%09red
Transcriptional misregulation in cancer	KEGG PATHWAY	hsa05202	5	186	0.0140466	0.092924	MLLT3|ZEB1|IL1R2|CDK14|PBX1	http://www.genome.jp/kegg-bin/show_pathway?hsa05202/hsa:5218%09red/hsa:7850%09red/hsa:6935%09red/hsa:5087%09red/hsa:4300%09red
Dopaminergic synapse	KEGG PATHWAY	hsa04728	4	131	0.018152	0.108112	MAPK8|CACNA1D|CREB5|GNAI1	http://www.genome.jp/kegg-bin/show_pathway?hsa04728/hsa:2770%09red/hsa:9586%09red/hsa:776%09red/hsa:5599%09red
Thyroid hormone synthesis	KEGG PATHWAY	hsa04918	3	74	0.0195243	0.113393	TSHR|CREB5|SLC26A4	http://www.genome.jp/kegg-bin/show_pathway?hsa04918/hsa:7253%09red/hsa:9586%09red/hsa:5172%09red
Pathways in cancer	KEGG PATHWAY	hsa05200	9	530	0.0195783	0.113412	TCF4|IL12RB2|BMP2|MAPK8|EDNRA|LEF1|CXCL12|RALB|GNAI1	http://www.genome.jp/kegg-bin/show_pathway?hsa05200/hsa:650%09red/hsa:3595%09red/hsa:2770%09red/hsa:6387%09red/hsa:1909%09red/hsa:5599%09red/hsa:51176%09red/hsa:5899%09red/hsa:6934%09red
Complement and coagulation cascades	KEGG PATHWAY	hsa04610	3	79	0.0230141	0.12706	MBL2|MASP1|TFPI	http://www.genome.jp/kegg-bin/show_pathway?hsa04610/hsa:7035%09red/hsa:5648%09red/hsa:4153%09red
EGFR tyrosine kinase inhibitor resistance	KEGG PATHWAY	hsa01521	3	79	0.0230141	0.12706	PDGFC|PDGFD|NF1	http://www.genome.jp/kegg-bin/show_pathway?hsa01521/hsa:56034%09red/hsa:80310%09red/hsa:4763%09red
Peroxisome	KEGG PATHWAY	hsa04146	3	83	0.0260335	0.136078	HMGCLL1|ABCD4|GNPAT	http://www.genome.jp/kegg-bin/show_pathway?hsa04146/hsa:8443%09red/hsa:5826%09red/hsa:54511%09red
Insulin secretion	KEGG PATHWAY	hsa04911	3	86	0.0284307	0.14448	CREB5|CACNA1D|ADCYAP1	http://www.genome.jp/kegg-bin/show_pathway?hsa04911/hsa:116%09red/hsa:9586%09red/hsa:776%09red
Gap junction	KEGG PATHWAY	hsa04540	3	88	0.0300917	0.148182	PDGFC|PDGFD|GNAI1	http://www.genome.jp/kegg-bin/show_pathway?hsa04540/hsa:56034%09red/hsa:2770%09red/hsa:80310%09red
Thyroid cancer	KEGG PATHWAY	hsa05216	2	37	0.0336668	0.159152	TCF4|LEF1	http://www.genome.jp/kegg-bin/show_pathway?hsa05216/hsa:51176%09red/hsa:6934%09red
Endocytosis	KEGG PATHWAY	hsa04144	5	244	0.0381767	0.161492	NEDD4L|CLTA|ARAP2|DNM3|RAB11FIP2	http://www.genome.jp/kegg-bin/show_pathway?hsa04144/hsa:26052%09red/hsa:116984%09red/hsa:22841%09red/hsa:1211%09red/hsa:23327%09red
Circadian entrainment	KEGG PATHWAY	hsa04713	3	97	0.0381836	0.161492	CACNA1D|ADCYAP1|GNAI1	http://www.genome.jp/kegg-bin/show_pathway?hsa04713/hsa:2770%09red/hsa:116%09red/hsa:776%09red
Glycerophospholipid metabolism	KEGG PATHWAY	hsa00564	3	97	0.0381836	0.161492	DGKB|GPAM|GNPAT	http://www.genome.jp/kegg-bin/show_pathway?hsa00564/hsa:57678%09red/hsa:8443%09red/hsa:1607%09red
cGMP-PKG signaling pathway	KEGG PATHWAY	hsa04022	4	167	0.0385212	0.161492	EDNRA|CREB5|CACNA1D|GNAI1	http://www.genome.jp/kegg-bin/show_pathway?hsa04022/hsa:2770%09red/hsa:1909%09red/hsa:9586%09red/hsa:776%09red
Progesterone-mediated oocyte maturation	KEGG PATHWAY	hsa04914	3	99	0.0401176	0.161492	MAPK8|RPS6KA6|GNAI1	http://www.genome.jp/kegg-bin/show_pathway?hsa04914/hsa:2770%09red/hsa:27330%09red/hsa:5599%09red
NF-kappa B signaling pathway	KEGG PATHWAY	hsa04064	3	100	0.0411029	0.161492	CARD10|CXCL12|EDAR	http://www.genome.jp/kegg-bin/show_pathway?hsa04064/hsa:29775%09red/hsa:10913%09red/hsa:6387%09red
Melanogenesis	KEGG PATHWAY	hsa04916	3	101	0.0421003	0.161492	TCF4|LEF1|GNAI1	http://www.genome.jp/kegg-bin/show_pathway?hsa04916/hsa:2770%09red/hsa:51176%09red/hsa:6934%09red
Vasopressin-regulated water reabsorption	KEGG PATHWAY	hsa04962	2	44	0.0454762	0.16412	CREB5|DYNC1I2	http://www.genome.jp/kegg-bin/show_pathway?hsa04962/hsa:1781%09red/hsa:9586%09red
Alcoholism	KEGG PATHWAY	hsa05034	4	180	0.0481421	0.16412	CREB5|NPY|BDNF|GNAI1	http://www.genome.jp/kegg-bin/show_pathway?hsa05034/hsa:2770%09red/hsa:627%09red/hsa:9586%09red/hsa:4852%09red
Type II diabetes mellitus	KEGG PATHWAY	hsa04930	2	46	0.049092	0.16412	MAPK8|CACNA1D	http://www.genome.jp/kegg-bin/show_pathway?hsa04930/hsa:776%09red/hsa:5599%09red
Insulin resistance	KEGG PATHWAY	hsa04931	3	108	0.0494188	0.16412	MAPK8|CREB5|RPS6KA6	http://www.genome.jp/kegg-bin/show_pathway?hsa04931/hsa:27330%09red/hsa:9586%09red/hsa:5599%09red
#Term	Database	ID	Input number	Background number	P-Value	Corrected P-Value	Input	Hyperlink
--------------------
#Term	Database	ID	Input number	Background number	P-Value	Corrected P-Value	Input	Hyperlink
protein binding	Gene Ontology	GO:0005515	179	11779	3.96e-28	8.86e-25	KCNE2|RYK|PARN|CTTNBP2|DAPL1|HIPK1|PPIL4|PKP2|BDNF|MLLT3|TSPAN8|UGP2|GPAM|SAMD12|FSTL5|CACNA1D|RORB|CCDC93|INHBB|NDUFA11|ABCD4|ZIC3|NPR3|DYSF|TEX48|PCSK5|MRPS6|CREB5|LRRC7|CSNK1G1|GIPC2|CXCL12|TMEM72|BMP5|LELP1|BMP2|ROBO1|SYT4|MASP1|NRXN1|RAB11FIP2|APOBEC1|NPY|EDAR|LGR5|DMD|ADCYAP1|SKAP2|ZWINT|NOVA1|GLIS1|SLC7A3|CELF1|KHDRBS2|ICE1|CLTA|DNM3|EDNRA|RFX3|CRADD|IL1R2|ETAA1|GMDS|LDOC1|NF1|OPCML|GNAI1|…	http://amigo.geneontology.org/amigo/term/GO:0005515
plasma membrane	Gene Ontology	GO:0005886	81	4619	1.43e-13	1.59e-10	KCNE2|ERAP2|SVIL|CNTN4|ACP3|ANO4|EPHA5|SLC7A3|DNM3|SLITRK2|LGR5|SLITRK5|CLTA|SLC16A7|TRPC4|TENM4|VSTM5|EDNRA|CLASP2|GABRA6|MYOF|RGMA|IL1R2|VEPH1|GPAM|SLC10A7|DYSF|TAC1|IL12RB2|CACNA1D|HRH4|CDK14|CPNE4|ETS2|SKAP2|SYT10|RGS7|TMEM184A|TFPI|DGKB|OPCML|GNAI1|CADM2|ATP10B|CDH6|RYK|PDGFC|COL25A1|EDAR|TRHDE|SLC10A2|ATP8B4|SNCA|LRRC7|SLC24A2|ATRN|CSNK1G1|SLC26A4|CEP112|DTNA|ANKS1B|PTPRS|GABRB2|ZNF804A|NUM…	http://amigo.geneontology.org/amigo/term/GO:0005886
cytoplasm	Gene Ontology	GO:0005737	77	4624	9.06e-12	6.75e-09	ERAP2|VMAC|SVIL|CEP112|SKAP2|ZWINT|NOVA1|DTNA|CELF1|SH3BGRL|HIPK1|GIPC2|CEP128|DNM3|TENM4|SMC2|BDNF|DOCK10|CRADD|UGP2|GNAI1|IMPACT|LGALS12|NUMB|ERCC6L2|STK31|ROBO1|DYNC1I2|PLCXD3|OPHN1|CDK14|IL1R2|GMDS|ALDH1A2|NF1|ATG5|DGKB|TBC1D32|MAPK8|CNOT6|FANK1|ZIC3|PARN|LYPLAL1|PADI1|CLASP2|TRHDE|DIAPH3|CARD10|KIF18A|PTGR1|ATRN|INTU|CSNK1G1|MROH2B|ARMC9|ANKS1B|RYK|LEF1|CXCL12|ZNF804A|PBX1|RIOK2|ZCCHC2|PNCK|…	http://amigo.geneontology.org/amigo/term/GO:0005737
nucleus	Gene Ontology	GO:0005634	82	5208	2.53e-11	1.41e-08	ZIC3|KCTD1|SMC2|SVIL|NUMB|HMGN5|ACP3|ZFHX4|NOVA1|GLIS1|JAZF1|CELF1|PRKDC|DMRTB1|RBMS1|PKP2|TENM4|ERCC6L2|DIAPH3|DOCK10|CRADD|UGP2|SOX5|LGALS12|SIM1|INTS10|CEP162|TFAP2A|ZNF804A|TFAP2C|POU3F4|RORB|CDK14|MLLT3|ETS2|EN1|ZIC4|LDOC1|NF1|PARN|TBX18|BRWD3|MAPK8|GNAI1|CNOT6|FANK1|CDCA7|TCF4|PDGFC|DYSF|AREG|FRK|CREB5|KIF18A|TFCP2L1|MLLT10|PADI1|CUX1|CSNK1G1|KHDRBS3|EBF1|RYK|SH3BGRL|TBL1X|LEF1|CXCL12|ZEB1|…	http://amigo.geneontology.org/amigo/term/GO:0005634
DNA-binding transcription factor activity, RNA polymerase II-specific	Gene Ontology	GO:0000981	29	874	4.64e-11	2.07e-08	ZFHX4|GLIS1|DMRTB1|SOX5|SIM1|TFAP2A|TFAP2C|RORB|MLLT3|ETS2|EN1|ZIC4|ZIC3|TBX18|TCF4|TFEC|POU3F4|CREB5|EVX1|TFCP2L1|CUX1|SHOX2|EBF1|LEF1|ZEB1|PBX1|NFIB|RFX3|HOXA1	http://amigo.geneontology.org/amigo/term/GO:0000981
axon	Gene Ontology	GO:0030424	18	310	6.11e-11	2.28e-08	SEMA3A|BDNF|PTPRS|KIF1A|ROBO1|TAC1|CALCR|DTNA|SYT4|DNM3|CNTNAP2|CNTN4|SNCA|VSTM5|MAPK8|CADM2|EPHA5|NF1	http://amigo.geneontology.org/amigo/term/GO:0030424
synapse	Gene Ontology	GO:0045202	19	420	9.75e-10	3.11e-07	DTNA|SLITRK5|DMD|DNM3|SLITRK1|TAC1|NOVA1|LRRC7|SYT4|HRH4|NPY|GABRB2|GABRG1|PCDH15|MAPK8|GABRA6|CADM2|LZTS3|MBL2	http://amigo.geneontology.org/amigo/term/GO:0045202
integral component of plasma membrane	Gene Ontology	GO:0005887	33	1380	6.68e-09	1.87e-06	LGR5|RYK|EPHA5|SLC16A7|TRPC4|TENM4|EDNRA|GABRA6|TSPAN8|SLC10A2|IL12RB2|HRH4|NRG3|GABRG1|COL25A1|TRHDE|SLC24A2|ATRN|ADGRL2|TSHR|PTPRS|GABRB2|SEMA3A|PCDH9|SEMA3E|ROBO1|GRIK1|CALCR|NRXN1|SI|PCDH17|PCDH15|SLC26A4	http://amigo.geneontology.org/amigo/term/GO:0005887
cytosol	Gene Ontology	GO:0005829	74	5095	1.11e-08	2.41e-06	RPS6KA6|KCTD1|SMC2|SVIL|SDCCAG8|SKAP2|ZWINT|JAZF1|PRKDC|HIPK1|CLTA|DMD|CLASP2|DOCK10|CRADD|UGP2|MCTP2|SNX16|PPIL4|PAPSS2|ARAP2|CEP162|TFAP2C|DYNC1I2|OPHN1|CDK14|MLLT3|ETS2|GMDS|CDCA7|ALDH1A2|ATG5|DOCK3|MAPK8|RGS7|CNOT6|FANK1|PARN|RIOK2|TTLL7|PDGFC|NF1|DIAPH3|FRK|NARS2|KIF1A|LRRC7|KIF18A|MLLT10|RPS29|PADI1|CUX1|CSNK1G1|AOPEP|GNPAT|ANKS1B|GABRB2|ZEB1|KLHL9|TAX1BP1|PTPRS|LRR1|SPAST|ZFYVE28|MASP1|HMG…	http://amigo.geneontology.org/amigo/term/GO:0005829
nucleoplasm	Gene Ontology	GO:0005654	59	3630	1.11e-08	2.41e-06	KCTD1|HMGN5|SKAP2|ZWINT|NOVA1|JAZF1|CELF1|PRKDC|ICE1|PPIL4|PKP2|DOCK10|LDOC1|MCTP2|HIPK1|INTS10|TFAP2A|TFAP2C|SMC2|RORB|CDK14|MLLT3|ETS2|ZC3H13|CDCA7|MAPK8|FANK1|ZIC3|TCF4|TFEC|POU3F4|FRK|NARS2|LRRC7|EVX1|MLLT10|RPS29|PADI1|CUX1|KHDRBS3|LEF1|KHDRBS2|ZEB1|PTPN5|PBX1|RIOK2|NFIB|PLEKHG1|TBL1X|RPS6KA6|SPAST|BNC2|HSD11B1L|MASP1|RAB11FIP2|NEDD4L|APOBEC1|WDR36|TOX3	http://amigo.geneontology.org/amigo/term/GO:0005654
chemical synaptic transmission	Gene Ontology	GO:0007268	14	248	1.19e-08	2.41e-06	DTNA|SLITRK5|GRIK1|NOVA1|SNCA|SYT10|NRXN1|HRH4|NPY|TAC1|GABRB2|GABRA6|GABRG1|MBL2	http://amigo.geneontology.org/amigo/term/GO:0007268
sequence-specific double-stranded DNA binding	Gene Ontology	GO:1990837	20	553	1.35e-08	2.51e-06	NFIB|CUX1|TFEC|POU3F4|TFAP2A|TFAP2C|GLIS1|EVX1|RORB|TFCP2L1|ETS2|EN1|ZIC4|ZIC3|HOXA1|TBX18|LEF1|RFX3|CREB5|PBX1	http://amigo.geneontology.org/amigo/term/GO:1990837
extracellular region	Gene Ontology	GO:0005576	38	1843	2.16e-08	3.72e-06	CNTN4|PCSK5|ADCYAP1|PDGFD|BDNF|RFX3|IL1R2|MBL2|DNASE2B|AREG|TAC1|FSTL5|SNCA|INHBB|TFPI|OPCML|NRG3|PDGFC|COL25A1|SLITRK1|FRK|FBN2|LRRC7|CHRDL1|OLA1|CXCL12|BRINP2|SEMA3A|SEMA3E|BMP2|HSD11B1L|MASP1|SPAG17|SI|NPY|BTC|PCDH15|COL6A5	http://amigo.geneontology.org/amigo/term/GO:0005576
brain development	Gene Ontology	GO:0007420	13	231	4.11e-08	6.57e-06	NFIB|NF1|POU3F4|CTTNBP2|SYT4|PRKDC|CNTNAP2|ADGRL2|CNTN4|IMMP2L|CA10|UGP2|PBX1	http://amigo.geneontology.org/amigo/term/GO:0007420
nuclear chromatin	Gene Ontology	GO:0000790	25	915	4.42e-08	6.59e-06	ZFHX4|DMRTB1|SOX5|SIM1|TFAP2A|TFAP2C|RORB|ETS2|EN1|TBX18|TCF4|TFEC|POU3F4|CREB5|EVX1|TFCP2L1|CUX1|SHOX2|EBF1|ZEB1|PBX1|NFIB|RFX3|HOXA1|UBE2U	http://amigo.geneontology.org/amigo/term/GO:0000790
integral component of membrane	Gene Ontology	GO:0016021	55	3643	4.19e-07	5.85e-05	ERAP2|RYK|ZDHHC13|ACP3|ANO4|SORCS1|SORCS3|SLC7A3|CNTNAP2|PKP2|VSTM5|SLITRK2|TMCC3|MSC|MYOF|MCTP2|AREG|SLC30A6|SLC10A7|TMEM17|ZDHHC14|IL1R2|SYT10|NDUFA11|TMEM72|NNT|CADM2|ABCD4|CDH6|SLITRK5|COL25A1|EDAR|DYSF|ATP10B|ATP8B4|GPAM|SLC26A4|MIA3|TMPRSS15|TMEM184A|TMEM184C|PTPN5|FRMD3|ZNRF4|GPR155|SPAST|MRAP2|FAM174A|IMMP2L|SLC16A7|SGPP2|SPATA9|BTC|HS6ST3|ADGRL2	http://amigo.geneontology.org/amigo/term/GO:0016021
growth factor activity	Gene Ontology	GO:0008083	10	162	6.92e-07	8.59e-05	AREG|BMP5|PDGFC|PDGFD|BMP2|INHBB|BTC|NRG3|CXCL12|BDNF	http://amigo.geneontology.org/amigo/term/GO:0008083
glutamatergic synapse	Gene Ontology	GO:0098978	14	354	7.63e-07	8.98e-05	SLITRK2|DNM3|SLITRK1|CTTNBP2|SORCS3|SYT4|OPHN1|NRXN1|PCDH17|NUMB|DGKB|PTPRS|NRG3|ERC2	http://amigo.geneontology.org/amigo/term/GO:0098978
positive regulation of transcription by RNA polymerase II	Gene Ontology	GO:0045944	26	1159	9.45e-07	0.000105614	GLIS1|PRKDC|ADCYAP1|SOX5|TFAP2A|TFAP2C|RORB|ETS2|EN1|ZIC3|TBX18|RGMA|TCF4|TFEC|POU3F4|EVX1|MLLT10|EBF1|LEF1|ZEB1|NFIB|BMP5|TBL1X|BMP2|RFX3|HOXA1	http://amigo.geneontology.org/amigo/term/GO:0045944
sensory perception of sound	Gene Ontology	GO:0007605	9	144	2.28e-06	0.000231347	TBL1X|POU3F4|TFAP2A|CACNA1D|SLC26A4|HOXA1|PCDH15|GABRB2|MBL2	http://amigo.geneontology.org/amigo/term/GO:0007605
synaptic membrane adhesion	Gene Ontology	GO:0099560	5	25	2.6e-06	0.000252884	PTPRS|SLITRK2|PCDH17|NRXN1|SLITRK1	http://amigo.geneontology.org/amigo/term/GO:0099560
extracellular exosome	Gene Ontology	GO:0070062	36	2085	3.21e-06	0.000298703	GIPC2|ACP3|TSPAN8|DNM3|MLLT3|DOCK10|MYOF|UGP2|GNAI1|DYSF|PLOD2|SMC2|CPNE4|GMDS|THSD4|PDGFC|TRHDE|FRK|CREB5|PTGR1|ATRN|OLA1|SLC26A4|ARMC9|SH3BGRL|GABRB2|CXCL12|TAX1BP1|PTPRS|SPAST|GPR155|PTER|NEDD4L|RPS29|PWWP3B|RALB	http://amigo.geneontology.org/amigo/term/GO:0070062
axonogenesis	Gene Ontology	GO:0007409	7	78	3.37e-06	0.000301078	SLITRK5|SLITRK2|RYK|SPAST|SLITRK1|CNTN4|NUMB	http://amigo.geneontology.org/amigo/term/GO:0007409
regulation of transcription by RNA polymerase II	Gene Ontology	GO:0006357	19	751	5.64e-06	0.000476126	TCF4|SIM1|CUX1|TBL1X|DMRTB1|BNC2|TFAP2A|TFAP2C|TFCP2L1|MLLT3|ETS2|EN1|ZIC4|SHOX2|ZIC3|BRWD3|RFX3|ZEB1|CREB5	http://amigo.geneontology.org/amigo/term/GO:0006357
adult behavior	Gene Ontology	GO:0030534	5	30	5.75e-06	0.000476126	SLITRK5|CNTNAP2|PCDH17|NRXN1|SLITRK1	http://amigo.geneontology.org/amigo/term/GO:0030534
regulation of postsynaptic membrane potential	Gene Ontology	GO:0060078	5	32	7.63e-06	0.000588077	GRIK1|GABRG1|GABRA6|GABRB2|ADCYAP1	http://amigo.geneontology.org/amigo/term/GO:0060078
regulation of presynapse assembly	Gene Ontology	GO:1905606	5	32	7.63e-06	0.000588077	SLITRK5|SLITRK1|SLITRK2|NRXN1|SNCA	http://amigo.geneontology.org/amigo/term/GO:1905606
axon guidance	Gene Ontology	GO:0007411	10	222	1e-05	0.000747975	SEMA3A|SEMA3E|RYK|ROBO1|EPHA5|OPHN1|NRXN1|CNTN4|BDNF|CXCL12	http://amigo.geneontology.org/amigo/term/GO:0007411
synapse assembly	Gene Ontology	GO:0007416	6	63	1.25e-05	0.00089591	RYK|SLITRK1|NRXN1|DNM3|GNPAT|BDNF	http://amigo.geneontology.org/amigo/term/GO:0007416
DNA-binding transcription activator activity, RNA polymerase II-specific	Gene Ontology	GO:0001228	14	466	1.6e-05	0.00105416	NFIB|HOXA1|TFEC|POU3F4|TFAP2A|TFAP2C|GLIS1|RORB|ZIC3|EBF1|TBX18|LEF1|TCF4|PBX1	http://amigo.geneontology.org/amigo/term/GO:0001228
ATP binding	Gene Ontology	GO:0005524	27	1463	1.92e-05	0.00122757	RYK|EPHA5|PRKDC|HIPK1|PAPSS2|SMC2|CDK14|DGKB|MAPK8|ABCD4|TTLL7|ULK4|FRK|NARS2|ATP10B|KIF18A|CSNK1G1|KIF1A|RIOK2|PNCK|SPAST|RPS6KA6|STK31|ERCC6L2|OLA1|ATP8B4|UBE2U	http://amigo.geneontology.org/amigo/term/GO:0005524
activation of adenylate cyclase activity	Gene Ontology	GO:0007190	5	40	2.04e-05	0.00126522	LGR5|EDNRA|CALCR|ADCYAP1|TSHR	http://amigo.geneontology.org/amigo/term/GO:0007190
GABA-ergic synapse	Gene Ontology	GO:0098982	6	70	2.18e-05	0.00132017	SLITRK2|SLITRK1|ERC2|NRXN1|PCDH17|GABRB2	http://amigo.geneontology.org/amigo/term/GO:0098982
nervous system development	Gene Ontology	GO:0007399	11	305	2.67e-05	0.00154905	TTLL7|RYK|ROBO1|GRIK1|CHRDL1|OPHN1|SIM1|INTU|SHOX2|CNTN4|BDNF	http://amigo.geneontology.org/amigo/term/GO:0007399
positive regulation of transcription, DNA-templated	Gene Ontology	GO:0045893	15	556	2.7e-05	0.00154905	NFIB|HMGN5|TBL1X|BMP2|TFAP2A|ZFHX4|CREB5|RORB|MLLT3|ETS2|TOX3|ZIC3|LEF1|RFX3|FANK1	http://amigo.geneontology.org/amigo/term/GO:0045893
neuron recognition	Gene Ontology	GO:0008038	3	6	3.24e-05	0.00181178	OPCML|CNTNAP2|BDNF	http://amigo.geneontology.org/amigo/term/GO:0008038
positive regulation of cell population proliferation	Gene Ontology	GO:0008284	14	501	3.46e-05	0.00188679	AREG|BMP5|PDGFC|PDGFD|BTC|IL12RB2|HMGN5|HIPK1|ADCYAP1|TSHR|LEF1|CNOT6|ALDH1A2|PBX1	http://amigo.geneontology.org/amigo/term/GO:0008284
inner ear development	Gene Ontology	GO:0048839	5	46	3.78e-05	0.00198433	LGR5|BDNF|BMP2|HOXA1|PCDH15	http://amigo.geneontology.org/amigo/term/GO:0048839
neuron projection development	Gene Ontology	GO:0031175	7	116	3.82e-05	0.00198433	AREG|CNTN4|OPHN1|CNTNAP2|NPY|ADCYAP1|RYK	http://amigo.geneontology.org/amigo/term/GO:0031175
dendritic spine	Gene Ontology	GO:0043197	8	162	4.19e-05	0.00213021	ZNF804A|CTTNBP2|OPHN1|DNM3|ANKS1B|PDE4B|DOCK10|LZTS3	http://amigo.geneontology.org/amigo/term/GO:0043197
neuronal dense core vesicle	Gene Ontology	GO:0098992	3	8	6.3e-05	0.00312891	SYT4|NPY|KIF1A	http://amigo.geneontology.org/amigo/term/GO:0098992
pigmentation	Gene Ontology	GO:0043473	4	26	6.87e-05	0.00326629	EN1|NF1|EDAR|ATRN	http://amigo.geneontology.org/amigo/term/GO:0043473
DNA-binding transcription factor activity	Gene Ontology	GO:0003700	15	607	7.09e-05	0.00330094	TCF4|SIM1|POU3F4|RFX3|TFAP2C|EVX1|RORB|TFCP2L1|ETS2|ZIC3|LEF1|PBX1|ZEB1|CREB5|SOX5	http://amigo.geneontology.org/amigo/term/GO:0003700
gamma-aminobutyric acid signaling pathway	Gene Ontology	GO:0007214	4	27	7.84e-05	0.00350475	GABRG1|GABRA6|BDNF|GABRB2	http://amigo.geneontology.org/amigo/term/GO:0007214
voltage-gated calcium channel complex	Gene Ontology	GO:0005891	4	27	7.84e-05	0.00350475	PDE4D|CACHD1|CACNA1D|PDE4B	http://amigo.geneontology.org/amigo/term/GO:0005891
calcium-dependent phospholipid binding	Gene Ontology	GO:0005544	5	56	9.01e-05	0.00387331	SYT10|MCTP2|SYT4|DYSF|CPNE4	http://amigo.geneontology.org/amigo/term/GO:0005544
dendrite	Gene Ontology	GO:0030425	12	420	0.000102115	0.00430808	SEMA3A|TTLL7|KIF1A|ZWINT|EPHA5|SYT4|HRH4|CNTNAP2|NF1|VSTM5|BDNF|BRINP2	http://amigo.geneontology.org/amigo/term/GO:0030425
central nervous system development	Gene Ontology	GO:0007417	7	139	0.000112798	0.00467066	PDGFC|RPS6KA6|GRIK1|ZIC4|ZIC3|ZEB1|MBL2	http://amigo.geneontology.org/amigo/term/GO:0007417
heart development	Gene Ontology	GO:0007507	8	189	0.000117589	0.00478054	BMP2|PCSK5|TBC1D32|SHOX2|PKP2|NF1|EDNRA|PRKDC	http://amigo.geneontology.org/amigo/term/GO:0007507
modulation of chemical synaptic transmission	Gene Ontology	GO:0050804	5	60	0.000122092	0.00487496	DGKB|GRIK1|NRG3|PTPRS|BDNF	http://amigo.geneontology.org/amigo/term/GO:0050804
positive regulation of synapse assembly	Gene Ontology	GO:0051965	5	61	0.000131308	0.00515096	BDNF|SLITRK5|SLITRK2|NRXN1|SLITRK1	http://amigo.geneontology.org/amigo/term/GO:0051965
inhibitory extracellular ligand-gated ion channel activity	Gene Ontology	GO:0005237	3	11	0.000136651	0.00517882	GABRG1|GABRA6|GABRB2	http://amigo.geneontology.org/amigo/term/GO:0005237
tongue development	Gene Ontology	GO:0043586	3	11	0.000136651	0.00517882	KCNE2|LEF1|BNC2	http://amigo.geneontology.org/amigo/term/GO:0043586
cytoplasmic vesicle membrane	Gene Ontology	GO:0030659	7	144	0.000139068	0.0051826	RAB11FIP2|ZDHHC13|DYSF|ATP10B|TMEM184A|GABRB2|MYOF	http://amigo.geneontology.org/amigo/term/GO:0030659
embryonic forelimb morphogenesis	Gene Ontology	GO:0035115	4	33	0.000158869	0.00580219	TFAP2A|EN1|SHOX2|ALDH1A2	http://amigo.geneontology.org/amigo/term/GO:0035115
neuronal cell body	Gene Ontology	GO:0043025	11	376	0.000162016	0.00580219	KIF1A|TAC1|EPHA5|SYT4|NRXN1|CNTNAP2|SNCA|POLR2M|ZNF804A|BRINP2|MBL2	http://amigo.geneontology.org/amigo/term/GO:0043025
regulation of blood pressure	Gene Ontology	GO:0008217	5	66	0.000185638	0.00648572	ERAP2|TAC1|NPY|TRHDE|EDNRA	http://amigo.geneontology.org/amigo/term/GO:0008217
transmitter-gated ion channel activity involved in regulation of postsynaptic membrane potential	Gene Ontology	GO:1904315	4	35	0.00019557	0.00672761	GRIK1|GABRG1|GABRA6|GABRB2	http://amigo.geneontology.org/amigo/term/GO:1904315
GABA-gated chloride ion channel activity	Gene Ontology	GO:0022851	3	13	0.000207942	0.00675528	GABRG1|GABRA6|GABRB2	http://amigo.geneontology.org/amigo/term/GO:0022851
synaptic transmission, GABAergic	Gene Ontology	GO:0051932	3	13	0.000207942	0.00675528	GABRG1|GABRA6|GABRB2	http://amigo.geneontology.org/amigo/term/GO:0051932
cellular response to epinephrine stimulus	Gene Ontology	GO:0071872	3	13	0.000207942	0.00675528	PDE4B|PDE4D|SNCA	http://amigo.geneontology.org/amigo/term/GO:0071872
transcription regulatory region sequence-specific DNA binding	Gene Ontology	GO:0000976	9	263	0.000209651	0.00675528	TCF4|TBL1X|TFAP2A|ZFHX4|RFX3|SNCA|TBX18|LEF1|SOX5	http://amigo.geneontology.org/amigo/term/GO:0000976
cell surface	Gene Ontology	GO:0009986	14	598	0.00021148	0.00675528	KCNE2|AREG|PDGFC|DMD|BMP2|ROBO1|NRXN1|INTU|CNTNAP2|TRPC4|TFPI|TSHR|TSPAN8|MBL2	http://amigo.geneontology.org/amigo/term/GO:0009986
RNA polymerase II transcription regulatory region sequence-specific DNA binding	Gene Ontology	GO:0000977	10	327	0.000227163	0.00715403	BNC2|TFAP2A|TFAP2C|GLIS1|CUX1|ZIC4|ZIC3|TBX18|LEF1|PBX1	http://amigo.geneontology.org/amigo/term/GO:0000977
neuron projection	Gene Ontology	GO:0043005	10	336	0.000280062	0.00869747	KIF1A|GABRG1|LRRC7|SYT4|ADGRL2|ADCYAP1|TENM4|GABRB2|GABRA6|EPHA5	http://amigo.geneontology.org/amigo/term/GO:0043005
calcium ion binding	Gene Ontology	GO:0005509	15	693	0.000287433	0.00880412	PCDH9|FSTL5|DYSF|SYT4|SNCA|FBN2|MASP1|NRXN1|PADI1|SYT10|PCDH17|PCDH15|DGKB|MCTP2|CDH6	http://amigo.geneontology.org/amigo/term/GO:0005509
alpha-tubulin binding	Gene Ontology	GO:0043014	4	40	0.000313559	0.00947457	TTLL7|SPAST|DYSF|SNCA	http://amigo.geneontology.org/amigo/term/GO:0043014
cardiac muscle cell action potential involved in contraction	Gene Ontology	GO:0086002	3	16	0.000353956	0.0104885	KCNE2|CACNA1D|PKP2	http://amigo.geneontology.org/amigo/term/GO:0086002
cell-cell signaling	Gene Ontology	GO:0007267	8	224	0.000356496	0.0104885	AREG|BMP2|TRHDE|TAC1|TFAP2C|PCSK5|ADCYAP1|TSHR	http://amigo.geneontology.org/amigo/term/GO:0007267
negative regulation of apoptotic process	Gene Ontology	GO:0043066	12	487	0.000380926	0.0109199	TAX1BP1|HMGN5|TFAP2A|SNCA|TEX11|PRKDC|BTC|ATG5|LEF1|NNT|MAPK8|FANK1	http://amigo.geneontology.org/amigo/term/GO:0043066
positive regulation of cell migration	Gene Ontology	GO:0030335	8	227	0.000388293	0.0109902	SEMA3A|PDGFC|PDGFD|BMP2|NUMB|SEMA3E|LEF1|CXCL12	http://amigo.geneontology.org/amigo/term/GO:0030335
cardiac muscle tissue development	Gene Ontology	GO:0048738	3	17	0.000414149	0.0115755	BMP5|NPR3|ALDH1A2	http://amigo.geneontology.org/amigo/term/GO:0048738
cellular response to amino acid starvation	Gene Ontology	GO:0034198	4	44	0.000439154	0.0121228	IMPACT|MAPK8|NPR3|DAPL1	http://amigo.geneontology.org/amigo/term/GO:0034198
hindbrain development	Gene Ontology	GO:0030902	3	18	0.000480541	0.012641	NFIB|BMP5|ALDH1A2	http://amigo.geneontology.org/amigo/term/GO:0030902
muscle fiber development	Gene Ontology	GO:0048747	3	18	0.000480541	0.012641	DMD|MYOF|DYSF	http://amigo.geneontology.org/amigo/term/GO:0048747
ventricular cardiac muscle cell action potential	Gene Ontology	GO:0086005	3	18	0.000480541	0.012641	KCNE2|NEDD4L|PKP2	http://amigo.geneontology.org/amigo/term/GO:0086005
RNA polymerase II cis-regulatory region sequence-specific DNA binding	Gene Ontology	GO:0000978	14	656	0.00052138	0.0135559	NFIB|TFEC|TCF4|TFAP2A|ZFHX4|TFAP2C|RORB|TFCP2L1|ETS2|EN1|ZIC3|LEF1|RFX3|PBX1	http://amigo.geneontology.org/amigo/term/GO:0000978
centrosome	Gene Ontology	GO:0005813	12	506	0.000530034	0.0136225	LRRC7|SDCCAG8|SPAST|CEP162|DYNC1I2|ERCC6L2|HIPK1|OLA1|CEP112|PDE4B|PDE4D|GNAI1	http://amigo.geneontology.org/amigo/term/GO:0005813
GABA-A receptor complex	Gene Ontology	GO:1902711	3	19	0.000553384	0.0138922	GABRG1|GABRA6|GABRB2	http://amigo.geneontology.org/amigo/term/GO:1902711
GABA-A receptor activity	Gene Ontology	GO:0004890	3	19	0.000553384	0.0138922	GABRG1|GABRA6|GABRB2	http://amigo.geneontology.org/amigo/term/GO:0004890
BMP signaling pathway	Gene Ontology	GO:0030509	5	85	0.000559168	0.0138922	BMP2|LEF1|CHRDL1|BMP5|RGMA	http://amigo.geneontology.org/amigo/term/GO:0030509
beta-catenin binding	Gene Ontology	GO:0008013	5	86	0.000588147	0.0142018	TCF4|LEF1|TBL1X|NUMB|TRPC4	http://amigo.geneontology.org/amigo/term/GO:0008013
microtubule	Gene Ontology	GO:0005874	9	305	0.000594935	0.0142018	TTLL7|DYSF|SPAST|DYNC1I2|KIF18A|SPAG17|DNM3|CLASP2|KIF1A	http://amigo.geneontology.org/amigo/term/GO:0005874
positive regulation of fibroblast proliferation	Gene Ontology	GO:0048146	4	48	0.000597036	0.0142018	PDGFC|PDGFD|BTC|PRKDC	http://amigo.geneontology.org/amigo/term/GO:0048146
cell differentiation	Gene Ontology	GO:0030154	13	596	0.00067356	0.0158535	SPATA9|TTLL7|POU3F4|FRK|MROH2B|FSTL5|CHRDL1|SIM1|DAPL1|ETS2|INHBB|ZIC3|EDAR	http://amigo.geneontology.org/amigo/term/GO:0030154
neuron development	Gene Ontology	GO:0048666	4	50	0.00068942	0.0158922	EN1|EPHA5|PBX1|TENM4	http://amigo.geneontology.org/amigo/term/GO:0048666
skeletal system development	Gene Ontology	GO:0001501	6	137	0.000706939	0.0161297	BMP5|PAPSS2|BMP2|ETS2|EN1|SHOX2	http://amigo.geneontology.org/amigo/term/GO:0001501
signal transduction	Gene Ontology	GO:0007165	18	1013	0.000738309	0.0166753	ERAP2|GABRA6|ARAP2|TRHDE|AREG|SKAP2|GABRG1|DTNA|PLCXD3|OPHN1|RPS6KA6|BTC|TENM4|EDNRA|GABRB2|CXCL12|RALB|RYK	http://amigo.geneontology.org/amigo/term/GO:0007165
DNA-binding transcription repressor activity, RNA polymerase II-specific	Gene Ontology	GO:0001227	8	253	0.000772445	0.0172719	TFEC|TFAP2A|TFAP2C|GLIS1|ETS2|EN1|TBX18|ZEB1	http://amigo.geneontology.org/amigo/term/GO:0001227
postsynapse	Gene Ontology	GO:0098794	5	93	0.000823664	0.0182348	ZNF804A|GABRG1|GABRA6|BDNF|KIF1A	http://amigo.geneontology.org/amigo/term/GO:0098794
extracellular space	Gene Ontology	GO:0005615	24	1572	0.000856154	0.0186679	ACP3|PCSK5|ADCYAP1|PDGFD|BDNF|MBL2|AREG|TAC1|INHBB|TFPI|NRG3|SPON1|PDGFC|COL25A1|ATRN|SH3BGRL|SEMA3A|BMP5|SEMA3E|BMP2|MASP1|NPY|BTC|SNCA	http://amigo.geneontology.org/amigo/term/GO:0005615
multicellular organism development	Gene Ontology	GO:0007275	11	462	0.000868655	0.0186679	PDGFD|HOXA1|EPHA5|FSTL5|SPATA9|CUX1|ZC3H13|EBF1|MCTP2|RYK|CDH6	http://amigo.geneontology.org/amigo/term/GO:0007275
positive regulation of gene expression	Gene Ontology	GO:0010628	10	391	0.000876622	0.0186679	HMGN5|BMP2|TFAP2A|CALCR|ROBO1|EDAR|LEF1|ZNF804A|MAPK8|ALDH1A2	http://amigo.geneontology.org/amigo/term/GO:0010628
metalloaminopeptidase activity	Gene Ontology	GO:0070006	3	23	0.000914108	0.0192825	ERAP2|AOPEP|TRHDE	http://amigo.geneontology.org/amigo/term/GO:0070006
anterior/posterior pattern specification	Gene Ontology	GO:0009952	5	96	0.000943625	0.0197191	HIPK1|PBX1|ZIC3|MLLT3|PCSK5	http://amigo.geneontology.org/amigo/term/GO:0009952
cochlea morphogenesis	Gene Ontology	GO:0090103	3	24	0.00102278	0.0211396	ZEB1|HOXA1|POU3F4	http://amigo.geneontology.org/amigo/term/GO:0090103
chloride transmembrane transport	Gene Ontology	GO:1902476	5	98	0.00103051	0.0211396	ANO4|GABRG1|GABRA6|SLC26A4|GABRB2	http://amigo.geneontology.org/amigo/term/GO:1902476
death domain binding	Gene Ontology	GO:0070513	2	5	0.00111401	0.0222404	CRADD|DAPL1	http://amigo.geneontology.org/amigo/term/GO:0070513
salivary gland cavitation	Gene Ontology	GO:0060662	2	5	0.00111401	0.0222404	NFIB|EDAR	http://amigo.geneontology.org/amigo/term/GO:0060662
T cell receptor V(D)J recombination	Gene Ontology	GO:0033153	2	5	0.00111401	0.0222404	LEF1|PRKDC	http://amigo.geneontology.org/amigo/term/GO:0033153
cell adhesion	Gene Ontology	GO:0007155	11	478	0.0011344	0.022447	PCDH9|SPON1|ROBO1|COL6A5|CNTNAP2|PCDH17|PCDH15|OPCML|CXCL12|CADM2|CDH6	http://amigo.geneontology.org/amigo/term/GO:0007155
RNA processing	Gene Ontology	GO:0006396	4	58	0.00116121	0.0226423	RBMS1|NOVA1|ADARB2|APOBEC1	http://amigo.geneontology.org/amigo/term/GO:0006396
metal ion binding	Gene Ontology	GO:0046872	31	2298	0.00116452	0.0226423	PARN|GLIS1|JAZF1|DMRTB1|MYOF|UGP2|ARAP2|CACNA1D|ZIC4|CPNE4|ZC3H13|ZIC3|HMGCLL1|CNOT6|RIOK2|SPON1|SH3RF3|CREB5|MLLT10|OLA1|EBF1|ZNF804A|PDE4B|CSGALNACT1|TAX1BP1|ZNRF4|BNC2|ZFYVE28|ADARB2|PHF20L1|PDE4D	http://amigo.geneontology.org/amigo/term/GO:0046872
ion transmembrane transport	Gene Ontology	GO:0034220	7	209	0.0011868	0.0228766	ANO4|GRIK1|GABRG1|SLC24A2|NEDD4L|GABRB2|GABRA6	http://amigo.geneontology.org/amigo/term/GO:0034220
negative regulation of axon extension involved in axon guidance	Gene Ontology	GO:0048843	3	26	0.00126384	0.0239486	SEMA3A|SEMA3E|RYK	http://amigo.geneontology.org/amigo/term/GO:0048843
proximal/distal pattern formation	Gene Ontology	GO:0009954	3	26	0.00126384	0.0239486	EN1|ALDH1A2|PBX1	http://amigo.geneontology.org/amigo/term/GO:0009954
cartilage development	Gene Ontology	GO:0051216	4	60	0.00130743	0.0241605	BMP5|CSGALNACT1|ZEB1|SOX5	http://amigo.geneontology.org/amigo/term/GO:0051216
learning	Gene Ontology	GO:0007612	4	60	0.00130743	0.0241605	SORCS3|CNTNAP2|SLC24A2|NRXN1	http://amigo.geneontology.org/amigo/term/GO:0007612
peptide binding	Gene Ontology	GO:0042277	4	61	0.00138516	0.0252293	ERAP2|CLTA|TRHDE|PCSK5	http://amigo.geneontology.org/amigo/term/GO:0042277
cAMP-mediated signaling	Gene Ontology	GO:0019933	3	27	0.00139663	0.0252293	EPHA5|PDE4D|ADCYAP1	http://amigo.geneontology.org/amigo/term/GO:0019933
mRNA processing	Gene Ontology	GO:0006397	6	158	0.00143443	0.0252293	ADARB2|ZC3H13|KHDRBS3|KHDRBS2|APOBEC1|CELF1	http://amigo.geneontology.org/amigo/term/GO:0006397
osteoblast differentiation	Gene Ontology	GO:0001649	5	106	0.00143839	0.0252293	LEF1|SHOX2|GLIS1|BMP2|NF1	http://amigo.geneontology.org/amigo/term/GO:0001649
endocardial cushion formation	Gene Ontology	GO:0003272	2	6	0.0014781	0.0252293	ROBO1|BMP5	http://amigo.geneontology.org/amigo/term/GO:0003272
negative regulation of steroid biosynthetic process	Gene Ontology	GO:0010894	2	6	0.0014781	0.0252293	BMP5|BMP2	http://amigo.geneontology.org/amigo/term/GO:0010894
axonogenesis involved in innervation	Gene Ontology	GO:0060385	2	6	0.0014781	0.0252293	SEMA3A|COL25A1	http://amigo.geneontology.org/amigo/term/GO:0060385
negative regulation of neuroblast proliferation	Gene Ontology	GO:0007406	2	6	0.0014781	0.0252293	BDNF|NF1	http://amigo.geneontology.org/amigo/term/GO:0007406
regulation of potassium ion transmembrane transporter activity	Gene Ontology	GO:1901016	2	6	0.0014781	0.0252293	NEDD4L|CACNA1D	http://amigo.geneontology.org/amigo/term/GO:1901016
negative regulation of insulin-like growth factor receptor signaling pathway	Gene Ontology	GO:0043569	2	6	0.0014781	0.0252293	BMP5|BMP2	http://amigo.geneontology.org/amigo/term/GO:0043569
neuropeptide signaling pathway	Gene Ontology	GO:0007218	5	107	0.00149665	0.0253524	TAC1|SORCS3|NPY|ADCYAP1|SORCS1	http://amigo.geneontology.org/amigo/term/GO:0007218
chemorepellent activity	Gene Ontology	GO:0045499	3	28	0.00153788	0.0254718	SEMA3A|NRG3|SEMA3E	http://amigo.geneontology.org/amigo/term/GO:0045499
regulation of dopamine secretion	Gene Ontology	GO:0014059	3	28	0.00153788	0.0254718	SYT10|SYT4|SNCA	http://amigo.geneontology.org/amigo/term/GO:0014059
presynapse	Gene Ontology	GO:0098793	5	109	0.00161837	0.0264604	SYT10|ZNF804A|NF1|DNM3|SNCA	http://amigo.geneontology.org/amigo/term/GO:0098793
homophilic cell adhesion via plasma membrane adhesion molecules	Gene Ontology	GO:0007156	6	162	0.00162123	0.0264604	PCDH9|ROBO1|PCDH17|CNTN4|PCDH15|CDH6	http://amigo.geneontology.org/amigo/term/GO:0007156
chloride channel activity	Gene Ontology	GO:0005254	4	64	0.00163761	0.026534	ANO4|GABRG1|GABRA6|GABRB2	http://amigo.geneontology.org/amigo/term/GO:0005254
neural tube development	Gene Ontology	GO:0021915	3	29	0.00168775	0.0267647	INTU|NF1|ALDH1A2	http://amigo.geneontology.org/amigo/term/GO:0021915
branching involved in blood vessel morphogenesis	Gene Ontology	GO:0001569	3	29	0.00168775	0.0267647	EDNRA|LEF1|SEMA3E	http://amigo.geneontology.org/amigo/term/GO:0001569
feeding behavior	Gene Ontology	GO:0007631	3	29	0.00168775	0.0267647	MRAP2|BDNF|NPY	http://amigo.geneontology.org/amigo/term/GO:0007631
roof of mouth development	Gene Ontology	GO:0060021	4	66	0.00182263	0.0285718	TFAP2A|INTU|NPR3|BNC2	http://amigo.geneontology.org/amigo/term/GO:0060021
pattern specification process	Gene Ontology	GO:0007389	3	30	0.00184646	0.0285718	BMP5|ZEB1|NRG3	http://amigo.geneontology.org/amigo/term/GO:0007389
adenylate cyclase-activating G protein-coupled receptor signaling pathway	Gene Ontology	GO:0007189	5	113	0.00188339	0.0285718	LGR5|TSHR|CALCR|ADGRL2|ADCYAP1	http://amigo.geneontology.org/amigo/term/GO:0007189
vocal learning	Gene Ontology	GO:0042297	2	7	0.00189116	0.0285718	CNTNAP2|NRXN1	http://amigo.geneontology.org/amigo/term/GO:0042297
chorio-allantoic fusion	Gene Ontology	GO:0060710	2	7	0.00189116	0.0285718	LEF1|BMP5	http://amigo.geneontology.org/amigo/term/GO:0060710
positive regulation of non-membrane spanning protein tyrosine kinase activity	Gene Ontology	GO:1903997	2	7	0.00189116	0.0285718	DOCK3|BDNF	http://amigo.geneontology.org/amigo/term/GO:1903997
kinetochore microtubule	Gene Ontology	GO:0005828	2	7	0.00189116	0.0285718	KIF18A|CLASP2	http://amigo.geneontology.org/amigo/term/GO:0005828
regulation of cell population proliferation	Gene Ontology	GO:0042127	6	169	0.00199193	0.0298923	LGR5|FRK|TFAP2C|TFAP2A|APOBEC1|CDCA7	http://amigo.geneontology.org/amigo/term/GO:0042127
regulation of heart rate	Gene Ontology	GO:0002027	3	31	0.00201416	0.0300244	SEMA3A|DMD|PDE4D	http://amigo.geneontology.org/amigo/term/GO:0002027
endoplasmic reticulum lumen	Gene Ontology	GO:0005788	8	296	0.00202837	0.030036	ERAP2|SPON1|PDGFC|COL25A1|CHRDL1|ADAMTSL1|MIA3|PDGFD	http://amigo.geneontology.org/amigo/term/GO:0005788
cerebral cortex development	Gene Ontology	GO:0021987	4	70	0.00223522	0.0320382	PTPRS|CNTNAP2|NPY|NF1	http://amigo.geneontology.org/amigo/term/GO:0021987
fat cell differentiation	Gene Ontology	GO:0045444	4	70	0.00223522	0.0320382	TCF4|INHBB|GLIS1|DYSF	http://amigo.geneontology.org/amigo/term/GO:0045444
positive regulation of protein binding	Gene Ontology	GO:0032092	4	70	0.00223522	0.0320382	TCF4|SPON1|BMP2|RALB	http://amigo.geneontology.org/amigo/term/GO:0032092
negative regulation of synaptic transmission	Gene Ontology	GO:0050805	2	8	0.00235243	0.0335034	PCDH17|GNAI1	http://amigo.geneontology.org/amigo/term/GO:0050805
positive regulation of axonogenesis	Gene Ontology	GO:0050772	3	33	0.00237727	0.0336429	ROBO1|SHOX2|SLITRK1	http://amigo.geneontology.org/amigo/term/GO:0050772
protein phosphorylation	Gene Ontology	GO:0006468	10	451	0.0024461	0.0343993	BMP2|RPS6KA6|FRK|CDK14|PRKDC|STK31|HIPK1|ULK4|MAPK8|RYK	http://amigo.geneontology.org/amigo/term/GO:0006468
positive regulation of GTPase activity	Gene Ontology	GO:0043547	8	307	0.00252424	0.0352763	RAB11FIP2|NPR3|ARAP2|OPHN1|RGS7|ADCYAP1|DOCK10|NF1	http://amigo.geneontology.org/amigo/term/GO:0043547
blood circulation	Gene Ontology	GO:0008015	3	34	0.00257301	0.035665	CXCL12|MYOF|IMMP2L	http://amigo.geneontology.org/amigo/term/GO:0008015
positive regulation of endothelial cell proliferation	Gene Ontology	GO:0001938	4	73	0.00258396	0.035665	CXCL12|BMP2|DYSF|NF1	http://amigo.geneontology.org/amigo/term/GO:0001938
regulation of alternative mRNA splicing, via spliceosome	Gene Ontology	GO:0000381	4	75	0.00283612	0.0378559	NOVA1|KHDRBS3|CELF1|KHDRBS2	http://amigo.geneontology.org/amigo/term/GO:0000381
positive regulation of adenylate cyclase activity	Gene Ontology	GO:0045762	2	9	0.0028612	0.0378559	CACNA1D|NF1	http://amigo.geneontology.org/amigo/term/GO:0045762
heparin biosynthetic process	Gene Ontology	GO:0030210	2	9	0.0028612	0.0378559	SLC10A7|CSGALNACT1	http://amigo.geneontology.org/amigo/term/GO:0030210
T-tubule organization	Gene Ontology	GO:0033292	2	9	0.0028612	0.0378559	MYOF|DYSF	http://amigo.geneontology.org/amigo/term/GO:0033292
microtubule organizing center organization	Gene Ontology	GO:0031023	2	9	0.0028612	0.0378559	CLASP2|SDCCAG8	http://amigo.geneontology.org/amigo/term/GO:0031023
cAMP catabolic process	Gene Ontology	GO:0006198	2	9	0.0028612	0.0378559	PDE4B|PDE4D	http://amigo.geneontology.org/amigo/term/GO:0006198
regulation of smooth muscle cell proliferation	Gene Ontology	GO:0048660	2	9	0.0028612	0.0378559	TCF4|PRKDC	http://amigo.geneontology.org/amigo/term/GO:0048660
caveola	Gene Ontology	GO:0005901	4	76	0.0029683	0.0390419	KIF18A|MYOF|TRPC4|TFPI	http://amigo.geneontology.org/amigo/term/GO:0005901
negative regulation of epidermal growth factor receptor signaling pathway	Gene Ontology	GO:0042059	3	36	0.00299366	0.0391452	AREG|ZFYVE28|BTC	http://amigo.geneontology.org/amigo/term/GO:0042059
membrane fusion	Gene Ontology	GO:0061025	3	37	0.00321887	0.0416035	DNM3|MYOF|DYSF	http://amigo.geneontology.org/amigo/term/GO:0061025
positive regulation of smoothened signaling pathway	Gene Ontology	GO:0045880	3	37	0.00321887	0.0416035	INTU|SHOX2|ARMC9	http://amigo.geneontology.org/amigo/term/GO:0045880
dystroglycan binding	Gene Ontology	GO:0002162	2	10	0.00341674	0.0424435	DMD|CLASP2	http://amigo.geneontology.org/amigo/term/GO:0002162
armadillo repeat domain binding	Gene Ontology	GO:0070016	2	10	0.00341674	0.0424435	TCF4|LEF1	http://amigo.geneontology.org/amigo/term/GO:0070016
complement activation, lectin pathway	Gene Ontology	GO:0001867	2	10	0.00341674	0.0424435	MASP1|MBL2	http://amigo.geneontology.org/amigo/term/GO:0001867
regulation of membrane repolarization	Gene Ontology	GO:0060306	2	10	0.00341674	0.0424435	KCNE2|NEDD4L	http://amigo.geneontology.org/amigo/term/GO:0060306
alpha-catenin binding	Gene Ontology	GO:0045294	2	10	0.00341674	0.0424435	PKP2|NUMB	http://amigo.geneontology.org/amigo/term/GO:0045294
microfibril	Gene Ontology	GO:0001527	2	10	0.00341674	0.0424435	THSD4|FBN2	http://amigo.geneontology.org/amigo/term/GO:0001527
growth factor receptor binding	Gene Ontology	GO:0070851	2	10	0.00341674	0.0424435	PDGFC|PDGFD	http://amigo.geneontology.org/amigo/term/GO:0070851
SH3 domain binding	Gene Ontology	GO:0017124	5	131	0.00348128	0.0430063	SH3BGRL|DOCK3|CTTNBP2|KHDRBS3|KHDRBS2	http://amigo.geneontology.org/amigo/term/GO:0017124
embryonic limb morphogenesis	Gene Ontology	GO:0030326	3	39	0.0036998	0.0442985	LEF1|FBN2|PBX1	http://amigo.geneontology.org/amigo/term/GO:0030326
chondrocyte differentiation	Gene Ontology	GO:0002062	3	39	0.0036998	0.0442985	NFIB|BMP2|SOX5	http://amigo.geneontology.org/amigo/term/GO:0002062
positive regulation of bone mineralization	Gene Ontology	GO:0030501	3	39	0.0036998	0.0442985	TFAP2A|FBN2|BMP2	http://amigo.geneontology.org/amigo/term/GO:0030501
regulation of heart rate by cardiac conduction	Gene Ontology	GO:0086091	3	39	0.0036998	0.0442985	KCNE2|CACNA1D|PKP2	http://amigo.geneontology.org/amigo/term/GO:0086091
membrane organization	Gene Ontology	GO:0061024	5	133	0.00370475	0.0442985	AREG|MBL2|CLTA|BTC|GNPAT	http://amigo.geneontology.org/amigo/term/GO:0061024
ion channel binding	Gene Ontology	GO:0044325	5	133	0.00370475	0.0442985	KCNE2|NEDD4L|PDE4B|PDE4D|PKP2	http://amigo.geneontology.org/amigo/term/GO:0044325
memory	Gene Ontology	GO:0007613	4	82	0.00385063	0.0447015	SYT4|BDNF|SORCS3|SLC24A2	http://amigo.geneontology.org/amigo/term/GO:0007613
positive regulation of neuron differentiation	Gene Ontology	GO:0045666	4	82	0.00385063	0.0447015	IMPACT|ZEB1|BRINP2|BMP2	http://amigo.geneontology.org/amigo/term/GO:0045666
neurotransmitter receptor activity	Gene Ontology	GO:0030594	4	82	0.00385063	0.0447015	HRH4|GABRA6|GABRB2|GABRG1	http://amigo.geneontology.org/amigo/term/GO:0030594
cilium assembly	Gene Ontology	GO:0060271	6	194	0.00385433	0.0447015	TMEM17|CEP162|RFX3|INTU|TBC1D32|ARMC9	http://amigo.geneontology.org/amigo/term/GO:0060271
sequence-specific DNA binding	Gene Ontology	GO:0043565	9	405	0.00391083	0.0447015	TCF4|CUX1|TFAP2A|TFCP2L1|EN1|DMRTB1|ZIC3|HOXA1|LEF1	http://amigo.geneontology.org/amigo/term/GO:0043565
zinc ion binding	Gene Ontology	GO:0008270	14	820	0.00395512	0.0447015	ERAP2|DMD|TRHDE|ZFHX4|DTNA|RORB|RPS29|PTER|APOBEC1|SNCA|ZCCHC2|CA10|ZEB1|AOPEP	http://amigo.geneontology.org/amigo/term/GO:0008270
ovarian follicle development	Gene Ontology	GO:0001541	3	40	0.00395578	0.0447015	INHBB|IMMP2L|ADCYAP1	http://amigo.geneontology.org/amigo/term/GO:0001541
morphogenesis of embryonic epithelium	Gene Ontology	GO:0016331	2	11	0.00401834	0.0447015	TBX18|ALDH1A2	http://amigo.geneontology.org/amigo/term/GO:0016331
negative regulation of axon regeneration	Gene Ontology	GO:0048681	2	11	0.00401834	0.0447015	PTPRS|RGMA	http://amigo.geneontology.org/amigo/term/GO:0048681
exit from mitosis	Gene Ontology	GO:0010458	2	11	0.00401834	0.0447015	CLASP2|SPAST	http://amigo.geneontology.org/amigo/term/GO:0010458
receptor localization to synapse	Gene Ontology	GO:0097120	2	11	0.00401834	0.0447015	LRRC7|CEP112	http://amigo.geneontology.org/amigo/term/GO:0097120
Golgi vesicle transport	Gene Ontology	GO:0048193	2	11	0.00401834	0.0447015	CUX1|SLC10A7	http://amigo.geneontology.org/amigo/term/GO:0048193
benzodiazepine receptor activity	Gene Ontology	GO:0008503	2	11	0.00401834	0.0447015	GABRG1|GABRA6	http://amigo.geneontology.org/amigo/term/GO:0008503
positive regulation of apoptotic process	Gene Ontology	GO:0043065	8	335	0.00421841	0.0466949	BMP2|PRKDC|FANK1|NF1|SNCA|MAPK8|CRADD|ALDH1A2	http://amigo.geneontology.org/amigo/term/GO:0043065
neuron differentiation	Gene Ontology	GO:0030182	5	139	0.00443675	0.048338	EN1|HIPK1|OPHN1|ALDH1A2|RYK	http://amigo.geneontology.org/amigo/term/GO:0030182
adherens junction organization	Gene Ontology	GO:0034332	3	42	0.00449943	0.048338	CADM2|NUMB|CDH6	http://amigo.geneontology.org/amigo/term/GO:0034332
growth cone	Gene Ontology	GO:0030426	5	140	0.00456805	0.048338	PCDH9|ERC2|ZNF804A|PTPRS|SNCA	http://amigo.geneontology.org/amigo/term/GO:0030426
regulation of ossification	Gene Ontology	GO:0030278	2	12	0.00466529	0.048338	INTU|PBX1	http://amigo.geneontology.org/amigo/term/GO:0030278
commissural neuron axon guidance	Gene Ontology	GO:0071679	2	12	0.00466529	0.048338	NFIB|RYK	http://amigo.geneontology.org/amigo/term/GO:0071679
signal peptide processing	Gene Ontology	GO:0006465	2	12	0.00466529	0.048338	IMMP2L|PCSK5	http://amigo.geneontology.org/amigo/term/GO:0006465
lipoprotein transport	Gene Ontology	GO:0042953	2	12	0.00466529	0.048338	APOBEC1|MIA3	http://amigo.geneontology.org/amigo/term/GO:0042953
gamma-catenin binding	Gene Ontology	GO:0045295	2	12	0.00466529	0.048338	TCF4|LEF1	http://amigo.geneontology.org/amigo/term/GO:0045295
regulation of postsynaptic density assembly	Gene Ontology	GO:0099151	2	12	0.00466529	0.048338	PTPRS|NRXN1	http://amigo.geneontology.org/amigo/term/GO:0099151
regulation of postsynaptic neurotransmitter receptor internalization	Gene Ontology	GO:0099149	2	12	0.00466529	0.048338	OPHN1|NUMB	http://amigo.geneontology.org/amigo/term/GO:0099149
striatum development	Gene Ontology	GO:0021756	2	12	0.00466529	0.048338	SLITRK5|CNTNAP2	http://amigo.geneontology.org/amigo/term/GO:0021756
3',5'-cyclic-AMP phosphodiesterase activity	Gene Ontology	GO:0004115	2	12	0.00466529	0.048338	PDE4B|PDE4D	http://amigo.geneontology.org/amigo/term/GO:0004115
endoplasmic reticulum	Gene Ontology	GO:0005783	16	1018	0.0046695	0.048338	KCNE2|ZDHHC14|SLC10A7|SGPP2|SPAST|PLOD2|MRAP2|ATP10B|HMGCLL1|NRXN1|TMCC3|SI|TFPI|ZDHHC13|BRINP2|RGMA	http://amigo.geneontology.org/amigo/term/GO:0005783
postsynaptic membrane	Gene Ontology	GO:0045211	5	141	0.0047021	0.0484511	GRIK1|GABRG1|GABRA6|DMD|DNM3	http://amigo.geneontology.org/amigo/term/GO:0045211
G protein-coupled peptide receptor activity	Gene Ontology	GO:0008528	3	43	0.00478735	0.0488393	LGR5|TSHR|CALCR	http://amigo.geneontology.org/amigo/term/GO:0008528
eye development	Gene Ontology	GO:0001654	3	43	0.00478735	0.0488393	HIPK1|CHRDL1|PBX1	http://amigo.geneontology.org/amigo/term/GO:0001654
nucleolus	Gene Ontology	GO:0005730	14	839	0.0048053	0.0488393	KCTD1|RPS6KA6|WDR36|PARN|NOVA1|SMC2|ADARB2|NRXN1|PRKDC|OLA1|BCKDHB|AOPEP|NF1|LDOC1	http://amigo.geneontology.org/amigo/term/GO:0005730
cell division	Gene Ontology	GO:0051301	8	346	0.00508299	0.0509984	CLASP2|ZWINT|SMC2|CDK14|CLTA|GNAI1|RALB|KLHL9	http://amigo.geneontology.org/amigo/term/GO:0051301
protein-DNA complex	Gene Ontology	GO:0032993	3	44	0.00508615	0.0509984	TCF4|LEF1|PRKDC	http://amigo.geneontology.org/amigo/term/GO:0032993
somitogenesis	Gene Ontology	GO:0001756	3	44	0.00508615	0.0509984	TBX18|LEF1|PRKDC	http://amigo.geneontology.org/amigo/term/GO:0001756
plasma membrane repair	Gene Ontology	GO:0001778	2	13	0.00535689	0.0520783	MYOF|DYSF	http://amigo.geneontology.org/amigo/term/GO:0001778
BMP receptor binding	Gene Ontology	GO:0070700	2	13	0.00535689	0.0520783	BMP5|BMP2	http://amigo.geneontology.org/amigo/term/GO:0070700
positive regulation of ossification	Gene Ontology	GO:0045778	2	13	0.00535689	0.0520783	TAC1|BMP2	http://amigo.geneontology.org/amigo/term/GO:0045778
negative regulation of blood coagulation	Gene Ontology	GO:0030195	2	13	0.00535689	0.0520783	TSPAN8|TFPI	http://amigo.geneontology.org/amigo/term/GO:0030195
positive regulation of epidermal growth factor-activated receptor activity	Gene Ontology	GO:0045741	2	13	0.00535689	0.0520783	AREG|BTC	http://amigo.geneontology.org/amigo/term/GO:0045741
activation of transmembrane receptor protein tyrosine kinase activity	Gene Ontology	GO:0007171	2	13	0.00535689	0.0520783	NRG3|PDGFC	http://amigo.geneontology.org/amigo/term/GO:0007171
regulation of cardiac muscle cell contraction	Gene Ontology	GO:0086004	2	13	0.00535689	0.0520783	PDE4B|PDE4D	http://amigo.geneontology.org/amigo/term/GO:0086004
positive regulation of cytosolic calcium ion concentration	Gene Ontology	GO:0007204	5	146	0.00541453	0.0521923	EDNRA|CALCR|HRH4|ADCYAP1|TAC1	http://amigo.geneontology.org/amigo/term/GO:0007204
endoplasmic reticulum membrane	Gene Ontology	GO:0005789	15	942	0.0054153	0.0521923	ERAP2|SLC10A7|SGPP2|SPAST|AREG|PLOD2|MRAP2|ATP10B|ZNRF4|TMCC3|SI|MIA3|HMGCLL1|ABCD4|PTPN5	http://amigo.geneontology.org/amigo/term/GO:0005789
cerebellum development	Gene Ontology	GO:0021549	3	46	0.00571686	0.0544228	EN1|PTPRS|ATRN	http://amigo.geneontology.org/amigo/term/GO:0021549
non-motile cilium assembly	Gene Ontology	GO:1905515	3	46	0.00571686	0.0544228	INTU|TBC1D32|TMEM17	http://amigo.geneontology.org/amigo/term/GO:1905515
positive regulation of cell division	Gene Ontology	GO:0051781	3	47	0.00604897	0.0562922	PDGFC|PDGFD|BTC	http://amigo.geneontology.org/amigo/term/GO:0051781
bone development	Gene Ontology	GO:0060348	3	47	0.00604897	0.0562922	PDGFC|SLC10A7|PAPSS2	http://amigo.geneontology.org/amigo/term/GO:0060348
protein serine/threonine kinase activity	Gene Ontology	GO:0004674	8	357	0.00607713	0.0562922	RIOK2|PNCK|ULK4|PRKDC|STK31|HIPK1|CSNK1G1|MAPK8	http://amigo.geneontology.org/amigo/term/GO:0004674
nitric-oxide synthase binding	Gene Ontology	GO:0050998	2	14	0.00609245	0.0562922	DMD|DNM3	http://amigo.geneontology.org/amigo/term/GO:0050998
glycerol metabolic process	Gene Ontology	GO:0006071	2	14	0.00609245	0.0562922	MYOF|DYSF	http://amigo.geneontology.org/amigo/term/GO:0006071
poly(A)-specific ribonuclease activity	Gene Ontology	GO:0004535	2	14	0.00609245	0.0562922	PARN|CNOT6	http://amigo.geneontology.org/amigo/term/GO:0004535
corpus callosum development	Gene Ontology	GO:0022038	2	14	0.00609245	0.0562922	PTPRS|RYK	http://amigo.geneontology.org/amigo/term/GO:0022038
positive regulation of pathway-restricted SMAD protein phosphorylation	Gene Ontology	GO:0010862	3	48	0.00639239	0.0581031	BMP5|INHBB|BMP2	http://amigo.geneontology.org/amigo/term/GO:0010862
chloride channel complex	Gene Ontology	GO:0034707	3	48	0.00639239	0.0581031	GABRG1|GABRA6|GABRB2	http://amigo.geneontology.org/amigo/term/GO:0034707
response to peptide hormone	Gene Ontology	GO:0043434	3	48	0.00639239	0.0581031	AREG|CXCL12|GNAI1	http://amigo.geneontology.org/amigo/term/GO:0043434
phosphatidic acid biosynthetic process	Gene Ontology	GO:0006654	3	48	0.00639239	0.0581031	DGKB|GPAM|GNPAT	http://amigo.geneontology.org/amigo/term/GO:0006654
protein destabilization	Gene Ontology	GO:0031648	3	49	0.0067472	0.0593213	SNCA|BMP2|PRKDC	http://amigo.geneontology.org/amigo/term/GO:0031648
sympathetic nervous system development	Gene Ontology	GO:0048485	2	15	0.0068713	0.0593213	SEMA3A|NF1	http://amigo.geneontology.org/amigo/term/GO:0048485
ATPase-coupled intramembrane lipid transporter activity	Gene Ontology	GO:0140326	2	15	0.0068713	0.0593213	ATP10B|ATP8B4	http://amigo.geneontology.org/amigo/term/GO:0140326
peptide catabolic process	Gene Ontology	GO:0043171	2	15	0.0068713	0.0593213	ERAP2|TRHDE	http://amigo.geneontology.org/amigo/term/GO:0043171
integral component of presynaptic active zone membrane	Gene Ontology	GO:0099059	2	15	0.0068713	0.0593213	CACNA1D|NRXN1	http://amigo.geneontology.org/amigo/term/GO:0099059
embryonic camera-type eye morphogenesis	Gene Ontology	GO:0048596	2	15	0.0068713	0.0593213	HIPK1|ZEB1	http://amigo.geneontology.org/amigo/term/GO:0048596
vocalization behavior	Gene Ontology	GO:0071625	2	15	0.0068713	0.0593213	CNTNAP2|NRXN1	http://amigo.geneontology.org/amigo/term/GO:0071625
negative regulation of phagocytosis	Gene Ontology	GO:0050765	2	15	0.0068713	0.0593213	DYSF|ATG5	http://amigo.geneontology.org/amigo/term/GO:0050765
nerve development	Gene Ontology	GO:0021675	2	15	0.0068713	0.0593213	SEMA3A|BDNF	http://amigo.geneontology.org/amigo/term/GO:0021675
platelet-derived growth factor receptor binding	Gene Ontology	GO:0005161	2	15	0.0068713	0.0593213	PDGFC|PDGFD	http://amigo.geneontology.org/amigo/term/GO:0005161
C2H2 zinc finger domain binding	Gene Ontology	GO:0070742	2	15	0.0068713	0.0593213	LEF1|EBF1	http://amigo.geneontology.org/amigo/term/GO:0070742
cognition	Gene Ontology	GO:0050890	3	50	0.00711351	0.0609418	HOXA1|GPR155|NF1	http://amigo.geneontology.org/amigo/term/GO:0050890
positive regulation of protein serine/threonine kinase activity	Gene Ontology	GO:0071902	3	50	0.00711351	0.0609418	SNCA|RALB|ETAA1	http://amigo.geneontology.org/amigo/term/GO:0071902
regulation of membrane potential	Gene Ontology	GO:0042391	4	99	0.00727427	0.0618451	NEDD4L|GABRG1|GABRA6|GABRB2	http://amigo.geneontology.org/amigo/term/GO:0042391
membrane	Gene Ontology	GO:0016020	26	2075	0.00735152	0.0620399	RYK|ZDHHC13|SORCS1|SORCS3|CELF1|PRKDC|CNTNAP2|CLTA|DNM3|DOCK10|MCTP2|NF1|ATG5|NNT|SGPP2|CLASP2|HMGCLL1|TFCP2L1|OLA1|MIA3|TMPRSS15|ANKS1B|GNPAT|PCSK5|CNOT6|SNCA	http://amigo.geneontology.org/amigo/term/GO:0016020
cellular response to lipopolysaccharide	Gene Ontology	GO:0071222	5	158	0.00742961	0.0620399	MAPK8|PDE4D|PDE4B|LDOC1|TFPI	http://amigo.geneontology.org/amigo/term/GO:0071222
nervous system process	Gene Ontology	GO:0050877	3	51	0.0074914	0.0620399	GABRG1|GABRA6|GABRB2	http://amigo.geneontology.org/amigo/term/GO:0050877
social behavior	Gene Ontology	GO:0035176	3	51	0.0074914	0.0620399	EN1|CNTNAP2|NRXN1	http://amigo.geneontology.org/amigo/term/GO:0035176
cellular response to amino acid stimulus	Gene Ontology	GO:0071230	3	51	0.0074914	0.0620399	PDGFD|PDGFC|ZEB1	http://amigo.geneontology.org/amigo/term/GO:0071230
integral component of postsynaptic density membrane	Gene Ontology	GO:0099061	3	51	0.0074914	0.0620399	SORCS3|PTPRS|SLITRK1	http://amigo.geneontology.org/amigo/term/GO:0099061
smooth muscle contraction	Gene Ontology	GO:0006939	2	16	0.00769275	0.0620974	EDNRA|PDE4D	http://amigo.geneontology.org/amigo/term/GO:0006939
regulation of ryanodine-sensitive calcium-release channel activity	Gene Ontology	GO:0060314	2	16	0.00769275	0.0620974	DMD|PDE4D	http://amigo.geneontology.org/amigo/term/GO:0060314
embryonic digestive tract development	Gene Ontology	GO:0048566	2	16	0.00769275	0.0620974	ALDH1A2|PCSK5	http://amigo.geneontology.org/amigo/term/GO:0048566
ATP-dependent microtubule motor activity, plus-end-directed	Gene Ontology	GO:0008574	2	16	0.00769275	0.0620974	KIF18A|KIF1A	http://amigo.geneontology.org/amigo/term/GO:0008574
positive regulation of calcium ion-dependent exocytosis	Gene Ontology	GO:0045956	2	16	0.00769275	0.0620974	SYT10|SYT4	http://amigo.geneontology.org/amigo/term/GO:0045956
synaptic vesicle priming	Gene Ontology	GO:0016082	2	16	0.00769275	0.0620974	ERC2|SNCA	http://amigo.geneontology.org/amigo/term/GO:0016082
neuropeptide receptor activity	Gene Ontology	GO:0008188	2	16	0.00769275	0.0620974	SORCS1|SORCS3	http://amigo.geneontology.org/amigo/term/GO:0008188
response to hypoxia	Gene Ontology	GO:0001666	5	160	0.00780997	0.0625917	PLOD2|EDNRA|CXCL12|BMP2|NF1	http://amigo.geneontology.org/amigo/term/GO:0001666
midbody	Gene Ontology	GO:0030496	5	160	0.00780997	0.0625917	GNAI1|SVIL|RALB|SPAST|KLHL9	http://amigo.geneontology.org/amigo/term/GO:0030496
peptidyl-serine phosphorylation	Gene Ontology	GO:0018105	5	161	0.00800514	0.0639267	MAPK8|CSNK1G1|PNCK|HIPK1|PRKDC	http://amigo.geneontology.org/amigo/term/GO:0018105
anchored component of membrane	Gene Ontology	GO:0031225	4	102	0.00803459	0.0639336	OPCML|TFPI|CNTN4|RGMA	http://amigo.geneontology.org/amigo/term/GO:0031225
cellular response to cytokine stimulus	Gene Ontology	GO:0071345	3	53	0.00828224	0.0656705	LEF1|MAPK8|PTPN5	http://amigo.geneontology.org/amigo/term/GO:0071345
histone binding	Gene Ontology	GO:0042393	5	163	0.00840558	0.066413	LEF1|MLLT3|TBL1X|MLLT10|SNCA	http://amigo.geneontology.org/amigo/term/GO:0042393
neuron cell-cell adhesion	Gene Ontology	GO:0007158	2	17	0.00855613	0.0664289	CNTN4|NRXN1	http://amigo.geneontology.org/amigo/term/GO:0007158
nuclease activity	Gene Ontology	GO:0004518	2	17	0.00855613	0.0664289	STK31|PARN	http://amigo.geneontology.org/amigo/term/GO:0004518
regulation of calcium ion-dependent exocytosis	Gene Ontology	GO:0017158	2	17	0.00855613	0.0664289	SYT10|SYT4	http://amigo.geneontology.org/amigo/term/GO:0017158
regulation of potassium ion transmembrane transport	Gene Ontology	GO:1901379	2	17	0.00855613	0.0664289	KCNE2|CACNA1D	http://amigo.geneontology.org/amigo/term/GO:1901379
positive regulation of cartilage development	Gene Ontology	GO:0061036	2	17	0.00855613	0.0664289	BMP2|SOX5	http://amigo.geneontology.org/amigo/term/GO:0061036
symporter activity	Gene Ontology	GO:0015293	3	54	0.00869535	0.0672761	SLC10A7|SLC24A2|SLC16A7	http://amigo.geneontology.org/amigo/term/GO:0015293
apoptotic process	Gene Ontology	GO:0006915	10	546	0.00886202	0.0683292	TAX1BP1|SEMA3A|SH3RF3|GULP1|SNCA|TOX3|CDCA7|EDAR|ATG5|RALB	http://amigo.geneontology.org/amigo/term/GO:0006915
cellular response to heat	Gene Ontology	GO:0034605	3	55	0.00912034	0.0696512	MYOF|TFEC|NF1	http://amigo.geneontology.org/amigo/term/GO:0034605
Golgi apparatus	Gene Ontology	GO:0005794	15	1002	0.00919471	0.0699298	KCNE2|ZDHHC14|SLC10A7|CLASP2|DYSF|CUX1|SORCS1|PCSK5|NEDD4L|SI|CNTNAP2|NPY|DNM3|ATP8B4|SLC30A6	http://amigo.geneontology.org/amigo/term/GO:0005794
filopodium assembly	Gene Ontology	GO:0046847	2	18	0.0094608	0.0712267	VSTM5|DNM3	http://amigo.geneontology.org/amigo/term/GO:0046847
regulation of release of sequestered calcium ion into cytosol by sarcoplasmic reticulum	Gene Ontology	GO:0010880	2	18	0.0094608	0.0712267	DMD|PDE4D	http://amigo.geneontology.org/amigo/term/GO:0010880
palmitoyltransferase activity	Gene Ontology	GO:0016409	2	18	0.0094608	0.0712267	ZDHHC14|ZDHHC13	http://amigo.geneontology.org/amigo/term/GO:0016409
odontogenesis of dentin-containing tooth	Gene Ontology	GO:0042475	3	57	0.0100063	0.0748328	LEF1|BMP2|EDAR	http://amigo.geneontology.org/amigo/term/GO:0042475
phospholipid binding	Gene Ontology	GO:0005543	4	109	0.0100067	0.0748328	SNCA|OPHN1|DYSF|MYOF	http://amigo.geneontology.org/amigo/term/GO:0005543
protein domain specific binding	Gene Ontology	GO:0019904	6	239	0.0100607	0.0749856	TBL1X|KHDRBS3|PRKDC|ETS2|APOBEC1|ANKS1B	http://amigo.geneontology.org/amigo/term/GO:0019904
costamere	Gene Ontology	GO:0043034	2	19	0.0104061	0.0765395	DMD|SVIL	http://amigo.geneontology.org/amigo/term/GO:0043034
negative regulation of protein localization to plasma membrane	Gene Ontology	GO:1903077	2	19	0.0104061	0.0765395	MRAP2|NUMB	http://amigo.geneontology.org/amigo/term/GO:1903077
negative regulation of cell-matrix adhesion	Gene Ontology	GO:0001953	2	19	0.0104061	0.0765395	SEMA3E|NF1	http://amigo.geneontology.org/amigo/term/GO:0001953
regulation of peptidyl-tyrosine phosphorylation	Gene Ontology	GO:0050730	2	19	0.0104061	0.0765395	PDGFC|PDGFD	http://amigo.geneontology.org/amigo/term/GO:0050730
determination of left/right symmetry	Gene Ontology	GO:0007368	3	58	0.0104673	0.0767374	TBC1D32|ZIC3|PCSK5	http://amigo.geneontology.org/amigo/term/GO:0007368
negative regulation of cell population proliferation	Gene Ontology	GO:0008285	8	394	0.0105274	0.0769257	BMP5|BMP2|FRK|TFAP2A|ALDH1A2|SKAP2|ZEB1|LDOC1	http://amigo.geneontology.org/amigo/term/GO:0008285
positive regulation of neuron projection development	Gene Ontology	GO:0010976	4	111	0.0106227	0.0773694	BDNF|LRRC7|ZNF804A|ADCYAP1	http://amigo.geneontology.org/amigo/term/GO:0010976
regulation of protein localization	Gene Ontology	GO:0032880	3	59	0.0109405	0.0794252	MAPK8|SLC26A4|ADCYAP1	http://amigo.geneontology.org/amigo/term/GO:0032880
neuron projection terminus	Gene Ontology	GO:0044306	2	20	0.0113914	0.081364	DMD|SYT4	http://amigo.geneontology.org/amigo/term/GO:0044306
small ribosomal subunit	Gene Ontology	GO:0015935	2	20	0.0113914	0.081364	MRPS6|RPS29	http://amigo.geneontology.org/amigo/term/GO:0015935
microtubule plus-end binding	Gene Ontology	GO:0051010	2	20	0.0113914	0.081364	KIF18A|CLASP2	http://amigo.geneontology.org/amigo/term/GO:0051010
regulation of dendritic spine morphogenesis	Gene Ontology	GO:0061001	2	20	0.0113914	0.081364	LZTS3|KIF1A	http://amigo.geneontology.org/amigo/term/GO:0061001
axonal fasciculation	Gene Ontology	GO:0007413	2	20	0.0113914	0.081364	SEMA3A|CNTN4	http://amigo.geneontology.org/amigo/term/GO:0007413
collagen trimer	Gene Ontology	GO:0005581	3	60	0.0114259	0.081364	COL6A5|COL25A1|MBL2	http://amigo.geneontology.org/amigo/term/GO:0005581
integral component of Golgi membrane	Gene Ontology	GO:0030173	3	61	0.0119235	0.0833402	PCSK5|SYT4|CSGALNACT1	http://amigo.geneontology.org/amigo/term/GO:0030173
adenylate cyclase-modulating G protein-coupled receptor signaling pathway	Gene Ontology	GO:0007188	3	61	0.0119235	0.0833402	CALCR|CACNA1D|GNAI1	http://amigo.geneontology.org/amigo/term/GO:0007188
positive regulation of MAP kinase activity	Gene Ontology	GO:0043406	3	61	0.0119235	0.0833402	ROBO1|PDGFC|PDGFD	http://amigo.geneontology.org/amigo/term/GO:0043406
SMAD protein signal transduction	Gene Ontology	GO:0060395	3	61	0.0119235	0.0833402	BMP5|INHBB|BMP2	http://amigo.geneontology.org/amigo/term/GO:0060395
response to bacterium	Gene Ontology	GO:0009617	4	115	0.011927	0.0833402	DGKB|NFIB|BMP2|SLC10A2	http://amigo.geneontology.org/amigo/term/GO:0009617
calcium ion transmembrane transport	Gene Ontology	GO:0070588	4	115	0.011927	0.0833402	SLC24A2|CACHD1|CACNA1D|TRPC4	http://amigo.geneontology.org/amigo/term/GO:0070588
G protein-coupled receptor signaling pathway	Gene Ontology	GO:0007186	16	1132	0.0119963	0.0835629	LGR5|NPY|AREG|TAC1|CALCR|RORB|HRH4|RGS7|ADGRL2|ADCYAP1|TSHR|EDNRA|PDE4B|CXCL12|PDE4D|GNAI1	http://amigo.geneontology.org/amigo/term/GO:0007186
cell migration involved in sprouting angiogenesis	Gene Ontology	GO:0002042	2	21	0.012416	0.0854219	ROBO1|MIA3	http://amigo.geneontology.org/amigo/term/GO:0002042
neural crest cell development	Gene Ontology	GO:0014032	2	21	0.012416	0.0854219	EDNRA|ALDH1A2	http://amigo.geneontology.org/amigo/term/GO:0014032
adrenal gland development	Gene Ontology	GO:0030325	2	21	0.012416	0.0854219	NF1|PBX1	http://amigo.geneontology.org/amigo/term/GO:0030325
positive regulation of endocytosis	Gene Ontology	GO:0045807	2	21	0.012416	0.0854219	NEDD4L|SNCA	http://amigo.geneontology.org/amigo/term/GO:0045807
microtubule binding	Gene Ontology	GO:0008017	6	252	0.0127265	0.0872898	CLASP2|SPAST|KIF18A|DNM3|DYSF|KIF1A	http://amigo.geneontology.org/amigo/term/GO:0008017
positive regulation of interferon-gamma production	Gene Ontology	GO:0032729	3	63	0.0129557	0.0883199	PDE4B|IL12RB2|PDE4D	http://amigo.geneontology.org/amigo/term/GO:0032729
embryo development ending in birth or egg hatching	Gene Ontology	GO:0009792	2	22	0.0134793	0.0908566	EVX1|CELF1	http://amigo.geneontology.org/amigo/term/GO:0009792
negative regulation of reactive oxygen species metabolic process	Gene Ontology	GO:2000378	2	22	0.0134793	0.0908566	TFAP2A|ATG5	http://amigo.geneontology.org/amigo/term/GO:2000378
nuclear-transcribed mRNA poly(A) tail shortening	Gene Ontology	GO:0000289	2	22	0.0134793	0.0908566	PARN|CNOT6	http://amigo.geneontology.org/amigo/term/GO:0000289
SNARE binding	Gene Ontology	GO:0000149	3	64	0.0134903	0.0908566	SYT10|SYT4|SNCA	http://amigo.geneontology.org/amigo/term/GO:0000149
G protein-coupled receptor signaling pathway, coupled to cyclic nucleotide second messenger	Gene Ontology	GO:0007187	3	65	0.0140374	0.092924	TSHR|HRH4|NPY	http://amigo.geneontology.org/amigo/term/GO:0007187
peptidyl-threonine phosphorylation	Gene Ontology	GO:0018107	3	65	0.0140374	0.092924	MAPK8|HIPK1|PRKDC	http://amigo.geneontology.org/amigo/term/GO:0018107
regulation of circadian rhythm	Gene Ontology	GO:0042752	3	65	0.0140374	0.092924	MAPK8|RORB|PRKDC	http://amigo.geneontology.org/amigo/term/GO:0042752
transcription elongation factor complex	Gene Ontology	GO:0008023	2	23	0.0145807	0.0932532	ICE1|MLLT3	http://amigo.geneontology.org/amigo/term/GO:0008023
plasma membrane organization	Gene Ontology	GO:0007009	2	23	0.0145807	0.0932532	MYOF|DYSF	http://amigo.geneontology.org/amigo/term/GO:0007009
calcium ion import	Gene Ontology	GO:0070509	2	23	0.0145807	0.0932532	CACNA1D|TRPC4	http://amigo.geneontology.org/amigo/term/GO:0070509
semaphorin receptor binding	Gene Ontology	GO:0030215	2	23	0.0145807	0.0932532	SEMA3A|SEMA3E	http://amigo.geneontology.org/amigo/term/GO:0030215
positive regulation of dendrite extension	Gene Ontology	GO:1903861	2	23	0.0145807	0.0932532	NEDD4L|SYT4	http://amigo.geneontology.org/amigo/term/GO:1903861
poly(A) binding	Gene Ontology	GO:0008143	2	23	0.0145807	0.0932532	RBMS1|KHDRBS2	http://amigo.geneontology.org/amigo/term/GO:0008143
positive regulation of apoptotic signaling pathway	Gene Ontology	GO:2001235	2	23	0.0145807	0.0932532	INHBB|CRADD	http://amigo.geneontology.org/amigo/term/GO:2001235
regulation of MAPK cascade	Gene Ontology	GO:0043408	2	23	0.0145807	0.0932532	HRH4|ULK4	http://amigo.geneontology.org/amigo/term/GO:0043408
artery morphogenesis	Gene Ontology	GO:0048844	2	23	0.0145807	0.0932532	NF1|HOXA1	http://amigo.geneontology.org/amigo/term/GO:0048844
positive regulation of exocytosis	Gene Ontology	GO:0045921	2	23	0.0145807	0.0932532	CLASP2|SNCA	http://amigo.geneontology.org/amigo/term/GO:0045921
cAMP binding	Gene Ontology	GO:0030552	2	23	0.0145807	0.0932532	PDE4B|PDE4D	http://amigo.geneontology.org/amigo/term/GO:0030552
rhythmic process	Gene Ontology	GO:0048511	3	66	0.0145969	0.0932532	MAPK8|RORB|PRKDC	http://amigo.geneontology.org/amigo/term/GO:0048511
transmembrane receptor protein tyrosine kinase signaling pathway	Gene Ontology	GO:0007169	4	123	0.0148335	0.0944952	FRK|EPHA5|BDNF|RYK	http://amigo.geneontology.org/amigo/term/GO:0007169
Wnt signaling pathway	Gene Ontology	GO:0016055	5	189	0.0149322	0.0948536	TCF4|LEF1|CSNK1G1|RYK|CDK14	http://amigo.geneontology.org/amigo/term/GO:0016055
cellular response to retinoic acid	Gene Ontology	GO:0071300	3	67	0.0151689	0.0958124	BRINP2|ALDH1A2|RORB	http://amigo.geneontology.org/amigo/term/GO:0071300
microtubule motor activity	Gene Ontology	GO:0003777	3	67	0.0151689	0.0958124	DYNC1I2|KIF18A|KIF1A	http://amigo.geneontology.org/amigo/term/GO:0003777
peptidyl-tyrosine phosphorylation	Gene Ontology	GO:0018108	4	124	0.0152255	0.0958991	EPHA5|IL12RB2|HIPK1|RYK	http://amigo.geneontology.org/amigo/term/GO:0018108
pancreas development	Gene Ontology	GO:0031016	2	24	0.0157196	0.0979081	TCF4|ALDH1A2	http://amigo.geneontology.org/amigo/term/GO:0031016
calcium channel complex	Gene Ontology	GO:0034704	2	24	0.0157196	0.0979081	PDE4D|TRPC4	http://amigo.geneontology.org/amigo/term/GO:0034704
positive regulation of protein autophosphorylation	Gene Ontology	GO:0031954	2	24	0.0157196	0.0979081	PDGFC|PDGFD	http://amigo.geneontology.org/amigo/term/GO:0031954
phospholipid biosynthetic process	Gene Ontology	GO:0008654	2	24	0.0157196	0.0979081	GPAM|GNPAT	http://amigo.geneontology.org/amigo/term/GO:0008654
actin binding	Gene Ontology	GO:0003779	6	266	0.0161134	0.100082	IMPACT|DMD|DIAPH3|KIF18A|OPHN1|SNCA	http://amigo.geneontology.org/amigo/term/GO:0003779
response to stimulus	Gene Ontology	GO:0050896	3	69	0.0163504	0.101273	CRYBB2|WDR36|SLC24A2	http://amigo.geneontology.org/amigo/term/GO:0050896
exocytic vesicle	Gene Ontology	GO:0070382	2	25	0.0168953	0.102658	SYT10|SYT4	http://amigo.geneontology.org/amigo/term/GO:0070382
cysteine-type endopeptidase inhibitor activity involved in apoptotic process	Gene Ontology	GO:0043027	2	25	0.0168953	0.102658	LEF1|SNCA	http://amigo.geneontology.org/amigo/term/GO:0043027
retina layer formation	Gene Ontology	GO:0010842	2	25	0.0168953	0.102658	TFAP2A|HIPK1	http://amigo.geneontology.org/amigo/term/GO:0010842
aminopeptidase activity	Gene Ontology	GO:0004177	2	25	0.0168953	0.102658	ERAP2|TRHDE	http://amigo.geneontology.org/amigo/term/GO:0004177
synaptic vesicle exocytosis	Gene Ontology	GO:0016079	2	25	0.0168953	0.102658	SYT10|SNCA	http://amigo.geneontology.org/amigo/term/GO:0016079
negative regulation of peptidyl-serine phosphorylation	Gene Ontology	GO:0033137	2	25	0.0168953	0.102658	DMD|PDE4D	http://amigo.geneontology.org/amigo/term/GO:0033137
phospholipid translocation	Gene Ontology	GO:0045332	2	25	0.0168953	0.102658	ATP10B|ATP8B4	http://amigo.geneontology.org/amigo/term/GO:0045332
canonical Wnt signaling pathway	Gene Ontology	GO:0060070	3	70	0.01696	0.102771	TCF4|LEF1|RYK	http://amigo.geneontology.org/amigo/term/GO:0060070
negative regulation of protein phosphorylation	Gene Ontology	GO:0001933	3	71	0.0175821	0.106253	IMPACT|NNT|PRKDC	http://amigo.geneontology.org/amigo/term/GO:0001933
proteolysis	Gene Ontology	GO:0006508	8	434	0.0176625	0.106451	ERAP2|ADAMTSL1|TBL1X|TRHDE|THSD4|MASP1|ADGB|TMPRSS15	http://amigo.geneontology.org/amigo/term/GO:0006508
protein palmitoylation	Gene Ontology	GO:0018345	2	26	0.0181073	0.108112	ZDHHC14|ZDHHC13	http://amigo.geneontology.org/amigo/term/GO:0018345
poly(U) RNA binding	Gene Ontology	GO:0008266	2	26	0.0181073	0.108112	RBMS1|KHDRBS2	http://amigo.geneontology.org/amigo/term/GO:0008266
peripheral nervous system development	Gene Ontology	GO:0007422	2	26	0.0181073	0.108112	BDNF|NF1	http://amigo.geneontology.org/amigo/term/GO:0007422
signaling receptor binding	Gene Ontology	GO:0005102	7	353	0.0181798	0.108112	BMP2|FRK|NPY|ADCYAP1|NRG3|CXCL12|MBL2	http://amigo.geneontology.org/amigo/term/GO:0005102
oxidation-reduction process	Gene Ontology	GO:0055114	9	525	0.018562	0.110092	BMP2|PLOD2|HSD11B1L|PTGR1|BCKDHB|SNCA|NNT|DUS4L|ALDH1A2	http://amigo.geneontology.org/amigo/term/GO:0055114
mRNA 3'-UTR binding	Gene Ontology	GO:0003730	3	73	0.0188643	0.111589	PARN|NOVA1|RBMS1	http://amigo.geneontology.org/amigo/term/GO:0003730
synaptic vesicle	Gene Ontology	GO:0008021	4	133	0.0190479	0.112377	PDE4B|CTTNBP2|BDNF|KIF1A	http://amigo.geneontology.org/amigo/term/GO:0008021
response to gamma radiation	Gene Ontology	GO:0010332	2	27	0.019355	0.112997	APOBEC1|PRKDC	http://amigo.geneontology.org/amigo/term/GO:0010332
pituitary gland development	Gene Ontology	GO:0021983	2	27	0.019355	0.112997	ALDH1A2|ADCYAP1	http://amigo.geneontology.org/amigo/term/GO:0021983
positive regulation of interleukin-2 production	Gene Ontology	GO:0032743	2	27	0.019355	0.112997	PDE4B|PDE4D	http://amigo.geneontology.org/amigo/term/GO:0032743
mRNA stabilization	Gene Ontology	GO:0048255	2	27	0.019355	0.112997	APOBEC1|TENT5D	http://amigo.geneontology.org/amigo/term/GO:0048255
animal organ morphogenesis	Gene Ontology	GO:0009887	4	134	0.0195059	0.113393	PDGFC|BMP2|PBX1|ATRN	http://amigo.geneontology.org/amigo/term/GO:0009887
chromatin binding	Gene Ontology	GO:0003682	8	443	0.019656	0.113568	TCF4|HMGN5|TFAP2A|MLLT10|MLLT3|TOX3|LEF1|ZEB1	http://amigo.geneontology.org/amigo/term/GO:0003682
negative regulation of protein kinase activity	Gene Ontology	GO:0006469	3	75	0.020197	0.116393	IMPACT|NF1|SNCA	http://amigo.geneontology.org/amigo/term/GO:0006469
bile acid and bile salt transport	Gene Ontology	GO:0015721	2	28	0.0206377	0.117719	SLC10A2|SLC10A7	http://amigo.geneontology.org/amigo/term/GO:0015721
calcium-ion regulated exocytosis	Gene Ontology	GO:0017156	2	28	0.0206377	0.117719	SYT10|SYT4	http://amigo.geneontology.org/amigo/term/GO:0017156
viral life cycle	Gene Ontology	GO:0019058	2	28	0.0206377	0.117719	NEDD4L|PCSK5	http://amigo.geneontology.org/amigo/term/GO:0019058
protein-cysteine S-palmitoyltransferase activity	Gene Ontology	GO:0019706	2	28	0.0206377	0.117719	ZDHHC14|ZDHHC13	http://amigo.geneontology.org/amigo/term/GO:0019706
negative regulation of transcription, DNA-templated	Gene Ontology	GO:0045892	9	536	0.0208504	0.11851	TCF4|KCTD1|BMP2|TFAP2A|RORB|RFX3|LEF1|ZEB1|SOX5	http://amigo.geneontology.org/amigo/term/GO:0045892
protein-macromolecule adaptor activity	Gene Ontology	GO:0030674	3	76	0.0208823	0.11851	CUX1|ICE1|CRADD	http://amigo.geneontology.org/amigo/term/GO:0030674
positive regulation of ERK1 and ERK2 cascade	Gene Ontology	GO:0070374	5	207	0.0210351	0.118774	CALCR|PDGFC|PDGFD|BMP2|ADCYAP1	http://amigo.geneontology.org/amigo/term/GO:0070374
receptor complex	Gene Ontology	GO:0043235	5	207	0.0210351	0.118774	TSHR|EPHA5|IL12RB2|RYK|SLITRK5	http://amigo.geneontology.org/amigo/term/GO:0043235
negative regulation of neuron apoptotic process	Gene Ontology	GO:0043524	4	138	0.0214057	0.120562	EN1|GABRB2|TOX3|BDNF	http://amigo.geneontology.org/amigo/term/GO:0043524
sodium ion transport	Gene Ontology	GO:0006814	3	77	0.0215802	0.12124	NEDD4L|SLC10A7|SLC10A2	http://amigo.geneontology.org/amigo/term/GO:0006814
cytoplasmic vesicle	Gene Ontology	GO:0031410	6	285	0.0216406	0.121274	DYSF|SPAST|CLTA|DNM3|BDNF|MYOF	http://amigo.geneontology.org/amigo/term/GO:0031410
positive regulation of synaptic transmission, glutamatergic	Gene Ontology	GO:0051968	2	29	0.021955	0.122118	NRXN1|ADCYAP1	http://amigo.geneontology.org/amigo/term/GO:0051968
regulation of tumor necrosis factor-mediated signaling pathway	Gene Ontology	GO:0010803	2	29	0.021955	0.122118	TAX1BP1|HIPK1	http://amigo.geneontology.org/amigo/term/GO:0010803
beta-catenin-TCF complex assembly	Gene Ontology	GO:1904837	2	29	0.021955	0.122118	TCF4|LEF1	http://amigo.geneontology.org/amigo/term/GO:1904837
collagen-containing extracellular matrix	Gene Ontology	GO:0062023	7	370	0.022701	0.125954	SPON1|COL25A1|THSD4|FBN2|CXCL12|COL6A5|MBL2	http://amigo.geneontology.org/amigo/term/GO:0062023
regulation of synaptic transmission, glutamatergic	Gene Ontology	GO:0051966	2	30	0.0233061	0.127414	GRIK1|OPHN1	http://amigo.geneontology.org/amigo/term/GO:0051966
neuropeptide hormone activity	Gene Ontology	GO:0005184	2	30	0.0233061	0.127414	NPY|ADCYAP1	http://amigo.geneontology.org/amigo/term/GO:0005184
dendrite membrane	Gene Ontology	GO:0032590	2	30	0.0233061	0.127414	GABRG1|GABRA6	http://amigo.geneontology.org/amigo/term/GO:0032590
platelet-derived growth factor receptor signaling pathway	Gene Ontology	GO:0048008	2	30	0.0233061	0.127414	PDGFC|PDGFD	http://amigo.geneontology.org/amigo/term/GO:0048008
phosphatidylinositol binding	Gene Ontology	GO:0035091	3	80	0.02375	0.1288	ANKS1B|ZCCHC2|SNX16	http://amigo.geneontology.org/amigo/term/GO:0035091
positive regulation of JNK cascade	Gene Ontology	GO:0046330	3	80	0.02375	0.1288	SEMA3A|SH3RF3|EDAR	http://amigo.geneontology.org/amigo/term/GO:0046330
magnesium ion binding	Gene Ontology	GO:0000287	5	214	0.0237899	0.1288	ATP10B|SNCA|ATP8B4|RPS6KA6|GNAI1	http://amigo.geneontology.org/amigo/term/GO:0000287
signaling receptor activity	Gene Ontology	GO:0038023	5	214	0.0237899	0.1288	TSHR|GRIK1|EDAR|NRXN1|ATRN	http://amigo.geneontology.org/amigo/term/GO:0038023
centriole	Gene Ontology	GO:0005814	4	144	0.0244612	0.130825	CEP128|CEP162|SDCCAG8|ARMC9	http://amigo.geneontology.org/amigo/term/GO:0005814
cellular response to calcium ion	Gene Ontology	GO:0071277	3	81	0.0244985	0.130825	SYT10|SYT4|CPNE4	http://amigo.geneontology.org/amigo/term/GO:0071277
microtubule-based movement	Gene Ontology	GO:0007018	3	81	0.0244985	0.130825	DYNC1I2|KIF18A|KIF1A	http://amigo.geneontology.org/amigo/term/GO:0007018
protein kinase inhibitor activity	Gene Ontology	GO:0004860	2	31	0.0246906	0.130825	IMPACT|SNCA	http://amigo.geneontology.org/amigo/term/GO:0004860
regulation of neuron projection development	Gene Ontology	GO:0010975	2	31	0.0246906	0.130825	ZNF804A|ULK4	http://amigo.geneontology.org/amigo/term/GO:0010975
maintenance of blood-brain barrier	Gene Ontology	GO:0035633	2	31	0.0246906	0.130825	DMD|MBL2	http://amigo.geneontology.org/amigo/term/GO:0035633
anterograde axonal transport	Gene Ontology	GO:0008089	2	31	0.0246906	0.130825	KIF1A|SPAST	http://amigo.geneontology.org/amigo/term/GO:0008089
embryonic skeletal system development	Gene Ontology	GO:0048706	2	31	0.0246906	0.130825	PBX1|PCSK5	http://amigo.geneontology.org/amigo/term/GO:0048706
embryonic organ development	Gene Ontology	GO:0048568	2	31	0.0246906	0.130825	PDGFC|PBX1	http://amigo.geneontology.org/amigo/term/GO:0048568
molecular_function	Gene Ontology	GO:0003674	11	742	0.0253032	0.133754	IMPACT|SAMD12|GPR155|ZNF804A|PTER|CA10|SPATA9|CLTA|SLITRK2|GIPC2|DOCK10	http://amigo.geneontology.org/amigo/term/GO:0003674
behavioral fear response	Gene Ontology	GO:0001662	2	32	0.0261079	0.136078	BDNF|ADCYAP1	http://amigo.geneontology.org/amigo/term/GO:0001662
spinal cord development	Gene Ontology	GO:0021510	2	32	0.0261079	0.136078	PTPRS|NF1	http://amigo.geneontology.org/amigo/term/GO:0021510
3'-5'-exoribonuclease activity	Gene Ontology	GO:0000175	2	32	0.0261079	0.136078	PARN|CNOT6	http://amigo.geneontology.org/amigo/term/GO:0000175
cochlea development	Gene Ontology	GO:0090102	2	32	0.0261079	0.136078	GABRB2|HOXA1	http://amigo.geneontology.org/amigo/term/GO:0090102
sprouting angiogenesis	Gene Ontology	GO:0002040	2	32	0.0261079	0.136078	LEF1|SEMA3E	http://amigo.geneontology.org/amigo/term/GO:0002040
identical protein binding	Gene Ontology	GO:0042802	18	1456	0.026565	0.138138	KCNE2|RAB11FIP2|KCTD1|KIF1A|ACP3|TFAP2A|MRAP2|SNX16|KHDRBS3|TMCC3|CRYBB2|ROBO1|SI|GMDS|HOXA1|SNCA|GIPC2|UGP2	http://amigo.geneontology.org/amigo/term/GO:0042802
Schaffer collateral - CA1 synapse	Gene Ontology	GO:0098685	3	84	0.02682	0.138818	DGKB|PTPRS|NRXN1	http://amigo.geneontology.org/amigo/term/GO:0098685
multicellular organism growth	Gene Ontology	GO:0035264	3	84	0.02682	0.138818	EN1|PDE4D|SLITRK1	http://amigo.geneontology.org/amigo/term/GO:0035264
spleen development	Gene Ontology	GO:0048536	2	33	0.0275574	0.141643	PBX1|PRKDC	http://amigo.geneontology.org/amigo/term/GO:0048536
extrinsic apoptotic signaling pathway via death domain receptors	Gene Ontology	GO:0008625	2	33	0.0275574	0.141643	CRADD|NF1	http://amigo.geneontology.org/amigo/term/GO:0008625
ATP metabolic process	Gene Ontology	GO:0046034	2	33	0.0275574	0.141643	OLA1|ADCYAP1	http://amigo.geneontology.org/amigo/term/GO:0046034
peptidase activity	Gene Ontology	GO:0008233	3	85	0.027619	0.141643	IMMP2L|MASP1|PCSK5	http://amigo.geneontology.org/amigo/term/GO:0008233
protein homodimerization activity	Gene Ontology	GO:0042803	10	660	0.0282913	0.14448	RAB11FIP2|PDGFC|ACP3|SYT4|INHBB|MASP1|SYT10|TOX3|TENM4|TBX18	http://amigo.geneontology.org/amigo/term/GO:0042803
ciliary basal body	Gene Ontology	GO:0036064	4	151	0.028343	0.14448	INTU|SDCCAG8|FANK1|ARMC9	http://amigo.geneontology.org/amigo/term/GO:0036064
activation of cysteine-type endopeptidase activity involved in apoptotic process	Gene Ontology	GO:0006919	3	86	0.0284307	0.14448	ROBO1|CRADD|SNCA	http://amigo.geneontology.org/amigo/term/GO:0006919
cadherin binding	Gene Ontology	GO:0045296	6	305	0.0287113	0.145258	TRPC4|DIAPH3|OLA1|PKP2|NUMB|CDH6	http://amigo.geneontology.org/amigo/term/GO:0045296
transcription regulator complex	Gene Ontology	GO:0005667	5	226	0.0290335	0.145258	TCF4|LEF1|RFX3|SIM1|PRKDC	http://amigo.geneontology.org/amigo/term/GO:0005667
sodium channel regulator activity	Gene Ontology	GO:0017080	2	34	0.0290386	0.145258	NEDD4L|PKP2	http://amigo.geneontology.org/amigo/term/GO:0017080
epidermal growth factor receptor binding	Gene Ontology	GO:0005154	2	34	0.0290386	0.145258	AREG|BTC	http://amigo.geneontology.org/amigo/term/GO:0005154
integral component of synaptic vesicle membrane	Gene Ontology	GO:0030285	2	34	0.0290386	0.145258	PTPRS|SYT4	http://amigo.geneontology.org/amigo/term/GO:0030285
activation of phospholipase C activity	Gene Ontology	GO:0007202	2	34	0.0290386	0.145258	EDNRA|BDNF	http://amigo.geneontology.org/amigo/term/GO:0007202
semaphorin-plexin signaling pathway	Gene Ontology	GO:0071526	2	34	0.0290386	0.145258	SEMA3A|SEMA3E	http://amigo.geneontology.org/amigo/term/GO:0071526
kinetochore	Gene Ontology	GO:0000776	3	87	0.0292549	0.146013	ZWINT|KIF18A|CLASP2	http://amigo.geneontology.org/amigo/term/GO:0000776
ATPase activity	Gene Ontology	GO:0016887	5	229	0.0304496	0.148182	OLA1|KIF18A|ABCD4|SPAST|KIF1A	http://amigo.geneontology.org/amigo/term/GO:0016887
cell-cell junction assembly	Gene Ontology	GO:0007043	2	35	0.0305509	0.148182	PKP2|CDH6	http://amigo.geneontology.org/amigo/term/GO:0007043
establishment of cell polarity	Gene Ontology	GO:0030010	2	35	0.0305509	0.148182	RAB11FIP2|SDCCAG8	http://amigo.geneontology.org/amigo/term/GO:0030010
RNA phosphodiester bond hydrolysis, exonucleolytic	Gene Ontology	GO:0090503	2	35	0.0305509	0.148182	PARN|CNOT6	http://amigo.geneontology.org/amigo/term/GO:0090503
positive regulation of epithelial cell migration	Gene Ontology	GO:0010634	2	35	0.0305509	0.148182	TAC1|CLASP2	http://amigo.geneontology.org/amigo/term/GO:0010634
mitotic sister chromatid segregation	Gene Ontology	GO:0000070	2	35	0.0305509	0.148182	ZWINT|KIF18A	http://amigo.geneontology.org/amigo/term/GO:0000070
cellular response to reactive oxygen species	Gene Ontology	GO:0034614	2	35	0.0305509	0.148182	MAPK8|ERCC6L2	http://amigo.geneontology.org/amigo/term/GO:0034614
phosphoprotein binding	Gene Ontology	GO:0051219	2	35	0.0305509	0.148182	TOX3|SNCA	http://amigo.geneontology.org/amigo/term/GO:0051219
regulation of endocytosis	Gene Ontology	GO:0030100	2	35	0.0305509	0.148182	SYT4|OPHN1	http://amigo.geneontology.org/amigo/term/GO:0030100
transport	Gene Ontology	GO:0006810	2	35	0.0305509	0.148182	TMEM184A|TMEM184C	http://amigo.geneontology.org/amigo/term/GO:0006810
calcium channel regulator activity	Gene Ontology	GO:0005246	2	35	0.0305509	0.148182	NPY|NRXN1	http://amigo.geneontology.org/amigo/term/GO:0005246
dorsal/ventral pattern formation	Gene Ontology	GO:0009953	2	35	0.0305509	0.148182	ANKS1B|EN1	http://amigo.geneontology.org/amigo/term/GO:0009953
perikaryon	Gene Ontology	GO:0043204	4	155	0.0307164	0.148662	TTLL7|CNTNAP2|PTPRS|ADCYAP1	http://amigo.geneontology.org/amigo/term/GO:0043204
protein tyrosine kinase activity	Gene Ontology	GO:0004713	3	89	0.030941	0.149426	FRK|HIPK1|RYK	http://amigo.geneontology.org/amigo/term/GO:0004713
positive regulation of peptidyl-serine phosphorylation	Gene Ontology	GO:0033138	3	90	0.0318028	0.153257	CALCR|BDNF|SNCA	http://amigo.geneontology.org/amigo/term/GO:0033138
negative chemotaxis	Gene Ontology	GO:0050919	2	37	0.0336668	0.159152	SEMA3A|SEMA3E	http://amigo.geneontology.org/amigo/term/GO:0050919
hair follicle development	Gene Ontology	GO:0001942	2	37	0.0336668	0.159152	LGR5|EDAR	http://amigo.geneontology.org/amigo/term/GO:0001942
beta-tubulin binding	Gene Ontology	GO:0048487	2	37	0.0336668	0.159152	TTLL7|SPAST	http://amigo.geneontology.org/amigo/term/GO:0048487
synaptic vesicle endocytosis	Gene Ontology	GO:0048488	2	37	0.0336668	0.159152	OPHN1|SNCA	http://amigo.geneontology.org/amigo/term/GO:0048488
vesicle fusion	Gene Ontology	GO:0006906	2	37	0.0336668	0.159152	SYT4|DYSF	http://amigo.geneontology.org/amigo/term/GO:0006906
ureteric bud development	Gene Ontology	GO:0001657	2	37	0.0336668	0.159152	SIM1|BDNF	http://amigo.geneontology.org/amigo/term/GO:0001657
negative regulation of protein-containing complex assembly	Gene Ontology	GO:0031333	2	37	0.0336668	0.159152	IMPACT|ANKS1B	http://amigo.geneontology.org/amigo/term/GO:0031333
Wnt signaling pathway, calcium modulating pathway	Gene Ontology	GO:0007223	2	37	0.0336668	0.159152	TCF4|LEF1	http://amigo.geneontology.org/amigo/term/GO:0007223
positive regulation of cytokinesis	Gene Ontology	GO:0032467	2	38	0.0352693	0.161492	SVIL|SPAST	http://amigo.geneontology.org/amigo/term/GO:0032467
voltage-gated calcium channel activity	Gene Ontology	GO:0005245	2	38	0.0352693	0.161492	CACHD1|CACNA1D	http://amigo.geneontology.org/amigo/term/GO:0005245
kidney development	Gene Ontology	GO:0001822	3	95	0.0362987	0.161492	TFAP2A|ALDH1A2|PCSK5	http://amigo.geneontology.org/amigo/term/GO:0001822
centriolar satellite	Gene Ontology	GO:0034451	3	95	0.0362987	0.161492	KCTD1|SDCCAG8|DYSF	http://amigo.geneontology.org/amigo/term/GO:0034451
ciliary basal body-plasma membrane docking	Gene Ontology	GO:0097711	3	95	0.0362987	0.161492	DYNC1I2|SDCCAG8|CEP162	http://amigo.geneontology.org/amigo/term/GO:0097711
small-subunit processome	Gene Ontology	GO:0032040	2	39	0.0369009	0.161492	WDR36|PRKDC	http://amigo.geneontology.org/amigo/term/GO:0032040
transporter activity	Gene Ontology	GO:0005215	2	39	0.0369009	0.161492	TMEM184A|TMEM184C	http://amigo.geneontology.org/amigo/term/GO:0005215
positive regulation of protein kinase B signaling	Gene Ontology	GO:0051897	4	166	0.0378314	0.161492	AREG|CALCR|BTC|TCF4	http://amigo.geneontology.org/amigo/term/GO:0051897
positive regulation of cold-induced thermogenesis	Gene Ontology	GO:0120162	3	97	0.0381836	0.161492	TSHR|PDGFC|ADCYAP1	http://amigo.geneontology.org/amigo/term/GO:0120162
sarcolemma	Gene Ontology	GO:0042383	3	97	0.0381836	0.161492	DMD|DYSF|DTNA	http://amigo.geneontology.org/amigo/term/GO:0042383
cellular response to insulin stimulus	Gene Ontology	GO:0032869	3	97	0.0381836	0.161492	APOBEC1|INHBB|PRKDC	http://amigo.geneontology.org/amigo/term/GO:0032869
perinuclear region of cytoplasm	Gene Ontology	GO:0048471	10	697	0.0385529	0.161492	SPAST|EPHA5|HMGCLL1|SYT4|INHBB|DNM3|SNCA|TMEM184A|BDNF|ALDH1A2	http://amigo.geneontology.org/amigo/term/GO:0048471
cell cycle	Gene Ontology	GO:0007049	5	245	0.0387306	0.161492	RIOK2|GNAI1|CLTA|RALB|KLHL9	http://amigo.geneontology.org/amigo/term/GO:0007049
cellular calcium ion homeostasis	Gene Ontology	GO:0006874	3	98	0.0391445	0.161492	SLC10A7|CXCL12|SLC24A2	http://amigo.geneontology.org/amigo/term/GO:0006874
antigen processing and presentation of exogenous peptide antigen via MHC class II	Gene Ontology	GO:0019886	3	98	0.0391445	0.161492	KIF18A|DYNC1I2|CLTA	http://amigo.geneontology.org/amigo/term/GO:0019886
serine-type endopeptidase activity	Gene Ontology	GO:0004252	4	169	0.0399224	0.161492	PCSK5|IMMP2L|MASP1|TMPRSS15	http://amigo.geneontology.org/amigo/term/GO:0004252
transport vesicle membrane	Gene Ontology	GO:0030658	2	41	0.040249	0.161492	TMEM184A|SYT10	http://amigo.geneontology.org/amigo/term/GO:0030658
lens development in camera-type eye	Gene Ontology	GO:0002088	2	41	0.040249	0.161492	CRYBB2|TBC1D32	http://amigo.geneontology.org/amigo/term/GO:0002088
extracellular matrix structural constituent conferring tensile strength	Gene Ontology	GO:0030020	2	41	0.040249	0.161492	COL6A5|COL25A1	http://amigo.geneontology.org/amigo/term/GO:0030020
blood vessel development	Gene Ontology	GO:0001568	2	41	0.040249	0.161492	TCF4|ALDH1A2	http://amigo.geneontology.org/amigo/term/GO:0001568
response to starvation	Gene Ontology	GO:0042594	2	41	0.040249	0.161492	ADCYAP1|GNPAT	http://amigo.geneontology.org/amigo/term/GO:0042594
potassium channel regulator activity	Gene Ontology	GO:0015459	2	41	0.040249	0.161492	KCNE2|NEDD4L	http://amigo.geneontology.org/amigo/term/GO:0015459
positive regulation of epithelial to mesenchymal transition	Gene Ontology	GO:0010718	2	42	0.0419645	0.161492	LEF1|BMP2	http://amigo.geneontology.org/amigo/term/GO:0010718
receptor internalization	Gene Ontology	GO:0031623	2	42	0.0419645	0.161492	DNM3|SNCA	http://amigo.geneontology.org/amigo/term/GO:0031623
branching involved in ureteric bud morphogenesis	Gene Ontology	GO:0001658	2	42	0.0419645	0.161492	BMP2|PBX1	http://amigo.geneontology.org/amigo/term/GO:0001658
clathrin binding	Gene Ontology	GO:0030276	2	42	0.0419645	0.161492	SYT10|SYT4	http://amigo.geneontology.org/amigo/term/GO:0030276
negative regulation of cell cycle	Gene Ontology	GO:0045786	2	42	0.0419645	0.161492	BMP2|ADCYAP1	http://amigo.geneontology.org/amigo/term/GO:0045786
postsynaptic density	Gene Ontology	GO:0014069	5	251	0.0421573	0.161492	ANKS1B|PDE4B|LRRC7|LZTS3|DNM3	http://amigo.geneontology.org/amigo/term/GO:0014069
extracellular matrix organization	Gene Ontology	GO:0030198	5	252	0.0427456	0.161492	THSD4|ADAMTSL1|FBN2|NF1|CSGALNACT1	http://amigo.geneontology.org/amigo/term/GO:0030198
mitotic spindle astral microtubule	Gene Ontology	GO:0061673	1	5	0.0435065	0.161492	KIF18A	http://amigo.geneontology.org/amigo/term/GO:0061673
membrane fission	Gene Ontology	GO:0090148	1	5	0.0435065	0.161492	SPAST	http://amigo.geneontology.org/amigo/term/GO:0090148
protein localization to juxtaparanode region of axon	Gene Ontology	GO:0071205	1	5	0.0435065	0.161492	CNTNAP2	http://amigo.geneontology.org/amigo/term/GO:0071205
regulation of T cell differentiation in thymus	Gene Ontology	GO:0033081	1	5	0.0435065	0.161492	ZEB1	http://amigo.geneontology.org/amigo/term/GO:0033081
planar cell polarity pathway involved in axon guidance	Gene Ontology	GO:1904938	1	5	0.0435065	0.161492	RYK	http://amigo.geneontology.org/amigo/term/GO:1904938
calcium activated phosphatidylcholine scrambling	Gene Ontology	GO:0061590	1	5	0.0435065	0.161492	ANO4	http://amigo.geneontology.org/amigo/term/GO:0061590
L-arginine import across plasma membrane	Gene Ontology	GO:0097638	1	5	0.0435065	0.161492	SLC7A3	http://amigo.geneontology.org/amigo/term/GO:0097638
membrane depolarization during SA node cell action potential	Gene Ontology	GO:0086046	1	5	0.0435065	0.161492	CACNA1D	http://amigo.geneontology.org/amigo/term/GO:0086046
B cell lineage commitment	Gene Ontology	GO:0002326	1	5	0.0435065	0.161492	PRKDC	http://amigo.geneontology.org/amigo/term/GO:0002326
kainate selective glutamate receptor activity	Gene Ontology	GO:0015277	1	5	0.0435065	0.161492	GRIK1	http://amigo.geneontology.org/amigo/term/GO:0015277
branchiomotor neuron axon guidance	Gene Ontology	GO:0021785	1	5	0.0435065	0.161492	SEMA3A	http://amigo.geneontology.org/amigo/term/GO:0021785
3-chloroallyl aldehyde dehydrogenase activity	Gene Ontology	GO:0004028	1	5	0.0435065	0.161492	ALDH1A2	http://amigo.geneontology.org/amigo/term/GO:0004028
synaptic signaling	Gene Ontology	GO:0099536	1	5	0.0435065	0.161492	DTNA	http://amigo.geneontology.org/amigo/term/GO:0099536
water homeostasis	Gene Ontology	GO:0030104	1	5	0.0435065	0.161492	NEDD4L	http://amigo.geneontology.org/amigo/term/GO:0030104
negative regulation of transporter activity	Gene Ontology	GO:0032410	1	5	0.0435065	0.161492	SNCA	http://amigo.geneontology.org/amigo/term/GO:0032410
negative regulation of striated muscle tissue development	Gene Ontology	GO:0045843	1	5	0.0435065	0.161492	LEF1	http://amigo.geneontology.org/amigo/term/GO:0045843
calcium activated galactosylceramide scrambling	Gene Ontology	GO:0061591	1	5	0.0435065	0.161492	ANO4	http://amigo.geneontology.org/amigo/term/GO:0061591
negative regulation of lymphocyte migration	Gene Ontology	GO:2000402	1	5	0.0435065	0.161492	MIA3	http://amigo.geneontology.org/amigo/term/GO:2000402
brain-derived neurotrophic factor receptor signaling pathway	Gene Ontology	GO:0031547	1	5	0.0435065	0.161492	BDNF	http://amigo.geneontology.org/amigo/term/GO:0031547
HULC complex	Gene Ontology	GO:0033503	1	5	0.0435065	0.161492	UBE2U	http://amigo.geneontology.org/amigo/term/GO:0033503
axon midline choice point recognition	Gene Ontology	GO:0016199	1	5	0.0435065	0.161492	ROBO1	http://amigo.geneontology.org/amigo/term/GO:0016199
anterograde neuronal dense core vesicle transport	Gene Ontology	GO:1990048	1	5	0.0435065	0.161492	KIF1A	http://amigo.geneontology.org/amigo/term/GO:1990048
negative regulation of peptidyl-cysteine S-nitrosylation	Gene Ontology	GO:1902083	1	5	0.0435065	0.161492	DMD	http://amigo.geneontology.org/amigo/term/GO:1902083
regulation of high voltage-gated calcium channel activity	Gene Ontology	GO:1901841	1	5	0.0435065	0.161492	PDE4B	http://amigo.geneontology.org/amigo/term/GO:1901841
oocyte differentiation	Gene Ontology	GO:0009994	1	5	0.0435065	0.161492	LGR5	http://amigo.geneontology.org/amigo/term/GO:0009994
regulation of long-term synaptic depression	Gene Ontology	GO:1900452	1	5	0.0435065	0.161492	SORCS3	http://amigo.geneontology.org/amigo/term/GO:1900452
establishment of mitotic spindle localization	Gene Ontology	GO:0040001	1	5	0.0435065	0.161492	CLASP2	http://amigo.geneontology.org/amigo/term/GO:0040001
regulation of smooth muscle cell differentiation	Gene Ontology	GO:0051150	1	5	0.0435065	0.161492	ZEB1	http://amigo.geneontology.org/amigo/term/GO:0051150
paraxial mesoderm formation	Gene Ontology	GO:0048341	1	5	0.0435065	0.161492	LEF1	http://amigo.geneontology.org/amigo/term/GO:0048341
interkinetic nuclear migration	Gene Ontology	GO:0022027	1	5	0.0435065	0.161492	KIF1A	http://amigo.geneontology.org/amigo/term/GO:0022027
clathrin coat	Gene Ontology	GO:0030118	1	5	0.0435065	0.161492	CLTA	http://amigo.geneontology.org/amigo/term/GO:0030118
negative regulation of muscle cell apoptotic process	Gene Ontology	GO:0010656	1	5	0.0435065	0.161492	ADCYAP1	http://amigo.geneontology.org/amigo/term/GO:0010656
positive regulation of action potential	Gene Ontology	GO:0045760	1	5	0.0435065	0.161492	TAC1	http://amigo.geneontology.org/amigo/term/GO:0045760
double-stranded RNA adenosine deaminase activity	Gene Ontology	GO:0003726	1	5	0.0435065	0.161492	ADARB2	http://amigo.geneontology.org/amigo/term/GO:0003726
positive regulation of phosphatase activity	Gene Ontology	GO:0010922	1	5	0.0435065	0.161492	BMP2	http://amigo.geneontology.org/amigo/term/GO:0010922
tongue morphogenesis	Gene Ontology	GO:0043587	1	5	0.0435065	0.161492	INTU	http://amigo.geneontology.org/amigo/term/GO:0043587
apoptotic process involved in blood vessel morphogenesis	Gene Ontology	GO:1902262	1	5	0.0435065	0.161492	LEF1	http://amigo.geneontology.org/amigo/term/GO:1902262
maintenance of animal organ identity	Gene Ontology	GO:0048496	1	5	0.0435065	0.161492	PKP2	http://amigo.geneontology.org/amigo/term/GO:0048496
arginine transmembrane transporter activity	Gene Ontology	GO:0015181	1	5	0.0435065	0.161492	SLC7A3	http://amigo.geneontology.org/amigo/term/GO:0015181
nerve growth factor receptor binding	Gene Ontology	GO:0005163	1	5	0.0435065	0.161492	BDNF	http://amigo.geneontology.org/amigo/term/GO:0005163
adenosine deaminase activity	Gene Ontology	GO:0004000	1	5	0.0435065	0.161492	ADARB2	http://amigo.geneontology.org/amigo/term/GO:0004000
beta-2 adrenergic receptor binding	Gene Ontology	GO:0031698	1	5	0.0435065	0.161492	PDE4D	http://amigo.geneontology.org/amigo/term/GO:0031698
positive regulation of developmental growth	Gene Ontology	GO:0048639	1	5	0.0435065	0.161492	PRKDC	http://amigo.geneontology.org/amigo/term/GO:0048639
neuroligin family protein binding	Gene Ontology	GO:0097109	1	5	0.0435065	0.161492	NRXN1	http://amigo.geneontology.org/amigo/term/GO:0097109
semicircular canal morphogenesis	Gene Ontology	GO:0048752	1	5	0.0435065	0.161492	ZEB1	http://amigo.geneontology.org/amigo/term/GO:0048752
regulation of grooming behavior	Gene Ontology	GO:2000821	1	5	0.0435065	0.161492	NRXN1	http://amigo.geneontology.org/amigo/term/GO:2000821
negative regulation of interleukin-1-mediated signaling pathway	Gene Ontology	GO:2000660	1	5	0.0435065	0.161492	IL1R2	http://amigo.geneontology.org/amigo/term/GO:2000660
epithelial cell maturation	Gene Ontology	GO:0002070	1	5	0.0435065	0.161492	TFCP2L1	http://amigo.geneontology.org/amigo/term/GO:0002070
maintenance of presynaptic active zone structure	Gene Ontology	GO:0048790	1	5	0.0435065	0.161492	ERC2	http://amigo.geneontology.org/amigo/term/GO:0048790
negative regulation of neurotransmitter secretion	Gene Ontology	GO:0046929	1	5	0.0435065	0.161492	NF1	http://amigo.geneontology.org/amigo/term/GO:0046929
histone citrullination	Gene Ontology	GO:0036414	1	5	0.0435065	0.161492	PADI1	http://amigo.geneontology.org/amigo/term/GO:0036414
L-lysine transmembrane transporter activity	Gene Ontology	GO:0015189	1	5	0.0435065	0.161492	SLC7A3	http://amigo.geneontology.org/amigo/term/GO:0015189
L-ornithine transmembrane transporter activity	Gene Ontology	GO:0000064	1	5	0.0435065	0.161492	SLC7A3	http://amigo.geneontology.org/amigo/term/GO:0000064
type II pneumocyte differentiation	Gene Ontology	GO:0060510	1	5	0.0435065	0.161492	NFIB	http://amigo.geneontology.org/amigo/term/GO:0060510
trigeminal nerve structural organization	Gene Ontology	GO:0021637	1	5	0.0435065	0.161492	SEMA3A	http://amigo.geneontology.org/amigo/term/GO:0021637
type I pneumocyte differentiation	Gene Ontology	GO:0060509	1	5	0.0435065	0.161492	NFIB	http://amigo.geneontology.org/amigo/term/GO:0060509
presynaptic endocytic zone membrane	Gene Ontology	GO:0098835	1	5	0.0435065	0.161492	CLTA	http://amigo.geneontology.org/amigo/term/GO:0098835
negative regulation of interferon-alpha production	Gene Ontology	GO:0032687	1	5	0.0435065	0.161492	PTPRS	http://amigo.geneontology.org/amigo/term/GO:0032687
anterior head development	Gene Ontology	GO:0097065	1	5	0.0435065	0.161492	BMP5	http://amigo.geneontology.org/amigo/term/GO:0097065
calcium, potassium:sodium antiporter activity	Gene Ontology	GO:0008273	1	5	0.0435065	0.161492	SLC24A2	http://amigo.geneontology.org/amigo/term/GO:0008273
negative regulation of exocytosis	Gene Ontology	GO:0045920	1	5	0.0435065	0.161492	SNCA	http://amigo.geneontology.org/amigo/term/GO:0045920
positive regulation of basement membrane assembly involved in embryonic body morphogenesis	Gene Ontology	GO:1904261	1	5	0.0435065	0.161492	CLASP2	http://amigo.geneontology.org/amigo/term/GO:1904261
amygdala development	Gene Ontology	GO:0021764	1	5	0.0435065	0.161492	NF1	http://amigo.geneontology.org/amigo/term/GO:0021764
meiotic chromosome segregation	Gene Ontology	GO:0045132	1	5	0.0435065	0.161492	SMC2	http://amigo.geneontology.org/amigo/term/GO:0045132
cytoplasmic side of rough endoplasmic reticulum membrane	Gene Ontology	GO:0098556	1	5	0.0435065	0.161492	RPS29	http://amigo.geneontology.org/amigo/term/GO:0098556
positive regulation by symbiont of host autophagy	Gene Ontology	GO:0075044	1	5	0.0435065	0.161492	ATG5	http://amigo.geneontology.org/amigo/term/GO:0075044
estrogen receptor activity	Gene Ontology	GO:0030284	1	5	0.0435065	0.161492	LEF1	http://amigo.geneontology.org/amigo/term/GO:0030284
postsynaptic actin cytoskeleton	Gene Ontology	GO:0098871	1	5	0.0435065	0.161492	CTTNBP2	http://amigo.geneontology.org/amigo/term/GO:0098871
positive regulation of glomerular mesangial cell proliferation	Gene Ontology	GO:0072126	1	5	0.0435065	0.161492	PDGFD	http://amigo.geneontology.org/amigo/term/GO:0072126
neutrophil homeostasis	Gene Ontology	GO:0001780	1	5	0.0435065	0.161492	PDE4B	http://amigo.geneontology.org/amigo/term/GO:0001780
dopamine uptake involved in synaptic transmission	Gene Ontology	GO:0051583	1	5	0.0435065	0.161492	SNCA	http://amigo.geneontology.org/amigo/term/GO:0051583
dichotomous subdivision of terminal units involved in salivary gland branching	Gene Ontology	GO:0060666	1	5	0.0435065	0.161492	SEMA3A	http://amigo.geneontology.org/amigo/term/GO:0060666
retinal pigment epithelium development	Gene Ontology	GO:0003406	1	5	0.0435065	0.161492	TBC1D32	http://amigo.geneontology.org/amigo/term/GO:0003406
maintenance of DNA repeat elements	Gene Ontology	GO:0043570	1	5	0.0435065	0.161492	TCF4	http://amigo.geneontology.org/amigo/term/GO:0043570
protein-arginine deiminase activity	Gene Ontology	GO:0004668	1	5	0.0435065	0.161492	PADI1	http://amigo.geneontology.org/amigo/term/GO:0004668
positive regulation of protein localization to cell cortex	Gene Ontology	GO:1904778	1	5	0.0435065	0.161492	GNAI1	http://amigo.geneontology.org/amigo/term/GO:1904778
cell adhesive protein binding involved in bundle of His cell-Purkinje myocyte communication	Gene Ontology	GO:0086083	1	5	0.0435065	0.161492	PKP2	http://amigo.geneontology.org/amigo/term/GO:0086083
negative regulation of apoptotic process in bone marrow cell	Gene Ontology	GO:0071866	1	5	0.0435065	0.161492	LEF1	http://amigo.geneontology.org/amigo/term/GO:0071866
negative regulation of immunoglobulin production	Gene Ontology	GO:0002638	1	5	0.0435065	0.161492	PRKDC	http://amigo.geneontology.org/amigo/term/GO:0002638
determination of pancreatic left/right asymmetry	Gene Ontology	GO:0035469	1	5	0.0435065	0.161492	ZIC3	http://amigo.geneontology.org/amigo/term/GO:0035469
pyruvate transmembrane transporter activity	Gene Ontology	GO:0050833	1	5	0.0435065	0.161492	SLC16A7	http://amigo.geneontology.org/amigo/term/GO:0050833
protein processing involved in protein targeting to mitochondrion	Gene Ontology	GO:0006627	1	5	0.0435065	0.161492	IMMP2L	http://amigo.geneontology.org/amigo/term/GO:0006627
lipoprotein biosynthetic process	Gene Ontology	GO:0042158	1	5	0.0435065	0.161492	APOBEC1	http://amigo.geneontology.org/amigo/term/GO:0042158
T cell lineage commitment	Gene Ontology	GO:0002360	1	5	0.0435065	0.161492	PRKDC	http://amigo.geneontology.org/amigo/term/GO:0002360
basal cortex	Gene Ontology	GO:0045180	1	5	0.0435065	0.161492	CLASP2	http://amigo.geneontology.org/amigo/term/GO:0045180
cartilage development involved in endochondral bone morphogenesis	Gene Ontology	GO:0060351	1	5	0.0435065	0.161492	SHOX2	http://amigo.geneontology.org/amigo/term/GO:0060351
type 5 metabotropic glutamate receptor binding	Gene Ontology	GO:0031802	1	5	0.0435065	0.161492	DNM3	http://amigo.geneontology.org/amigo/term/GO:0031802
amacrine cell differentiation	Gene Ontology	GO:0035881	1	5	0.0435065	0.161492	RORB	http://amigo.geneontology.org/amigo/term/GO:0035881
postsynaptic endocytic zone membrane	Gene Ontology	GO:0098844	1	5	0.0435065	0.161492	DNM3	http://amigo.geneontology.org/amigo/term/GO:0098844
Roundabout signaling pathway	Gene Ontology	GO:0035385	1	5	0.0435065	0.161492	ROBO1	http://amigo.geneontology.org/amigo/term/GO:0035385
trigeminal ganglion development	Gene Ontology	GO:0061551	1	5	0.0435065	0.161492	SEMA3A	http://amigo.geneontology.org/amigo/term/GO:0061551
anterior commissure morphogenesis	Gene Ontology	GO:0021960	1	5	0.0435065	0.161492	NFIB	http://amigo.geneontology.org/amigo/term/GO:0021960
retrograde neuronal dense core vesicle transport	Gene Ontology	GO:1990049	1	5	0.0435065	0.161492	KIF1A	http://amigo.geneontology.org/amigo/term/GO:1990049
trans-Golgi network	Gene Ontology	GO:0005802	4	174	0.043551	0.161492	ATP8B4|SLC10A7|CLASP2|PCSK5	http://amigo.geneontology.org/amigo/term/GO:0005802
epithelial to mesenchymal transition	Gene Ontology	GO:0001837	2	43	0.0437071	0.161803	LEF1|BMP2	http://amigo.geneontology.org/amigo/term/GO:0001837
Golgi membrane	Gene Ontology	GO:0000139	9	616	0.0438954	0.162231	AREG|PDGFC|PDGFD|ZDHHC13|CUX1|MIA3|SLC10A7|SLC30A6|CSGALNACT1	http://amigo.geneontology.org/amigo/term/GO:0000139
thymus development	Gene Ontology	GO:0048538	2	44	0.0454762	0.16412	PBX1|PRKDC	http://amigo.geneontology.org/amigo/term/GO:0048538
cellular_component	Gene Ontology	GO:0005575	7	433	0.0460906	0.16412	IMPACT|BMP5|SAMD12|CA10|SPATA9|ANKS1B|SLITRK2	http://amigo.geneontology.org/amigo/term/GO:0005575
response to estradiol	Gene Ontology	GO:0032355	3	105	0.0462107	0.16412	AREG|ALDH1A2|TFPI	http://amigo.geneontology.org/amigo/term/GO:0032355
protein homooligomerization	Gene Ontology	GO:0051260	3	105	0.0462107	0.16412	VSTM5|KCTD1|SPAST	http://amigo.geneontology.org/amigo/term/GO:0051260
protein-containing complex	Gene Ontology	GO:0032991	9	623	0.0464987	0.16412	MLLT10|DMD|DTNA|KHDRBS3|PRKDC|ERCC6L2|NRXN1|SNCA|MBL2	http://amigo.geneontology.org/amigo/term/GO:0032991
integral component of postsynaptic membrane	Gene Ontology	GO:0099055	2	45	0.0472713	0.16412	SLITRK2|PCDH17	http://amigo.geneontology.org/amigo/term/GO:0099055
negative regulation of osteoblast differentiation	Gene Ontology	GO:0045668	2	45	0.0472713	0.16412	AREG|RORB	http://amigo.geneontology.org/amigo/term/GO:0045668
anatomical structure development	Gene Ontology	GO:0048856	2	45	0.0472713	0.16412	TFAP2A|TFAP2C	http://amigo.geneontology.org/amigo/term/GO:0048856
MAPK cascade	Gene Ontology	GO:0000165	5	261	0.0482631	0.16412	AREG|LRRC7|NF1|BTC|MBL2	http://amigo.geneontology.org/amigo/term/GO:0000165
lysosome	Gene Ontology	GO:0005764	5	262	0.048901	0.16412	KCNE2|DNASE2B|ACP3|SNX16|SNCA	http://amigo.geneontology.org/amigo/term/GO:0005764
regulation of cilium assembly	Gene Ontology	GO:1902017	2	46	0.049092	0.16412	SDCCAG8|ATG5	http://amigo.geneontology.org/amigo/term/GO:1902017
neural crest cell migration	Gene Ontology	GO:0001755	2	46	0.049092	0.16412	SEMA3A|SEMA3E	http://amigo.geneontology.org/amigo/term/GO:0001755
hormone-mediated signaling pathway	Gene Ontology	GO:0009755	2	46	0.049092	0.16412	LGR5|TSHR	http://amigo.geneontology.org/amigo/term/GO:0009755
endocytosis	Gene Ontology	GO:0006897	4	182	0.0497298	0.16412	CSNK1G1|DNM3|MIA3|TMPRSS15	http://amigo.geneontology.org/amigo/term/GO:0006897
chiasma assembly	Gene Ontology	GO:0051026	1	6	0.050572	0.16412	TEX11	http://amigo.geneontology.org/amigo/term/GO:0051026
bundle of His cell-Purkinje myocyte adhesion involved in cell communication	Gene Ontology	GO:0086073	1	6	0.050572	0.16412	PKP2	http://amigo.geneontology.org/amigo/term/GO:0086073
response to fungus	Gene Ontology	GO:0009620	1	6	0.050572	0.16412	ATG5	http://amigo.geneontology.org/amigo/term/GO:0009620
motor learning	Gene Ontology	GO:0061743	1	6	0.050572	0.16412	EN1	http://amigo.geneontology.org/amigo/term/GO:0061743
kinetochore organization	Gene Ontology	GO:0051383	1	6	0.050572	0.16412	SMC2	http://amigo.geneontology.org/amigo/term/GO:0051383
positive regulation of vascular endothelial growth factor signaling pathway	Gene Ontology	GO:1900748	1	6	0.050572	0.16412	ROBO1	http://amigo.geneontology.org/amigo/term/GO:1900748
determination of liver left/right asymmetry	Gene Ontology	GO:0071910	1	6	0.050572	0.16412	ZIC3	http://amigo.geneontology.org/amigo/term/GO:0071910
ATP-binding cassette (ABC) transporter complex	Gene Ontology	GO:0043190	1	6	0.050572	0.16412	ABCD4	http://amigo.geneontology.org/amigo/term/GO:0043190
negative regulation of dendritic spine development	Gene Ontology	GO:0061000	1	6	0.050572	0.16412	PTPRS	http://amigo.geneontology.org/amigo/term/GO:0061000
negative regulation of SMAD protein signal transduction	Gene Ontology	GO:0060392	1	6	0.050572	0.16412	VEPH1	http://amigo.geneontology.org/amigo/term/GO:0060392
neural crest cell migration involved in autonomic nervous system development	Gene Ontology	GO:1901166	1	6	0.050572	0.16412	SEMA3A	http://amigo.geneontology.org/amigo/term/GO:1901166
positive regulation of cytoplasmic mRNA processing body assembly	Gene Ontology	GO:0010606	1	6	0.050572	0.16412	CNOT6	http://amigo.geneontology.org/amigo/term/GO:0010606
equilibrioception	Gene Ontology	GO:0050957	1	6	0.050572	0.16412	PCDH15	http://amigo.geneontology.org/amigo/term/GO:0050957
desmosome organization	Gene Ontology	GO:0002934	1	6	0.050572	0.16412	PKP2	http://amigo.geneontology.org/amigo/term/GO:0002934
determination of digestive tract left/right asymmetry	Gene Ontology	GO:0071907	1	6	0.050572	0.16412	ZIC3	http://amigo.geneontology.org/amigo/term/GO:0071907
purine nucleobase metabolic process	Gene Ontology	GO:0006144	1	6	0.050572	0.16412	ACP3	http://amigo.geneontology.org/amigo/term/GO:0006144
leucine catabolic process	Gene Ontology	GO:0006552	1	6	0.050572	0.16412	HMGCLL1	http://amigo.geneontology.org/amigo/term/GO:0006552
positive regulation of granulocyte differentiation	Gene Ontology	GO:0030854	1	6	0.050572	0.16412	LEF1	http://amigo.geneontology.org/amigo/term/GO:0030854
adenosine metabolic process	Gene Ontology	GO:0046085	1	6	0.050572	0.16412	ACP3	http://amigo.geneontology.org/amigo/term/GO:0046085
histamine receptor activity	Gene Ontology	GO:0004969	1	6	0.050572	0.16412	HRH4	http://amigo.geneontology.org/amigo/term/GO:0004969
T-helper 1 cell differentiation	Gene Ontology	GO:0045063	1	6	0.050572	0.16412	LEF1	http://amigo.geneontology.org/amigo/term/GO:0045063
lactate transmembrane transporter activity	Gene Ontology	GO:0015129	1	6	0.050572	0.16412	SLC16A7	http://amigo.geneontology.org/amigo/term/GO:0015129
positive regulation of follicle-stimulating hormone secretion	Gene Ontology	GO:0046881	1	6	0.050572	0.16412	INHBB	http://amigo.geneontology.org/amigo/term/GO:0046881
negative regulation of viral process	Gene Ontology	GO:0048525	1	6	0.050572	0.16412	MBL2	http://amigo.geneontology.org/amigo/term/GO:0048525
amylin receptor signaling pathway	Gene Ontology	GO:0097647	1	6	0.050572	0.16412	CALCR	http://amigo.geneontology.org/amigo/term/GO:0097647
tRNA-specific adenosine deaminase activity	Gene Ontology	GO:0008251	1	6	0.050572	0.16412	ADARB2	http://amigo.geneontology.org/amigo/term/GO:0008251
negative regulation of interleukin-13 production	Gene Ontology	GO:0032696	1	6	0.050572	0.16412	LEF1	http://amigo.geneontology.org/amigo/term/GO:0032696
ureter development	Gene Ontology	GO:0072189	1	6	0.050572	0.16412	TBX18	http://amigo.geneontology.org/amigo/term/GO:0072189
positive regulation of dopamine secretion	Gene Ontology	GO:0033603	1	6	0.050572	0.16412	CXCL12	http://amigo.geneontology.org/amigo/term/GO:0033603
bile acid:sodium symporter activity	Gene Ontology	GO:0008508	1	6	0.050572	0.16412	SLC10A2	http://amigo.geneontology.org/amigo/term/GO:0008508
mitochondrial respiratory chain complex assembly	Gene Ontology	GO:0033108	1	6	0.050572	0.16412	IMMP2L	http://amigo.geneontology.org/amigo/term/GO:0033108
negative regulation of cardiac muscle cell differentiation	Gene Ontology	GO:2000726	1	6	0.050572	0.16412	BMP2	http://amigo.geneontology.org/amigo/term/GO:2000726
LRR domain binding	Gene Ontology	GO:0030275	1	6	0.050572	0.16412	ROBO1	http://amigo.geneontology.org/amigo/term/GO:0030275
response to antineoplastic agent	Gene Ontology	GO:0097327	1	6	0.050572	0.16412	PTGR1	http://amigo.geneontology.org/amigo/term/GO:0097327
heparan sulfate proteoglycan biosynthetic process, enzymatic modification	Gene Ontology	GO:0015015	1	6	0.050572	0.16412	HS6ST3	http://amigo.geneontology.org/amigo/term/GO:0015015
Pwp2p-containing subcomplex of 90S preribosome	Gene Ontology	GO:0034388	1	6	0.050572	0.16412	WDR36	http://amigo.geneontology.org/amigo/term/GO:0034388
negative regulation of endothelial cell differentiation	Gene Ontology	GO:0045602	1	6	0.050572	0.16412	ZEB1	http://amigo.geneontology.org/amigo/term/GO:0045602
negative regulation of type B pancreatic cell apoptotic process	Gene Ontology	GO:2000675	1	6	0.050572	0.16412	TCF4	http://amigo.geneontology.org/amigo/term/GO:2000675
3',5'-cyclic-nucleotide phosphodiesterase activity	Gene Ontology	GO:0004114	1	6	0.050572	0.16412	PDE4D	http://amigo.geneontology.org/amigo/term/GO:0004114
axon ensheathment	Gene Ontology	GO:0008366	1	6	0.050572	0.16412	MBL2	http://amigo.geneontology.org/amigo/term/GO:0008366
positive regulation of mucus secretion	Gene Ontology	GO:0070257	1	6	0.050572	0.16412	ATG5	http://amigo.geneontology.org/amigo/term/GO:0070257
mechanoreceptor differentiation	Gene Ontology	GO:0042490	1	6	0.050572	0.16412	BDNF	http://amigo.geneontology.org/amigo/term/GO:0042490
positive regulation of lymphocyte proliferation	Gene Ontology	GO:0050671	1	6	0.050572	0.16412	TAC1	http://amigo.geneontology.org/amigo/term/GO:0050671
ribosomal protein S6 kinase activity	Gene Ontology	GO:0004711	1	6	0.050572	0.16412	RPS6KA6	http://amigo.geneontology.org/amigo/term/GO:0004711
regulation of blood vessel endothelial cell migration	Gene Ontology	GO:0043535	1	6	0.050572	0.16412	NF1	http://amigo.geneontology.org/amigo/term/GO:0043535
positive regulation of cell proliferation in bone marrow	Gene Ontology	GO:0071864	1	6	0.050572	0.16412	LEF1	http://amigo.geneontology.org/amigo/term/GO:0071864
positive regulation of chemokine (C-C motif) ligand 5 production	Gene Ontology	GO:0071651	1	6	0.050572	0.16412	ADCYAP1	http://amigo.geneontology.org/amigo/term/GO:0071651
L-arginine transmembrane transporter activity	Gene Ontology	GO:0061459	1	6	0.050572	0.16412	SLC7A3	http://amigo.geneontology.org/amigo/term/GO:0061459
muscle tissue morphogenesis	Gene Ontology	GO:0060415	1	6	0.050572	0.16412	SHOX2	http://amigo.geneontology.org/amigo/term/GO:0060415
regulation of atrial cardiac muscle cell membrane repolarization	Gene Ontology	GO:0060372	1	6	0.050572	0.16412	CACNA1D	http://amigo.geneontology.org/amigo/term/GO:0060372
negative regulation of leukocyte cell-cell adhesion	Gene Ontology	GO:1903038	1	6	0.050572	0.16412	MIA3	http://amigo.geneontology.org/amigo/term/GO:1903038
Wnt signaling pathway involved in midbrain dopaminergic neuron differentiation	Gene Ontology	GO:1904953	1	6	0.050572	0.16412	RYK	http://amigo.geneontology.org/amigo/term/GO:1904953
GATOR1 complex	Gene Ontology	GO:1990130	1	6	0.050572	0.16412	NPR3	http://amigo.geneontology.org/amigo/term/GO:1990130
negative regulation of adenylate cyclase-activating G protein-coupled receptor signaling pathway	Gene Ontology	GO:0106072	1	6	0.050572	0.16412	MRAP2	http://amigo.geneontology.org/amigo/term/GO:0106072
negative regulation of mesenchymal cell apoptotic process	Gene Ontology	GO:2001054	1	6	0.050572	0.16412	POU3F4	http://amigo.geneontology.org/amigo/term/GO:2001054
bone mineralization involved in bone maturation	Gene Ontology	GO:0035630	1	6	0.050572	0.16412	BMP2	http://amigo.geneontology.org/amigo/term/GO:0035630
3'-phosphoadenosine 5'-phosphosulfate biosynthetic process	Gene Ontology	GO:0050428	1	6	0.050572	0.16412	PAPSS2	http://amigo.geneontology.org/amigo/term/GO:0050428
telencephalon regionalization	Gene Ontology	GO:0021978	1	6	0.050572	0.16412	BMP2	http://amigo.geneontology.org/amigo/term/GO:0021978
very long-chain fatty acid catabolic process	Gene Ontology	GO:0042760	1	6	0.050572	0.16412	ABCD4	http://amigo.geneontology.org/amigo/term/GO:0042760
postsynaptic density protein 95 clustering	Gene Ontology	GO:0097119	1	6	0.050572	0.16412	NRXN1	http://amigo.geneontology.org/amigo/term/GO:0097119
neutrophil differentiation	Gene Ontology	GO:0030223	1	6	0.050572	0.16412	LEF1	http://amigo.geneontology.org/amigo/term/GO:0030223
regulation of modification of postsynaptic actin cytoskeleton	Gene Ontology	GO:1905274	1	6	0.050572	0.16412	CTTNBP2	http://amigo.geneontology.org/amigo/term/GO:1905274
cell proliferation in midbrain	Gene Ontology	GO:0033278	1	6	0.050572	0.16412	RYK	http://amigo.geneontology.org/amigo/term/GO:0033278
regulation of actin polymerization or depolymerization	Gene Ontology	GO:0008064	1	6	0.050572	0.16412	CXCL12	http://amigo.geneontology.org/amigo/term/GO:0008064
coreceptor activity involved in Wnt signaling pathway, planar cell polarity pathway	Gene Ontology	GO:1904929	1	6	0.050572	0.16412	RYK	http://amigo.geneontology.org/amigo/term/GO:1904929
metabolic process	Gene Ontology	GO:0008152	1	6	0.050572	0.16412	SPAST	http://amigo.geneontology.org/amigo/term/GO:0008152
cardiac conduction	Gene Ontology	GO:0061337	2	47	0.0509377	0.164867	KCNE2|CACNA1D	http://amigo.geneontology.org/amigo/term/GO:0061337
neuron migration	Gene Ontology	GO:0001764	3	110	0.0516165	0.164867	SEMA3A|CXCL12|SDCCAG8	http://amigo.geneontology.org/amigo/term/GO:0001764
Notch signaling pathway	Gene Ontology	GO:0007219	3	110	0.0516165	0.164867	GMDS|BMP2|CDH6	http://amigo.geneontology.org/amigo/term/GO:0007219
early endosome	Gene Ontology	GO:0005769	5	267	0.0521648	0.164867	SNX16|CNTNAP2|NUMB|DYSF|CCDC93	http://amigo.geneontology.org/amigo/term/GO:0005769
mitochondrial membrane	Gene Ontology	GO:0031966	3	111	0.0527328	0.164867	GPAM|DNM3|GNPAT	http://amigo.geneontology.org/amigo/term/GO:0031966
adult locomotory behavior	Gene Ontology	GO:0008344	2	48	0.0528081	0.164867	EN1|CXCL12	http://amigo.geneontology.org/amigo/term/GO:0008344
positive regulation of cell adhesion	Gene Ontology	GO:0045785	2	48	0.0528081	0.164867	CXCL12|DYSF	http://amigo.geneontology.org/amigo/term/GO:0045785
myelination	Gene Ontology	GO:0042552	2	48	0.0528081	0.164867	MBL2|ATRN	http://amigo.geneontology.org/amigo/term/GO:0042552
GTPase activator activity	Gene Ontology	GO:0005096	5	268	0.0528325	0.164867	NPR3|RGS7|OPHN1|NF1|ARAP2	http://amigo.geneontology.org/amigo/term/GO:0005096
cytokine activity	Gene Ontology	GO:0005125	4	186	0.0529907	0.164867	AREG|BMP5|INHBB|BMP2	http://amigo.geneontology.org/amigo/term/GO:0005125
endoplasmic reticulum to Golgi vesicle-mediated transport	Gene Ontology	GO:0006888	4	188	0.0546639	0.164867	AREG|DYNC1I2|MIA3|SPAST	http://amigo.geneontology.org/amigo/term/GO:0006888
kinesin complex	Gene Ontology	GO:0005871	2	49	0.0547026	0.164867	KIF18A|KIF1A	http://amigo.geneontology.org/amigo/term/GO:0005871
regulation of synaptic plasticity	Gene Ontology	GO:0048167	2	50	0.0566208	0.164867	BDNF|CNTN4	http://amigo.geneontology.org/amigo/term/GO:0048167
epidermal growth factor receptor signaling pathway	Gene Ontology	GO:0007173	2	50	0.0566208	0.164867	AREG|BTC	http://amigo.geneontology.org/amigo/term/GO:0007173
skeletal muscle tissue development	Gene Ontology	GO:0007519	2	50	0.0566208	0.164867	SVIL|NF1	http://amigo.geneontology.org/amigo/term/GO:0007519
negative regulation of cell migration	Gene Ontology	GO:0030336	3	115	0.0573137	0.164867	ROBO1|NF1|MIA3	http://amigo.geneontology.org/amigo/term/GO:0030336
cerebellar mossy fiber	Gene Ontology	GO:0044300	1	7	0.0575854	0.164867	NFIB	http://amigo.geneontology.org/amigo/term/GO:0044300
heart trabecula morphogenesis	Gene Ontology	GO:0061384	1	7	0.0575854	0.164867	BMP5	http://amigo.geneontology.org/amigo/term/GO:0061384
collateral sprouting	Gene Ontology	GO:0048668	1	7	0.0575854	0.164867	BDNF	http://amigo.geneontology.org/amigo/term/GO:0048668
negative regulation of collateral sprouting	Gene Ontology	GO:0048671	1	7	0.0575854	0.164867	PTPRS	http://amigo.geneontology.org/amigo/term/GO:0048671
ether lipid biosynthetic process	Gene Ontology	GO:0008611	1	7	0.0575854	0.164867	GNPAT	http://amigo.geneontology.org/amigo/term/GO:0008611
forebrain radial glial cell differentiation	Gene Ontology	GO:0021861	1	7	0.0575854	0.164867	LEF1	http://amigo.geneontology.org/amigo/term/GO:0021861
GPI-linked ephrin receptor activity	Gene Ontology	GO:0005004	1	7	0.0575854	0.164867	EPHA5	http://amigo.geneontology.org/amigo/term/GO:0005004
smoothened signaling pathway involved in dorsal/ventral neural tube patterning	Gene Ontology	GO:0060831	1	7	0.0575854	0.164867	TBC1D32	http://amigo.geneontology.org/amigo/term/GO:0060831
cellular response to iron ion	Gene Ontology	GO:0071281	1	7	0.0575854	0.164867	TFAP2A	http://amigo.geneontology.org/amigo/term/GO:0071281
condensin complex	Gene Ontology	GO:0000796	1	7	0.0575854	0.164867	SMC2	http://amigo.geneontology.org/amigo/term/GO:0000796
LBD domain binding	Gene Ontology	GO:0050693	1	7	0.0575854	0.164867	SPON1	http://amigo.geneontology.org/amigo/term/GO:0050693
basal dendrite	Gene Ontology	GO:0097441	1	7	0.0575854	0.164867	MAPK8	http://amigo.geneontology.org/amigo/term/GO:0097441
positive regulation of axon extension involved in axon guidance	Gene Ontology	GO:0048842	1	7	0.0575854	0.164867	CXCL12	http://amigo.geneontology.org/amigo/term/GO:0048842
axon extension involved in axon guidance	Gene Ontology	GO:0048846	1	7	0.0575854	0.164867	SEMA3A	http://amigo.geneontology.org/amigo/term/GO:0048846
meiotic chromosome condensation	Gene Ontology	GO:0010032	1	7	0.0575854	0.164867	SMC2	http://amigo.geneontology.org/amigo/term/GO:0010032
axonemal microtubule	Gene Ontology	GO:0005879	1	7	0.0575854	0.164867	CEP162	http://amigo.geneontology.org/amigo/term/GO:0005879
interleukin-1 receptor activity	Gene Ontology	GO:0004908	1	7	0.0575854	0.164867	IL1R2	http://amigo.geneontology.org/amigo/term/GO:0004908
regulation of delayed rectifier potassium channel activity	Gene Ontology	GO:1902259	1	7	0.0575854	0.164867	KCNE2	http://amigo.geneontology.org/amigo/term/GO:1902259
midbrain dopaminergic neuron differentiation	Gene Ontology	GO:1904948	1	7	0.0575854	0.164867	RYK	http://amigo.geneontology.org/amigo/term/GO:1904948
cerebellar granule cell differentiation	Gene Ontology	GO:0021707	1	7	0.0575854	0.164867	OPHN1	http://amigo.geneontology.org/amigo/term/GO:0021707
aggrephagy	Gene Ontology	GO:0035973	1	7	0.0575854	0.164867	ATG5	http://amigo.geneontology.org/amigo/term/GO:0035973
regulation of odontogenesis of dentin-containing tooth	Gene Ontology	GO:0042487	1	7	0.0575854	0.164867	BMP2	http://amigo.geneontology.org/amigo/term/GO:0042487
peptidyl-lysine hydroxylation	Gene Ontology	GO:0017185	1	7	0.0575854	0.164867	PLOD2	http://amigo.geneontology.org/amigo/term/GO:0017185
polyadenylation-dependent snoRNA 3'-end processing	Gene Ontology	GO:0071051	1	7	0.0575854	0.164867	PARN	http://amigo.geneontology.org/amigo/term/GO:0071051
cuprous ion binding	Gene Ontology	GO:1903136	1	7	0.0575854	0.164867	SNCA	http://amigo.geneontology.org/amigo/term/GO:1903136
adrenergic receptor signaling pathway	Gene Ontology	GO:0071875	1	7	0.0575854	0.164867	PDE4D	http://amigo.geneontology.org/amigo/term/GO:0071875
positive regulation of receptor binding	Gene Ontology	GO:1900122	1	7	0.0575854	0.164867	BDNF	http://amigo.geneontology.org/amigo/term/GO:1900122
regulation of reactive oxygen species biosynthetic process	Gene Ontology	GO:1903426	1	7	0.0575854	0.164867	SNCA	http://amigo.geneontology.org/amigo/term/GO:1903426
regulation of type B pancreatic cell proliferation	Gene Ontology	GO:0061469	1	7	0.0575854	0.164867	SGPP2	http://amigo.geneontology.org/amigo/term/GO:0061469
negative regulation of dendritic cell apoptotic process	Gene Ontology	GO:2000669	1	7	0.0575854	0.164867	CXCL12	http://amigo.geneontology.org/amigo/term/GO:2000669
paranodal junction assembly	Gene Ontology	GO:0030913	1	7	0.0575854	0.164867	GNPAT	http://amigo.geneontology.org/amigo/term/GO:0030913
negative regulation of heart contraction	Gene Ontology	GO:0045822	1	7	0.0575854	0.164867	PDE4D	http://amigo.geneontology.org/amigo/term/GO:0045822
mesenchymal cell differentiation	Gene Ontology	GO:0048762	1	7	0.0575854	0.164867	BMP2	http://amigo.geneontology.org/amigo/term/GO:0048762
negative regulation of interleukin-5 production	Gene Ontology	GO:0032714	1	7	0.0575854	0.164867	LEF1	http://amigo.geneontology.org/amigo/term/GO:0032714
ectopic germ cell programmed cell death	Gene Ontology	GO:0035234	1	7	0.0575854	0.164867	PRKDC	http://amigo.geneontology.org/amigo/term/GO:0035234
positive regulation of gastrulation	Gene Ontology	GO:2000543	1	7	0.0575854	0.164867	TENM4	http://amigo.geneontology.org/amigo/term/GO:2000543
cell-substrate junction	Gene Ontology	GO:0030055	1	7	0.0575854	0.164867	DMD	http://amigo.geneontology.org/amigo/term/GO:0030055
clathrin coat of trans-Golgi network vesicle	Gene Ontology	GO:0030130	1	7	0.0575854	0.164867	CLTA	http://amigo.geneontology.org/amigo/term/GO:0030130
negative regulation of chemokine-mediated signaling pathway	Gene Ontology	GO:0070100	1	7	0.0575854	0.164867	ROBO1	http://amigo.geneontology.org/amigo/term/GO:0070100
pericardium morphogenesis	Gene Ontology	GO:0003344	1	7	0.0575854	0.164867	BMP5	http://amigo.geneontology.org/amigo/term/GO:0003344
central element	Gene Ontology	GO:0000801	1	7	0.0575854	0.164867	TEX11	http://amigo.geneontology.org/amigo/term/GO:0000801
sphingosine-1-phosphate phosphatase activity	Gene Ontology	GO:0042392	1	7	0.0575854	0.164867	SGPP2	http://amigo.geneontology.org/amigo/term/GO:0042392
interleukin-1 binding	Gene Ontology	GO:0019966	1	7	0.0575854	0.164867	IL1R2	http://amigo.geneontology.org/amigo/term/GO:0019966
negative regulation of synaptic transmission, GABAergic	Gene Ontology	GO:0032229	1	7	0.0575854	0.164867	BDNF	http://amigo.geneontology.org/amigo/term/GO:0032229
cellular response to UV-C	Gene Ontology	GO:0071494	1	7	0.0575854	0.164867	IMPACT	http://amigo.geneontology.org/amigo/term/GO:0071494
vitamin A metabolic process	Gene Ontology	GO:0006776	1	7	0.0575854	0.164867	ALDH1A2	http://amigo.geneontology.org/amigo/term/GO:0006776
hair follicle maturation	Gene Ontology	GO:0048820	1	7	0.0575854	0.164867	NF1	http://amigo.geneontology.org/amigo/term/GO:0048820
maternal process involved in parturition	Gene Ontology	GO:0060137	1	7	0.0575854	0.164867	LDOC1	http://amigo.geneontology.org/amigo/term/GO:0060137
G protein-coupled acetylcholine receptor activity	Gene Ontology	GO:0016907	1	7	0.0575854	0.164867	HRH4	http://amigo.geneontology.org/amigo/term/GO:0016907
ventral spinal cord development	Gene Ontology	GO:0021517	1	7	0.0575854	0.164867	VSTM5	http://amigo.geneontology.org/amigo/term/GO:0021517
clathrin coat of coated pit	Gene Ontology	GO:0030132	1	7	0.0575854	0.164867	CLTA	http://amigo.geneontology.org/amigo/term/GO:0030132
endothelin receptor signaling pathway	Gene Ontology	GO:0086100	1	7	0.0575854	0.164867	EDNRA	http://amigo.geneontology.org/amigo/term/GO:0086100
organelle fission	Gene Ontology	GO:0048285	1	7	0.0575854	0.164867	DNM3	http://amigo.geneontology.org/amigo/term/GO:0048285
protein localization to endoplasmic reticulum exit site	Gene Ontology	GO:0070973	1	7	0.0575854	0.164867	MIA3	http://amigo.geneontology.org/amigo/term/GO:0070973
miRNA catabolic process	Gene Ontology	GO:0010587	1	7	0.0575854	0.164867	PARN	http://amigo.geneontology.org/amigo/term/GO:0010587
positive regulation of gamma-delta T cell differentiation	Gene Ontology	GO:0045588	1	7	0.0575854	0.164867	LEF1	http://amigo.geneontology.org/amigo/term/GO:0045588
adenosine to inosine editing	Gene Ontology	GO:0006382	1	7	0.0575854	0.164867	ADARB2	http://amigo.geneontology.org/amigo/term/GO:0006382
negative regulation of dendritic spine morphogenesis	Gene Ontology	GO:0061002	1	7	0.0575854	0.164867	DNM3	http://amigo.geneontology.org/amigo/term/GO:0061002
positive regulation of glutamate secretion	Gene Ontology	GO:0014049	1	7	0.0575854	0.164867	SYT4	http://amigo.geneontology.org/amigo/term/GO:0014049
cardiac atrium morphogenesis	Gene Ontology	GO:0003209	1	7	0.0575854	0.164867	SHOX2	http://amigo.geneontology.org/amigo/term/GO:0003209
segment specification	Gene Ontology	GO:0007379	1	7	0.0575854	0.164867	MLLT3	http://amigo.geneontology.org/amigo/term/GO:0007379
regulation of voltage-gated calcium channel activity	Gene Ontology	GO:1901385	1	7	0.0575854	0.164867	DMD	http://amigo.geneontology.org/amigo/term/GO:1901385
negative regulation of interleukin-4 production	Gene Ontology	GO:0032713	1	7	0.0575854	0.164867	LEF1	http://amigo.geneontology.org/amigo/term/GO:0032713
embryonic retina morphogenesis in camera-type eye	Gene Ontology	GO:0060059	1	7	0.0575854	0.164867	HIPK1	http://amigo.geneontology.org/amigo/term/GO:0060059
transmembrane receptor protein tyrosine kinase activator activity	Gene Ontology	GO:0030297	1	7	0.0575854	0.164867	NRG3	http://amigo.geneontology.org/amigo/term/GO:0030297
trigeminal nerve development	Gene Ontology	GO:0021559	1	7	0.0575854	0.164867	TFAP2A	http://amigo.geneontology.org/amigo/term/GO:0021559
synaptic vesicle budding from presynaptic endocytic zone membrane	Gene Ontology	GO:0016185	1	7	0.0575854	0.164867	DNM3	http://amigo.geneontology.org/amigo/term/GO:0016185
polysome binding	Gene Ontology	GO:1905538	1	7	0.0575854	0.164867	IMPACT	http://amigo.geneontology.org/amigo/term/GO:1905538
inner ear receptor cell development	Gene Ontology	GO:0060119	1	7	0.0575854	0.164867	GABRB2	http://amigo.geneontology.org/amigo/term/GO:0060119
neurotransmitter secretion	Gene Ontology	GO:0007269	2	51	0.0585623	0.167022	SYT4|NRXN1	http://amigo.geneontology.org/amigo/term/GO:0007269
cell periphery	Gene Ontology	GO:0071944	2	51	0.0585623	0.167022	INHBB|MBL2	http://amigo.geneontology.org/amigo/term/GO:0071944
synapse organization	Gene Ontology	GO:0050808	2	51	0.0585623	0.167022	SEMA3E|SNCA	http://amigo.geneontology.org/amigo/term/GO:0050808
ribosome binding	Gene Ontology	GO:0043022	2	52	0.0605265	0.168804	IMPACT|OLA1	http://amigo.geneontology.org/amigo/term/GO:0043022
positive regulation of neuron apoptotic process	Gene Ontology	GO:0043525	2	52	0.0605265	0.168804	TFAP2A|NF1	http://amigo.geneontology.org/amigo/term/GO:0043525
intracellular signal transduction	Gene Ontology	GO:0035556	6	369	0.060887	0.168804	GPR155|DGKB|RGS7|POLR2M|MAPK8|NRG3	http://amigo.geneontology.org/amigo/term/GO:0035556
sensory perception of pain	Gene Ontology	GO:0019233	2	53	0.0625132	0.168804	TAC1|ADCYAP1	http://amigo.geneontology.org/amigo/term/GO:0019233
Cajal body	Gene Ontology	GO:0015030	2	53	0.0625132	0.168804	ANKS1B|ICE1	http://amigo.geneontology.org/amigo/term/GO:0015030
regulation of apoptotic process	Gene Ontology	GO:0042981	4	197	0.0625426	0.168804	CARD10|TOX3|CRADD|FANK1	http://amigo.geneontology.org/amigo/term/GO:0042981
terminal bouton	Gene Ontology	GO:0043195	2	54	0.0645217	0.168804	OPHN1|ADCYAP1	http://amigo.geneontology.org/amigo/term/GO:0043195
transmembrane receptor protein tyrosine kinase activity	Gene Ontology	GO:0004714	2	54	0.0645217	0.168804	EPHA5|RYK	http://amigo.geneontology.org/amigo/term/GO:0004714
calcium channel activity	Gene Ontology	GO:0005262	2	54	0.0645217	0.168804	SLC24A2|CACNA1D	http://amigo.geneontology.org/amigo/term/GO:0005262
glial cell proliferation	Gene Ontology	GO:0014009	1	8	0.0645471	0.168804	AREG	http://amigo.geneontology.org/amigo/term/GO:0014009
clathrin complex	Gene Ontology	GO:0071439	1	8	0.0645471	0.168804	CLTA	http://amigo.geneontology.org/amigo/term/GO:0071439
extrinsic component of endosome membrane	Gene Ontology	GO:0031313	1	8	0.0645471	0.168804	SNX16	http://amigo.geneontology.org/amigo/term/GO:0031313
postsynaptic neurotransmitter receptor internalization	Gene Ontology	GO:0098884	1	8	0.0645471	0.168804	DNM3	http://amigo.geneontology.org/amigo/term/GO:0098884
response to xenobiotic stimulus	Gene Ontology	GO:0009410	1	8	0.0645471	0.168804	SLITRK5	http://amigo.geneontology.org/amigo/term/GO:0009410
oxygen homeostasis	Gene Ontology	GO:0032364	1	8	0.0645471	0.168804	NNT	http://amigo.geneontology.org/amigo/term/GO:0032364
positive regulation of extracellular matrix disassembly	Gene Ontology	GO:0090091	1	8	0.0645471	0.168804	CLASP2	http://amigo.geneontology.org/amigo/term/GO:0090091
cellular response to histamine	Gene Ontology	GO:0071420	1	8	0.0645471	0.168804	GABRB2	http://amigo.geneontology.org/amigo/term/GO:0071420
snRNA transcription by RNA polymerase III	Gene Ontology	GO:0042796	1	8	0.0645471	0.168804	ICE1	http://amigo.geneontology.org/amigo/term/GO:0042796
diacylglycerol biosynthetic process	Gene Ontology	GO:0006651	1	8	0.0645471	0.168804	GPAM	http://amigo.geneontology.org/amigo/term/GO:0006651
artery development	Gene Ontology	GO:0060840	1	8	0.0645471	0.168804	HOXA1	http://amigo.geneontology.org/amigo/term/GO:0060840
sphingosine metabolic process	Gene Ontology	GO:0006670	1	8	0.0645471	0.168804	SGPP2	http://amigo.geneontology.org/amigo/term/GO:0006670
protein hexamerization	Gene Ontology	GO:0034214	1	8	0.0645471	0.168804	SPAST	http://amigo.geneontology.org/amigo/term/GO:0034214
insulin secretion involved in cellular response to glucose stimulus	Gene Ontology	GO:0035773	1	8	0.0645471	0.168804	RAB11FIP2	http://amigo.geneontology.org/amigo/term/GO:0035773
bone trabecula formation	Gene Ontology	GO:0060346	1	8	0.0645471	0.168804	FBN2	http://amigo.geneontology.org/amigo/term/GO:0060346
positive regulation of sodium ion transmembrane transporter activity	Gene Ontology	GO:2000651	1	8	0.0645471	0.168804	DMD	http://amigo.geneontology.org/amigo/term/GO:2000651
axonal transport of mitochondrion	Gene Ontology	GO:0019896	1	8	0.0645471	0.168804	SPAST	http://amigo.geneontology.org/amigo/term/GO:0019896
negative regulation of potassium ion transmembrane transporter activity	Gene Ontology	GO:1901017	1	8	0.0645471	0.168804	NEDD4L	http://amigo.geneontology.org/amigo/term/GO:1901017
heparan sulfate proteoglycan biosynthetic process, polysaccharide chain biosynthetic process	Gene Ontology	GO:0015014	1	8	0.0645471	0.168804	CSGALNACT1	http://amigo.geneontology.org/amigo/term/GO:0015014
nuclear envelope reassembly	Gene Ontology	GO:0031468	1	8	0.0645471	0.168804	SPAST	http://amigo.geneontology.org/amigo/term/GO:0031468
microtubule minus-end	Gene Ontology	GO:0036449	1	8	0.0645471	0.168804	SVIL	http://amigo.geneontology.org/amigo/term/GO:0036449
clathrin heavy chain binding	Gene Ontology	GO:0032050	1	8	0.0645471	0.168804	CLTA	http://amigo.geneontology.org/amigo/term/GO:0032050
regulation of transmembrane transporter activity	Gene Ontology	GO:0022898	1	8	0.0645471	0.168804	SNCA	http://amigo.geneontology.org/amigo/term/GO:0022898
drinking behavior	Gene Ontology	GO:0042756	1	8	0.0645471	0.168804	EN1	http://amigo.geneontology.org/amigo/term/GO:0042756
TORC1 signaling	Gene Ontology	GO:0038202	1	8	0.0645471	0.168804	NPR3	http://amigo.geneontology.org/amigo/term/GO:0038202
RNA N6-methyladenosine methyltransferase complex	Gene Ontology	GO:0036396	1	8	0.0645471	0.168804	ZC3H13	http://amigo.geneontology.org/amigo/term/GO:0036396
positive regulation of transcription from RNA polymerase II promoter involved in cellular response to chemical stimulus	Gene Ontology	GO:1901522	1	8	0.0645471	0.168804	BMP2	http://amigo.geneontology.org/amigo/term/GO:1901522
potassium channel inhibitor activity	Gene Ontology	GO:0019870	1	8	0.0645471	0.168804	NEDD4L	http://amigo.geneontology.org/amigo/term/GO:0019870
killing by host of symbiont cells	Gene Ontology	GO:0051873	1	8	0.0645471	0.168804	MBL2	http://amigo.geneontology.org/amigo/term/GO:0051873
paranodal junction	Gene Ontology	GO:0033010	1	8	0.0645471	0.168804	CNTNAP2	http://amigo.geneontology.org/amigo/term/GO:0033010
endothelial cell apoptotic process	Gene Ontology	GO:0072577	1	8	0.0645471	0.168804	HIPK1	http://amigo.geneontology.org/amigo/term/GO:0072577
regulation of synaptic vesicle cycle	Gene Ontology	GO:0098693	1	8	0.0645471	0.168804	NRXN1	http://amigo.geneontology.org/amigo/term/GO:0098693
chemokine receptor binding	Gene Ontology	GO:0042379	1	8	0.0645471	0.168804	CXCL12	http://amigo.geneontology.org/amigo/term/GO:0042379
regulation of chromatin organization	Gene Ontology	GO:1902275	1	8	0.0645471	0.168804	MLLT3	http://amigo.geneontology.org/amigo/term/GO:1902275
vesicle targeting	Gene Ontology	GO:0006903	1	8	0.0645471	0.168804	CLASP2	http://amigo.geneontology.org/amigo/term/GO:0006903
endochondral bone growth	Gene Ontology	GO:0003416	1	8	0.0645471	0.168804	BNC2	http://amigo.geneontology.org/amigo/term/GO:0003416
retinal dehydrogenase activity	Gene Ontology	GO:0001758	1	8	0.0645471	0.168804	ALDH1A2	http://amigo.geneontology.org/amigo/term/GO:0001758
heart valve development	Gene Ontology	GO:0003170	1	8	0.0645471	0.168804	SHOX2	http://amigo.geneontology.org/amigo/term/GO:0003170
regulation of membrane depolarization	Gene Ontology	GO:0003254	1	8	0.0645471	0.168804	NEDD4L	http://amigo.geneontology.org/amigo/term/GO:0003254
tachykinin receptor signaling pathway	Gene Ontology	GO:0007217	1	8	0.0645471	0.168804	TAC1	http://amigo.geneontology.org/amigo/term/GO:0007217
forebrain morphogenesis	Gene Ontology	GO:0048853	1	8	0.0645471	0.168804	NF1	http://amigo.geneontology.org/amigo/term/GO:0048853
regulation of endothelial cell proliferation	Gene Ontology	GO:0001936	1	8	0.0645471	0.168804	ALDH1A2	http://amigo.geneontology.org/amigo/term/GO:0001936
mitochondrial transmembrane transport	Gene Ontology	GO:1990542	1	8	0.0645471	0.168804	SFXN2	http://amigo.geneontology.org/amigo/term/GO:1990542
nonhomologous end joining complex	Gene Ontology	GO:0070419	1	8	0.0645471	0.168804	PRKDC	http://amigo.geneontology.org/amigo/term/GO:0070419
dynamin family protein polymerization involved in mitochondrial fission	Gene Ontology	GO:0003374	1	8	0.0645471	0.168804	DNM3	http://amigo.geneontology.org/amigo/term/GO:0003374
negative regulation of platelet-derived growth factor receptor signaling pathway	Gene Ontology	GO:0010642	1	8	0.0645471	0.168804	SNCA	http://amigo.geneontology.org/amigo/term/GO:0010642
RNA polymerase II, holoenzyme	Gene Ontology	GO:0016591	1	8	0.0645471	0.168804	POLR2M	http://amigo.geneontology.org/amigo/term/GO:0016591
positive regulation of inositol phosphate biosynthetic process	Gene Ontology	GO:0060732	1	8	0.0645471	0.168804	SNCA	http://amigo.geneontology.org/amigo/term/GO:0060732
adenylate cyclase-inhibiting G protein-coupled acetylcholine receptor signaling pathway	Gene Ontology	GO:0007197	1	8	0.0645471	0.168804	HRH4	http://amigo.geneontology.org/amigo/term/GO:0007197
positive regulation of voltage-gated calcium channel activity	Gene Ontology	GO:1901387	1	8	0.0645471	0.168804	KCNE2	http://amigo.geneontology.org/amigo/term/GO:1901387
sodium channel inhibitor activity	Gene Ontology	GO:0019871	1	8	0.0645471	0.168804	NEDD4L	http://amigo.geneontology.org/amigo/term/GO:0019871
cell morphogenesis involved in neuron differentiation	Gene Ontology	GO:0048667	1	8	0.0645471	0.168804	OPHN1	http://amigo.geneontology.org/amigo/term/GO:0048667
positive regulation of skeletal muscle fiber development	Gene Ontology	GO:0048743	1	8	0.0645471	0.168804	SHOX2	http://amigo.geneontology.org/amigo/term/GO:0048743
proteoglycan metabolic process	Gene Ontology	GO:0006029	1	8	0.0645471	0.168804	BMP2	http://amigo.geneontology.org/amigo/term/GO:0006029
positive regulation of collateral sprouting	Gene Ontology	GO:0048672	1	8	0.0645471	0.168804	BDNF	http://amigo.geneontology.org/amigo/term/GO:0048672
regulation of cell communication by electrical coupling involved in cardiac conduction	Gene Ontology	GO:1901844	1	8	0.0645471	0.168804	PDE4D	http://amigo.geneontology.org/amigo/term/GO:1901844
negative regulation of glial cell proliferation	Gene Ontology	GO:0060253	1	8	0.0645471	0.168804	ADCYAP1	http://amigo.geneontology.org/amigo/term/GO:0060253
mRNA binding	Gene Ontology	GO:0003729	4	200	0.0652949	0.17056	NOVA1|KHDRBS3|CELF1|KHDRBS2	http://amigo.geneontology.org/amigo/term/GO:0003729
spindle	Gene Ontology	GO:0005819	3	122	0.0657656	0.171589	CLTA|SPAST|CEP162	http://amigo.geneontology.org/amigo/term/GO:0005819
embryonic digit morphogenesis	Gene Ontology	GO:0042733	2	55	0.0665518	0.173035	INTU|TBC1D32	http://amigo.geneontology.org/amigo/term/GO:0042733
transcription repressor complex	Gene Ontology	GO:0017053	2	55	0.0665518	0.173035	TBL1X|JAZF1	http://amigo.geneontology.org/amigo/term/GO:0017053
cell fate commitment	Gene Ontology	GO:0045165	2	55	0.0665518	0.173035	BMP2|SOX5	http://amigo.geneontology.org/amigo/term/GO:0045165
intracellular anatomical structure	Gene Ontology	GO:0005622	3	123	0.0670172	0.174042	FRK|POLR2M|PNCK	http://amigo.geneontology.org/amigo/term/GO:0005622
cellular response to transforming growth factor beta stimulus	Gene Ontology	GO:0071560	2	56	0.0686029	0.174813	PDGFD|SOX5	http://amigo.geneontology.org/amigo/term/GO:0071560
DNA damage response, signal transduction by p53 class mediator resulting in cell cycle arrest	Gene Ontology	GO:0006977	2	56	0.0686029	0.174813	CNOT6|CRADD	http://amigo.geneontology.org/amigo/term/GO:0006977
clathrin-coated vesicle membrane	Gene Ontology	GO:0030665	2	56	0.0686029	0.174813	AREG|BTC	http://amigo.geneontology.org/amigo/term/GO:0030665
peroxisomal membrane	Gene Ontology	GO:0005778	2	57	0.0706747	0.174813	ABCD4|GNPAT	http://amigo.geneontology.org/amigo/term/GO:0005778
axon cytoplasm	Gene Ontology	GO:1904115	2	57	0.0706747	0.174813	KIF1A|SPAST	http://amigo.geneontology.org/amigo/term/GO:1904115
visual perception	Gene Ontology	GO:0007601	4	206	0.070986	0.174813	CRYBB2|WDR36|SLC24A2|RORB	http://amigo.geneontology.org/amigo/term/GO:0007601
regulation of glucose transmembrane transport	Gene Ontology	GO:0010827	1	9	0.0714577	0.174813	EDNRA	http://amigo.geneontology.org/amigo/term/GO:0010827
postsynapse organization	Gene Ontology	GO:0099173	1	9	0.0714577	0.174813	DNM3	http://amigo.geneontology.org/amigo/term/GO:0099173
facial nerve structural organization	Gene Ontology	GO:0021612	1	9	0.0714577	0.174813	SEMA3A	http://amigo.geneontology.org/amigo/term/GO:0021612
microtubule-severing ATPase activity	Gene Ontology	GO:0008568	1	9	0.0714577	0.174813	SPAST	http://amigo.geneontology.org/amigo/term/GO:0008568
ovulation	Gene Ontology	GO:0030728	1	9	0.0714577	0.174813	IMMP2L	http://amigo.geneontology.org/amigo/term/GO:0030728
integrin activation	Gene Ontology	GO:0033622	1	9	0.0714577	0.174813	CXCL12	http://amigo.geneontology.org/amigo/term/GO:0033622
sensory perception of light stimulus	Gene Ontology	GO:0050953	1	9	0.0714577	0.174813	PCDH15	http://amigo.geneontology.org/amigo/term/GO:0050953
positive regulation of Wnt signaling pathway, planar cell polarity pathway	Gene Ontology	GO:2000096	1	9	0.0714577	0.174813	MLLT3	http://amigo.geneontology.org/amigo/term/GO:2000096
negative regulation of cell division	Gene Ontology	GO:0051782	1	9	0.0714577	0.174813	INTU	http://amigo.geneontology.org/amigo/term/GO:0051782
axon guidance receptor activity	Gene Ontology	GO:0008046	1	9	0.0714577	0.174813	ROBO1	http://amigo.geneontology.org/amigo/term/GO:0008046
acid phosphatase activity	Gene Ontology	GO:0003993	1	9	0.0714577	0.174813	ACP3	http://amigo.geneontology.org/amigo/term/GO:0003993
opsonization	Gene Ontology	GO:0008228	1	9	0.0714577	0.174813	MBL2	http://amigo.geneontology.org/amigo/term/GO:0008228
positive regulation of growth hormone secretion	Gene Ontology	GO:0060124	1	9	0.0714577	0.174813	ADCYAP1	http://amigo.geneontology.org/amigo/term/GO:0060124
clathrin vesicle coat	Gene Ontology	GO:0030125	1	9	0.0714577	0.174813	CLTA	http://amigo.geneontology.org/amigo/term/GO:0030125
pericardium development	Gene Ontology	GO:0060039	1	9	0.0714577	0.174813	BMP2	http://amigo.geneontology.org/amigo/term/GO:0060039
cytokine secretion	Gene Ontology	GO:0050663	1	9	0.0714577	0.174813	DYSF	http://amigo.geneontology.org/amigo/term/GO:0050663
positive regulation of synapse maturation	Gene Ontology	GO:0090129	1	9	0.0714577	0.174813	NRXN1	http://amigo.geneontology.org/amigo/term/GO:0090129
extracellular matrix constituent conferring elasticity	Gene Ontology	GO:0030023	1	9	0.0714577	0.174813	FBN2	http://amigo.geneontology.org/amigo/term/GO:0030023
regulation of microtubule-based process	Gene Ontology	GO:0032886	1	9	0.0714577	0.174813	CLASP2	http://amigo.geneontology.org/amigo/term/GO:0032886
membrane repolarization during action potential	Gene Ontology	GO:0086011	1	9	0.0714577	0.174813	KCNE2	http://amigo.geneontology.org/amigo/term/GO:0086011
cellular response to muramyl dipeptide	Gene Ontology	GO:0071225	1	9	0.0714577	0.174813	LDOC1	http://amigo.geneontology.org/amigo/term/GO:0071225
regulation of cAMP-mediated signaling	Gene Ontology	GO:0043949	1	9	0.0714577	0.174813	GNAI1	http://amigo.geneontology.org/amigo/term/GO:0043949
marginal zone B cell differentiation	Gene Ontology	GO:0002315	1	9	0.0714577	0.174813	DOCK10	http://amigo.geneontology.org/amigo/term/GO:0002315
sympathetic ganglion development	Gene Ontology	GO:0061549	1	9	0.0714577	0.174813	SEMA3A	http://amigo.geneontology.org/amigo/term/GO:0061549
intestinal epithelial cell differentiation	Gene Ontology	GO:0060575	1	9	0.0714577	0.174813	NPY	http://amigo.geneontology.org/amigo/term/GO:0060575
regulation of p38MAPK cascade	Gene Ontology	GO:1900744	1	9	0.0714577	0.174813	ULK4	http://amigo.geneontology.org/amigo/term/GO:1900744
regulation of calcium ion import	Gene Ontology	GO:0090279	1	9	0.0714577	0.174813	DYSF	http://amigo.geneontology.org/amigo/term/GO:0090279
protein depalmitoylation	Gene Ontology	GO:0002084	1	9	0.0714577	0.174813	LYPLAL1	http://amigo.geneontology.org/amigo/term/GO:0002084
regulation of stem cell division	Gene Ontology	GO:2000035	1	9	0.0714577	0.174813	MLLT3	http://amigo.geneontology.org/amigo/term/GO:2000035
embryonic neurocranium morphogenesis	Gene Ontology	GO:0048702	1	9	0.0714577	0.174813	HOXA1	http://amigo.geneontology.org/amigo/term/GO:0048702
iron ion transmembrane transporter activity	Gene Ontology	GO:0005381	1	9	0.0714577	0.174813	MSC	http://amigo.geneontology.org/amigo/term/GO:0005381
chondroitin sulfate proteoglycan biosynthetic process	Gene Ontology	GO:0050650	1	9	0.0714577	0.174813	CSGALNACT1	http://amigo.geneontology.org/amigo/term/GO:0050650
retinal binding	Gene Ontology	GO:0016918	1	9	0.0714577	0.174813	ALDH1A2	http://amigo.geneontology.org/amigo/term/GO:0016918
positive regulation of chemokine (C-X-C motif) ligand 2 production	Gene Ontology	GO:2000343	1	9	0.0714577	0.174813	MBL2	http://amigo.geneontology.org/amigo/term/GO:2000343
antigen processing and presentation of endogenous peptide antigen via MHC class I	Gene Ontology	GO:0019885	1	9	0.0714577	0.174813	ERAP2	http://amigo.geneontology.org/amigo/term/GO:0019885
outer ear morphogenesis	Gene Ontology	GO:0042473	1	9	0.0714577	0.174813	HOXA1	http://amigo.geneontology.org/amigo/term/GO:0042473
centriolar subdistal appendage	Gene Ontology	GO:0120103	1	9	0.0714577	0.174813	CEP128	http://amigo.geneontology.org/amigo/term/GO:0120103
positive regulation of male gonad development	Gene Ontology	GO:2000020	1	9	0.0714577	0.174813	SEMA3A	http://amigo.geneontology.org/amigo/term/GO:2000020
iris morphogenesis	Gene Ontology	GO:0061072	1	9	0.0714577	0.174813	HIPK1	http://amigo.geneontology.org/amigo/term/GO:0061072
cellular response to acidic pH	Gene Ontology	GO:0071468	1	9	0.0714577	0.174813	IMPACT	http://amigo.geneontology.org/amigo/term/GO:0071468
primitive streak formation	Gene Ontology	GO:0090009	1	9	0.0714577	0.174813	ETS2	http://amigo.geneontology.org/amigo/term/GO:0090009
ketone body biosynthetic process	Gene Ontology	GO:0046951	1	9	0.0714577	0.174813	HMGCLL1	http://amigo.geneontology.org/amigo/term/GO:0046951
nucleotide metabolic process	Gene Ontology	GO:0009117	1	9	0.0714577	0.174813	ACP3	http://amigo.geneontology.org/amigo/term/GO:0009117
regulation of DNA damage checkpoint	Gene Ontology	GO:2000001	1	9	0.0714577	0.174813	ETAA1	http://amigo.geneontology.org/amigo/term/GO:2000001
regulation of lipoprotein lipase activity	Gene Ontology	GO:0051004	1	9	0.0714577	0.174813	PCSK5	http://amigo.geneontology.org/amigo/term/GO:0051004
negative regulation of sodium ion transmembrane transporter activity	Gene Ontology	GO:2000650	1	9	0.0714577	0.174813	NEDD4L	http://amigo.geneontology.org/amigo/term/GO:2000650
negative regulation of calcium ion-dependent exocytosis	Gene Ontology	GO:0045955	1	9	0.0714577	0.174813	SYT4	http://amigo.geneontology.org/amigo/term/GO:0045955
DNA binding	Gene Ontology	GO:0003677	14	1209	0.0715905	0.174947	NFIB|SIM1|TFAP2A|TFAP2C|ERCC6L2|MLLT10|MLLT3|ETS2|ZIC4|SHOX2|EBF1|LEF1|RFX3|PBX1	http://amigo.geneontology.org/amigo/term/GO:0003677
Z disc	Gene Ontology	GO:0030018	3	127	0.0721317	0.175821	DMD|PDE4B|CACNA1D	http://amigo.geneontology.org/amigo/term/GO:0030018
phosphatidylserine binding	Gene Ontology	GO:0001786	2	58	0.0727667	0.175821	SYT10|SYT4	http://amigo.geneontology.org/amigo/term/GO:0001786
transmembrane transport	Gene Ontology	GO:0055085	5	296	0.0735419	0.175821	ANO4|SLC10A2|SLC10A7|ABCD4|GPR155	http://amigo.geneontology.org/amigo/term/GO:0055085
intracellular membrane-bounded organelle	Gene Ontology	GO:0043231	10	788	0.0739966	0.175821	RAB11FIP2|BMP2|SNX16|HSD11B1L|NOVA1|SYT4|CCDC93|MIA3|ANKS1B|MYOF	http://amigo.geneontology.org/amigo/term/GO:0043231
protein-containing complex assembly	Gene Ontology	GO:0065003	3	129	0.0747528	0.175821	SKAP2|CARD10|SLC24A2	http://amigo.geneontology.org/amigo/term/GO:0065003
fibrillar center	Gene Ontology	GO:0001650	3	129	0.0747528	0.175821	NFIB|JAZF1|RPS6KA6	http://amigo.geneontology.org/amigo/term/GO:0001650
photoreceptor inner segment	Gene Ontology	GO:0001917	2	59	0.0748785	0.175821	SLC24A2|DNM3	http://amigo.geneontology.org/amigo/term/GO:0001917
negative regulation of neuron differentiation	Gene Ontology	GO:0045665	2	59	0.0748785	0.175821	CNTN4|PBX1	http://amigo.geneontology.org/amigo/term/GO:0045665
negative regulation of cell death	Gene Ontology	GO:0060548	2	59	0.0748785	0.175821	IMPACT|ATG5	http://amigo.geneontology.org/amigo/term/GO:0060548
cell adhesion molecule binding	Gene Ontology	GO:0050839	2	59	0.0748785	0.175821	NRXN1|TENM4	http://amigo.geneontology.org/amigo/term/GO:0050839
positive regulation of epithelial cell proliferation	Gene Ontology	GO:0050679	2	59	0.0748785	0.175821	TCF4|BMP5	http://amigo.geneontology.org/amigo/term/GO:0050679
integral component of presynaptic membrane	Gene Ontology	GO:0099056	2	59	0.0748785	0.175821	PTPRS|PCDH17	http://amigo.geneontology.org/amigo/term/GO:0099056
positive regulation of osteoblast differentiation	Gene Ontology	GO:0045669	2	60	0.0770098	0.175821	FBN2|BMP2	http://amigo.geneontology.org/amigo/term/GO:0045669
adenylate cyclase-inhibiting G protein-coupled receptor signaling pathway	Gene Ontology	GO:0007193	2	60	0.0770098	0.175821	EDNRA|GNAI1	http://amigo.geneontology.org/amigo/term/GO:0007193
response to glucocorticoid	Gene Ontology	GO:0051384	2	60	0.0770098	0.175821	AREG|CALCR	http://amigo.geneontology.org/amigo/term/GO:0051384
sperm flagellum	Gene Ontology	GO:0036126	2	60	0.0770098	0.175821	MROH2B|TTC29	http://amigo.geneontology.org/amigo/term/GO:0036126
anatomical structure morphogenesis	Gene Ontology	GO:0009653	3	131	0.0774156	0.175821	EN1|FBN2|HOXA1	http://amigo.geneontology.org/amigo/term/GO:0009653
negative regulation of heterotypic cell-cell adhesion	Gene Ontology	GO:0034115	1	10	0.0783173	0.175821	MBL2	http://amigo.geneontology.org/amigo/term/GO:0034115
cellular response to oxidised low-density lipoprotein particle stimulus	Gene Ontology	GO:0140052	1	10	0.0783173	0.175821	MIA3	http://amigo.geneontology.org/amigo/term/GO:0140052
tubulin-glutamic acid ligase activity	Gene Ontology	GO:0070740	1	10	0.0783173	0.175821	TTLL7	http://amigo.geneontology.org/amigo/term/GO:0070740
positive regulation of growth	Gene Ontology	GO:0045927	1	10	0.0783173	0.175821	TFCP2L1	http://amigo.geneontology.org/amigo/term/GO:0045927
structural constituent of myelin sheath	Gene Ontology	GO:0019911	1	10	0.0783173	0.175821	MBL2	http://amigo.geneontology.org/amigo/term/GO:0019911
chondroitin sulfate binding	Gene Ontology	GO:0035374	1	10	0.0783173	0.175821	PTPRS	http://amigo.geneontology.org/amigo/term/GO:0035374
store-operated calcium channel activity	Gene Ontology	GO:0015279	1	10	0.0783173	0.175821	TRPC4	http://amigo.geneontology.org/amigo/term/GO:0015279
rough endoplasmic reticulum membrane	Gene Ontology	GO:0030867	1	10	0.0783173	0.175821	PLOD2	http://amigo.geneontology.org/amigo/term/GO:0030867
negative regulation of histone acetylation	Gene Ontology	GO:0035067	1	10	0.0783173	0.175821	SNCA	http://amigo.geneontology.org/amigo/term/GO:0035067
DNA cytosine deamination	Gene Ontology	GO:0070383	1	10	0.0783173	0.175821	APOBEC1	http://amigo.geneontology.org/amigo/term/GO:0070383
regulation of protein localization to cell surface	Gene Ontology	GO:2000008	1	10	0.0783173	0.175821	BDNF	http://amigo.geneontology.org/amigo/term/GO:2000008
regulation of behavior	Gene Ontology	GO:0050795	1	10	0.0783173	0.175821	HOXA1	http://amigo.geneontology.org/amigo/term/GO:0050795
invadopodium	Gene Ontology	GO:0071437	1	10	0.0783173	0.175821	SVIL	http://amigo.geneontology.org/amigo/term/GO:0071437
regulation of gastrulation	Gene Ontology	GO:0010470	1	10	0.0783173	0.175821	CLASP2	http://amigo.geneontology.org/amigo/term/GO:0010470
artery smooth muscle contraction	Gene Ontology	GO:0014824	1	10	0.0783173	0.175821	EDNRA	http://amigo.geneontology.org/amigo/term/GO:0014824
histone ubiquitination	Gene Ontology	GO:0016574	1	10	0.0783173	0.175821	UBE2U	http://amigo.geneontology.org/amigo/term/GO:0016574
beta-catenin-TCF complex	Gene Ontology	GO:1990907	1	10	0.0783173	0.175821	LEF1	http://amigo.geneontology.org/amigo/term/GO:1990907
positive regulation of autophagosome assembly	Gene Ontology	GO:2000786	1	10	0.0783173	0.175821	RALB	http://amigo.geneontology.org/amigo/term/GO:2000786
midgut development	Gene Ontology	GO:0007494	1	10	0.0783173	0.175821	ALDH1A2	http://amigo.geneontology.org/amigo/term/GO:0007494
cellular response to leptin stimulus	Gene Ontology	GO:0044320	1	10	0.0783173	0.175821	INHBB	http://amigo.geneontology.org/amigo/term/GO:0044320
Golgi medial cisterna	Gene Ontology	GO:0005797	1	10	0.0783173	0.175821	SLC10A7	http://amigo.geneontology.org/amigo/term/GO:0005797
regulation of mitotic metaphase/anaphase transition	Gene Ontology	GO:0030071	1	10	0.0783173	0.175821	RIOK2	http://amigo.geneontology.org/amigo/term/GO:0030071
negative regulation of heart rate	Gene Ontology	GO:0010459	1	10	0.0783173	0.175821	TAC1	http://amigo.geneontology.org/amigo/term/GO:0010459
postsynaptic membrane assembly	Gene Ontology	GO:0097104	1	10	0.0783173	0.175821	NRXN1	http://amigo.geneontology.org/amigo/term/GO:0097104
regulation of dendritic spine development	Gene Ontology	GO:0060998	1	10	0.0783173	0.175821	KIF1A	http://amigo.geneontology.org/amigo/term/GO:0060998
dynein light chain binding	Gene Ontology	GO:0045503	1	10	0.0783173	0.175821	DYNC1I2	http://amigo.geneontology.org/amigo/term/GO:0045503
tube formation	Gene Ontology	GO:0035148	1	10	0.0783173	0.175821	SDCCAG8	http://amigo.geneontology.org/amigo/term/GO:0035148
membrane repolarization	Gene Ontology	GO:0086009	1	10	0.0783173	0.175821	KCNE2	http://amigo.geneontology.org/amigo/term/GO:0086009
cellular response to leucine starvation	Gene Ontology	GO:1990253	1	10	0.0783173	0.175821	IMPACT	http://amigo.geneontology.org/amigo/term/GO:1990253
ear development	Gene Ontology	GO:0043583	1	10	0.0783173	0.175821	BMP5	http://amigo.geneontology.org/amigo/term/GO:0043583
juxtaparanode region of axon	Gene Ontology	GO:0044224	1	10	0.0783173	0.175821	CNTNAP2	http://amigo.geneontology.org/amigo/term/GO:0044224
U3 snoRNA binding	Gene Ontology	GO:0034511	1	10	0.0783173	0.175821	PRKDC	http://amigo.geneontology.org/amigo/term/GO:0034511
oxalate transmembrane transporter activity	Gene Ontology	GO:0019531	1	10	0.0783173	0.175821	SLC26A4	http://amigo.geneontology.org/amigo/term/GO:0019531
dopamine biosynthetic process	Gene Ontology	GO:0042416	1	10	0.0783173	0.175821	SNCA	http://amigo.geneontology.org/amigo/term/GO:0042416
intermediate filament binding	Gene Ontology	GO:0019215	1	10	0.0783173	0.175821	PKP2	http://amigo.geneontology.org/amigo/term/GO:0019215
high voltage-gated calcium channel activity	Gene Ontology	GO:0008331	1	10	0.0783173	0.175821	CACNA1D	http://amigo.geneontology.org/amigo/term/GO:0008331
negative regulation of potassium ion transmembrane transport	Gene Ontology	GO:1901380	1	10	0.0783173	0.175821	NEDD4L	http://amigo.geneontology.org/amigo/term/GO:1901380
substrate-dependent cell migration, cell extension	Gene Ontology	GO:0006930	1	10	0.0783173	0.175821	OPHN1	http://amigo.geneontology.org/amigo/term/GO:0006930
positive regulation of protein metabolic process	Gene Ontology	GO:0051247	1	10	0.0783173	0.175821	MAPK8	http://amigo.geneontology.org/amigo/term/GO:0051247
ventricular cardiac muscle cell development	Gene Ontology	GO:0055015	1	10	0.0783173	0.175821	ATG5	http://amigo.geneontology.org/amigo/term/GO:0055015
negative regulation of transcription by competitive promoter binding	Gene Ontology	GO:0010944	1	10	0.0783173	0.175821	TFAP2A	http://amigo.geneontology.org/amigo/term/GO:0010944
regulation of bone resorption	Gene Ontology	GO:0045124	1	10	0.0783173	0.175821	NF1	http://amigo.geneontology.org/amigo/term/GO:0045124
negative regulation of astrocyte differentiation	Gene Ontology	GO:0048712	1	10	0.0783173	0.175821	NF1	http://amigo.geneontology.org/amigo/term/GO:0048712
small ribosomal subunit rRNA binding	Gene Ontology	GO:0070181	1	10	0.0783173	0.175821	MRPS6	http://amigo.geneontology.org/amigo/term/GO:0070181
autophagy of nucleus	Gene Ontology	GO:0044804	1	10	0.0783173	0.175821	ATG5	http://amigo.geneontology.org/amigo/term/GO:0044804
negative regulation of potassium ion transport	Gene Ontology	GO:0043267	1	10	0.0783173	0.175821	ADCYAP1	http://amigo.geneontology.org/amigo/term/GO:0043267
retinal rod cell development	Gene Ontology	GO:0046548	1	10	0.0783173	0.175821	RORB	http://amigo.geneontology.org/amigo/term/GO:0046548
cation channel complex	Gene Ontology	GO:0034703	1	10	0.0783173	0.175821	TRPC4	http://amigo.geneontology.org/amigo/term/GO:0034703
elastic fiber assembly	Gene Ontology	GO:0048251	1	10	0.0783173	0.175821	THSD4	http://amigo.geneontology.org/amigo/term/GO:0048251
embryonic skeletal joint morphogenesis	Gene Ontology	GO:0060272	1	10	0.0783173	0.175821	SHOX2	http://amigo.geneontology.org/amigo/term/GO:0060272
embryonic eye morphogenesis	Gene Ontology	GO:0048048	1	10	0.0783173	0.175821	FBN2	http://amigo.geneontology.org/amigo/term/GO:0048048
low-density lipoprotein particle receptor catabolic process	Gene Ontology	GO:0032802	1	10	0.0783173	0.175821	CLTA	http://amigo.geneontology.org/amigo/term/GO:0032802
regulation of RNA metabolic process	Gene Ontology	GO:0051252	1	10	0.0783173	0.175821	NOVA1	http://amigo.geneontology.org/amigo/term/GO:0051252
positive regulation of rRNA processing	Gene Ontology	GO:2000234	1	10	0.0783173	0.175821	RIOK2	http://amigo.geneontology.org/amigo/term/GO:2000234
oxalate transport	Gene Ontology	GO:0019532	1	10	0.0783173	0.175821	SLC26A4	http://amigo.geneontology.org/amigo/term/GO:0019532
regulation of chondrocyte differentiation	Gene Ontology	GO:0032330	1	10	0.0783173	0.175821	SHOX2	http://amigo.geneontology.org/amigo/term/GO:0032330
peptide hormone receptor binding	Gene Ontology	GO:0051428	1	10	0.0783173	0.175821	ADCYAP1	http://amigo.geneontology.org/amigo/term/GO:0051428
phospholipid scramblase activity	Gene Ontology	GO:0017128	1	10	0.0783173	0.175821	ANO4	http://amigo.geneontology.org/amigo/term/GO:0017128
negative regulation of neuron projection development	Gene Ontology	GO:0010977	2	61	0.0791601	0.177179	SEMA3A|PTPRS	http://amigo.geneontology.org/amigo/term/GO:0010977
biological_process	Gene Ontology	GO:0008150	8	594	0.0798989	0.178654	IMPACT|LYPLAL1|SAMD12|HRH4|SPATA9|WDR36|SLITRK2|GIPC2	http://amigo.geneontology.org/amigo/term/GO:0008150
microtubule cytoskeleton organization	Gene Ontology	GO:0000226	3	133	0.0801197	0.17879	TTLL7|CLASP2|ULK4	http://amigo.geneontology.org/amigo/term/GO:0000226
G2/M transition of mitotic cell cycle	Gene Ontology	GO:0000086	3	133	0.0801197	0.17879	DYNC1I2|SDCCAG8|CDK14	http://amigo.geneontology.org/amigo/term/GO:0000086
basolateral plasma membrane	Gene Ontology	GO:0016323	4	216	0.0810145	0.180607	TSHR|LRRC7|NUMB|TRPC4	http://amigo.geneontology.org/amigo/term/GO:0016323
neuron projection morphogenesis	Gene Ontology	GO:0048812	2	62	0.081329	0.180947	BDNF|CNTNAP2	http://amigo.geneontology.org/amigo/term/GO:0048812
specific granule lumen	Gene Ontology	GO:0035580	2	62	0.081329	0.180947	FRK|LRRC7	http://amigo.geneontology.org/amigo/term/GO:0035580
somatic stem cell population maintenance	Gene Ontology	GO:0035019	2	63	0.0835162	0.182321	ZIC3|PBX1	http://amigo.geneontology.org/amigo/term/GO:0035019
cell cortex region	Gene Ontology	GO:0099738	1	11	0.0851264	0.182321	GNAI1	http://amigo.geneontology.org/amigo/term/GO:0099738
regulation of synapse structure or activity	Gene Ontology	GO:0050803	1	11	0.0851264	0.182321	DNM3	http://amigo.geneontology.org/amigo/term/GO:0050803
positive regulation of mitochondrial membrane potential	Gene Ontology	GO:0010918	1	11	0.0851264	0.182321	NNT	http://amigo.geneontology.org/amigo/term/GO:0010918
vinculin binding	Gene Ontology	GO:0017166	1	11	0.0851264	0.182321	DMD	http://amigo.geneontology.org/amigo/term/GO:0017166
positive regulation of astrocyte differentiation	Gene Ontology	GO:0048711	1	11	0.0851264	0.182321	BMP2	http://amigo.geneontology.org/amigo/term/GO:0048711
regulation of ventricular cardiac muscle cell action potential	Gene Ontology	GO:0098911	1	11	0.0851264	0.182321	PKP2	http://amigo.geneontology.org/amigo/term/GO:0098911
glycerolipid metabolic process	Gene Ontology	GO:0046486	1	11	0.0851264	0.182321	DGKB	http://amigo.geneontology.org/amigo/term/GO:0046486
epithelial cilium movement involved in determination of left/right asymmetry	Gene Ontology	GO:0060287	1	11	0.0851264	0.182321	RFX3	http://amigo.geneontology.org/amigo/term/GO:0060287
SNARE complex assembly	Gene Ontology	GO:0035493	1	11	0.0851264	0.182321	SNCA	http://amigo.geneontology.org/amigo/term/GO:0035493
macrophage activation involved in immune response	Gene Ontology	GO:0002281	1	11	0.0851264	0.182321	DYSF	http://amigo.geneontology.org/amigo/term/GO:0002281
positive regulation of interleukin-5 production	Gene Ontology	GO:0032754	1	11	0.0851264	0.182321	PDE4D	http://amigo.geneontology.org/amigo/term/GO:0032754
maternal placenta development	Gene Ontology	GO:0001893	1	11	0.0851264	0.182321	LDOC1	http://amigo.geneontology.org/amigo/term/GO:0001893
negative regulation of delayed rectifier potassium channel activity	Gene Ontology	GO:1902260	1	11	0.0851264	0.182321	KCNE2	http://amigo.geneontology.org/amigo/term/GO:1902260
transferrin receptor binding	Gene Ontology	GO:1990459	1	11	0.0851264	0.182321	RGMA	http://amigo.geneontology.org/amigo/term/GO:1990459
positive regulation of extrinsic apoptotic signaling pathway in absence of ligand	Gene Ontology	GO:2001241	1	11	0.0851264	0.182321	NF1	http://amigo.geneontology.org/amigo/term/GO:2001241
positive regulation of acute inflammatory response	Gene Ontology	GO:0002675	1	11	0.0851264	0.182321	TAC1	http://amigo.geneontology.org/amigo/term/GO:0002675
adherens junction assembly	Gene Ontology	GO:0034333	1	11	0.0851264	0.182321	HIPK1	http://amigo.geneontology.org/amigo/term/GO:0034333
diacylglycerol kinase activity	Gene Ontology	GO:0004143	1	11	0.0851264	0.182321	DGKB	http://amigo.geneontology.org/amigo/term/GO:0004143
retinal cone cell development	Gene Ontology	GO:0046549	1	11	0.0851264	0.182321	RORB	http://amigo.geneontology.org/amigo/term/GO:0046549
homeostatic process	Gene Ontology	GO:0042592	1	11	0.0851264	0.182321	SLITRK1	http://amigo.geneontology.org/amigo/term/GO:0042592
dendrite extension	Gene Ontology	GO:0097484	1	11	0.0851264	0.182321	BDNF	http://amigo.geneontology.org/amigo/term/GO:0097484
secondary active sulfate transmembrane transporter activity	Gene Ontology	GO:0008271	1	11	0.0851264	0.182321	SLC26A4	http://amigo.geneontology.org/amigo/term/GO:0008271
cardiac septum development	Gene Ontology	GO:0003279	1	11	0.0851264	0.182321	PCSK5	http://amigo.geneontology.org/amigo/term/GO:0003279
positive regulation of transcription by RNA polymerase III	Gene Ontology	GO:0045945	1	11	0.0851264	0.182321	ICE1	http://amigo.geneontology.org/amigo/term/GO:0045945
cellular response to osmotic stress	Gene Ontology	GO:0071470	1	11	0.0851264	0.182321	DYSF	http://amigo.geneontology.org/amigo/term/GO:0071470
regulation of cell-cell adhesion	Gene Ontology	GO:0022407	1	11	0.0851264	0.182321	LEF1	http://amigo.geneontology.org/amigo/term/GO:0022407
inhibitory postsynaptic potential	Gene Ontology	GO:0060080	1	11	0.0851264	0.182321	BDNF	http://amigo.geneontology.org/amigo/term/GO:0060080
positive regulation of protein kinase A signaling	Gene Ontology	GO:0010739	1	11	0.0851264	0.182321	CALCR	http://amigo.geneontology.org/amigo/term/GO:0010739
messenger ribonucleoprotein complex	Gene Ontology	GO:1990124	1	11	0.0851264	0.182321	PKP2	http://amigo.geneontology.org/amigo/term/GO:1990124
negative thymic T cell selection	Gene Ontology	GO:0045060	1	11	0.0851264	0.182321	ATG5	http://amigo.geneontology.org/amigo/term/GO:0045060
regulation of cytokine secretion	Gene Ontology	GO:0050707	1	11	0.0851264	0.182321	GPAM	http://amigo.geneontology.org/amigo/term/GO:0050707
positive regulation of leukocyte migration	Gene Ontology	GO:0002687	1	11	0.0851264	0.182321	MIA3	http://amigo.geneontology.org/amigo/term/GO:0002687
interleukin-35-mediated signaling pathway	Gene Ontology	GO:0070757	1	11	0.0851264	0.182321	IL12RB2	http://amigo.geneontology.org/amigo/term/GO:0070757
manganese ion transport	Gene Ontology	GO:0006828	1	11	0.0851264	0.182321	TRPC4	http://amigo.geneontology.org/amigo/term/GO:0006828
glucose binding	Gene Ontology	GO:0005536	1	11	0.0851264	0.182321	UGP2	http://amigo.geneontology.org/amigo/term/GO:0005536
phosphatidylethanolamine binding	Gene Ontology	GO:0008429	1	11	0.0851264	0.182321	NF1	http://amigo.geneontology.org/amigo/term/GO:0008429
cellular response to forskolin	Gene Ontology	GO:1904322	1	11	0.0851264	0.182321	GNAI1	http://amigo.geneontology.org/amigo/term/GO:1904322
response to lipopolysaccharide	Gene Ontology	GO:0032496	3	137	0.0856489	0.182372	TAC1|IL12RB2|SNCA	http://amigo.geneontology.org/amigo/term/GO:0032496
extracellular matrix structural constituent	Gene Ontology	GO:0005201	3	137	0.0856489	0.182372	SPON1|FBN2|THSD4	http://amigo.geneontology.org/amigo/term/GO:0005201
fatty acid metabolic process	Gene Ontology	GO:0006631	2	64	0.0857212	0.182372	GPAM|GNPAT	http://amigo.geneontology.org/amigo/term/GO:0006631
smoothened signaling pathway	Gene Ontology	GO:0007224	2	64	0.0857212	0.182372	HIPK1|TMEM17	http://amigo.geneontology.org/amigo/term/GO:0007224
apoptotic signaling pathway	Gene Ontology	GO:0097190	2	64	0.0857212	0.182372	CRADD|DAPL1	http://amigo.geneontology.org/amigo/term/GO:0097190
hippocampus development	Gene Ontology	GO:0021766	2	64	0.0857212	0.182372	EPHA5|PTPRS	http://amigo.geneontology.org/amigo/term/GO:0021766
cytoskeleton organization	Gene Ontology	GO:0007010	3	138	0.0870561	0.185036	BRWD3|DMD|DIAPH3	http://amigo.geneontology.org/amigo/term/GO:0007010
extrinsic component of cytoplasmic side of plasma membrane	Gene Ontology	GO:0031234	2	65	0.0879437	0.186745	FRK|DTNA	http://amigo.geneontology.org/amigo/term/GO:0031234
protein dimerization activity	Gene Ontology	GO:0046983	3	140	0.0898996	0.187974	ANO4|TFEC|EBF1	http://amigo.geneontology.org/amigo/term/GO:0046983
lipid metabolic process	Gene Ontology	GO:0006629	3	140	0.0898996	0.187974	APOBEC1|JAZF1|HMGCLL1	http://amigo.geneontology.org/amigo/term/GO:0006629
mitochondrion	Gene Ontology	GO:0005739	14	1258	0.0912004	0.187974	LGALS12|HMGN5|RPS6KA6|MRPS6|TFAP2C|SNCA|ERCC6L2|SFXN2|NDUFA11|NARS2|BCKDHB|MAPK8|NNT|BDNF	http://amigo.geneontology.org/amigo/term/GO:0005739
ionotropic glutamate receptor complex	Gene Ontology	GO:0008328	1	12	0.0918855	0.187974	LRRC7	http://amigo.geneontology.org/amigo/term/GO:0008328
lateral ventricle development	Gene Ontology	GO:0021670	1	12	0.0918855	0.187974	NUMB	http://amigo.geneontology.org/amigo/term/GO:0021670
inhibitory synapse assembly	Gene Ontology	GO:1904862	1	12	0.0918855	0.187974	GABRB2	http://amigo.geneontology.org/amigo/term/GO:1904862
circulatory system development	Gene Ontology	GO:0072359	1	12	0.0918855	0.187974	SLITRK5	http://amigo.geneontology.org/amigo/term/GO:0072359
cytidine deaminase activity	Gene Ontology	GO:0004126	1	12	0.0918855	0.187974	APOBEC1	http://amigo.geneontology.org/amigo/term/GO:0004126
cardiac muscle tissue morphogenesis	Gene Ontology	GO:0055008	1	12	0.0918855	0.187974	BMP2	http://amigo.geneontology.org/amigo/term/GO:0055008
adult feeding behavior	Gene Ontology	GO:0008343	1	12	0.0918855	0.187974	NPY	http://amigo.geneontology.org/amigo/term/GO:0008343
bile acid transmembrane transporter activity	Gene Ontology	GO:0015125	1	12	0.0918855	0.187974	SLC10A7	http://amigo.geneontology.org/amigo/term/GO:0015125
nuclear replication fork	Gene Ontology	GO:0043596	1	12	0.0918855	0.187974	ETAA1	http://amigo.geneontology.org/amigo/term/GO:0043596
membrane repolarization during ventricular cardiac muscle cell action potential	Gene Ontology	GO:0098915	1	12	0.0918855	0.187974	KCNE2	http://amigo.geneontology.org/amigo/term/GO:0098915
type B pancreatic cell development	Gene Ontology	GO:0003323	1	12	0.0918855	0.187974	BMP5	http://amigo.geneontology.org/amigo/term/GO:0003323
membrane depolarization during cardiac muscle cell action potential	Gene Ontology	GO:0086012	1	12	0.0918855	0.187974	CACNA1D	http://amigo.geneontology.org/amigo/term/GO:0086012
response to metal ion	Gene Ontology	GO:0010038	1	12	0.0918855	0.187974	NEDD4L	http://amigo.geneontology.org/amigo/term/GO:0010038
negative regulation of protein autophosphorylation	Gene Ontology	GO:0031953	1	12	0.0918855	0.187974	IMPACT	http://amigo.geneontology.org/amigo/term/GO:0031953
cytidine deamination	Gene Ontology	GO:0009972	1	12	0.0918855	0.187974	APOBEC1	http://amigo.geneontology.org/amigo/term/GO:0009972
preribosome, small subunit precursor	Gene Ontology	GO:0030688	1	12	0.0918855	0.187974	RIOK2	http://amigo.geneontology.org/amigo/term/GO:0030688
gene silencing by miRNA	Gene Ontology	GO:0035195	1	12	0.0918855	0.187974	CNOT6	http://amigo.geneontology.org/amigo/term/GO:0035195
angiotensin maturation	Gene Ontology	GO:0002003	1	12	0.0918855	0.187974	AOPEP	http://amigo.geneontology.org/amigo/term/GO:0002003
negative regulation of proteasomal protein catabolic process	Gene Ontology	GO:1901799	1	12	0.0918855	0.187974	OPHN1	http://amigo.geneontology.org/amigo/term/GO:1901799
L-type voltage-gated calcium channel complex	Gene Ontology	GO:1990454	1	12	0.0918855	0.187974	CACNA1D	http://amigo.geneontology.org/amigo/term/GO:1990454
microtubule severing	Gene Ontology	GO:0051013	1	12	0.0918855	0.187974	SPAST	http://amigo.geneontology.org/amigo/term/GO:0051013
seminiferous tubule development	Gene Ontology	GO:0072520	1	12	0.0918855	0.187974	KIF18A	http://amigo.geneontology.org/amigo/term/GO:0072520
thalamus development	Gene Ontology	GO:0021794	1	12	0.0918855	0.187974	CNTNAP2	http://amigo.geneontology.org/amigo/term/GO:0021794
cytidine to uridine editing	Gene Ontology	GO:0016554	1	12	0.0918855	0.187974	APOBEC1	http://amigo.geneontology.org/amigo/term/GO:0016554
semaphorin-plexin signaling pathway involved in axon guidance	Gene Ontology	GO:1902287	1	12	0.0918855	0.187974	SEMA3A	http://amigo.geneontology.org/amigo/term/GO:1902287
regulation of cell-matrix adhesion	Gene Ontology	GO:0001952	1	12	0.0918855	0.187974	NF1	http://amigo.geneontology.org/amigo/term/GO:0001952
regulation of pH	Gene Ontology	GO:0006885	1	12	0.0918855	0.187974	SLC26A4	http://amigo.geneontology.org/amigo/term/GO:0006885
spanning component of plasma membrane	Gene Ontology	GO:0044214	1	12	0.0918855	0.187974	SLC24A2	http://amigo.geneontology.org/amigo/term/GO:0044214
negative regulation of neuron migration	Gene Ontology	GO:2001223	1	12	0.0918855	0.187974	NRG3	http://amigo.geneontology.org/amigo/term/GO:2001223
voltage-gated potassium channel activity involved in ventricular cardiac muscle cell action potential repolarization	Gene Ontology	GO:1902282	1	12	0.0918855	0.187974	KCNE2	http://amigo.geneontology.org/amigo/term/GO:1902282
head development	Gene Ontology	GO:0060322	1	12	0.0918855	0.187974	EDNRA	http://amigo.geneontology.org/amigo/term/GO:0060322
embryonic camera-type eye development	Gene Ontology	GO:0031076	1	12	0.0918855	0.187974	ALDH1A2	http://amigo.geneontology.org/amigo/term/GO:0031076
astrocyte projection	Gene Ontology	GO:0097449	1	12	0.0918855	0.187974	SYT4	http://amigo.geneontology.org/amigo/term/GO:0097449
positive regulation of osteoblast proliferation	Gene Ontology	GO:0033690	1	12	0.0918855	0.187974	BMP2	http://amigo.geneontology.org/amigo/term/GO:0033690
dendritic spine head	Gene Ontology	GO:0044327	1	12	0.0918855	0.187974	DNM3	http://amigo.geneontology.org/amigo/term/GO:0044327
nerve growth factor signaling pathway	Gene Ontology	GO:0038180	1	12	0.0918855	0.187974	BDNF	http://amigo.geneontology.org/amigo/term/GO:0038180
cellular response to drug	Gene Ontology	GO:0035690	2	67	0.0924396	0.188075	KCNE2|PDE4B	http://amigo.geneontology.org/amigo/term/GO:0035690
presynaptic membrane	Gene Ontology	GO:0042734	2	67	0.0924396	0.188075	ERC2|NRXN1	http://amigo.geneontology.org/amigo/term/GO:0042734
cellular response to hydrogen peroxide	Gene Ontology	GO:0070301	2	67	0.0924396	0.188075	IMPACT|PDGFD	http://amigo.geneontology.org/amigo/term/GO:0070301
response to glucose	Gene Ontology	GO:0009749	2	67	0.0924396	0.188075	TCF4|GPAM	http://amigo.geneontology.org/amigo/term/GO:0009749
cell chemotaxis	Gene Ontology	GO:0060326	2	67	0.0924396	0.188075	LEF1|CXCL12	http://amigo.geneontology.org/amigo/term/GO:0060326
G protein-coupled receptor binding	Gene Ontology	GO:0001664	2	67	0.0924396	0.188075	NPY|GNAI1	http://amigo.geneontology.org/amigo/term/GO:0001664
cell cortex	Gene Ontology	GO:0005938	3	142	0.0927816	0.188257	CTTNBP2|CLASP2|SNCA	http://amigo.geneontology.org/amigo/term/GO:0005938
integrin binding	Gene Ontology	GO:0005178	3	142	0.0927816	0.188257	LGALS12|TSPAN8|CXCL12	http://amigo.geneontology.org/amigo/term/GO:0005178
response to nutrient	Gene Ontology	GO:0007584	2	68	0.0947122	0.191307	BCKDHB|GNPAT	http://amigo.geneontology.org/amigo/term/GO:0007584
synaptic vesicle membrane	Gene Ontology	GO:0030672	2	68	0.0947122	0.191307	CLTA|MCTP2	http://amigo.geneontology.org/amigo/term/GO:0030672
positive regulation of canonical Wnt signaling pathway	Gene Ontology	GO:0090263	3	145	0.0971754	0.191327	LGR5|CSNK1G1|TBL1X	http://amigo.geneontology.org/amigo/term/GO:0090263
regulation of epithelial to mesenchymal transition	Gene Ontology	GO:0010717	1	13	0.0985947	0.191327	CLASP2	http://amigo.geneontology.org/amigo/term/GO:0010717
melanin biosynthetic process	Gene Ontology	GO:0042438	1	13	0.0985947	0.191327	SI	http://amigo.geneontology.org/amigo/term/GO:0042438
co-receptor binding	Gene Ontology	GO:0039706	1	13	0.0985947	0.191327	BMP2	http://amigo.geneontology.org/amigo/term/GO:0039706
multivesicular body membrane	Gene Ontology	GO:0032585	1	13	0.0985947	0.191327	SI	http://amigo.geneontology.org/amigo/term/GO:0032585
presynaptic active zone cytoplasmic component	Gene Ontology	GO:0098831	1	13	0.0985947	0.191327	ERC2	http://amigo.geneontology.org/amigo/term/GO:0098831
protein polyglutamylation	Gene Ontology	GO:0018095	1	13	0.0985947	0.191327	TTLL7	http://amigo.geneontology.org/amigo/term/GO:0018095
eyelid development in camera-type eye	Gene Ontology	GO:0061029	1	13	0.0985947	0.191327	TFAP2A	http://amigo.geneontology.org/amigo/term/GO:0061029
phosphoric diester hydrolase activity	Gene Ontology	GO:0008081	1	13	0.0985947	0.191327	PLCXD3	http://amigo.geneontology.org/amigo/term/GO:0008081
cardiac septum morphogenesis	Gene Ontology	GO:0060411	1	13	0.0985947	0.191327	BMP5	http://amigo.geneontology.org/amigo/term/GO:0060411
cerebral cortex neuron differentiation	Gene Ontology	GO:0021895	1	13	0.0985947	0.191327	OPHN1	http://amigo.geneontology.org/amigo/term/GO:0021895
lipid phosphatase activity	Gene Ontology	GO:0042577	1	13	0.0985947	0.191327	SGPP2	http://amigo.geneontology.org/amigo/term/GO:0042577
supramolecular fiber organization	Gene Ontology	GO:0097435	1	13	0.0985947	0.191327	SNCA	http://amigo.geneontology.org/amigo/term/GO:0097435
acetylcholine receptor binding	Gene Ontology	GO:0033130	1	13	0.0985947	0.191327	NRXN1	http://amigo.geneontology.org/amigo/term/GO:0033130
aldehyde dehydrogenase (NAD+) activity	Gene Ontology	GO:0004029	1	13	0.0985947	0.191327	ALDH1A2	http://amigo.geneontology.org/amigo/term/GO:0004029
actin filament severing	Gene Ontology	GO:0051014	1	13	0.0985947	0.191327	SVIL	http://amigo.geneontology.org/amigo/term/GO:0051014
cellular response to steroid hormone stimulus	Gene Ontology	GO:0071383	1	13	0.0985947	0.191327	TFPI	http://amigo.geneontology.org/amigo/term/GO:0071383
cardiac epithelial to mesenchymal transition	Gene Ontology	GO:0060317	1	13	0.0985947	0.191327	BMP2	http://amigo.geneontology.org/amigo/term/GO:0060317
MKS complex	Gene Ontology	GO:0036038	1	13	0.0985947	0.191327	TMEM17	http://amigo.geneontology.org/amigo/term/GO:0036038
positive regulation of keratinocyte proliferation	Gene Ontology	GO:0010838	1	13	0.0985947	0.191327	AREG	http://amigo.geneontology.org/amigo/term/GO:0010838
negative regulation of interferon-beta production	Gene Ontology	GO:0032688	1	13	0.0985947	0.191327	PTPRS	http://amigo.geneontology.org/amigo/term/GO:0032688
negative regulation of microtubule polymerization	Gene Ontology	GO:0031115	1	13	0.0985947	0.191327	SNCA	http://amigo.geneontology.org/amigo/term/GO:0031115
CDP-diacylglycerol biosynthetic process	Gene Ontology	GO:0016024	1	13	0.0985947	0.191327	GPAM	http://amigo.geneontology.org/amigo/term/GO:0016024
inositol 1,4,5 trisphosphate binding	Gene Ontology	GO:0070679	1	13	0.0985947	0.191327	TRPC4	http://amigo.geneontology.org/amigo/term/GO:0070679
palmitoyl-CoA hydrolase activity	Gene Ontology	GO:0016290	1	13	0.0985947	0.191327	GNPAT	http://amigo.geneontology.org/amigo/term/GO:0016290
sulfate transport	Gene Ontology	GO:0008272	1	13	0.0985947	0.191327	SLC26A4	http://amigo.geneontology.org/amigo/term/GO:0008272
ribosomal large subunit binding	Gene Ontology	GO:0043023	1	13	0.0985947	0.191327	OLA1	http://amigo.geneontology.org/amigo/term/GO:0043023
palmitoyl-(protein) hydrolase activity	Gene Ontology	GO:0008474	1	13	0.0985947	0.191327	LYPLAL1	http://amigo.geneontology.org/amigo/term/GO:0008474
negative regulation of oligodendrocyte differentiation	Gene Ontology	GO:0048715	1	13	0.0985947	0.191327	NF1	http://amigo.geneontology.org/amigo/term/GO:0048715
cellular response to nitrogen starvation	Gene Ontology	GO:0006995	1	13	0.0985947	0.191327	ATG5	http://amigo.geneontology.org/amigo/term/GO:0006995
maturation of 5.8S rRNA	Gene Ontology	GO:0000460	1	13	0.0985947	0.191327	PRKDC	http://amigo.geneontology.org/amigo/term/GO:0000460
oocyte development	Gene Ontology	GO:0048599	1	13	0.0985947	0.191327	INHBB	http://amigo.geneontology.org/amigo/term/GO:0048599
heart contraction	Gene Ontology	GO:0060047	1	13	0.0985947	0.191327	ATG5	http://amigo.geneontology.org/amigo/term/GO:0060047
negative regulation of protein import into nucleus	Gene Ontology	GO:0042308	1	13	0.0985947	0.191327	NF1	http://amigo.geneontology.org/amigo/term/GO:0042308
hydrolase activity, acting on ester bonds	Gene Ontology	GO:0016788	1	13	0.0985947	0.191327	PTER	http://amigo.geneontology.org/amigo/term/GO:0016788
vesicle cargo loading	Gene Ontology	GO:0035459	1	13	0.0985947	0.191327	MIA3	http://amigo.geneontology.org/amigo/term/GO:0035459
negative regulation of protein localization to cell surface	Gene Ontology	GO:2000009	1	13	0.0985947	0.191327	NEDD4L	http://amigo.geneontology.org/amigo/term/GO:2000009
snRNA processing	Gene Ontology	GO:0016180	1	13	0.0985947	0.191327	INTS10	http://amigo.geneontology.org/amigo/term/GO:0016180
atrioventricular valve morphogenesis	Gene Ontology	GO:0003181	1	13	0.0985947	0.191327	BMP2	http://amigo.geneontology.org/amigo/term/GO:0003181
response to magnesium ion	Gene Ontology	GO:0032026	1	13	0.0985947	0.191327	SNCA	http://amigo.geneontology.org/amigo/term/GO:0032026
positive regulation of synaptic transmission, GABAergic	Gene Ontology	GO:0032230	1	13	0.0985947	0.191327	TAC1	http://amigo.geneontology.org/amigo/term/GO:0032230
pathway-restricted SMAD protein phosphorylation	Gene Ontology	GO:0060389	1	13	0.0985947	0.191327	BMP2	http://amigo.geneontology.org/amigo/term/GO:0060389
phospholipid homeostasis	Gene Ontology	GO:0055091	1	13	0.0985947	0.191327	GPAM	http://amigo.geneontology.org/amigo/term/GO:0055091
transmembrane signaling receptor activity	Gene Ontology	GO:0004888	3	146	0.0986586	0.191327	LGR5|RYK|EDAR	http://amigo.geneontology.org/amigo/term/GO:0004888
transcription factor binding	Gene Ontology	GO:0008134	5	325	0.09901	0.191843	TCF4|KCTD1|TBL1X|RORB|PRKDC	http://amigo.geneontology.org/amigo/term/GO:0008134
snRNA transcription by RNA polymerase II	Gene Ontology	GO:0042795	2	70	0.0993052	0.192082	ICE1|INTS10	http://amigo.geneontology.org/amigo/term/GO:0042795
extracellular matrix	Gene Ontology	GO:0031012	4	233	0.0995659	0.19242	SPON1|ADAMTSL1|FBN2|THSD4	http://amigo.geneontology.org/amigo/term/GO:0031012
regulation of GTPase activity	Gene Ontology	GO:0043087	2	71	0.101625	0.193863	EPHA5|NF1	http://amigo.geneontology.org/amigo/term/GO:0043087
regulation of insulin secretion	Gene Ontology	GO:0050796	2	71	0.101625	0.193863	CACNA1D|RFX3	http://amigo.geneontology.org/amigo/term/GO:0050796
regulation of gene expression	Gene Ontology	GO:0010468	4	235	0.101868	0.193863	NOVA1|TSPAN8|MAPK8|NF1	http://amigo.geneontology.org/amigo/term/GO:0010468
positive regulation of kinase activity	Gene Ontology	GO:0033674	2	72	0.103959	0.193863	EPHA5|RYK	http://amigo.geneontology.org/amigo/term/GO:0033674
cellular response to starvation	Gene Ontology	GO:0009267	2	72	0.103959	0.193863	INHBB|RALB	http://amigo.geneontology.org/amigo/term/GO:0009267
negative regulation of cysteine-type endopeptidase activity involved in apoptotic process	Gene Ontology	GO:0043154	2	72	0.103959	0.193863	LEF1|SNCA	http://amigo.geneontology.org/amigo/term/GO:0043154
filopodium	Gene Ontology	GO:0030175	2	72	0.103959	0.193863	DMD|ACP3	http://amigo.geneontology.org/amigo/term/GO:0030175
vesicle-mediated transport	Gene Ontology	GO:0016192	3	150	0.104682	0.193863	SYT10|SYT4|KIF1A	http://amigo.geneontology.org/amigo/term/GO:0016192
negative regulation of epidermal growth factor-activated receptor activity	Gene Ontology	GO:0007175	1	14	0.105255	0.193863	ZFYVE28	http://amigo.geneontology.org/amigo/term/GO:0007175
negative regulation of JUN kinase activity	Gene Ontology	GO:0043508	1	14	0.105255	0.193863	ANKS1B	http://amigo.geneontology.org/amigo/term/GO:0043508
phospholipid dephosphorylation	Gene Ontology	GO:0046839	1	14	0.105255	0.193863	SGPP2	http://amigo.geneontology.org/amigo/term/GO:0046839
DNA damage response, signal transduction by p53 class mediator resulting in transcription of p21 class mediator	Gene Ontology	GO:0006978	1	14	0.105255	0.193863	RPS6KA6	http://amigo.geneontology.org/amigo/term/GO:0006978
negative regulation of pri-miRNA transcription by RNA polymerase II	Gene Ontology	GO:1902894	1	14	0.105255	0.193863	NFIB	http://amigo.geneontology.org/amigo/term/GO:1902894
induction of positive chemotaxis	Gene Ontology	GO:0050930	1	14	0.105255	0.193863	CXCL12	http://amigo.geneontology.org/amigo/term/GO:0050930
5'-nucleotidase activity	Gene Ontology	GO:0008253	1	14	0.105255	0.193863	ACP3	http://amigo.geneontology.org/amigo/term/GO:0008253
negative regulation of amyloid-beta formation	Gene Ontology	GO:1902430	1	14	0.105255	0.193863	SPON1	http://amigo.geneontology.org/amigo/term/GO:1902430
limb morphogenesis	Gene Ontology	GO:0035108	1	14	0.105255	0.193863	PCSK5	http://amigo.geneontology.org/amigo/term/GO:0035108
embryonic brain development	Gene Ontology	GO:1990403	1	14	0.105255	0.193863	EN1	http://amigo.geneontology.org/amigo/term/GO:1990403
positive regulation of receptor recycling	Gene Ontology	GO:0001921	1	14	0.105255	0.193863	SNCA	http://amigo.geneontology.org/amigo/term/GO:0001921
regulation of gene expression, epigenetic	Gene Ontology	GO:0040029	1	14	0.105255	0.193863	TFAP2C	http://amigo.geneontology.org/amigo/term/GO:0040029
smooth muscle tissue development	Gene Ontology	GO:0048745	1	14	0.105255	0.193863	NF1	http://amigo.geneontology.org/amigo/term/GO:0048745
sensory perception of taste	Gene Ontology	GO:0050909	1	14	0.105255	0.193863	LEF1	http://amigo.geneontology.org/amigo/term/GO:0050909
GTPase activating protein binding	Gene Ontology	GO:0032794	1	14	0.105255	0.193863	GNAI1	http://amigo.geneontology.org/amigo/term/GO:0032794
aorta morphogenesis	Gene Ontology	GO:0035909	1	14	0.105255	0.193863	NPR3	http://amigo.geneontology.org/amigo/term/GO:0035909
COPII-coated vesicle cargo loading	Gene Ontology	GO:0090110	1	14	0.105255	0.193863	MIA3	http://amigo.geneontology.org/amigo/term/GO:0090110
detection of mechanical stimulus involved in sensory perception of pain	Gene Ontology	GO:0050966	1	14	0.105255	0.193863	CXCL12	http://amigo.geneontology.org/amigo/term/GO:0050966
endolysosome membrane	Gene Ontology	GO:0036020	1	14	0.105255	0.193863	CLTA	http://amigo.geneontology.org/amigo/term/GO:0036020
glial cell differentiation	Gene Ontology	GO:0010001	1	14	0.105255	0.193863	NFIB	http://amigo.geneontology.org/amigo/term/GO:0010001
regulation of autophagosome assembly	Gene Ontology	GO:2000785	1	14	0.105255	0.193863	NPR3	http://amigo.geneontology.org/amigo/term/GO:2000785
central nervous system neuron development	Gene Ontology	GO:0021954	1	14	0.105255	0.193863	NPY	http://amigo.geneontology.org/amigo/term/GO:0021954
cilium-dependent cell motility	Gene Ontology	GO:0060285	1	14	0.105255	0.193863	RFX3	http://amigo.geneontology.org/amigo/term/GO:0060285
inhibitory synapse	Gene Ontology	GO:0060077	1	14	0.105255	0.193863	CEP112	http://amigo.geneontology.org/amigo/term/GO:0060077
secondary palate development	Gene Ontology	GO:0062009	1	14	0.105255	0.193863	LEF1	http://amigo.geneontology.org/amigo/term/GO:0062009
grooming behavior	Gene Ontology	GO:0007625	1	14	0.105255	0.193863	SLITRK5	http://amigo.geneontology.org/amigo/term/GO:0007625
mitotic spindle midzone	Gene Ontology	GO:1990023	1	14	0.105255	0.193863	KIF18A	http://amigo.geneontology.org/amigo/term/GO:1990023
regulation of fat cell differentiation	Gene Ontology	GO:0045598	1	14	0.105255	0.193863	LGALS12	http://amigo.geneontology.org/amigo/term/GO:0045598
striated muscle contraction	Gene Ontology	GO:0006941	1	14	0.105255	0.193863	DTNA	http://amigo.geneontology.org/amigo/term/GO:0006941
cardiac muscle cell proliferation	Gene Ontology	GO:0060038	1	14	0.105255	0.193863	TENM4	http://amigo.geneontology.org/amigo/term/GO:0060038
regulation of release of sequestered calcium ion into cytosol	Gene Ontology	GO:0051279	1	14	0.105255	0.193863	ATG5	http://amigo.geneontology.org/amigo/term/GO:0051279
response to amyloid-beta	Gene Ontology	GO:1904645	1	14	0.105255	0.193863	CALCR	http://amigo.geneontology.org/amigo/term/GO:1904645
exoribonuclease activity	Gene Ontology	GO:0004532	1	14	0.105255	0.193863	CNOT6	http://amigo.geneontology.org/amigo/term/GO:0004532
regulation of stem cell population maintenance	Gene Ontology	GO:2000036	1	14	0.105255	0.193863	ZC3H13	http://amigo.geneontology.org/amigo/term/GO:2000036
regulation of axon extension	Gene Ontology	GO:0030516	1	14	0.105255	0.193863	WDR36	http://amigo.geneontology.org/amigo/term/GO:0030516
positive regulation of renal sodium excretion	Gene Ontology	GO:0035815	1	14	0.105255	0.193863	TAC1	http://amigo.geneontology.org/amigo/term/GO:0035815
establishment of planar polarity	Gene Ontology	GO:0001736	1	14	0.105255	0.193863	INTU	http://amigo.geneontology.org/amigo/term/GO:0001736
cell communication by electrical coupling involved in cardiac conduction	Gene Ontology	GO:0086064	1	14	0.105255	0.193863	PKP2	http://amigo.geneontology.org/amigo/term/GO:0086064
dynein heavy chain binding	Gene Ontology	GO:0045504	1	14	0.105255	0.193863	DYNC1I2	http://amigo.geneontology.org/amigo/term/GO:0045504
cargo receptor activity	Gene Ontology	GO:0038024	1	14	0.105255	0.193863	MIA3	http://amigo.geneontology.org/amigo/term/GO:0038024
sex differentiation	Gene Ontology	GO:0007548	1	14	0.105255	0.193863	PBX1	http://amigo.geneontology.org/amigo/term/GO:0007548
isomerase activity	Gene Ontology	GO:0016853	1	14	0.105255	0.193863	SPAST	http://amigo.geneontology.org/amigo/term/GO:0016853
diacylglycerol metabolic process	Gene Ontology	GO:0046339	1	14	0.105255	0.193863	DGKB	http://amigo.geneontology.org/amigo/term/GO:0046339
positive regulation of urine volume	Gene Ontology	GO:0035810	1	14	0.105255	0.193863	BTC	http://amigo.geneontology.org/amigo/term/GO:0035810
negative regulation of keratinocyte proliferation	Gene Ontology	GO:0010839	1	14	0.105255	0.193863	INTU	http://amigo.geneontology.org/amigo/term/GO:0010839
RNA polymerase II, core complex	Gene Ontology	GO:0005665	1	14	0.105255	0.193863	POLR2M	http://amigo.geneontology.org/amigo/term/GO:0005665
Ras protein signal transduction	Gene Ontology	GO:0007265	2	73	0.106308	0.195482	RALB|NF1	http://amigo.geneontology.org/amigo/term/GO:0007265
GDP binding	Gene Ontology	GO:0019003	2	73	0.106308	0.195482	RALB|GNAI1	http://amigo.geneontology.org/amigo/term/GO:0019003
protein localization to plasma membrane	Gene Ontology	GO:0072659	3	152	0.107747	0.197964	MRAP2|PKP2|CLASP2	http://amigo.geneontology.org/amigo/term/GO:0072659
apical part of cell	Gene Ontology	GO:0045177	2	74	0.108672	0.198517	NUMB|EDAR	http://amigo.geneontology.org/amigo/term/GO:0045177
endoplasmic reticulum-Golgi intermediate compartment membrane	Gene Ontology	GO:0033116	2	74	0.108672	0.198517	ROBO1|AREG	http://amigo.geneontology.org/amigo/term/GO:0033116
defense response	Gene Ontology	GO:0006952	2	74	0.108672	0.198517	INHBB|CXCL12	http://amigo.geneontology.org/amigo/term/GO:0006952
calcium ion transport	Gene Ontology	GO:0006816	2	75	0.111049	0.198517	CACNA1D|TRPC4	http://amigo.geneontology.org/amigo/term/GO:0006816
CXCR chemokine receptor binding	Gene Ontology	GO:0045236	1	15	0.111865	0.198517	CXCL12	http://amigo.geneontology.org/amigo/term/GO:0045236
negative regulation of cell migration involved in sprouting angiogenesis	Gene Ontology	GO:0090051	1	15	0.111865	0.198517	CARD10	http://amigo.geneontology.org/amigo/term/GO:0090051
regulation of intracellular estrogen receptor signaling pathway	Gene Ontology	GO:0033146	1	15	0.111865	0.198517	GPAM	http://amigo.geneontology.org/amigo/term/GO:0033146
sulfate transmembrane transporter activity	Gene Ontology	GO:0015116	1	15	0.111865	0.198517	SLC26A4	http://amigo.geneontology.org/amigo/term/GO:0015116
response to muscle stretch	Gene Ontology	GO:0035994	1	15	0.111865	0.198517	DMD	http://amigo.geneontology.org/amigo/term/GO:0035994
pre-mRNA binding	Gene Ontology	GO:0036002	1	15	0.111865	0.198517	CELF1	http://amigo.geneontology.org/amigo/term/GO:0036002
enteric nervous system development	Gene Ontology	GO:0048484	1	15	0.111865	0.198517	EDNRA	http://amigo.geneontology.org/amigo/term/GO:0048484
regulation of epithelial cell proliferation	Gene Ontology	GO:0050678	1	15	0.111865	0.198517	PRKDC	http://amigo.geneontology.org/amigo/term/GO:0050678
axolemma	Gene Ontology	GO:0030673	1	15	0.111865	0.198517	CNTNAP2	http://amigo.geneontology.org/amigo/term/GO:0030673
lipid phosphorylation	Gene Ontology	GO:0046834	1	15	0.111865	0.198517	DGKB	http://amigo.geneontology.org/amigo/term/GO:0046834
translation repressor activity, mRNA regulatory element binding	Gene Ontology	GO:0000900	1	15	0.111865	0.198517	CELF1	http://amigo.geneontology.org/amigo/term/GO:0000900
regulation of long-term synaptic potentiation	Gene Ontology	GO:1900271	1	15	0.111865	0.198517	NF1	http://amigo.geneontology.org/amigo/term/GO:1900271
protein kinase A signaling	Gene Ontology	GO:0010737	1	15	0.111865	0.198517	MROH2B	http://amigo.geneontology.org/amigo/term/GO:0010737
pulmonary valve morphogenesis	Gene Ontology	GO:0003184	1	15	0.111865	0.198517	ROBO1	http://amigo.geneontology.org/amigo/term/GO:0003184
positive regulation of protein processing	Gene Ontology	GO:0010954	1	15	0.111865	0.198517	SPON1	http://amigo.geneontology.org/amigo/term/GO:0010954
retinal metabolic process	Gene Ontology	GO:0042574	1	15	0.111865	0.198517	ALDH1A2	http://amigo.geneontology.org/amigo/term/GO:0042574
positive regulation of T cell migration	Gene Ontology	GO:2000406	1	15	0.111865	0.198517	CXCL12	http://amigo.geneontology.org/amigo/term/GO:2000406
mRNA methylation	Gene Ontology	GO:0080009	1	15	0.111865	0.198517	ZC3H13	http://amigo.geneontology.org/amigo/term/GO:0080009
positive regulation of neuron migration	Gene Ontology	GO:2001224	1	15	0.111865	0.198517	SEMA3A	http://amigo.geneontology.org/amigo/term/GO:2001224
telomere capping	Gene Ontology	GO:0016233	1	15	0.111865	0.198517	PRKDC	http://amigo.geneontology.org/amigo/term/GO:0016233
glucocorticoid receptor binding	Gene Ontology	GO:0035259	1	15	0.111865	0.198517	ETS2	http://amigo.geneontology.org/amigo/term/GO:0035259
positive regulation of dendrite development	Gene Ontology	GO:1900006	1	15	0.111865	0.198517	BMP5	http://amigo.geneontology.org/amigo/term/GO:1900006
negative regulation of intrinsic apoptotic signaling pathway in response to DNA damage	Gene Ontology	GO:1902230	1	15	0.111865	0.198517	CXCL12	http://amigo.geneontology.org/amigo/term/GO:1902230
alpha-actinin binding	Gene Ontology	GO:0051393	1	15	0.111865	0.198517	CACNA1D	http://amigo.geneontology.org/amigo/term/GO:0051393
positive regulation of cAMP-mediated signaling	Gene Ontology	GO:0043950	1	15	0.111865	0.198517	ADCYAP1	http://amigo.geneontology.org/amigo/term/GO:0043950
potassium ion export across plasma membrane	Gene Ontology	GO:0097623	1	15	0.111865	0.198517	KCNE2	http://amigo.geneontology.org/amigo/term/GO:0097623
magnesium ion transmembrane transport	Gene Ontology	GO:1903830	1	15	0.111865	0.198517	ZDHHC13	http://amigo.geneontology.org/amigo/term/GO:1903830
animal organ development	Gene Ontology	GO:0048513	1	15	0.111865	0.198517	NRG3	http://amigo.geneontology.org/amigo/term/GO:0048513
regulation of synaptic transmission, GABAergic	Gene Ontology	GO:0032228	1	15	0.111865	0.198517	NF1	http://amigo.geneontology.org/amigo/term/GO:0032228
gamma-tubulin complex	Gene Ontology	GO:0000930	1	15	0.111865	0.198517	PDE4B	http://amigo.geneontology.org/amigo/term/GO:0000930
energy reserve metabolic process	Gene Ontology	GO:0006112	1	15	0.111865	0.198517	MRAP2	http://amigo.geneontology.org/amigo/term/GO:0006112
negative regulation of cAMP-mediated signaling	Gene Ontology	GO:0043951	1	15	0.111865	0.198517	PDE4D	http://amigo.geneontology.org/amigo/term/GO:0043951
microtubule anchoring	Gene Ontology	GO:0034453	1	15	0.111865	0.198517	CLASP2	http://amigo.geneontology.org/amigo/term/GO:0034453
negative regulation of protein processing	Gene Ontology	GO:0010955	1	15	0.111865	0.198517	IL1R2	http://amigo.geneontology.org/amigo/term/GO:0010955
establishment of endothelial intestinal barrier	Gene Ontology	GO:0090557	1	15	0.111865	0.198517	PTPRS	http://amigo.geneontology.org/amigo/term/GO:0090557
prepulse inhibition	Gene Ontology	GO:0060134	1	15	0.111865	0.198517	NRXN1	http://amigo.geneontology.org/amigo/term/GO:0060134
liver development	Gene Ontology	GO:0001889	2	76	0.11344	0.200992	NF1|ALDH1A2	http://amigo.geneontology.org/amigo/term/GO:0001889
post-translational protein modification	Gene Ontology	GO:0043687	5	342	0.11575	0.202295	KLHL9|CHRDL1|LRR1|MIA3|ATG5	http://amigo.geneontology.org/amigo/term/GO:0043687
neutrophil chemotaxis	Gene Ontology	GO:0030593	2	77	0.115844	0.202295	PDE4B|PDE4D	http://amigo.geneontology.org/amigo/term/GO:0030593
ossification	Gene Ontology	GO:0001503	2	77	0.115844	0.202295	BMP5|CHRDL1	http://amigo.geneontology.org/amigo/term/GO:0001503
negative regulation of protein binding	Gene Ontology	GO:0032091	2	77	0.115844	0.202295	MAPK8|RALB	http://amigo.geneontology.org/amigo/term/GO:0032091
microtubule cytoskeleton	Gene Ontology	GO:0015630	3	158	0.117147	0.202295	KIF18A|DNM3|SPAST	http://amigo.geneontology.org/amigo/term/GO:0015630
calcium-dependent protein binding	Gene Ontology	GO:0048306	2	78	0.118261	0.202295	MASP1|MBL2	http://amigo.geneontology.org/amigo/term/GO:0048306
apoptotic DNA fragmentation	Gene Ontology	GO:0006309	1	16	0.118427	0.202295	DNASE2B	http://amigo.geneontology.org/amigo/term/GO:0006309
calcium ion import across plasma membrane	Gene Ontology	GO:0098703	1	16	0.118427	0.202295	SLC24A2	http://amigo.geneontology.org/amigo/term/GO:0098703
cellular response to chemokine	Gene Ontology	GO:1990869	1	16	0.118427	0.202295	CXCL12	http://amigo.geneontology.org/amigo/term/GO:1990869
Wnt-activated receptor activity	Gene Ontology	GO:0042813	1	16	0.118427	0.202295	RYK	http://amigo.geneontology.org/amigo/term/GO:0042813
CARD domain binding	Gene Ontology	GO:0050700	1	16	0.118427	0.202295	CARD10	http://amigo.geneontology.org/amigo/term/GO:0050700
regulation of JNK cascade	Gene Ontology	GO:0046328	1	16	0.118427	0.202295	ULK4	http://amigo.geneontology.org/amigo/term/GO:0046328
dendrite self-avoidance	Gene Ontology	GO:0070593	1	16	0.118427	0.202295	CNTN4	http://amigo.geneontology.org/amigo/term/GO:0070593
calcium ion-regulated exocytosis of neurotransmitter	Gene Ontology	GO:0048791	1	16	0.118427	0.202295	SYT10	http://amigo.geneontology.org/amigo/term/GO:0048791
fatty acid homeostasis	Gene Ontology	GO:0055089	1	16	0.118427	0.202295	GPAM	http://amigo.geneontology.org/amigo/term/GO:0055089
definitive hemopoiesis	Gene Ontology	GO:0060216	1	16	0.118427	0.202295	HIPK1	http://amigo.geneontology.org/amigo/term/GO:0060216
vasoconstriction	Gene Ontology	GO:0042310	1	16	0.118427	0.202295	EDNRA	http://amigo.geneontology.org/amigo/term/GO:0042310
microtubule depolymerization	Gene Ontology	GO:0007019	1	16	0.118427	0.202295	KIF18A	http://amigo.geneontology.org/amigo/term/GO:0007019
hematopoietic stem cell differentiation	Gene Ontology	GO:0060218	1	16	0.118427	0.202295	MLLT3	http://amigo.geneontology.org/amigo/term/GO:0060218
heparan sulfate proteoglycan binding	Gene Ontology	GO:0043395	1	16	0.118427	0.202295	PTPRS	http://amigo.geneontology.org/amigo/term/GO:0043395
nucleotidyltransferase activity	Gene Ontology	GO:0016779	1	16	0.118427	0.202295	PAPSS2	http://amigo.geneontology.org/amigo/term/GO:0016779
mitochondrial respirasome	Gene Ontology	GO:0005746	1	16	0.118427	0.202295	NNT	http://amigo.geneontology.org/amigo/term/GO:0005746
bicarbonate transmembrane transporter activity	Gene Ontology	GO:0015106	1	16	0.118427	0.202295	SLC26A4	http://amigo.geneontology.org/amigo/term/GO:0015106
respiratory electron transport chain	Gene Ontology	GO:0022904	1	16	0.118427	0.202295	IMMP2L	http://amigo.geneontology.org/amigo/term/GO:0022904
mitochondria-associated endoplasmic reticulum membrane	Gene Ontology	GO:0044233	1	16	0.118427	0.202295	ATG5	http://amigo.geneontology.org/amigo/term/GO:0044233
phagophore assembly site membrane	Gene Ontology	GO:0034045	1	16	0.118427	0.202295	ATG5	http://amigo.geneontology.org/amigo/term/GO:0034045
positive regulation of double-strand break repair via nonhomologous end joining	Gene Ontology	GO:2001034	1	16	0.118427	0.202295	PRKDC	http://amigo.geneontology.org/amigo/term/GO:2001034
detection of temperature stimulus involved in sensory perception of pain	Gene Ontology	GO:0050965	1	16	0.118427	0.202295	CXCL12	http://amigo.geneontology.org/amigo/term/GO:0050965
mammary gland alveolus development	Gene Ontology	GO:0060749	1	16	0.118427	0.202295	AREG	http://amigo.geneontology.org/amigo/term/GO:0060749
positive regulation of sodium ion transport	Gene Ontology	GO:0010765	1	16	0.118427	0.202295	PKP2	http://amigo.geneontology.org/amigo/term/GO:0010765
negative regulation of epithelial cell migration	Gene Ontology	GO:0010633	1	16	0.118427	0.202295	SEMA3A	http://amigo.geneontology.org/amigo/term/GO:0010633
organelle membrane	Gene Ontology	GO:0031090	1	16	0.118427	0.202295	TFPI	http://amigo.geneontology.org/amigo/term/GO:0031090
maturation of SSU-rRNA	Gene Ontology	GO:0030490	1	16	0.118427	0.202295	RIOK2	http://amigo.geneontology.org/amigo/term/GO:0030490
carbonate dehydratase activity	Gene Ontology	GO:0004089	1	16	0.118427	0.202295	CA10	http://amigo.geneontology.org/amigo/term/GO:0004089
2-oxoglutarate metabolic process	Gene Ontology	GO:0006103	1	16	0.118427	0.202295	GPT2	http://amigo.geneontology.org/amigo/term/GO:0006103
glutamate receptor signaling pathway	Gene Ontology	GO:0007215	1	16	0.118427	0.202295	GRIK1	http://amigo.geneontology.org/amigo/term/GO:0007215
regulation of signaling receptor activity	Gene Ontology	GO:0010469	1	16	0.118427	0.202295	PDE4D	http://amigo.geneontology.org/amigo/term/GO:0010469
regulation of protein catabolic process	Gene Ontology	GO:0042176	1	16	0.118427	0.202295	NEDD4L	http://amigo.geneontology.org/amigo/term/GO:0042176
positive regulation of proteasomal protein catabolic process	Gene Ontology	GO:1901800	1	16	0.118427	0.202295	KCNE2	http://amigo.geneontology.org/amigo/term/GO:1901800
magnesium ion transmembrane transporter activity	Gene Ontology	GO:0015095	1	16	0.118427	0.202295	ZDHHC13	http://amigo.geneontology.org/amigo/term/GO:0015095
dentate gyrus development	Gene Ontology	GO:0021542	1	16	0.118427	0.202295	LEF1	http://amigo.geneontology.org/amigo/term/GO:0021542
CCR4-NOT complex	Gene Ontology	GO:0030014	1	16	0.118427	0.202295	CNOT6	http://amigo.geneontology.org/amigo/term/GO:0030014
regulation of insulin secretion involved in cellular response to glucose stimulus	Gene Ontology	GO:0061178	1	16	0.118427	0.202295	EPHA5	http://amigo.geneontology.org/amigo/term/GO:0061178
monocarboxylic acid transport	Gene Ontology	GO:0015718	1	16	0.118427	0.202295	SLC16A7	http://amigo.geneontology.org/amigo/term/GO:0015718
glutamate receptor activity	Gene Ontology	GO:0008066	1	16	0.118427	0.202295	GRIK1	http://amigo.geneontology.org/amigo/term/GO:0008066
mitotic chromosome condensation	Gene Ontology	GO:0007076	1	16	0.118427	0.202295	SMC2	http://amigo.geneontology.org/amigo/term/GO:0007076
cellular response to mechanical stimulus	Gene Ontology	GO:0071260	2	79	0.120691	0.205846	MAPK8|CRADD	http://amigo.geneontology.org/amigo/term/GO:0071260
early endosome membrane	Gene Ontology	GO:0031901	3	161	0.121959	0.207247	SNX16|ZFYVE28|TMEM184A	http://amigo.geneontology.org/amigo/term/GO:0031901
regulation of G2/M transition of mitotic cell cycle	Gene Ontology	GO:0010389	2	80	0.123133	0.207247	DYNC1I2|SDCCAG8	http://amigo.geneontology.org/amigo/term/GO:0010389
amyloid-beta binding	Gene Ontology	GO:0001540	2	80	0.123133	0.207247	CALCR|COL25A1	http://amigo.geneontology.org/amigo/term/GO:0001540
cellular response to exogenous dsRNA	Gene Ontology	GO:0071360	1	17	0.124941	0.207247	RALB	http://amigo.geneontology.org/amigo/term/GO:0071360
platelet alpha granule membrane	Gene Ontology	GO:0031092	1	17	0.124941	0.207247	SNCA	http://amigo.geneontology.org/amigo/term/GO:0031092
embryo development	Gene Ontology	GO:0009790	1	17	0.124941	0.207247	LRRC7	http://amigo.geneontology.org/amigo/term/GO:0009790
monocarboxylic acid transmembrane transporter activity	Gene Ontology	GO:0008028	1	17	0.124941	0.207247	SLC16A7	http://amigo.geneontology.org/amigo/term/GO:0008028
negative regulation of myotube differentiation	Gene Ontology	GO:0010832	1	17	0.124941	0.207247	BDNF	http://amigo.geneontology.org/amigo/term/GO:0010832
activation of NF-kappaB-inducing kinase activity	Gene Ontology	GO:0007250	1	17	0.124941	0.207247	CARD10	http://amigo.geneontology.org/amigo/term/GO:0007250
positive regulation of calcium ion import	Gene Ontology	GO:0090280	1	17	0.124941	0.207247	CXCL12	http://amigo.geneontology.org/amigo/term/GO:0090280
epithelial cilium movement involved in extracellular fluid movement	Gene Ontology	GO:0003351	1	17	0.124941	0.207247	SPAG17	http://amigo.geneontology.org/amigo/term/GO:0003351
transmembrane-ephrin receptor activity	Gene Ontology	GO:0005005	1	17	0.124941	0.207247	EPHA5	http://amigo.geneontology.org/amigo/term/GO:0005005
face development	Gene Ontology	GO:0060324	1	17	0.124941	0.207247	ALDH1A2	http://amigo.geneontology.org/amigo/term/GO:0060324
negative regulation of cytokine production involved in inflammatory response	Gene Ontology	GO:1900016	1	17	0.124941	0.207247	IL1R2	http://amigo.geneontology.org/amigo/term/GO:1900016
long-term synaptic depression	Gene Ontology	GO:0060292	1	17	0.124941	0.207247	SLC24A2	http://amigo.geneontology.org/amigo/term/GO:0060292
DNA binding, bending	Gene Ontology	GO:0008301	1	17	0.124941	0.207247	LEF1	http://amigo.geneontology.org/amigo/term/GO:0008301
regulation of mitotic spindle organization	Gene Ontology	GO:0060236	1	17	0.124941	0.207247	GNAI1	http://amigo.geneontology.org/amigo/term/GO:0060236
determination of adult lifespan	Gene Ontology	GO:0008340	1	17	0.124941	0.207247	TFCP2L1	http://amigo.geneontology.org/amigo/term/GO:0008340
sulfate transmembrane transport	Gene Ontology	GO:1902358	1	17	0.124941	0.207247	SLC26A4	http://amigo.geneontology.org/amigo/term/GO:1902358
positive regulation by host of viral transcription	Gene Ontology	GO:0043923	1	17	0.124941	0.207247	LEF1	http://amigo.geneontology.org/amigo/term/GO:0043923
intracellular calcium activated chloride channel activity	Gene Ontology	GO:0005229	1	17	0.124941	0.207247	ANO4	http://amigo.geneontology.org/amigo/term/GO:0005229
regulation of neuron migration	Gene Ontology	GO:2001222	1	17	0.124941	0.207247	ULK4	http://amigo.geneontology.org/amigo/term/GO:2001222
gastrulation with mouth forming second	Gene Ontology	GO:0001702	1	17	0.124941	0.207247	TENM4	http://amigo.geneontology.org/amigo/term/GO:0001702
negative regulation of axon extension	Gene Ontology	GO:0030517	1	17	0.124941	0.207247	PTPRS	http://amigo.geneontology.org/amigo/term/GO:0030517
dystrophin-associated glycoprotein complex	Gene Ontology	GO:0016010	1	17	0.124941	0.207247	DMD	http://amigo.geneontology.org/amigo/term/GO:0016010
establishment of epithelial cell apical/basal polarity	Gene Ontology	GO:0045198	1	17	0.124941	0.207247	OPHN1	http://amigo.geneontology.org/amigo/term/GO:0045198
synaptic cleft	Gene Ontology	GO:0043083	1	17	0.124941	0.207247	DNM3	http://amigo.geneontology.org/amigo/term/GO:0043083
NAD+ kinase activity	Gene Ontology	GO:0003951	1	17	0.124941	0.207247	DGKB	http://amigo.geneontology.org/amigo/term/GO:0003951
chondrocyte development	Gene Ontology	GO:0002063	1	17	0.124941	0.207247	SHOX2	http://amigo.geneontology.org/amigo/term/GO:0002063
axon initial segment	Gene Ontology	GO:0043194	1	17	0.124941	0.207247	LRRC7	http://amigo.geneontology.org/amigo/term/GO:0043194
chloride transmembrane transporter activity	Gene Ontology	GO:0015108	1	17	0.124941	0.207247	SLC26A4	http://amigo.geneontology.org/amigo/term/GO:0015108
long-chain fatty acid transporter activity	Gene Ontology	GO:0005324	1	17	0.124941	0.207247	ABCD4	http://amigo.geneontology.org/amigo/term/GO:0005324
response to pain	Gene Ontology	GO:0048265	1	17	0.124941	0.207247	TAC1	http://amigo.geneontology.org/amigo/term/GO:0048265
calcium-dependent cysteine-type endopeptidase activity	Gene Ontology	GO:0004198	1	17	0.124941	0.207247	ADGB	http://amigo.geneontology.org/amigo/term/GO:0004198
interferon-gamma production	Gene Ontology	GO:0032609	1	17	0.124941	0.207247	IL12RB2	http://amigo.geneontology.org/amigo/term/GO:0032609
leukotriene metabolic process	Gene Ontology	GO:0006691	1	17	0.124941	0.207247	PTGR1	http://amigo.geneontology.org/amigo/term/GO:0006691
heparin binding	Gene Ontology	GO:0008201	3	163	0.125206	0.207532	PTPRS|COL25A1|TMEM184A	http://amigo.geneontology.org/amigo/term/GO:0008201
cellular protein modification process	Gene Ontology	GO:0006464	2	81	0.125586	0.207854	PLOD2|PRKDC	http://amigo.geneontology.org/amigo/term/GO:0006464
cell morphogenesis	Gene Ontology	GO:0000902	2	81	0.125586	0.207854	TFCP2L1|CDH6	http://amigo.geneontology.org/amigo/term/GO:0000902
actin cytoskeleton organization	Gene Ontology	GO:0030036	3	166	0.130135	0.211843	OPHN1|NF1|DIAPH3	http://amigo.geneontology.org/amigo/term/GO:0030036
phosphatidylinositol-4,5-bisphosphate binding	Gene Ontology	GO:0005546	2	83	0.130529	0.211843	SYT10|SVIL	http://amigo.geneontology.org/amigo/term/GO:0005546
lung development	Gene Ontology	GO:0030324	2	83	0.130529	0.211843	ZIC3|ALDH1A2	http://amigo.geneontology.org/amigo/term/GO:0030324
olfactory bulb development	Gene Ontology	GO:0021772	1	18	0.131407	0.211843	SEMA3A	http://amigo.geneontology.org/amigo/term/GO:0021772
dendritic spine morphogenesis	Gene Ontology	GO:0060997	1	18	0.131407	0.211843	DOCK10	http://amigo.geneontology.org/amigo/term/GO:0060997
cell communication	Gene Ontology	GO:0007154	1	18	0.131407	0.211843	NF1	http://amigo.geneontology.org/amigo/term/GO:0007154
eye photoreceptor cell development	Gene Ontology	GO:0042462	1	18	0.131407	0.211843	RORB	http://amigo.geneontology.org/amigo/term/GO:0042462
retrograde transport, endosome to plasma membrane	Gene Ontology	GO:1990126	1	18	0.131407	0.211843	CCDC93	http://amigo.geneontology.org/amigo/term/GO:1990126
GABA receptor binding	Gene Ontology	GO:0050811	1	18	0.131407	0.211843	GABRG1	http://amigo.geneontology.org/amigo/term/GO:0050811
clathrin coat assembly	Gene Ontology	GO:0048268	1	18	0.131407	0.211843	CLTA	http://amigo.geneontology.org/amigo/term/GO:0048268
regulation of microtubule polymerization or depolymerization	Gene Ontology	GO:0031110	1	18	0.131407	0.211843	CLASP2	http://amigo.geneontology.org/amigo/term/GO:0031110
female gamete generation	Gene Ontology	GO:0007292	1	18	0.131407	0.211843	PARN	http://amigo.geneontology.org/amigo/term/GO:0007292
pharyngeal system development	Gene Ontology	GO:0060037	1	18	0.131407	0.211843	BMP5	http://amigo.geneontology.org/amigo/term/GO:0060037
proteoglycan biosynthetic process	Gene Ontology	GO:0030166	1	18	0.131407	0.211843	CSGALNACT1	http://amigo.geneontology.org/amigo/term/GO:0030166
peptide hormone processing	Gene Ontology	GO:0016486	1	18	0.131407	0.211843	PCSK5	http://amigo.geneontology.org/amigo/term/GO:0016486
cell junction assembly	Gene Ontology	GO:0034329	1	18	0.131407	0.211843	OPHN1	http://amigo.geneontology.org/amigo/term/GO:0034329
skeletal muscle tissue regeneration	Gene Ontology	GO:0043403	1	18	0.131407	0.211843	DYSF	http://amigo.geneontology.org/amigo/term/GO:0043403
negative regulation of focal adhesion assembly	Gene Ontology	GO:0051895	1	18	0.131407	0.211843	CLASP2	http://amigo.geneontology.org/amigo/term/GO:0051895
ribosomal small subunit biogenesis	Gene Ontology	GO:0042274	1	18	0.131407	0.211843	RIOK2	http://amigo.geneontology.org/amigo/term/GO:0042274
protein targeting to lysosome	Gene Ontology	GO:0006622	1	18	0.131407	0.211843	SNX16	http://amigo.geneontology.org/amigo/term/GO:0006622
filopodium membrane	Gene Ontology	GO:0031527	1	18	0.131407	0.211843	DMD	http://amigo.geneontology.org/amigo/term/GO:0031527
camera-type eye morphogenesis	Gene Ontology	GO:0048593	1	18	0.131407	0.211843	NF1	http://amigo.geneontology.org/amigo/term/GO:0048593
resolution of meiotic recombination intermediates	Gene Ontology	GO:0000712	1	18	0.131407	0.211843	TEX11	http://amigo.geneontology.org/amigo/term/GO:0000712
microtubule nucleation	Gene Ontology	GO:0007020	1	18	0.131407	0.211843	CLASP2	http://amigo.geneontology.org/amigo/term/GO:0007020
zinc ion transmembrane transport	Gene Ontology	GO:0071577	1	18	0.131407	0.211843	SLC30A6	http://amigo.geneontology.org/amigo/term/GO:0071577
telencephalon development	Gene Ontology	GO:0021537	1	18	0.131407	0.211843	BMP2	http://amigo.geneontology.org/amigo/term/GO:0021537
cellular sodium ion homeostasis	Gene Ontology	GO:0006883	1	18	0.131407	0.211843	NEDD4L	http://amigo.geneontology.org/amigo/term/GO:0006883
embryonic digestive tract morphogenesis	Gene Ontology	GO:0048557	1	18	0.131407	0.211843	SHOX2	http://amigo.geneontology.org/amigo/term/GO:0048557
establishment of endothelial barrier	Gene Ontology	GO:0061028	1	18	0.131407	0.211843	PDE4D	http://amigo.geneontology.org/amigo/term/GO:0061028
positive regulation of transcription of Notch receptor target	Gene Ontology	GO:0007221	1	18	0.131407	0.211843	PBX1	http://amigo.geneontology.org/amigo/term/GO:0007221
embryonic hemopoiesis	Gene Ontology	GO:0035162	1	18	0.131407	0.211843	PBX1	http://amigo.geneontology.org/amigo/term/GO:0035162
myelination in peripheral nervous system	Gene Ontology	GO:0022011	1	18	0.131407	0.211843	NF1	http://amigo.geneontology.org/amigo/term/GO:0022011
endocardial cushion morphogenesis	Gene Ontology	GO:0003203	1	18	0.131407	0.211843	BMP2	http://amigo.geneontology.org/amigo/term/GO:0003203
response to fatty acid	Gene Ontology	GO:0070542	1	18	0.131407	0.211843	GNPAT	http://amigo.geneontology.org/amigo/term/GO:0070542
transport across blood-brain barrier	Gene Ontology	GO:0150104	2	84	0.133017	0.214284	SLC7A3|SLC16A7	http://amigo.geneontology.org/amigo/term/GO:0150104
voltage-gated potassium channel complex	Gene Ontology	GO:0008076	2	85	0.135516	0.218152	KCNE2|CNTNAP2	http://amigo.geneontology.org/amigo/term/GO:0008076
positive regulation of chondrocyte differentiation	Gene Ontology	GO:0032332	1	19	0.137825	0.218263	SOX5	http://amigo.geneontology.org/amigo/term/GO:0032332
post-Golgi vesicle-mediated transport	Gene Ontology	GO:0006892	1	19	0.137825	0.218263	SORCS1	http://amigo.geneontology.org/amigo/term/GO:0006892
regulation of neurotransmitter secretion	Gene Ontology	GO:0046928	1	19	0.137825	0.218263	MCTP2	http://amigo.geneontology.org/amigo/term/GO:0046928
triglyceride biosynthetic process	Gene Ontology	GO:0019432	1	19	0.137825	0.218263	GPAM	http://amigo.geneontology.org/amigo/term/GO:0019432
male genitalia development	Gene Ontology	GO:0030539	1	19	0.137825	0.218263	BMP5	http://amigo.geneontology.org/amigo/term/GO:0030539
DNA demethylation	Gene Ontology	GO:0080111	1	19	0.137825	0.218263	APOBEC1	http://amigo.geneontology.org/amigo/term/GO:0080111
Golgi-associated vesicle membrane	Gene Ontology	GO:0030660	1	19	0.137825	0.218263	ZDHHC13	http://amigo.geneontology.org/amigo/term/GO:0030660
innervation	Gene Ontology	GO:0060384	1	19	0.137825	0.218263	GABRB2	http://amigo.geneontology.org/amigo/term/GO:0060384
positive regulation of monocyte chemotaxis	Gene Ontology	GO:0090026	1	19	0.137825	0.218263	CXCL12	http://amigo.geneontology.org/amigo/term/GO:0090026
phosphatidylinositol-5-phosphate binding	Gene Ontology	GO:0010314	1	19	0.137825	0.218263	VEPH1	http://amigo.geneontology.org/amigo/term/GO:0010314
response to vitamin A	Gene Ontology	GO:0033189	1	19	0.137825	0.218263	ALDH1A2	http://amigo.geneontology.org/amigo/term/GO:0033189
cytoskeleton-dependent intracellular transport	Gene Ontology	GO:0030705	1	19	0.137825	0.218263	KIF1A	http://amigo.geneontology.org/amigo/term/GO:0030705
G-protein beta-subunit binding	Gene Ontology	GO:0031681	1	19	0.137825	0.218263	RGS7	http://amigo.geneontology.org/amigo/term/GO:0031681
glycogen biosynthetic process	Gene Ontology	GO:0005978	1	19	0.137825	0.218263	UGP2	http://amigo.geneontology.org/amigo/term/GO:0005978
transmission of nerve impulse	Gene Ontology	GO:0019226	1	19	0.137825	0.218263	CNTNAP2	http://amigo.geneontology.org/amigo/term/GO:0019226
activin receptor signaling pathway	Gene Ontology	GO:0032924	1	19	0.137825	0.218263	INHBB	http://amigo.geneontology.org/amigo/term/GO:0032924
positive regulation of myelination	Gene Ontology	GO:0031643	1	19	0.137825	0.218263	TENM4	http://amigo.geneontology.org/amigo/term/GO:0031643
mitochondrial fission	Gene Ontology	GO:0000266	1	19	0.137825	0.218263	DNM3	http://amigo.geneontology.org/amigo/term/GO:0000266
neuromuscular process	Gene Ontology	GO:0050905	1	19	0.137825	0.218263	HOXA1	http://amigo.geneontology.org/amigo/term/GO:0050905
negative regulation of cellular senescence	Gene Ontology	GO:2000773	1	19	0.137825	0.218263	PRKDC	http://amigo.geneontology.org/amigo/term/GO:2000773
response to osmotic stress	Gene Ontology	GO:0006970	1	19	0.137825	0.218263	APOBEC1	http://amigo.geneontology.org/amigo/term/GO:0006970
positive regulation of phosphatidylinositol 3-kinase signaling	Gene Ontology	GO:0014068	2	86	0.138025	0.218263	PDGFC|PDGFD	http://amigo.geneontology.org/amigo/term/GO:0014068
condensed chromosome kinetochore	Gene Ontology	GO:0000777	2	86	0.138025	0.218263	ZWINT|CLASP2	http://amigo.geneontology.org/amigo/term/GO:0000777
ephrin receptor signaling pathway	Gene Ontology	GO:0048013	2	86	0.138025	0.218263	ANKS1B|EPHA5	http://amigo.geneontology.org/amigo/term/GO:0048013
carbohydrate binding	Gene Ontology	GO:0030246	3	172	0.140194	0.221379	LGALS12|ADGRL2|ATRN	http://amigo.geneontology.org/amigo/term/GO:0030246
vesicle	Gene Ontology	GO:0031982	3	173	0.141895	0.222207	BMP5|DYNC1I2|NRXN1	http://amigo.geneontology.org/amigo/term/GO:0031982
ATPase binding	Gene Ontology	GO:0051117	2	88	0.143074	0.222207	PDE4D|RALB	http://amigo.geneontology.org/amigo/term/GO:0051117
negative regulation of protein secretion	Gene Ontology	GO:0050709	1	20	0.144196	0.222207	SYT4	http://amigo.geneontology.org/amigo/term/GO:0050709
positive regulation of protein export from nucleus	Gene Ontology	GO:0046827	1	20	0.144196	0.222207	TCF4	http://amigo.geneontology.org/amigo/term/GO:0046827
mannose binding	Gene Ontology	GO:0005537	1	20	0.144196	0.222207	MBL2	http://amigo.geneontology.org/amigo/term/GO:0005537
negative regulation of MAPK cascade	Gene Ontology	GO:0043409	1	20	0.144196	0.222207	NF1	http://amigo.geneontology.org/amigo/term/GO:0043409
establishment or maintenance of epithelial cell apical/basal polarity	Gene Ontology	GO:0045197	1	20	0.144196	0.222207	LRRC7	http://amigo.geneontology.org/amigo/term/GO:0045197
cilium organization	Gene Ontology	GO:0044782	1	20	0.144196	0.222207	TTC29	http://amigo.geneontology.org/amigo/term/GO:0044782
regulation of myelination	Gene Ontology	GO:0031641	1	20	0.144196	0.222207	TENM4	http://amigo.geneontology.org/amigo/term/GO:0031641
L-ascorbic acid binding	Gene Ontology	GO:0031418	1	20	0.144196	0.222207	PLOD2	http://amigo.geneontology.org/amigo/term/GO:0031418
ankyrin binding	Gene Ontology	GO:0030506	1	20	0.144196	0.222207	CACNA1D	http://amigo.geneontology.org/amigo/term/GO:0030506
regulation of long-term neuronal synaptic plasticity	Gene Ontology	GO:0048169	1	20	0.144196	0.222207	NF1	http://amigo.geneontology.org/amigo/term/GO:0048169
branched-chain amino acid catabolic process	Gene Ontology	GO:0009083	1	20	0.144196	0.222207	BCKDHB	http://amigo.geneontology.org/amigo/term/GO:0009083
cellular response to platelet-derived growth factor stimulus	Gene Ontology	GO:0036120	1	20	0.144196	0.222207	PDGFD	http://amigo.geneontology.org/amigo/term/GO:0036120
synaptonemal complex assembly	Gene Ontology	GO:0007130	1	20	0.144196	0.222207	TEX11	http://amigo.geneontology.org/amigo/term/GO:0007130
protein tetramerization	Gene Ontology	GO:0051262	1	20	0.144196	0.222207	SNCA	http://amigo.geneontology.org/amigo/term/GO:0051262
barbed-end actin filament capping	Gene Ontology	GO:0051016	1	20	0.144196	0.222207	SVIL	http://amigo.geneontology.org/amigo/term/GO:0051016
hydro-lyase activity	Gene Ontology	GO:0016836	1	20	0.144196	0.222207	CA10	http://amigo.geneontology.org/amigo/term/GO:0016836
vasodilation	Gene Ontology	GO:0042311	1	20	0.144196	0.222207	ATG5	http://amigo.geneontology.org/amigo/term/GO:0042311
cortical cytoskeleton	Gene Ontology	GO:0030863	1	20	0.144196	0.222207	TRPC4	http://amigo.geneontology.org/amigo/term/GO:0030863
positive regulation of CREB transcription factor activity	Gene Ontology	GO:0032793	1	20	0.144196	0.222207	EPHA5	http://amigo.geneontology.org/amigo/term/GO:0032793
regulated exocytosis	Gene Ontology	GO:0045055	1	20	0.144196	0.222207	RAB11FIP2	http://amigo.geneontology.org/amigo/term/GO:0045055
MAP kinase activity	Gene Ontology	GO:0004707	1	20	0.144196	0.222207	MAPK8	http://amigo.geneontology.org/amigo/term/GO:0004707
superoxide metabolic process	Gene Ontology	GO:0006801	1	20	0.144196	0.222207	IMMP2L	http://amigo.geneontology.org/amigo/term/GO:0006801
positive regulation of blood vessel diameter	Gene Ontology	GO:0097755	1	20	0.144196	0.222207	ADCYAP1	http://amigo.geneontology.org/amigo/term/GO:0097755
regulation of ventricular cardiac muscle cell membrane repolarization	Gene Ontology	GO:0060307	1	20	0.144196	0.222207	KCNE2	http://amigo.geneontology.org/amigo/term/GO:0060307
inclusion body	Gene Ontology	GO:0016234	1	20	0.144196	0.222207	SNCA	http://amigo.geneontology.org/amigo/term/GO:0016234
neurotrophin TRK receptor signaling pathway	Gene Ontology	GO:0048011	1	20	0.144196	0.222207	BDNF	http://amigo.geneontology.org/amigo/term/GO:0048011
regulation of cardiac muscle contraction by regulation of the release of sequestered calcium ion	Gene Ontology	GO:0010881	1	20	0.144196	0.222207	DMD	http://amigo.geneontology.org/amigo/term/GO:0010881
peroxisome organization	Gene Ontology	GO:0007031	1	20	0.144196	0.222207	ABCD4	http://amigo.geneontology.org/amigo/term/GO:0007031
regulation of actin cytoskeleton reorganization	Gene Ontology	GO:2000249	1	20	0.144196	0.222207	SEMA3E	http://amigo.geneontology.org/amigo/term/GO:2000249
inward rectifier potassium channel activity	Gene Ontology	GO:0005242	1	20	0.144196	0.222207	KCNE2	http://amigo.geneontology.org/amigo/term/GO:0005242
prostaglandin metabolic process	Gene Ontology	GO:0006693	1	20	0.144196	0.222207	PTGR1	http://amigo.geneontology.org/amigo/term/GO:0006693
G-protein beta/gamma-subunit complex binding	Gene Ontology	GO:0031683	1	20	0.144196	0.222207	GNAI1	http://amigo.geneontology.org/amigo/term/GO:0031683
RNA binding	Gene Ontology	GO:0003723	14	1366	0.145275	0.223716	HMGN5|THUMPD2|PARN|NOVA1|ADARB2|APOBEC1|CELF1|PRKDC|ZC3H13|WDR36|RBMS1|KHDRBS3|PPIL4|CNOT6	http://amigo.geneontology.org/amigo/term/GO:0003723
wound healing	Gene Ontology	GO:0042060	2	89	0.145612	0.223927	NF1|MIA3	http://amigo.geneontology.org/amigo/term/GO:0042060
negative regulation of canonical Wnt signaling pathway	Gene Ontology	GO:0090090	3	176	0.14704	0.225967	TCF4|BMP2|MLLT3	http://amigo.geneontology.org/amigo/term/GO:0090090
positive regulation of interleukin-6 production	Gene Ontology	GO:0032755	2	90	0.148161	0.227376	ADCYAP1|MBL2	http://amigo.geneontology.org/amigo/term/GO:0032755
retinol dehydrogenase activity	Gene Ontology	GO:0004745	1	21	0.15052	0.227562	BMP2	http://amigo.geneontology.org/amigo/term/GO:0004745
cytoplasmic dynein complex	Gene Ontology	GO:0005868	1	21	0.15052	0.227562	DYNC1I2	http://amigo.geneontology.org/amigo/term/GO:0005868
zinc ion transmembrane transporter activity	Gene Ontology	GO:0005385	1	21	0.15052	0.227562	SLC30A6	http://amigo.geneontology.org/amigo/term/GO:0005385
positive regulation of dendrite morphogenesis	Gene Ontology	GO:0050775	1	21	0.15052	0.227562	CUX1	http://amigo.geneontology.org/amigo/term/GO:0050775
regulation of synapse organization	Gene Ontology	GO:0050807	1	21	0.15052	0.227562	SLITRK2	http://amigo.geneontology.org/amigo/term/GO:0050807
cartilage condensation	Gene Ontology	GO:0001502	1	21	0.15052	0.227562	SOX5	http://amigo.geneontology.org/amigo/term/GO:0001502
anion:anion antiporter activity	Gene Ontology	GO:0015301	1	21	0.15052	0.227562	SLC26A4	http://amigo.geneontology.org/amigo/term/GO:0015301
B cell homeostasis	Gene Ontology	GO:0001782	1	21	0.15052	0.227562	DOCK10	http://amigo.geneontology.org/amigo/term/GO:0001782
dopaminergic neuron differentiation	Gene Ontology	GO:0071542	1	21	0.15052	0.227562	EN1	http://amigo.geneontology.org/amigo/term/GO:0071542
Rac guanyl-nucleotide exchange factor activity	Gene Ontology	GO:0030676	1	21	0.15052	0.227562	DOCK3	http://amigo.geneontology.org/amigo/term/GO:0030676
regulation of neuron death	Gene Ontology	GO:1901214	1	21	0.15052	0.227562	SNCA	http://amigo.geneontology.org/amigo/term/GO:1901214
acetylgalactosaminyltransferase activity	Gene Ontology	GO:0008376	1	21	0.15052	0.227562	CSGALNACT1	http://amigo.geneontology.org/amigo/term/GO:0008376
cardiac muscle cell differentiation	Gene Ontology	GO:0055007	1	21	0.15052	0.227562	BMP2	http://amigo.geneontology.org/amigo/term/GO:0055007
regulation of postsynapse organization	Gene Ontology	GO:0099175	1	21	0.15052	0.227562	DGKB	http://amigo.geneontology.org/amigo/term/GO:0099175
regulation of smoothened signaling pathway	Gene Ontology	GO:0008589	1	21	0.15052	0.227562	INTU	http://amigo.geneontology.org/amigo/term/GO:0008589
non-canonical Wnt signaling pathway	Gene Ontology	GO:0035567	1	21	0.15052	0.227562	RYK	http://amigo.geneontology.org/amigo/term/GO:0035567
neuron projection extension	Gene Ontology	GO:1990138	1	21	0.15052	0.227562	IMPACT	http://amigo.geneontology.org/amigo/term/GO:1990138
regulation of dendrite morphogenesis	Gene Ontology	GO:0048814	1	21	0.15052	0.227562	NEDD4L	http://amigo.geneontology.org/amigo/term/GO:0048814
muscle cell cellular homeostasis	Gene Ontology	GO:0046716	1	21	0.15052	0.227562	DMD	http://amigo.geneontology.org/amigo/term/GO:0046716
cobalamin metabolic process	Gene Ontology	GO:0009235	1	21	0.15052	0.227562	ABCD4	http://amigo.geneontology.org/amigo/term/GO:0009235
mRNA splice site selection	Gene Ontology	GO:0006376	1	21	0.15052	0.227562	CELF1	http://amigo.geneontology.org/amigo/term/GO:0006376
negative regulation of angiogenesis	Gene Ontology	GO:0016525	2	91	0.150718	0.227706	SEMA3E|NF1	http://amigo.geneontology.org/amigo/term/GO:0016525
secretory granule	Gene Ontology	GO:0030141	2	92	0.153284	0.231115	BDNF|PCSK5	http://amigo.geneontology.org/amigo/term/GO:0030141
complement activation	Gene Ontology	GO:0006956	2	92	0.153284	0.231115	MASP1|MBL2	http://amigo.geneontology.org/amigo/term/GO:0006956
proteasome-mediated ubiquitin-dependent protein catabolic process	Gene Ontology	GO:0043161	3	181	0.155749	0.233112	NEDD4L|UBE2U|TBL1X	http://amigo.geneontology.org/amigo/term/GO:0043161
trans-Golgi network membrane	Gene Ontology	GO:0032588	2	93	0.155859	0.233112	LGR5|CLTA	http://amigo.geneontology.org/amigo/term/GO:0032588
male gonad development	Gene Ontology	GO:0008584	2	93	0.155859	0.233112	TFAP2C|TEX11	http://amigo.geneontology.org/amigo/term/GO:0008584
acrosomal vesicle	Gene Ontology	GO:0001669	2	93	0.155859	0.233112	STK31|MROH2B	http://amigo.geneontology.org/amigo/term/GO:0001669
cellular protein-containing complex assembly	Gene Ontology	GO:0034622	1	22	0.156798	0.233112	DMD	http://amigo.geneontology.org/amigo/term/GO:0034622
cell-cell adhesion mediator activity	Gene Ontology	GO:0098632	1	22	0.156798	0.233112	CNTN4	http://amigo.geneontology.org/amigo/term/GO:0098632
myoblast fusion	Gene Ontology	GO:0007520	1	22	0.156798	0.233112	MYOF	http://amigo.geneontology.org/amigo/term/GO:0007520
dynein complex binding	Gene Ontology	GO:0070840	1	22	0.156798	0.233112	SNCA	http://amigo.geneontology.org/amigo/term/GO:0070840
telomerase RNA binding	Gene Ontology	GO:0070034	1	22	0.156798	0.233112	PARN	http://amigo.geneontology.org/amigo/term/GO:0070034
cellular response to glucocorticoid stimulus	Gene Ontology	GO:0071385	1	22	0.156798	0.233112	ADCYAP1	http://amigo.geneontology.org/amigo/term/GO:0071385
early endosome to late endosome transport	Gene Ontology	GO:0045022	1	22	0.156798	0.233112	SNX16	http://amigo.geneontology.org/amigo/term/GO:0045022
calmodulin-dependent protein kinase activity	Gene Ontology	GO:0004683	1	22	0.156798	0.233112	PNCK	http://amigo.geneontology.org/amigo/term/GO:0004683
lysine-acetylated histone binding	Gene Ontology	GO:0070577	1	22	0.156798	0.233112	MLLT3	http://amigo.geneontology.org/amigo/term/GO:0070577
cytoskeleton-dependent cytokinesis	Gene Ontology	GO:0061640	1	22	0.156798	0.233112	SPAST	http://amigo.geneontology.org/amigo/term/GO:0061640
negative regulation of cell cycle arrest	Gene Ontology	GO:0071157	1	22	0.156798	0.233112	HMGN5	http://amigo.geneontology.org/amigo/term/GO:0071157
actin polymerization or depolymerization	Gene Ontology	GO:0008154	1	22	0.156798	0.233112	SVIL	http://amigo.geneontology.org/amigo/term/GO:0008154
mammary gland development	Gene Ontology	GO:0030879	1	22	0.156798	0.233112	LEF1	http://amigo.geneontology.org/amigo/term/GO:0030879
inorganic anion transport	Gene Ontology	GO:0015698	1	22	0.156798	0.233112	SLC26A4	http://amigo.geneontology.org/amigo/term/GO:0015698
calcium ion homeostasis	Gene Ontology	GO:0055074	1	22	0.156798	0.233112	SNCA	http://amigo.geneontology.org/amigo/term/GO:0055074
aorta development	Gene Ontology	GO:0035904	1	22	0.156798	0.233112	ROBO1	http://amigo.geneontology.org/amigo/term/GO:0035904
small GTPase mediated signal transduction	Gene Ontology	GO:0007264	2	94	0.158442	0.235399	DOCK3|DOCK10	http://amigo.geneontology.org/amigo/term/GO:0007264
cell-cell junction	Gene Ontology	GO:0005911	3	183	0.159276	0.236482	SDCCAG8|TRPC4|PKP2	http://amigo.geneontology.org/amigo/term/GO:0005911
response to drug	Gene Ontology	GO:0042493	4	280	0.159635	0.236858	APOBEC1|ATG5|BDNF|GNPAT	http://amigo.geneontology.org/amigo/term/GO:0042493
response to radiation	Gene Ontology	GO:0009314	1	23	0.163029	0.238881	CXCL12	http://amigo.geneontology.org/amigo/term/GO:0009314
regulation of transforming growth factor beta receptor signaling pathway	Gene Ontology	GO:0017015	1	23	0.163029	0.238881	ZEB1	http://amigo.geneontology.org/amigo/term/GO:0017015
melanosome organization	Gene Ontology	GO:0032438	1	23	0.163029	0.238881	SI	http://amigo.geneontology.org/amigo/term/GO:0032438
myosin binding	Gene Ontology	GO:0017022	1	23	0.163029	0.238881	DMD	http://amigo.geneontology.org/amigo/term/GO:0017022
peptidyl-L-cysteine S-palmitoylation	Gene Ontology	GO:0018230	1	23	0.163029	0.238881	ZDHHC14	http://amigo.geneontology.org/amigo/term/GO:0018230
positive regulation of mesenchymal cell proliferation	Gene Ontology	GO:0002053	1	23	0.163029	0.238881	SHOX2	http://amigo.geneontology.org/amigo/term/GO:0002053
Golgi to plasma membrane transport	Gene Ontology	GO:0006893	1	23	0.163029	0.238881	CCDC93	http://amigo.geneontology.org/amigo/term/GO:0006893
neuromuscular synaptic transmission	Gene Ontology	GO:0007274	1	23	0.163029	0.238881	DTNA	http://amigo.geneontology.org/amigo/term/GO:0007274
positive regulation of oligodendrocyte differentiation	Gene Ontology	GO:0048714	1	23	0.163029	0.238881	TENM4	http://amigo.geneontology.org/amigo/term/GO:0048714
extrinsic component of plasma membrane	Gene Ontology	GO:0019897	1	23	0.163029	0.238881	NUMB	http://amigo.geneontology.org/amigo/term/GO:0019897
steroid hormone mediated signaling pathway	Gene Ontology	GO:0043401	1	23	0.163029	0.238881	LEF1	http://amigo.geneontology.org/amigo/term/GO:0043401
glucuronosyltransferase activity	Gene Ontology	GO:0015020	1	23	0.163029	0.238881	CSGALNACT1	http://amigo.geneontology.org/amigo/term/GO:0015020
transcriptionally active chromatin	Gene Ontology	GO:0035327	1	23	0.163029	0.238881	ICE1	http://amigo.geneontology.org/amigo/term/GO:0035327
positive regulation of intracellular protein transport	Gene Ontology	GO:0090316	1	23	0.163029	0.238881	ICE1	http://amigo.geneontology.org/amigo/term/GO:0090316
regulation of Wnt signaling pathway	Gene Ontology	GO:0030111	1	23	0.163029	0.238881	LEF1	http://amigo.geneontology.org/amigo/term/GO:0030111
ionotropic glutamate receptor signaling pathway	Gene Ontology	GO:0035235	1	23	0.163029	0.238881	GRIK1	http://amigo.geneontology.org/amigo/term/GO:0035235
motile cilium assembly	Gene Ontology	GO:0044458	1	23	0.163029	0.238881	INTU	http://amigo.geneontology.org/amigo/term/GO:0044458
response to interferon-gamma	Gene Ontology	GO:0034341	1	23	0.163029	0.238881	SNCA	http://amigo.geneontology.org/amigo/term/GO:0034341
microtubule organizing center	Gene Ontology	GO:0005815	2	96	0.163631	0.23945	KIF18A|CLASP2	http://amigo.geneontology.org/amigo/term/GO:0005815
double-stranded DNA binding	Gene Ontology	GO:0003690	2	97	0.166237	0.243104	RBMS1|PRKDC	http://amigo.geneontology.org/amigo/term/GO:0003690
cell surface receptor signaling pathway	Gene Ontology	GO:0007166	4	286	0.168107	0.245372	TSHR|CALCR|IL12RB2|ADGRL2	http://amigo.geneontology.org/amigo/term/GO:0007166
hormone activity	Gene Ontology	GO:0005179	2	98	0.168851	0.245372	INHBB|NPY	http://amigo.geneontology.org/amigo/term/GO:0005179
response to ethanol	Gene Ontology	GO:0045471	2	98	0.168851	0.245372	APOBEC1|ADCYAP1	http://amigo.geneontology.org/amigo/term/GO:0045471
positive regulation of activated T cell proliferation	Gene Ontology	GO:0042104	1	24	0.169214	0.245372	GPAM	http://amigo.geneontology.org/amigo/term/GO:0042104
structural constituent of eye lens	Gene Ontology	GO:0005212	1	24	0.169214	0.245372	CRYBB2	http://amigo.geneontology.org/amigo/term/GO:0005212
clathrin-dependent endocytosis	Gene Ontology	GO:0072583	1	24	0.169214	0.245372	CLTA	http://amigo.geneontology.org/amigo/term/GO:0072583
desmosome	Gene Ontology	GO:0030057	1	24	0.169214	0.245372	PKP2	http://amigo.geneontology.org/amigo/term/GO:0030057
male meiotic nuclear division	Gene Ontology	GO:0007140	1	24	0.169214	0.245372	KIF18A	http://amigo.geneontology.org/amigo/term/GO:0007140
endocrine pancreas development	Gene Ontology	GO:0031018	1	24	0.169214	0.245372	RFX3	http://amigo.geneontology.org/amigo/term/GO:0031018
low-density lipoprotein particle clearance	Gene Ontology	GO:0034383	1	24	0.169214	0.245372	CLTA	http://amigo.geneontology.org/amigo/term/GO:0034383
lipid storage	Gene Ontology	GO:0019915	1	24	0.169214	0.245372	DYSF	http://amigo.geneontology.org/amigo/term/GO:0019915
peptidyl-tyrosine dephosphorylation	Gene Ontology	GO:0035335	2	99	0.171471	0.248483	PTPRS|PTPN5	http://amigo.geneontology.org/amigo/term/GO:0035335
cell junction	Gene Ontology	GO:0030054	3	190	0.17181	0.248813	LRRC7|PKP2|CDH6	http://amigo.geneontology.org/amigo/term/GO:0030054
ion transport	Gene Ontology	GO:0006811	2	100	0.174098	0.251341	SLC26A4|SLC24A2	http://amigo.geneontology.org/amigo/term/GO:0006811
protein tyrosine phosphatase activity	Gene Ontology	GO:0004725	2	100	0.174098	0.251341	PTPRS|PTPN5	http://amigo.geneontology.org/amigo/term/GO:0004725
mitotic spindle	Gene Ontology	GO:0072686	2	100	0.174098	0.251341	TBL1X|CLASP2	http://amigo.geneontology.org/amigo/term/GO:0072686
synaptonemal complex	Gene Ontology	GO:0000795	1	25	0.175354	0.251341	TEX11	http://amigo.geneontology.org/amigo/term/GO:0000795
ventricular cardiac muscle tissue morphogenesis	Gene Ontology	GO:0055010	1	25	0.175354	0.251341	PKP2	http://amigo.geneontology.org/amigo/term/GO:0055010
fatty acid binding	Gene Ontology	GO:0005504	1	25	0.175354	0.251341	SNCA	http://amigo.geneontology.org/amigo/term/GO:0005504
cullin family protein binding	Gene Ontology	GO:0097602	1	25	0.175354	0.251341	KLHL9	http://amigo.geneontology.org/amigo/term/GO:0097602
negative regulation of osteoclast differentiation	Gene Ontology	GO:0045671	1	25	0.175354	0.251341	NF1	http://amigo.geneontology.org/amigo/term/GO:0045671
cell-cell contact zone	Gene Ontology	GO:0044291	1	25	0.175354	0.251341	PCDH9	http://amigo.geneontology.org/amigo/term/GO:0044291
G protein-coupled serotonin receptor signaling pathway	Gene Ontology	GO:0098664	1	25	0.175354	0.251341	HRH4	http://amigo.geneontology.org/amigo/term/GO:0098664
intrinsic apoptotic signaling pathway	Gene Ontology	GO:0097193	1	25	0.175354	0.251341	LGALS12	http://amigo.geneontology.org/amigo/term/GO:0097193
cellular amino acid biosynthetic process	Gene Ontology	GO:0008652	1	25	0.175354	0.251341	GPT2	http://amigo.geneontology.org/amigo/term/GO:0008652
cellular response to interleukin-4	Gene Ontology	GO:0071353	1	25	0.175354	0.251341	LEF1	http://amigo.geneontology.org/amigo/term/GO:0071353
retinoic acid metabolic process	Gene Ontology	GO:0042573	1	25	0.175354	0.251341	ALDH1A2	http://amigo.geneontology.org/amigo/term/GO:0042573
integrator complex	Gene Ontology	GO:0032039	1	25	0.175354	0.251341	INTS10	http://amigo.geneontology.org/amigo/term/GO:0032039
integral component of postsynaptic specialization membrane	Gene Ontology	GO:0099060	1	25	0.175354	0.251341	GABRB2	http://amigo.geneontology.org/amigo/term/GO:0099060
PML body	Gene Ontology	GO:0016605	2	101	0.176732	0.252991	TCF4|HIPK1	http://amigo.geneontology.org/amigo/term/GO:0016605
response to oxidative stress	Gene Ontology	GO:0006979	2	101	0.176732	0.252991	MBL2|ATRN	http://amigo.geneontology.org/amigo/term/GO:0006979
endosome	Gene Ontology	GO:0005768	4	293	0.178186	0.25491	RAB11FIP2|SPAST|DYSF|TMEM184A	http://amigo.geneontology.org/amigo/term/GO:0005768
transcription corepressor activity	Gene Ontology	GO:0003714	3	194	0.179095	0.255652	KCTD1|TBL1X|JAZF1	http://amigo.geneontology.org/amigo/term/GO:0003714
regulation of DNA-binding transcription factor activity	Gene Ontology	GO:0051090	1	26	0.181449	0.255652	MAPK8	http://amigo.geneontology.org/amigo/term/GO:0051090
motor neuron axon guidance	Gene Ontology	GO:0008045	1	26	0.181449	0.255652	SEMA3A	http://amigo.geneontology.org/amigo/term/GO:0008045
intracellular receptor signaling pathway	Gene Ontology	GO:0030522	1	26	0.181449	0.255652	RORB	http://amigo.geneontology.org/amigo/term/GO:0030522
lysophospholipase activity	Gene Ontology	GO:0004622	1	26	0.181449	0.255652	LYPLAL1	http://amigo.geneontology.org/amigo/term/GO:0004622
positive regulation of protein insertion into mitochondrial membrane involved in apoptotic signaling pathway	Gene Ontology	GO:1900740	1	26	0.181449	0.255652	MAPK8	http://amigo.geneontology.org/amigo/term/GO:1900740
regulation of canonical Wnt signaling pathway	Gene Ontology	GO:0060828	1	26	0.181449	0.255652	CDK14	http://amigo.geneontology.org/amigo/term/GO:0060828
clathrin-coated endocytic vesicle	Gene Ontology	GO:0045334	1	26	0.181449	0.255652	CLTA	http://amigo.geneontology.org/amigo/term/GO:0045334
phosphatidylinositol phospholipase C activity	Gene Ontology	GO:0004435	1	26	0.181449	0.255652	EDNRA	http://amigo.geneontology.org/amigo/term/GO:0004435
nucleosome binding	Gene Ontology	GO:0031491	1	26	0.181449	0.255652	MLLT10	http://amigo.geneontology.org/amigo/term/GO:0031491
chondroitin sulfate biosynthetic process	Gene Ontology	GO:0030206	1	26	0.181449	0.255652	CSGALNACT1	http://amigo.geneontology.org/amigo/term/GO:0030206
regulation of neuron differentiation	Gene Ontology	GO:0045664	1	26	0.181449	0.255652	BDNF	http://amigo.geneontology.org/amigo/term/GO:0045664
negative regulation of stress fiber assembly	Gene Ontology	GO:0051497	1	26	0.181449	0.255652	CLASP2	http://amigo.geneontology.org/amigo/term/GO:0051497
mRNA 3'-UTR AU-rich region binding	Gene Ontology	GO:0035925	1	26	0.181449	0.255652	APOBEC1	http://amigo.geneontology.org/amigo/term/GO:0035925
positive regulation of neutrophil chemotaxis	Gene Ontology	GO:0090023	1	26	0.181449	0.255652	DYSF	http://amigo.geneontology.org/amigo/term/GO:0090023
nuclear hormone receptor binding	Gene Ontology	GO:0035257	1	26	0.181449	0.255652	TCF4	http://amigo.geneontology.org/amigo/term/GO:0035257
positive regulation of p38MAPK cascade	Gene Ontology	GO:1900745	1	26	0.181449	0.255652	BMP2	http://amigo.geneontology.org/amigo/term/GO:1900745
steroid biosynthetic process	Gene Ontology	GO:0006694	1	26	0.181449	0.255652	PBX1	http://amigo.geneontology.org/amigo/term/GO:0006694
stress-activated MAPK cascade	Gene Ontology	GO:0051403	1	26	0.181449	0.255652	MAPK8	http://amigo.geneontology.org/amigo/term/GO:0051403
syntaxin-1 binding	Gene Ontology	GO:0017075	1	26	0.181449	0.255652	SYT4	http://amigo.geneontology.org/amigo/term/GO:0017075
response to morphine	Gene Ontology	GO:0043278	1	26	0.181449	0.255652	TAC1	http://amigo.geneontology.org/amigo/term/GO:0043278
ferrous iron binding	Gene Ontology	GO:0008198	1	26	0.181449	0.255652	SNCA	http://amigo.geneontology.org/amigo/term/GO:0008198
positive regulation of excitatory postsynaptic potential	Gene Ontology	GO:2000463	1	26	0.181449	0.255652	NRXN1	http://amigo.geneontology.org/amigo/term/GO:2000463
receptor clustering	Gene Ontology	GO:0043113	1	26	0.181449	0.255652	LRRC7	http://amigo.geneontology.org/amigo/term/GO:0043113
protein heterodimerization activity	Gene Ontology	GO:0046982	4	297	0.184036	0.258971	SYT10|SYT4|SIM1|TENM4	http://amigo.geneontology.org/amigo/term/GO:0046982
motile cilium	Gene Ontology	GO:0031514	2	104	0.184669	0.259698	INTU|SPAG17	http://amigo.geneontology.org/amigo/term/GO:0031514
cellular protein metabolic process	Gene Ontology	GO:0044267	3	198	0.186464	0.260402	CHRDL1|MIA3|SNCA	http://amigo.geneontology.org/amigo/term/GO:0044267
muscle contraction	Gene Ontology	GO:0006936	2	105	0.187326	0.260402	MYOF|DYSF	http://amigo.geneontology.org/amigo/term/GO:0006936
positive regulation of calcium ion transport	Gene Ontology	GO:0051928	1	27	0.187498	0.260402	CACNA1D	http://amigo.geneontology.org/amigo/term/GO:0051928
ionotropic glutamate receptor binding	Gene Ontology	GO:0035255	1	27	0.187498	0.260402	OPHN1	http://amigo.geneontology.org/amigo/term/GO:0035255
axon extension	Gene Ontology	GO:0048675	1	27	0.187498	0.260402	BDNF	http://amigo.geneontology.org/amigo/term/GO:0048675
bone morphogenesis	Gene Ontology	GO:0060349	1	27	0.187498	0.260402	TFAP2A	http://amigo.geneontology.org/amigo/term/GO:0060349
condensed chromosome	Gene Ontology	GO:0000793	1	27	0.187498	0.260402	SMC2	http://amigo.geneontology.org/amigo/term/GO:0000793
ephrin receptor binding	Gene Ontology	GO:0046875	1	27	0.187498	0.260402	ANKS1B	http://amigo.geneontology.org/amigo/term/GO:0046875
phagocytic cup	Gene Ontology	GO:0001891	1	27	0.187498	0.260402	RAB11FIP2	http://amigo.geneontology.org/amigo/term/GO:0001891
negative regulation of microtubule depolymerization	Gene Ontology	GO:0007026	1	27	0.187498	0.260402	CLASP2	http://amigo.geneontology.org/amigo/term/GO:0007026
associative learning	Gene Ontology	GO:0008306	1	27	0.187498	0.260402	TAC1	http://amigo.geneontology.org/amigo/term/GO:0008306
coronary vasculature development	Gene Ontology	GO:0060976	1	27	0.187498	0.260402	PCSK5	http://amigo.geneontology.org/amigo/term/GO:0060976
negative regulation of JNK cascade	Gene Ontology	GO:0046329	1	27	0.187498	0.260402	ANKS1B	http://amigo.geneontology.org/amigo/term/GO:0046329
positive regulation of G2/M transition of mitotic cell cycle	Gene Ontology	GO:0010971	1	27	0.187498	0.260402	PBX1	http://amigo.geneontology.org/amigo/term/GO:0010971
mitochondrial small ribosomal subunit	Gene Ontology	GO:0005763	1	27	0.187498	0.260402	MRPS6	http://amigo.geneontology.org/amigo/term/GO:0005763
positive regulation of protein localization to nucleus	Gene Ontology	GO:1900182	1	27	0.187498	0.260402	CARD10	http://amigo.geneontology.org/amigo/term/GO:1900182
regulation of multicellular organism growth	Gene Ontology	GO:0040014	1	27	0.187498	0.260402	ATRN	http://amigo.geneontology.org/amigo/term/GO:0040014
carboxylic ester hydrolase activity	Gene Ontology	GO:0052689	1	27	0.187498	0.260402	LYPLAL1	http://amigo.geneontology.org/amigo/term/GO:0052689
metalloendopeptidase activity	Gene Ontology	GO:0004222	2	106	0.189989	0.263696	THSD4|ADAMTSL1	http://amigo.geneontology.org/amigo/term/GO:0004222
single-stranded DNA binding	Gene Ontology	GO:0003697	2	107	0.192656	0.265444	SMC2|RBMS1	http://amigo.geneontology.org/amigo/term/GO:0003697
protease binding	Gene Ontology	GO:0002020	2	107	0.192656	0.265444	CRADD|MBL2	http://amigo.geneontology.org/amigo/term/GO:0002020
negative regulation of apoptotic signaling pathway	Gene Ontology	GO:2001234	1	28	0.193504	0.265444	BDNF	http://amigo.geneontology.org/amigo/term/GO:2001234
protein kinase C-activating G protein-coupled receptor signaling pathway	Gene Ontology	GO:0007205	1	28	0.193504	0.265444	DGKB	http://amigo.geneontology.org/amigo/term/GO:0007205
antigen processing and presentation of peptide antigen via MHC class I	Gene Ontology	GO:0002474	1	28	0.193504	0.265444	ERAP2	http://amigo.geneontology.org/amigo/term/GO:0002474
aortic valve morphogenesis	Gene Ontology	GO:0003180	1	28	0.193504	0.265444	ROBO1	http://amigo.geneontology.org/amigo/term/GO:0003180
positive regulation of neurogenesis	Gene Ontology	GO:0050769	1	28	0.193504	0.265444	NUMB	http://amigo.geneontology.org/amigo/term/GO:0050769
positive regulation of mitotic nuclear division	Gene Ontology	GO:0045840	1	28	0.193504	0.265444	BTC	http://amigo.geneontology.org/amigo/term/GO:0045840
outflow tract septum morphogenesis	Gene Ontology	GO:0003148	1	28	0.193504	0.265444	ROBO1	http://amigo.geneontology.org/amigo/term/GO:0003148
negative regulation of fibroblast proliferation	Gene Ontology	GO:0048147	1	28	0.193504	0.265444	NF1	http://amigo.geneontology.org/amigo/term/GO:0048147
hair follicle morphogenesis	Gene Ontology	GO:0031069	1	28	0.193504	0.265444	INTU	http://amigo.geneontology.org/amigo/term/GO:0031069
synaptic transmission, glutamatergic	Gene Ontology	GO:0035249	1	28	0.193504	0.265444	GRIK1	http://amigo.geneontology.org/amigo/term/GO:0035249
glycogen metabolic process	Gene Ontology	GO:0005977	1	28	0.193504	0.265444	UGP2	http://amigo.geneontology.org/amigo/term/GO:0005977
negative regulation of TOR signaling	Gene Ontology	GO:0032007	1	28	0.193504	0.265444	NPR3	http://amigo.geneontology.org/amigo/term/GO:0032007
microglial cell activation	Gene Ontology	GO:0001774	1	28	0.193504	0.265444	SNCA	http://amigo.geneontology.org/amigo/term/GO:0001774
activation of innate immune response	Gene Ontology	GO:0002218	1	28	0.193504	0.265444	PRKDC	http://amigo.geneontology.org/amigo/term/GO:0002218
podosome	Gene Ontology	GO:0002102	1	28	0.193504	0.265444	SVIL	http://amigo.geneontology.org/amigo/term/GO:0002102
gamma-tubulin binding	Gene Ontology	GO:0043015	1	28	0.193504	0.265444	PDE4B	http://amigo.geneontology.org/amigo/term/GO:0043015
peroxisome	Gene Ontology	GO:0005777	2	108	0.195329	0.267784	ABCD4|GNPAT	http://amigo.geneontology.org/amigo/term/GO:0005777
positive regulation of MAPK cascade	Gene Ontology	GO:0043410	2	109	0.198006	0.269488	BMP2|RYK	http://amigo.geneontology.org/amigo/term/GO:0043410
regulation of cell motility	Gene Ontology	GO:2000145	1	29	0.199464	0.269488	BTC	http://amigo.geneontology.org/amigo/term/GO:2000145
regulation of transcription involved in G1/S transition of mitotic cell cycle	Gene Ontology	GO:0000083	1	29	0.199464	0.269488	CDK14	http://amigo.geneontology.org/amigo/term/GO:0000083
midbrain development	Gene Ontology	GO:0030901	1	29	0.199464	0.269488	EN1	http://amigo.geneontology.org/amigo/term/GO:0030901
endochondral ossification	Gene Ontology	GO:0001958	1	29	0.199464	0.269488	CSGALNACT1	http://amigo.geneontology.org/amigo/term/GO:0001958
digestive tract development	Gene Ontology	GO:0048565	1	29	0.199464	0.269488	PDGFC	http://amigo.geneontology.org/amigo/term/GO:0048565
replication fork processing	Gene Ontology	GO:0031297	1	29	0.199464	0.269488	ETAA1	http://amigo.geneontology.org/amigo/term/GO:0031297
nuclear chromosome	Gene Ontology	GO:0000228	1	29	0.199464	0.269488	SMC2	http://amigo.geneontology.org/amigo/term/GO:0000228
iron ion homeostasis	Gene Ontology	GO:0055072	1	29	0.199464	0.269488	MSC	http://amigo.geneontology.org/amigo/term/GO:0055072
regulation of signal transduction	Gene Ontology	GO:0009966	1	29	0.199464	0.269488	VEPH1	http://amigo.geneontology.org/amigo/term/GO:0009966
positive regulation of release of sequestered calcium ion into cytosol	Gene Ontology	GO:0051281	1	29	0.199464	0.269488	SNCA	http://amigo.geneontology.org/amigo/term/GO:0051281
oligodendrocyte differentiation	Gene Ontology	GO:0048709	1	29	0.199464	0.269488	TRPC4	http://amigo.geneontology.org/amigo/term/GO:0048709
catenin complex	Gene Ontology	GO:0016342	1	29	0.199464	0.269488	CDH6	http://amigo.geneontology.org/amigo/term/GO:0016342
metanephros development	Gene Ontology	GO:0001656	1	29	0.199464	0.269488	NF1	http://amigo.geneontology.org/amigo/term/GO:0001656
myelin sheath	Gene Ontology	GO:0043209	1	29	0.199464	0.269488	MBL2	http://amigo.geneontology.org/amigo/term/GO:0043209
negative regulation of mitotic cell cycle	Gene Ontology	GO:0045930	1	29	0.199464	0.269488	BRINP2	http://amigo.geneontology.org/amigo/term/GO:0045930
regulation of NMDA receptor activity	Gene Ontology	GO:2000310	1	29	0.199464	0.269488	LRRC7	http://amigo.geneontology.org/amigo/term/GO:2000310
intrinsic apoptotic signaling pathway in response to DNA damage by p53 class mediator	Gene Ontology	GO:0042771	1	29	0.199464	0.269488	HIPK1	http://amigo.geneontology.org/amigo/term/GO:0042771
cyclin-dependent protein serine/threonine kinase activity	Gene Ontology	GO:0004693	1	29	0.199464	0.269488	CDK14	http://amigo.geneontology.org/amigo/term/GO:0004693
regulation of Rho protein signal transduction	Gene Ontology	GO:0035023	1	29	0.199464	0.269488	OPHN1	http://amigo.geneontology.org/amigo/term/GO:0035023
signaling receptor complex adaptor activity	Gene Ontology	GO:0030159	1	29	0.199464	0.269488	CARD10	http://amigo.geneontology.org/amigo/term/GO:0030159
regulation of sensory perception of pain	Gene Ontology	GO:0051930	1	29	0.199464	0.269488	ACP3	http://amigo.geneontology.org/amigo/term/GO:0051930
cellular response to copper ion	Gene Ontology	GO:0071280	1	29	0.199464	0.269488	SNCA	http://amigo.geneontology.org/amigo/term/GO:0071280
sperm midpiece	Gene Ontology	GO:0097225	1	29	0.199464	0.269488	MROH2B	http://amigo.geneontology.org/amigo/term/GO:0097225
mesoderm development	Gene Ontology	GO:0007498	1	30	0.205381	0.274825	ETS2	http://amigo.geneontology.org/amigo/term/GO:0007498
respiratory gaseous exchange by respiratory system	Gene Ontology	GO:0007585	1	30	0.205381	0.274825	EDNRA	http://amigo.geneontology.org/amigo/term/GO:0007585
protein serine/threonine kinase activator activity	Gene Ontology	GO:0043539	1	30	0.205381	0.274825	ETAA1	http://amigo.geneontology.org/amigo/term/GO:0043539
cyclin binding	Gene Ontology	GO:0030332	1	30	0.205381	0.274825	CDK14	http://amigo.geneontology.org/amigo/term/GO:0030332
positive regulation of filopodium assembly	Gene Ontology	GO:0051491	1	30	0.205381	0.274825	DNM3	http://amigo.geneontology.org/amigo/term/GO:0051491
glutamate secretion	Gene Ontology	GO:0014047	1	30	0.205381	0.274825	BDNF	http://amigo.geneontology.org/amigo/term/GO:0014047
negative regulation of DNA binding	Gene Ontology	GO:0043392	1	30	0.205381	0.274825	LEF1	http://amigo.geneontology.org/amigo/term/GO:0043392
reactive oxygen species metabolic process	Gene Ontology	GO:0072593	1	30	0.205381	0.274825	NNT	http://amigo.geneontology.org/amigo/term/GO:0072593
negative regulation of insulin secretion	Gene Ontology	GO:0046676	1	30	0.205381	0.274825	INHBB	http://amigo.geneontology.org/amigo/term/GO:0046676
Wnt-protein binding	Gene Ontology	GO:0017147	1	30	0.205381	0.274825	RYK	http://amigo.geneontology.org/amigo/term/GO:0017147
reciprocal meiotic recombination	Gene Ontology	GO:0007131	1	30	0.205381	0.274825	TEX11	http://amigo.geneontology.org/amigo/term/GO:0007131
vesicle membrane	Gene Ontology	GO:0012506	1	30	0.205381	0.274825	ACP3	http://amigo.geneontology.org/amigo/term/GO:0012506
phosphatidylcholine binding	Gene Ontology	GO:0031210	1	30	0.205381	0.274825	NF1	http://amigo.geneontology.org/amigo/term/GO:0031210
ciliary transition zone	Gene Ontology	GO:0035869	1	30	0.205381	0.274825	TMEM17	http://amigo.geneontology.org/amigo/term/GO:0035869
acyl-CoA metabolic process	Gene Ontology	GO:0006637	1	30	0.205381	0.274825	GPAM	http://amigo.geneontology.org/amigo/term/GO:0006637
negative regulation of gene expression	Gene Ontology	GO:0010629	3	210	0.209015	0.27902	ROBO1|BMP2|DYSF	http://amigo.geneontology.org/amigo/term/GO:0010629
response to zinc ion	Gene Ontology	GO:0010043	1	31	0.211255	0.279672	APOBEC1	http://amigo.geneontology.org/amigo/term/GO:0010043
mitotic cell cycle checkpoint	Gene Ontology	GO:0007093	1	31	0.211255	0.279672	ZWINT	http://amigo.geneontology.org/amigo/term/GO:0007093
negative regulation of epithelial to mesenchymal transition	Gene Ontology	GO:0010719	1	31	0.211255	0.279672	BMP5	http://amigo.geneontology.org/amigo/term/GO:0010719
ERBB2 signaling pathway	Gene Ontology	GO:0038128	1	31	0.211255	0.279672	BTC	http://amigo.geneontology.org/amigo/term/GO:0038128
face morphogenesis	Gene Ontology	GO:0060325	1	31	0.211255	0.279672	LEF1	http://amigo.geneontology.org/amigo/term/GO:0060325
negative regulation of type I interferon production	Gene Ontology	GO:0032480	1	31	0.211255	0.279672	TAX1BP1	http://amigo.geneontology.org/amigo/term/GO:0032480
negative regulation of endothelial cell proliferation	Gene Ontology	GO:0001937	1	31	0.211255	0.279672	NF1	http://amigo.geneontology.org/amigo/term/GO:0001937
actomyosin structure organization	Gene Ontology	GO:0031032	1	31	0.211255	0.279672	FRMD3	http://amigo.geneontology.org/amigo/term/GO:0031032
mitochondrial translation	Gene Ontology	GO:0032543	1	31	0.211255	0.279672	MRPS6	http://amigo.geneontology.org/amigo/term/GO:0032543
germ cell development	Gene Ontology	GO:0007281	1	31	0.211255	0.279672	CELF1	http://amigo.geneontology.org/amigo/term/GO:0007281
T cell differentiation in thymus	Gene Ontology	GO:0033077	1	31	0.211255	0.279672	PRKDC	http://amigo.geneontology.org/amigo/term/GO:0033077
ligand-gated ion channel activity	Gene Ontology	GO:0015276	1	31	0.211255	0.279672	GRIK1	http://amigo.geneontology.org/amigo/term/GO:0015276
histone deacetylase binding	Gene Ontology	GO:0042826	2	114	0.211455	0.279772	LEF1|MAPK8	http://amigo.geneontology.org/amigo/term/GO:0042826
cilium	Gene Ontology	GO:0005929	3	212	0.212832	0.281427	TBC1D32|TTLL7|FANK1	http://amigo.geneontology.org/amigo/term/GO:0005929
Golgi organization	Gene Ontology	GO:0007030	2	115	0.214156	0.28301	CLASP2|ATP8B4	http://amigo.geneontology.org/amigo/term/GO:0007030
lysosomal membrane	Gene Ontology	GO:0005765	4	318	0.215711	0.284027	ACP3|NPR3|ABCD4|GNAI1	http://amigo.geneontology.org/amigo/term/GO:0005765
nuclear-transcribed mRNA catabolic process, nonsense-mediated decay	Gene Ontology	GO:0000184	2	116	0.21686	0.284027	PARN|RPS29	http://amigo.geneontology.org/amigo/term/GO:0000184
excretion	Gene Ontology	GO:0007588	1	32	0.217085	0.284027	NEDD4L	http://amigo.geneontology.org/amigo/term/GO:0007588
positive regulation of erythrocyte differentiation	Gene Ontology	GO:0045648	1	32	0.217085	0.284027	PRKDC	http://amigo.geneontology.org/amigo/term/GO:0045648
polysomal ribosome	Gene Ontology	GO:0042788	1	32	0.217085	0.284027	RPS29	http://amigo.geneontology.org/amigo/term/GO:0042788
Rho GTPase binding	Gene Ontology	GO:0017048	1	32	0.217085	0.284027	DIAPH3	http://amigo.geneontology.org/amigo/term/GO:0017048
embryonic cranial skeleton morphogenesis	Gene Ontology	GO:0048701	1	32	0.217085	0.284027	TFAP2A	http://amigo.geneontology.org/amigo/term/GO:0048701
regulation of angiogenesis	Gene Ontology	GO:0045765	1	32	0.217085	0.284027	NF1	http://amigo.geneontology.org/amigo/term/GO:0045765
positive regulation of Rho protein signal transduction	Gene Ontology	GO:0035025	1	32	0.217085	0.284027	ROBO1	http://amigo.geneontology.org/amigo/term/GO:0035025
oxygen binding	Gene Ontology	GO:0019825	1	32	0.217085	0.284027	ADGB	http://amigo.geneontology.org/amigo/term/GO:0019825
14-3-3 protein binding	Gene Ontology	GO:0071889	1	32	0.217085	0.284027	TMCC3	http://amigo.geneontology.org/amigo/term/GO:0071889
microtubule bundle formation	Gene Ontology	GO:0001578	1	32	0.217085	0.284027	SPAST	http://amigo.geneontology.org/amigo/term/GO:0001578
regulation of microtubule cytoskeleton organization	Gene Ontology	GO:0070507	1	32	0.217085	0.284027	KIF18A	http://amigo.geneontology.org/amigo/term/GO:0070507
blood vessel remodeling	Gene Ontology	GO:0001974	1	32	0.217085	0.284027	ATG5	http://amigo.geneontology.org/amigo/term/GO:0001974
B cell activation	Gene Ontology	GO:0042113	1	32	0.217085	0.284027	SKAP2	http://amigo.geneontology.org/amigo/term/GO:0042113
tRNA methylation	Gene Ontology	GO:0030488	1	32	0.217085	0.284027	THUMPD2	http://amigo.geneontology.org/amigo/term/GO:0030488
protein transport	Gene Ontology	GO:0015031	4	320	0.218804	0.285941	VPS13B|KIF18A|MIA3|CCDC93	http://amigo.geneontology.org/amigo/term/GO:0015031
GTPase activity	Gene Ontology	GO:0003924	4	320	0.218804	0.285941	RGS7|RALB|DNM3|GNAI1	http://amigo.geneontology.org/amigo/term/GO:0003924
protein kinase activity	Gene Ontology	GO:0004672	3	216	0.220511	0.288004	RIOK2|RPS6KA6|PRKDC	http://amigo.geneontology.org/amigo/term/GO:0004672
exonucleolytic catabolism of deadenylated mRNA	Gene Ontology	GO:0043928	1	33	0.222872	0.288059	CNOT6	http://amigo.geneontology.org/amigo/term/GO:0043928
protein localization to cilium	Gene Ontology	GO:0061512	1	33	0.222872	0.288059	TBC1D32	http://amigo.geneontology.org/amigo/term/GO:0061512
actin filament polymerization	Gene Ontology	GO:0030041	1	33	0.222872	0.288059	DIAPH3	http://amigo.geneontology.org/amigo/term/GO:0030041
skeletal system morphogenesis	Gene Ontology	GO:0048705	1	33	0.222872	0.288059	RYK	http://amigo.geneontology.org/amigo/term/GO:0048705
limb development	Gene Ontology	GO:0060173	1	33	0.222872	0.288059	INTU	http://amigo.geneontology.org/amigo/term/GO:0060173
helicase activity	Gene Ontology	GO:0004386	1	33	0.222872	0.288059	ERCC6L2	http://amigo.geneontology.org/amigo/term/GO:0004386
heterotrimeric G-protein complex	Gene Ontology	GO:0005834	1	33	0.222872	0.288059	GNAI1	http://amigo.geneontology.org/amigo/term/GO:0005834
excitatory synapse	Gene Ontology	GO:0060076	1	33	0.222872	0.288059	PDE4B	http://amigo.geneontology.org/amigo/term/GO:0060076
delayed rectifier potassium channel activity	Gene Ontology	GO:0005251	1	33	0.222872	0.288059	KCNE2	http://amigo.geneontology.org/amigo/term/GO:0005251
insulin secretion	Gene Ontology	GO:0030073	1	33	0.222872	0.288059	ADCYAP1	http://amigo.geneontology.org/amigo/term/GO:0030073
response to interleukin-1	Gene Ontology	GO:0070555	1	33	0.222872	0.288059	SNCA	http://amigo.geneontology.org/amigo/term/GO:0070555
ventricular septum development	Gene Ontology	GO:0003281	1	33	0.222872	0.288059	NPR3	http://amigo.geneontology.org/amigo/term/GO:0003281
cell fate specification	Gene Ontology	GO:0001708	1	33	0.222872	0.288059	TBX18	http://amigo.geneontology.org/amigo/term/GO:0001708
positive regulation of multicellular organism growth	Gene Ontology	GO:0040018	1	33	0.222872	0.288059	GPAM	http://amigo.geneontology.org/amigo/term/GO:0040018
cellular response to BMP stimulus	Gene Ontology	GO:0071773	1	33	0.222872	0.288059	BMP2	http://amigo.geneontology.org/amigo/term/GO:0071773
triglyceride metabolic process	Gene Ontology	GO:0006641	1	33	0.222872	0.288059	APOBEC1	http://amigo.geneontology.org/amigo/term/GO:0006641
ribonucleoprotein complex binding	Gene Ontology	GO:0043021	1	34	0.228617	0.292107	APOBEC1	http://amigo.geneontology.org/amigo/term/GO:0043021
ventricular septum morphogenesis	Gene Ontology	GO:0060412	1	34	0.228617	0.292107	ROBO1	http://amigo.geneontology.org/amigo/term/GO:0060412
tricarboxylic acid cycle	Gene Ontology	GO:0006099	1	34	0.228617	0.292107	NNT	http://amigo.geneontology.org/amigo/term/GO:0006099
protein monoubiquitination	Gene Ontology	GO:0006513	1	34	0.228617	0.292107	NEDD4L	http://amigo.geneontology.org/amigo/term/GO:0006513
endoplasmic reticulum exit site	Gene Ontology	GO:0070971	1	34	0.228617	0.292107	MIA3	http://amigo.geneontology.org/amigo/term/GO:0070971
tissue development	Gene Ontology	GO:0009888	1	34	0.228617	0.292107	ATRN	http://amigo.geneontology.org/amigo/term/GO:0009888
renal water homeostasis	Gene Ontology	GO:0003091	1	34	0.228617	0.292107	RAB11FIP2	http://amigo.geneontology.org/amigo/term/GO:0003091
dendrite morphogenesis	Gene Ontology	GO:0048813	1	34	0.228617	0.292107	SLITRK5	http://amigo.geneontology.org/amigo/term/GO:0048813
positive regulation of telomerase activity	Gene Ontology	GO:0051973	1	34	0.228617	0.292107	PARN	http://amigo.geneontology.org/amigo/term/GO:0051973
positive regulation of cell death	Gene Ontology	GO:0010942	1	34	0.228617	0.292107	CALCR	http://amigo.geneontology.org/amigo/term/GO:0010942
G protein-coupled serotonin receptor activity	Gene Ontology	GO:0004993	1	34	0.228617	0.292107	HRH4	http://amigo.geneontology.org/amigo/term/GO:0004993
positive regulation of telomere maintenance via telomerase	Gene Ontology	GO:0032212	1	34	0.228617	0.292107	PARN	http://amigo.geneontology.org/amigo/term/GO:0032212
regulation of cell differentiation	Gene Ontology	GO:0045595	1	34	0.228617	0.292107	TFAP2A	http://amigo.geneontology.org/amigo/term/GO:0045595
B cell proliferation	Gene Ontology	GO:0042100	1	34	0.228617	0.292107	LEF1	http://amigo.geneontology.org/amigo/term/GO:0042100
positive regulation of cell differentiation	Gene Ontology	GO:0045597	1	34	0.228617	0.292107	BTC	http://amigo.geneontology.org/amigo/term/GO:0045597
long-term memory	Gene Ontology	GO:0007616	1	34	0.228617	0.292107	TAC1	http://amigo.geneontology.org/amigo/term/GO:0007616
stereocilium	Gene Ontology	GO:0032420	1	34	0.228617	0.292107	PCDH15	http://amigo.geneontology.org/amigo/term/GO:0032420
GTPase binding	Gene Ontology	GO:0051020	1	34	0.228617	0.292107	CLTA	http://amigo.geneontology.org/amigo/term/GO:0051020
skin development	Gene Ontology	GO:0043588	1	35	0.234319	0.2982	SLITRK5	http://amigo.geneontology.org/amigo/term/GO:0043588
RNA polymerase II repressing transcription factor binding	Gene Ontology	GO:0001103	1	35	0.234319	0.2982	TCF4	http://amigo.geneontology.org/amigo/term/GO:0001103
regulation of cholesterol biosynthetic process	Gene Ontology	GO:0045540	1	35	0.234319	0.2982	GPAM	http://amigo.geneontology.org/amigo/term/GO:0045540
cellular response to nerve growth factor stimulus	Gene Ontology	GO:1990090	1	35	0.234319	0.2982	TAC1	http://amigo.geneontology.org/amigo/term/GO:1990090
negative regulation of protein catabolic process	Gene Ontology	GO:0042177	1	35	0.234319	0.2982	DYSF	http://amigo.geneontology.org/amigo/term/GO:0042177
energy homeostasis	Gene Ontology	GO:0097009	1	35	0.234319	0.2982	MRAP2	http://amigo.geneontology.org/amigo/term/GO:0097009
negative regulation of extrinsic apoptotic signaling pathway	Gene Ontology	GO:2001237	1	35	0.234319	0.2982	TCF4	http://amigo.geneontology.org/amigo/term/GO:2001237
potassium ion transmembrane transport	Gene Ontology	GO:0071805	2	123	0.235864	0.299825	KCNE2|SLC24A2	http://amigo.geneontology.org/amigo/term/GO:0071805
chromatin	Gene Ontology	GO:0000785	2	124	0.238588	0.302818	HMGN5|FANK1	http://amigo.geneontology.org/amigo/term/GO:0000785
cell-cell adhesion via plasma-membrane adhesion molecules	Gene Ontology	GO:0098742	1	36	0.239979	0.302818	CDH6	http://amigo.geneontology.org/amigo/term/GO:0098742
acute-phase response	Gene Ontology	GO:0006953	1	36	0.239979	0.302818	MBL2	http://amigo.geneontology.org/amigo/term/GO:0006953
peptidyl-tyrosine autophosphorylation	Gene Ontology	GO:0038083	1	36	0.239979	0.302818	FRK	http://amigo.geneontology.org/amigo/term/GO:0038083
DNA-directed 5'-3' RNA polymerase activity	Gene Ontology	GO:0003899	1	36	0.239979	0.302818	POLR2M	http://amigo.geneontology.org/amigo/term/GO:0003899
Cul3-RING ubiquitin ligase complex	Gene Ontology	GO:0031463	1	36	0.239979	0.302818	KLHL9	http://amigo.geneontology.org/amigo/term/GO:0031463
one-carbon metabolic process	Gene Ontology	GO:0006730	1	36	0.239979	0.302818	CA10	http://amigo.geneontology.org/amigo/term/GO:0006730
positive regulation of Wnt signaling pathway	Gene Ontology	GO:0030177	1	36	0.239979	0.302818	BMP2	http://amigo.geneontology.org/amigo/term/GO:0030177
ciliary base	Gene Ontology	GO:0097546	1	36	0.239979	0.302818	FANK1	http://amigo.geneontology.org/amigo/term/GO:0097546
endoplasmic reticulum organization	Gene Ontology	GO:0007029	1	36	0.239979	0.302818	MIA3	http://amigo.geneontology.org/amigo/term/GO:0007029
histone H4 acetylation	Gene Ontology	GO:0043967	1	37	0.245598	0.308688	LEF1	http://amigo.geneontology.org/amigo/term/GO:0043967
anion transmembrane transport	Gene Ontology	GO:0098656	1	37	0.245598	0.308688	SLC24A2	http://amigo.geneontology.org/amigo/term/GO:0098656
intrinsic component of plasma membrane	Gene Ontology	GO:0031226	1	37	0.245598	0.308688	SLC10A7	http://amigo.geneontology.org/amigo/term/GO:0031226
phosphatidylinositol 3-kinase signaling	Gene Ontology	GO:0014065	1	37	0.245598	0.308688	NF1	http://amigo.geneontology.org/amigo/term/GO:0014065
chloride transport	Gene Ontology	GO:0006821	1	37	0.245598	0.308688	ANO4	http://amigo.geneontology.org/amigo/term/GO:0006821
cell maturation	Gene Ontology	GO:0048469	1	37	0.245598	0.308688	RFX3	http://amigo.geneontology.org/amigo/term/GO:0048469
cell projection	Gene Ontology	GO:0042995	2	127	0.246767	0.309983	RAB11FIP2|NRXN1	http://amigo.geneontology.org/amigo/term/GO:0042995
negative regulation of extrinsic apoptotic signaling pathway via death domain receptors	Gene Ontology	GO:1902042	1	38	0.251175	0.313408	BMP5	http://amigo.geneontology.org/amigo/term/GO:1902042
protein O-linked glycosylation	Gene Ontology	GO:0006493	1	38	0.251175	0.313408	PLOD2	http://amigo.geneontology.org/amigo/term/GO:0006493
autophagy of mitochondrion	Gene Ontology	GO:0000422	1	38	0.251175	0.313408	ATG5	http://amigo.geneontology.org/amigo/term/GO:0000422
positive regulation of neuron death	Gene Ontology	GO:1901216	1	38	0.251175	0.313408	SNCA	http://amigo.geneontology.org/amigo/term/GO:1901216
cellular response to estradiol stimulus	Gene Ontology	GO:0071392	1	38	0.251175	0.313408	KIF18A	http://amigo.geneontology.org/amigo/term/GO:0071392
frizzled binding	Gene Ontology	GO:0005109	1	38	0.251175	0.313408	RYK	http://amigo.geneontology.org/amigo/term/GO:0005109
muscle filament sliding	Gene Ontology	GO:0030049	1	38	0.251175	0.313408	DMD	http://amigo.geneontology.org/amigo/term/GO:0030049
dendritic shaft	Gene Ontology	GO:0043198	1	38	0.251175	0.313408	ZNF804A	http://amigo.geneontology.org/amigo/term/GO:0043198
calcium-dependent cell-cell adhesion via plasma membrane cell adhesion molecules	Gene Ontology	GO:0016339	1	38	0.251175	0.313408	CDH6	http://amigo.geneontology.org/amigo/term/GO:0016339
cell cycle arrest	Gene Ontology	GO:0007050	2	130	0.254955	0.317481	TCF4|BRINP2	http://amigo.geneontology.org/amigo/term/GO:0007050
phosphatidylinositol-3,4,5-trisphosphate binding	Gene Ontology	GO:0005547	1	39	0.256711	0.317481	ARAP2	http://amigo.geneontology.org/amigo/term/GO:0005547
fertilization	Gene Ontology	GO:0009566	1	39	0.256711	0.317481	TEX11	http://amigo.geneontology.org/amigo/term/GO:0009566
NAD binding	Gene Ontology	GO:0051287	1	39	0.256711	0.317481	NNT	http://amigo.geneontology.org/amigo/term/GO:0051287
phosphoprotein phosphatase activity	Gene Ontology	GO:0004721	1	39	0.256711	0.317481	PTPRS	http://amigo.geneontology.org/amigo/term/GO:0004721
presynaptic active zone	Gene Ontology	GO:0048786	1	39	0.256711	0.317481	ERC2	http://amigo.geneontology.org/amigo/term/GO:0048786
NADP binding	Gene Ontology	GO:0050661	1	39	0.256711	0.317481	NNT	http://amigo.geneontology.org/amigo/term/GO:0050661
integral component of mitochondrial inner membrane	Gene Ontology	GO:0031305	1	39	0.256711	0.317481	SFXN2	http://amigo.geneontology.org/amigo/term/GO:0031305
nucleosomal DNA binding	Gene Ontology	GO:0031492	1	39	0.256711	0.317481	HMGN5	http://amigo.geneontology.org/amigo/term/GO:0031492
histone deacetylation	Gene Ontology	GO:0016575	1	39	0.256711	0.317481	TBL1X	http://amigo.geneontology.org/amigo/term/GO:0016575
negative regulation of signal transduction	Gene Ontology	GO:0009968	1	39	0.256711	0.317481	RGS7	http://amigo.geneontology.org/amigo/term/GO:0009968
mitotic metaphase plate congression	Gene Ontology	GO:0007080	1	39	0.256711	0.317481	KIF18A	http://amigo.geneontology.org/amigo/term/GO:0007080
negative regulation of MAP kinase activity	Gene Ontology	GO:0043407	1	39	0.256711	0.317481	NF1	http://amigo.geneontology.org/amigo/term/GO:0043407
cellular response to cadmium ion	Gene Ontology	GO:0071276	1	39	0.256711	0.317481	MAPK8	http://amigo.geneontology.org/amigo/term/GO:0071276
heart morphogenesis	Gene Ontology	GO:0003007	1	39	0.256711	0.317481	ALDH1A2	http://amigo.geneontology.org/amigo/term/GO:0003007
negative regulation of signaling receptor activity	Gene Ontology	GO:2000272	1	39	0.256711	0.317481	CNRIP1	http://amigo.geneontology.org/amigo/term/GO:2000272
DNA replication	Gene Ontology	GO:0006260	2	131	0.257686	0.318511	NFIB|RBMS1	http://amigo.geneontology.org/amigo/term/GO:0006260
nuclear membrane	Gene Ontology	GO:0031965	3	237	0.261624	0.322139	NRXN1|MYOF|SPAST	http://amigo.geneontology.org/amigo/term/GO:0031965
polysome	Gene Ontology	GO:0005844	1	40	0.262206	0.322139	IMPACT	http://amigo.geneontology.org/amigo/term/GO:0005844
positive regulation of pri-miRNA transcription by RNA polymerase II	Gene Ontology	GO:1902895	1	40	0.262206	0.322139	BMP2	http://amigo.geneontology.org/amigo/term/GO:1902895
centrosome cycle	Gene Ontology	GO:0007098	1	40	0.262206	0.322139	SDCCAG8	http://amigo.geneontology.org/amigo/term/GO:0007098
motor activity	Gene Ontology	GO:0003774	1	40	0.262206	0.322139	KIF1A	http://amigo.geneontology.org/amigo/term/GO:0003774
endopeptidase inhibitor activity	Gene Ontology	GO:0004866	1	40	0.262206	0.322139	TFPI	http://amigo.geneontology.org/amigo/term/GO:0004866
cilium movement	Gene Ontology	GO:0003341	1	40	0.262206	0.322139	TTC29	http://amigo.geneontology.org/amigo/term/GO:0003341
endocytic recycling	Gene Ontology	GO:0032456	1	40	0.262206	0.322139	CCDC93	http://amigo.geneontology.org/amigo/term/GO:0032456
embryo implantation	Gene Ontology	GO:0007566	1	40	0.262206	0.322139	PCSK5	http://amigo.geneontology.org/amigo/term/GO:0007566
protein kinase binding	Gene Ontology	GO:0019901	5	461	0.262577	0.322417	TCF4|ERCC6L2|IL12RB2|RAB11FIP2|PARN	http://amigo.geneontology.org/amigo/term/GO:0019901
bicarbonate transport	Gene Ontology	GO:0015701	1	41	0.267661	0.326508	SLC26A4	http://amigo.geneontology.org/amigo/term/GO:0015701
retina homeostasis	Gene Ontology	GO:0001895	1	41	0.267661	0.326508	WDR36	http://amigo.geneontology.org/amigo/term/GO:0001895
photoreceptor cell maintenance	Gene Ontology	GO:0045494	1	41	0.267661	0.326508	PCDH15	http://amigo.geneontology.org/amigo/term/GO:0045494
response to heat	Gene Ontology	GO:0009408	1	41	0.267661	0.326508	CXCL12	http://amigo.geneontology.org/amigo/term/GO:0009408
cytokine binding	Gene Ontology	GO:0019955	1	41	0.267661	0.326508	IL12RB2	http://amigo.geneontology.org/amigo/term/GO:0019955
amino acid transport	Gene Ontology	GO:0006865	1	41	0.267661	0.326508	SLC7A3	http://amigo.geneontology.org/amigo/term/GO:0006865
regulation of cytosolic calcium ion concentration	Gene Ontology	GO:0051480	1	41	0.267661	0.326508	TRPC4	http://amigo.geneontology.org/amigo/term/GO:0051480
SH2 domain binding	Gene Ontology	GO:0042169	1	41	0.267661	0.326508	KHDRBS2	http://amigo.geneontology.org/amigo/term/GO:0042169
coreceptor activity	Gene Ontology	GO:0015026	1	41	0.267661	0.326508	RGMA	http://amigo.geneontology.org/amigo/term/GO:0015026
histone H3 acetylation	Gene Ontology	GO:0043966	1	41	0.267661	0.326508	LEF1	http://amigo.geneontology.org/amigo/term/GO:0043966
mitotic spindle assembly	Gene Ontology	GO:0090307	1	41	0.267661	0.326508	CLASP2	http://amigo.geneontology.org/amigo/term/GO:0090307
response to cAMP	Gene Ontology	GO:0051591	1	41	0.267661	0.326508	AREG	http://amigo.geneontology.org/amigo/term/GO:0051591
enzyme binding	Gene Ontology	GO:0019899	4	353	0.271334	0.329696	MAPK8|CNTNAP2|PDE4D|PRKDC	http://amigo.geneontology.org/amigo/term/GO:0019899
regulation of cytokinesis	Gene Ontology	GO:0032465	1	42	0.273075	0.329696	KLHL9	http://amigo.geneontology.org/amigo/term/GO:0032465
amino acid transmembrane transporter activity	Gene Ontology	GO:0015171	1	42	0.273075	0.329696	SLC7A3	http://amigo.geneontology.org/amigo/term/GO:0015171
camera-type eye development	Gene Ontology	GO:0043010	1	42	0.273075	0.329696	FBN2	http://amigo.geneontology.org/amigo/term/GO:0043010
positive regulation of insulin secretion	Gene Ontology	GO:0032024	1	42	0.273075	0.329696	TCF4	http://amigo.geneontology.org/amigo/term/GO:0032024
Hsp70 protein binding	Gene Ontology	GO:0030544	1	42	0.273075	0.329696	SNCA	http://amigo.geneontology.org/amigo/term/GO:0030544
response to hormone	Gene Ontology	GO:0009725	1	42	0.273075	0.329696	TAC1	http://amigo.geneontology.org/amigo/term/GO:0009725
embryonic skeletal system morphogenesis	Gene Ontology	GO:0048704	1	42	0.273075	0.329696	ZEB1	http://amigo.geneontology.org/amigo/term/GO:0048704
ubiquitin conjugating enzyme activity	Gene Ontology	GO:0061631	1	42	0.273075	0.329696	UBE2U	http://amigo.geneontology.org/amigo/term/GO:0061631
nuclear receptor activity	Gene Ontology	GO:0004879	1	42	0.273075	0.329696	RORB	http://amigo.geneontology.org/amigo/term/GO:0004879
animal organ regeneration	Gene Ontology	GO:0031100	1	42	0.273075	0.329696	CXCL12	http://amigo.geneontology.org/amigo/term/GO:0031100
mitochondrial electron transport, NADH to ubiquinone	Gene Ontology	GO:0006120	1	42	0.273075	0.329696	NDUFA11	http://amigo.geneontology.org/amigo/term/GO:0006120
dendrite development	Gene Ontology	GO:0016358	1	42	0.273075	0.329696	BDNF	http://amigo.geneontology.org/amigo/term/GO:0016358
cytoplasmic translation	Gene Ontology	GO:0002181	1	42	0.273075	0.329696	RPS29	http://amigo.geneontology.org/amigo/term/GO:0002181
lysosome organization	Gene Ontology	GO:0007040	1	42	0.273075	0.329696	ACP3	http://amigo.geneontology.org/amigo/term/GO:0007040
estrogen receptor binding	Gene Ontology	GO:0030331	1	42	0.273075	0.329696	LEF1	http://amigo.geneontology.org/amigo/term/GO:0030331
multivesicular body	Gene Ontology	GO:0005771	1	42	0.273075	0.329696	NEDD4L	http://amigo.geneontology.org/amigo/term/GO:0005771
response to UV	Gene Ontology	GO:0009411	1	42	0.273075	0.329696	MAPK8	http://amigo.geneontology.org/amigo/term/GO:0009411
phosphotyrosine residue binding	Gene Ontology	GO:0001784	1	42	0.273075	0.329696	PTPN5	http://amigo.geneontology.org/amigo/term/GO:0001784
oxidoreductase activity	Gene Ontology	GO:0016491	2	137	0.274076	0.330546	HSD11B1L|SNCA	http://amigo.geneontology.org/amigo/term/GO:0016491
chromatin organization	Gene Ontology	GO:0006325	2	137	0.274076	0.330546	PADI1|HMGN5	http://amigo.geneontology.org/amigo/term/GO:0006325
actin cytoskeleton	Gene Ontology	GO:0015629	3	245	0.277548	0.333842	SVIL|OPHN1|SNCA	http://amigo.geneontology.org/amigo/term/GO:0015629
structural constituent of muscle	Gene Ontology	GO:0008307	1	43	0.27845	0.333842	DMD	http://amigo.geneontology.org/amigo/term/GO:0008307
intrinsic apoptotic signaling pathway in response to DNA damage	Gene Ontology	GO:0008630	1	43	0.27845	0.333842	PRKDC	http://amigo.geneontology.org/amigo/term/GO:0008630
single-stranded RNA binding	Gene Ontology	GO:0003727	1	43	0.27845	0.333842	ADARB2	http://amigo.geneontology.org/amigo/term/GO:0003727
regulation of RNA splicing	Gene Ontology	GO:0043484	1	43	0.27845	0.333842	CELF1	http://amigo.geneontology.org/amigo/term/GO:0043484
fatty acid beta-oxidation	Gene Ontology	GO:0006635	1	43	0.27845	0.333842	ABCD4	http://amigo.geneontology.org/amigo/term/GO:0006635
regulation of G protein-coupled receptor signaling pathway	Gene Ontology	GO:0008277	1	43	0.27845	0.333842	ADCYAP1	http://amigo.geneontology.org/amigo/term/GO:0008277
potassium ion import across plasma membrane	Gene Ontology	GO:1990573	1	43	0.27845	0.333842	KCNE2	http://amigo.geneontology.org/amigo/term/GO:1990573
kinesin binding	Gene Ontology	GO:0019894	1	43	0.27845	0.333842	SNCA	http://amigo.geneontology.org/amigo/term/GO:0019894
substantia nigra development	Gene Ontology	GO:0021762	1	43	0.27845	0.333842	MBL2	http://amigo.geneontology.org/amigo/term/GO:0021762
regulation of small GTPase mediated signal transduction	Gene Ontology	GO:0051056	2	139	0.279537	0.334785	OPHN1|ARAP2	http://amigo.geneontology.org/amigo/term/GO:0051056
late endosome	Gene Ontology	GO:0005770	2	140	0.282266	0.337523	SNX16|DYSF	http://amigo.geneontology.org/amigo/term/GO:0005770
cellular response to DNA damage stimulus	Gene Ontology	GO:0006974	3	248	0.283545	0.337523	ETAA1|IMMP2L|PRKDC	http://amigo.geneontology.org/amigo/term/GO:0006974
histone deacetylase complex	Gene Ontology	GO:0000118	1	44	0.283785	0.337523	TBL1X	http://amigo.geneontology.org/amigo/term/GO:0000118
extrinsic apoptotic signaling pathway	Gene Ontology	GO:0097191	1	44	0.283785	0.337523	HIPK1	http://amigo.geneontology.org/amigo/term/GO:0097191
mitochondrial respiratory chain complex I	Gene Ontology	GO:0005747	1	44	0.283785	0.337523	NDUFA11	http://amigo.geneontology.org/amigo/term/GO:0005747
cornified envelope	Gene Ontology	GO:0001533	1	44	0.283785	0.337523	PKP2	http://amigo.geneontology.org/amigo/term/GO:0001533
telomere maintenance	Gene Ontology	GO:0000723	1	44	0.283785	0.337523	PRKDC	http://amigo.geneontology.org/amigo/term/GO:0000723
cardiac muscle contraction	Gene Ontology	GO:0060048	1	44	0.283785	0.337523	DMD	http://amigo.geneontology.org/amigo/term/GO:0060048
negative regulation of cell adhesion	Gene Ontology	GO:0007162	1	44	0.283785	0.337523	MIA3	http://amigo.geneontology.org/amigo/term/GO:0007162
response to cytokine	Gene Ontology	GO:0034097	1	44	0.283785	0.337523	ALDH1A2	http://amigo.geneontology.org/amigo/term/GO:0034097
neuromuscular process controlling balance	Gene Ontology	GO:0050885	1	44	0.283785	0.337523	NRXN1	http://amigo.geneontology.org/amigo/term/GO:0050885
cell-cell adhesion	Gene Ontology	GO:0098609	2	142	0.287722	0.341641	LRRC7|PKP2	http://amigo.geneontology.org/amigo/term/GO:0098609
neurogenesis	Gene Ontology	GO:0022008	1	45	0.289081	0.341641	RYK	http://amigo.geneontology.org/amigo/term/GO:0022008
ATPase-coupled transmembrane transporter activity	Gene Ontology	GO:0042626	1	45	0.289081	0.341641	ABCD4	http://amigo.geneontology.org/amigo/term/GO:0042626
bone mineralization	Gene Ontology	GO:0030282	1	45	0.289081	0.341641	BMP2	http://amigo.geneontology.org/amigo/term/GO:0030282
spindle microtubule	Gene Ontology	GO:0005876	1	45	0.289081	0.341641	CLASP2	http://amigo.geneontology.org/amigo/term/GO:0005876
cellular response to organic cyclic compound	Gene Ontology	GO:0071407	1	45	0.289081	0.341641	BMP2	http://amigo.geneontology.org/amigo/term/GO:0071407
scavenger receptor activity	Gene Ontology	GO:0005044	1	45	0.289081	0.341641	TMPRSS15	http://amigo.geneontology.org/amigo/term/GO:0005044
T-tubule	Gene Ontology	GO:0030315	1	45	0.289081	0.341641	DYSF	http://amigo.geneontology.org/amigo/term/GO:0030315
long-term synaptic potentiation	Gene Ontology	GO:0060291	1	45	0.289081	0.341641	SLC24A2	http://amigo.geneontology.org/amigo/term/GO:0060291
tau protein binding	Gene Ontology	GO:0048156	1	45	0.289081	0.341641	SNCA	http://amigo.geneontology.org/amigo/term/GO:0048156
positive regulation of phagocytosis	Gene Ontology	GO:0050766	1	45	0.289081	0.341641	MBL2	http://amigo.geneontology.org/amigo/term/GO:0050766
protein peptidyl-prolyl isomerization	Gene Ontology	GO:0000413	1	46	0.294338	0.346207	PPIL4	http://amigo.geneontology.org/amigo/term/GO:0000413
ciliary tip	Gene Ontology	GO:0097542	1	46	0.294338	0.346207	ARMC9	http://amigo.geneontology.org/amigo/term/GO:0097542
phosphatidylinositol-3-phosphate binding	Gene Ontology	GO:0032266	1	46	0.294338	0.346207	ZFYVE28	http://amigo.geneontology.org/amigo/term/GO:0032266
interleukin-12-mediated signaling pathway	Gene Ontology	GO:0035722	1	46	0.294338	0.346207	IL12RB2	http://amigo.geneontology.org/amigo/term/GO:0035722
cytokine receptor activity	Gene Ontology	GO:0004896	1	46	0.294338	0.346207	IL12RB2	http://amigo.geneontology.org/amigo/term/GO:0004896
peptidyl-prolyl cis-trans isomerase activity	Gene Ontology	GO:0003755	1	46	0.294338	0.346207	PPIL4	http://amigo.geneontology.org/amigo/term/GO:0003755
intercalated disc	Gene Ontology	GO:0014704	1	46	0.294338	0.346207	PKP2	http://amigo.geneontology.org/amigo/term/GO:0014704
non-membrane spanning protein tyrosine kinase activity	Gene Ontology	GO:0004715	1	46	0.294338	0.346207	FRK	http://amigo.geneontology.org/amigo/term/GO:0004715
negative regulation of GTPase activity	Gene Ontology	GO:0034260	1	46	0.294338	0.346207	ADCYAP1	http://amigo.geneontology.org/amigo/term/GO:0034260
nucleic acid binding	Gene Ontology	GO:0003676	2	145	0.295898	0.347859	NARS2|ZCCHC2	http://amigo.geneontology.org/amigo/term/GO:0003676
protein ubiquitination	Gene Ontology	GO:0016567	5	486	0.297881	0.349586	NEDD4L|PRKDC|LRR1|ZNRF4|KLHL9	http://amigo.geneontology.org/amigo/term/GO:0016567
heterophilic cell-cell adhesion via plasma membrane cell adhesion molecules	Gene Ontology	GO:0007157	1	47	0.299556	0.349586	TENM4	http://amigo.geneontology.org/amigo/term/GO:0007157
visual learning	Gene Ontology	GO:0008542	1	47	0.299556	0.349586	NF1	http://amigo.geneontology.org/amigo/term/GO:0008542
negative regulation of cold-induced thermogenesis	Gene Ontology	GO:0120163	1	47	0.299556	0.349586	NOVA1	http://amigo.geneontology.org/amigo/term/GO:0120163
JNK cascade	Gene Ontology	GO:0007254	1	47	0.299556	0.349586	MAPK8	http://amigo.geneontology.org/amigo/term/GO:0007254
retinol metabolic process	Gene Ontology	GO:0042572	1	47	0.299556	0.349586	ALDH1A2	http://amigo.geneontology.org/amigo/term/GO:0042572
negative regulation of BMP signaling pathway	Gene Ontology	GO:0030514	1	47	0.299556	0.349586	CHRDL1	http://amigo.geneontology.org/amigo/term/GO:0030514
response to activity	Gene Ontology	GO:0014823	1	47	0.299556	0.349586	PRKDC	http://amigo.geneontology.org/amigo/term/GO:0014823
cytosolic small ribosomal subunit	Gene Ontology	GO:0022627	1	47	0.299556	0.349586	RPS29	http://amigo.geneontology.org/amigo/term/GO:0022627
endosome to lysosome transport	Gene Ontology	GO:0008333	1	47	0.299556	0.349586	SNX16	http://amigo.geneontology.org/amigo/term/GO:0008333
cell leading edge	Gene Ontology	GO:0031252	1	47	0.299556	0.349586	CLASP2	http://amigo.geneontology.org/amigo/term/GO:0031252
GTP binding	Gene Ontology	GO:0005525	4	373	0.304174	0.353968	OLA1|RALB|DNM3|GNAI1	http://amigo.geneontology.org/amigo/term/GO:0005525
cellular response to glucose starvation	Gene Ontology	GO:0042149	1	48	0.304735	0.353968	IMPACT	http://amigo.geneontology.org/amigo/term/GO:0042149
collagen fibril organization	Gene Ontology	GO:0030199	1	48	0.304735	0.353968	NF1	http://amigo.geneontology.org/amigo/term/GO:0030199
mitotic spindle organization	Gene Ontology	GO:0007052	1	48	0.304735	0.353968	CLASP2	http://amigo.geneontology.org/amigo/term/GO:0007052
response to hydrogen peroxide	Gene Ontology	GO:0042542	1	48	0.304735	0.353968	AREG	http://amigo.geneontology.org/amigo/term/GO:0042542
chemokine activity	Gene Ontology	GO:0008009	1	48	0.304735	0.353968	CXCL12	http://amigo.geneontology.org/amigo/term/GO:0008009
Rho guanyl-nucleotide exchange factor activity	Gene Ontology	GO:0005089	1	48	0.304735	0.353968	PLEKHG1	http://amigo.geneontology.org/amigo/term/GO:0005089
protein dephosphorylation	Gene Ontology	GO:0006470	2	149	0.306776	0.355784	PTPRS|PTPN5	http://amigo.geneontology.org/amigo/term/GO:0006470
regulation of cell shape	Gene Ontology	GO:0008360	2	150	0.309491	0.358636	BRWD3|SEMA3E	http://amigo.geneontology.org/amigo/term/GO:0008360
SMAD binding	Gene Ontology	GO:0046332	1	49	0.309877	0.358636	BMP2	http://amigo.geneontology.org/amigo/term/GO:0046332
establishment or maintenance of cell polarity	Gene Ontology	GO:0007163	1	49	0.309877	0.358636	CLASP2	http://amigo.geneontology.org/amigo/term/GO:0007163
cytoplasmic microtubule organization	Gene Ontology	GO:0031122	1	50	0.31498	0.363414	SPAST	http://amigo.geneontology.org/amigo/term/GO:0031122
interstrand cross-link repair	Gene Ontology	GO:0036297	1	50	0.31498	0.363414	ERCC6L2	http://amigo.geneontology.org/amigo/term/GO:0036297
negative regulation of neuron death	Gene Ontology	GO:1901215	1	50	0.31498	0.363414	SNCA	http://amigo.geneontology.org/amigo/term/GO:1901215
E-box binding	Gene Ontology	GO:0070888	1	50	0.31498	0.363414	ZEB1	http://amigo.geneontology.org/amigo/term/GO:0070888
negative regulation of autophagy	Gene Ontology	GO:0010507	1	50	0.31498	0.363414	DAPL1	http://amigo.geneontology.org/amigo/term/GO:0010507
inflammatory response	Gene Ontology	GO:0006954	4	381	0.317438	0.365707	TAC1|HRH4|BMP2|ATRN	http://amigo.geneontology.org/amigo/term/GO:0006954
adherens junction	Gene Ontology	GO:0005912	2	155	0.323031	0.371743	PKP2|CDH6	http://amigo.geneontology.org/amigo/term/GO:0005912
mitochondrial inner membrane	Gene Ontology	GO:0005743	4	385	0.324089	0.372561	MRPS6|NNT|MSC|NDUFA11	http://amigo.geneontology.org/amigo/term/GO:0005743
sphingolipid biosynthetic process	Gene Ontology	GO:0030148	1	52	0.325074	0.372561	SGPP2	http://amigo.geneontology.org/amigo/term/GO:0030148
positive regulation of type I interferon production	Gene Ontology	GO:0032481	1	52	0.325074	0.372561	PRKDC	http://amigo.geneontology.org/amigo/term/GO:0032481
peroxisomal matrix	Gene Ontology	GO:0005782	1	52	0.325074	0.372561	GNPAT	http://amigo.geneontology.org/amigo/term/GO:0005782
positive regulation of fat cell differentiation	Gene Ontology	GO:0045600	1	52	0.325074	0.372561	BMP2	http://amigo.geneontology.org/amigo/term/GO:0045600
mitotic cytokinesis	Gene Ontology	GO:0000281	1	52	0.325074	0.372561	SPAST	http://amigo.geneontology.org/amigo/term/GO:0000281
positive regulation of stress fiber assembly	Gene Ontology	GO:0051496	1	52	0.325074	0.372561	TAC1	http://amigo.geneontology.org/amigo/term/GO:0051496
enzyme activator activity	Gene Ontology	GO:0008047	1	52	0.325074	0.372561	APOBEC1	http://amigo.geneontology.org/amigo/term/GO:0008047
ribonucleoprotein complex	Gene Ontology	GO:1990904	2	156	0.325731	0.373122	RBMS1|CELF1	http://amigo.geneontology.org/amigo/term/GO:1990904
keratinocyte differentiation	Gene Ontology	GO:0030216	1	53	0.330066	0.376929	INTU	http://amigo.geneontology.org/amigo/term/GO:0030216
negative regulation of protein ubiquitination	Gene Ontology	GO:0031397	1	53	0.330066	0.376929	ATG5	http://amigo.geneontology.org/amigo/term/GO:0031397
positive regulation of protein kinase activity	Gene Ontology	GO:0045860	1	53	0.330066	0.376929	ADCYAP1	http://amigo.geneontology.org/amigo/term/GO:0045860
ER to Golgi transport vesicle membrane	Gene Ontology	GO:0012507	1	53	0.330066	0.376929	AREG	http://amigo.geneontology.org/amigo/term/GO:0012507
protein targeting to membrane	Gene Ontology	GO:0006612	1	53	0.330066	0.376929	ZDHHC14	http://amigo.geneontology.org/amigo/term/GO:0006612
structural constituent of ribosome	Gene Ontology	GO:0003735	2	158	0.331123	0.377943	MRPS6|RPS29	http://amigo.geneontology.org/amigo/term/GO:0003735
brush border	Gene Ontology	GO:0005903	1	54	0.335021	0.380837	TMPRSS15	http://amigo.geneontology.org/amigo/term/GO:0005903
protein K48-linked ubiquitination	Gene Ontology	GO:0070936	1	54	0.335021	0.380837	NEDD4L	http://amigo.geneontology.org/amigo/term/GO:0070936
protein kinase C binding	Gene Ontology	GO:0005080	1	54	0.335021	0.380837	PKP2	http://amigo.geneontology.org/amigo/term/GO:0005080
positive regulation of protein-containing complex assembly	Gene Ontology	GO:0031334	1	54	0.335021	0.380837	ICE1	http://amigo.geneontology.org/amigo/term/GO:0031334
response to mechanical stimulus	Gene Ontology	GO:0009612	1	54	0.335021	0.380837	MAPK8	http://amigo.geneontology.org/amigo/term/GO:0009612
cleavage furrow	Gene Ontology	GO:0032154	1	54	0.335021	0.380837	SVIL	http://amigo.geneontology.org/amigo/term/GO:0032154
pyridoxal phosphate binding	Gene Ontology	GO:0030170	1	54	0.335021	0.380837	GPT2	http://amigo.geneontology.org/amigo/term/GO:0030170
cytoskeletal protein binding	Gene Ontology	GO:0008092	1	54	0.335021	0.380837	FRMD3	http://amigo.geneontology.org/amigo/term/GO:0008092
RNA splicing	Gene Ontology	GO:0008380	2	160	0.336503	0.382133	NOVA1|ZC3H13	http://amigo.geneontology.org/amigo/term/GO:0008380
ciliary membrane	Gene Ontology	GO:0060170	1	55	0.339939	0.384668	TMEM17	http://amigo.geneontology.org/amigo/term/GO:0060170
cis-regulatory region sequence-specific DNA binding	Gene Ontology	GO:0000987	1	55	0.339939	0.384668	LEF1	http://amigo.geneontology.org/amigo/term/GO:0000987
double-strand break repair via nonhomologous end joining	Gene Ontology	GO:0006303	1	55	0.339939	0.384668	PRKDC	http://amigo.geneontology.org/amigo/term/GO:0006303
response to calcium ion	Gene Ontology	GO:0051592	1	55	0.339939	0.384668	APOBEC1	http://amigo.geneontology.org/amigo/term/GO:0051592
protein secretion	Gene Ontology	GO:0009306	1	55	0.339939	0.384668	MIA3	http://amigo.geneontology.org/amigo/term/GO:0009306
copper ion binding	Gene Ontology	GO:0005507	1	55	0.339939	0.384668	SNCA	http://amigo.geneontology.org/amigo/term/GO:0005507
positive regulation of protein localization to plasma membrane	Gene Ontology	GO:1903078	1	55	0.339939	0.384668	RAB11FIP2	http://amigo.geneontology.org/amigo/term/GO:1903078
aging	Gene Ontology	GO:0007568	2	163	0.344548	0.389011	KCNE2|PDE4D	http://amigo.geneontology.org/amigo/term/GO:0007568
phosphatase activity	Gene Ontology	GO:0016791	1	56	0.344821	0.389011	ACP3	http://amigo.geneontology.org/amigo/term/GO:0016791
protein processing	Gene Ontology	GO:0016485	1	56	0.344821	0.389011	PCSK5	http://amigo.geneontology.org/amigo/term/GO:0016485
substrate adhesion-dependent cell spreading	Gene Ontology	GO:0034446	1	56	0.344821	0.389011	ATRN	http://amigo.geneontology.org/amigo/term/GO:0034446
retina development in camera-type eye	Gene Ontology	GO:0060041	1	56	0.344821	0.389011	RORB	http://amigo.geneontology.org/amigo/term/GO:0060041
nuclear speck	Gene Ontology	GO:0016607	4	400	0.349098	0.393637	PARN|ZC3H13|BDNF|HIPK1	http://amigo.geneontology.org/amigo/term/GO:0016607
inner ear morphogenesis	Gene Ontology	GO:0042472	1	57	0.349667	0.39408	TFAP2A	http://amigo.geneontology.org/amigo/term/GO:0042472
cytokine-mediated signaling pathway	Gene Ontology	GO:0019221	3	282	0.351895	0.396391	IL12RB2|ZEB1|IL1R2	http://amigo.geneontology.org/amigo/term/GO:0019221
protein folding	Gene Ontology	GO:0006457	2	166	0.352562	0.396943	RGS7|GNAI1	http://amigo.geneontology.org/amigo/term/GO:0006457
positive regulation of smooth muscle cell proliferation	Gene Ontology	GO:0048661	1	58	0.354477	0.398497	PDGFD	http://amigo.geneontology.org/amigo/term/GO:0048661
clathrin-coated pit	Gene Ontology	GO:0005905	1	58	0.354477	0.398497	NUMB	http://amigo.geneontology.org/amigo/term/GO:0005905
brush border membrane	Gene Ontology	GO:0031526	1	58	0.354477	0.398497	SLC26A4	http://amigo.geneontology.org/amigo/term/GO:0031526
spermatogenesis	Gene Ontology	GO:0007283	4	404	0.355775	0.399755	SPATA9|MROH2B|TSPAN8|IMMP2L	http://amigo.geneontology.org/amigo/term/GO:0007283
structural molecule activity	Gene Ontology	GO:0005198	2	168	0.357886	0.401042	CRYBB2|CLTA	http://amigo.geneontology.org/amigo/term/GO:0005198
cytoskeleton	Gene Ontology	GO:0005856	4	406	0.359114	0.401042	ERC2|DMD|LZTS3|FRMD3	http://amigo.geneontology.org/amigo/term/GO:0005856
mitochondrial respiratory chain complex I assembly	Gene Ontology	GO:0032981	1	59	0.359252	0.401042	NDUFA11	http://amigo.geneontology.org/amigo/term/GO:0032981
tubulin binding	Gene Ontology	GO:0015631	1	59	0.359252	0.401042	TTLL7	http://amigo.geneontology.org/amigo/term/GO:0015631
flavin adenine dinucleotide binding	Gene Ontology	GO:0050660	1	59	0.359252	0.401042	DUS4L	http://amigo.geneontology.org/amigo/term/GO:0050660
autophagosome assembly	Gene Ontology	GO:0000045	1	59	0.359252	0.401042	ATG5	http://amigo.geneontology.org/amigo/term/GO:0000045
RNA polymerase II activating transcription factor binding	Gene Ontology	GO:0001102	1	59	0.359252	0.401042	TBX18	http://amigo.geneontology.org/amigo/term/GO:0001102
cell redox homeostasis	Gene Ontology	GO:0045454	1	59	0.359252	0.401042	NNT	http://amigo.geneontology.org/amigo/term/GO:0045454
azurophil granule membrane	Gene Ontology	GO:0035577	1	59	0.359252	0.401042	ACP3	http://amigo.geneontology.org/amigo/term/GO:0035577
rough endoplasmic reticulum	Gene Ontology	GO:0005791	1	59	0.359252	0.401042	EPHA5	http://amigo.geneontology.org/amigo/term/GO:0005791
protein homotetramerization	Gene Ontology	GO:0051289	1	59	0.359252	0.401042	ALDH1A2	http://amigo.geneontology.org/amigo/term/GO:0051289
ubiquitin protein ligase activity	Gene Ontology	GO:0061630	3	286	0.359924	0.401591	NEDD4L|SH3RF3|ZNRF4	http://amigo.geneontology.org/amigo/term/GO:0061630
axon terminus	Gene Ontology	GO:0043679	1	60	0.363991	0.404314	SNCA	http://amigo.geneontology.org/amigo/term/GO:0043679
cytoplasmic microtubule	Gene Ontology	GO:0005881	1	60	0.363991	0.404314	CLASP2	http://amigo.geneontology.org/amigo/term/GO:0005881
receptor tyrosine kinase binding	Gene Ontology	GO:0030971	1	60	0.363991	0.404314	NRG3	http://amigo.geneontology.org/amigo/term/GO:0030971
scaffold protein binding	Gene Ontology	GO:0097110	1	60	0.363991	0.404314	PDE4D	http://amigo.geneontology.org/amigo/term/GO:0097110
phagocytosis	Gene Ontology	GO:0006909	1	60	0.363991	0.404314	RAB11FIP2	http://amigo.geneontology.org/amigo/term/GO:0006909
syntaxin binding	Gene Ontology	GO:0019905	1	60	0.363991	0.404314	SYT10	http://amigo.geneontology.org/amigo/term/GO:0019905
cellular protein localization	Gene Ontology	GO:0034613	1	60	0.363991	0.404314	DMD	http://amigo.geneontology.org/amigo/term/GO:0034613
clathrin-coated vesicle	Gene Ontology	GO:0030136	1	61	0.368696	0.408728	NUMB	http://amigo.geneontology.org/amigo/term/GO:0030136
RNA polymerase II transcription regulator complex	Gene Ontology	GO:0090575	1	61	0.368696	0.408728	PBX1	http://amigo.geneontology.org/amigo/term/GO:0090575
lipid transport	Gene Ontology	GO:0006869	1	61	0.368696	0.408728	GULP1	http://amigo.geneontology.org/amigo/term/GO:0006869
response to wounding	Gene Ontology	GO:0009611	1	61	0.368696	0.408728	INHBB	http://amigo.geneontology.org/amigo/term/GO:0009611
translation	Gene Ontology	GO:0006412	2	173	0.371124	0.411012	MRPS6|RPS29	http://amigo.geneontology.org/amigo/term/GO:0006412
blood coagulation	Gene Ontology	GO:0007596	2	173	0.371124	0.411012	PAPSS2|TFPI	http://amigo.geneontology.org/amigo/term/GO:0007596
endocytic vesicle	Gene Ontology	GO:0030139	1	62	0.373366	0.412881	DYSF	http://amigo.geneontology.org/amigo/term/GO:0030139
cis-Golgi network	Gene Ontology	GO:0005801	1	62	0.373366	0.412881	SLC10A7	http://amigo.geneontology.org/amigo/term/GO:0005801
T cell receptor signaling pathway	Gene Ontology	GO:0050852	2	174	0.373759	0.413112	PDE4B|PDE4D	http://amigo.geneontology.org/amigo/term/GO:0050852
metallopeptidase activity	Gene Ontology	GO:0008237	1	63	0.378001	0.416976	ERAP2	http://amigo.geneontology.org/amigo/term/GO:0008237
regulation of translation	Gene Ontology	GO:0006417	1	63	0.378001	0.416976	CNOT6	http://amigo.geneontology.org/amigo/term/GO:0006417
heart looping	Gene Ontology	GO:0001947	1	63	0.378001	0.416976	ZIC3	http://amigo.geneontology.org/amigo/term/GO:0001947
COPII vesicle coating	Gene Ontology	GO:0048208	1	63	0.378001	0.416976	AREG	http://amigo.geneontology.org/amigo/term/GO:0048208
focal adhesion	Gene Ontology	GO:0005925	4	418	0.379132	0.418018	SVIL|CLASP2|NUMB|RPS29	http://amigo.geneontology.org/amigo/term/GO:0005925
photoreceptor outer segment	Gene Ontology	GO:0001750	1	64	0.382603	0.421221	PCDH15	http://amigo.geneontology.org/amigo/term/GO:0001750
protein targeting to peroxisome	Gene Ontology	GO:0006625	1	64	0.382603	0.421221	GNPAT	http://amigo.geneontology.org/amigo/term/GO:0006625
double-strand break repair	Gene Ontology	GO:0006302	1	64	0.382603	0.421221	PRKDC	http://amigo.geneontology.org/amigo/term/GO:0006302
positive regulation of protein phosphorylation	Gene Ontology	GO:0001934	2	178	0.384253	0.422621	BMP2|RALB	http://amigo.geneontology.org/amigo/term/GO:0001934
lateral plasma membrane	Gene Ontology	GO:0016328	1	65	0.38717	0.425411	DMD	http://amigo.geneontology.org/amigo/term/GO:0016328
positive regulation of NIK/NF-kappaB signaling	Gene Ontology	GO:1901224	1	66	0.391704	0.429759	EDAR	http://amigo.geneontology.org/amigo/term/GO:1901224
platelet alpha granule lumen	Gene Ontology	GO:0031093	1	66	0.391704	0.429759	OLA1	http://amigo.geneontology.org/amigo/term/GO:0031093
nuclear envelope	Gene Ontology	GO:0005635	2	182	0.39467	0.432802	POLR2M|MYOF	http://amigo.geneontology.org/amigo/term/GO:0005635
chemokine-mediated signaling pathway	Gene Ontology	GO:0070098	1	67	0.396204	0.433845	CXCL12	http://amigo.geneontology.org/amigo/term/GO:0070098
regulation of cell growth	Gene Ontology	GO:0001558	1	68	0.400671	0.438093	NRG3	http://amigo.geneontology.org/amigo/term/GO:0001558
epithelial cell differentiation	Gene Ontology	GO:0030855	1	68	0.400671	0.438093	PTER	http://amigo.geneontology.org/amigo/term/GO:0030855
positive regulation of I-kappaB kinase/NF-kappaB signaling	Gene Ontology	GO:0043123	2	185	0.402431	0.439802	ZDHHC13|EDAR	http://amigo.geneontology.org/amigo/term/GO:0043123
regulation of hematopoietic stem cell differentiation	Gene Ontology	GO:1902036	1	69	0.405105	0.442077	PRKDC	http://amigo.geneontology.org/amigo/term/GO:1902036
nucleic acid phosphodiester bond hydrolysis	Gene Ontology	GO:0090305	1	69	0.405105	0.442077	STK31	http://amigo.geneontology.org/amigo/term/GO:0090305
protein autoubiquitination	Gene Ontology	GO:0051865	1	69	0.405105	0.442077	SH3RF3	http://amigo.geneontology.org/amigo/term/GO:0051865
transcription by RNA polymerase II	Gene Ontology	GO:0006366	2	187	0.407578	0.444558	MLLT3|SOX5	http://amigo.geneontology.org/amigo/term/GO:0006366
microvillus	Gene Ontology	GO:0005902	1	70	0.409507	0.445575	SLC10A2	http://amigo.geneontology.org/amigo/term/GO:0005902
regulation of macroautophagy	Gene Ontology	GO:0016241	1	70	0.409507	0.445575	MAPK8	http://amigo.geneontology.org/amigo/term/GO:0016241
negative regulation of ERK1 and ERK2 cascade	Gene Ontology	GO:0070373	1	70	0.409507	0.445575	RPS6KA6	http://amigo.geneontology.org/amigo/term/GO:0070373
protein C-terminus binding	Gene Ontology	GO:0008022	2	189	0.412704	0.448836	CNRIP1|TBL1X	http://amigo.geneontology.org/amigo/term/GO:0008022
negative regulation of DNA-binding transcription factor activity	Gene Ontology	GO:0043433	1	71	0.413876	0.449454	TCF4	http://amigo.geneontology.org/amigo/term/GO:0043433
intercellular bridge	Gene Ontology	GO:0045171	1	71	0.413876	0.449454	KCTD1	http://amigo.geneontology.org/amigo/term/GO:0045171
molecular adaptor activity	Gene Ontology	GO:0060090	1	71	0.413876	0.449454	PKP2	http://amigo.geneontology.org/amigo/term/GO:0060090
drug binding	Gene Ontology	GO:0008144	1	72	0.418213	0.453283	PDE4D	http://amigo.geneontology.org/amigo/term/GO:0008144
double-stranded RNA binding	Gene Ontology	GO:0003725	1	72	0.418213	0.453283	ADARB2	http://amigo.geneontology.org/amigo/term/GO:0003725
positive regulation of translation	Gene Ontology	GO:0045727	1	73	0.422517	0.457063	PRKDC	http://amigo.geneontology.org/amigo/term/GO:0045727
positive regulation of protein catabolic process	Gene Ontology	GO:0045732	1	73	0.422517	0.457063	NEDD4L	http://amigo.geneontology.org/amigo/term/GO:0045732
tertiary granule membrane	Gene Ontology	GO:0070821	1	73	0.422517	0.457063	ATP8B4	http://amigo.geneontology.org/amigo/term/GO:0070821
autophagosome	Gene Ontology	GO:0005776	1	73	0.422517	0.457063	ATG5	http://amigo.geneontology.org/amigo/term/GO:0005776
circadian rhythm	Gene Ontology	GO:0007623	1	74	0.426791	0.460571	BDNF	http://amigo.geneontology.org/amigo/term/GO:0007623
transcription elongation from RNA polymerase II promoter	Gene Ontology	GO:0006368	1	74	0.426791	0.460571	MLLT3	http://amigo.geneontology.org/amigo/term/GO:0006368
phagocytic vesicle membrane	Gene Ontology	GO:0030670	1	74	0.426791	0.460571	ATG5	http://amigo.geneontology.org/amigo/term/GO:0030670
negative regulation of transforming growth factor beta receptor signaling pathway	Gene Ontology	GO:0030512	1	74	0.426791	0.460571	VEPH1	http://amigo.geneontology.org/amigo/term/GO:0030512
regulation of actin cytoskeleton organization	Gene Ontology	GO:0032956	1	75	0.431032	0.4647	EPHA5	http://amigo.geneontology.org/amigo/term/GO:0032956
cellular oxidant detoxification	Gene Ontology	GO:0098869	1	76	0.435242	0.469013	NNT	http://amigo.geneontology.org/amigo/term/GO:0098869
protein localization	Gene Ontology	GO:0008104	1	77	0.439422	0.473289	CEP128	http://amigo.geneontology.org/amigo/term/GO:0008104
calmodulin binding	Gene Ontology	GO:0005516	2	200	0.440492	0.473984	PNCK|MBL2	http://amigo.geneontology.org/amigo/term/GO:0005516
defense response to virus	Gene Ontology	GO:0051607	2	200	0.440492	0.473984	APOBEC1|GPAM	http://amigo.geneontology.org/amigo/term/GO:0051607
in utero embryonic development	Gene Ontology	GO:0001701	2	202	0.445467	0.479107	EDNRA|BMP2	http://amigo.geneontology.org/amigo/term/GO:0001701
lipid catabolic process	Gene Ontology	GO:0016042	1	79	0.447688	0.480802	PLCXD3	http://amigo.geneontology.org/amigo/term/GO:0016042
negative regulation of translation	Gene Ontology	GO:0017148	1	79	0.447688	0.480802	CELF1	http://amigo.geneontology.org/amigo/term/GO:0017148
negative regulation of NF-kappaB transcription factor activity	Gene Ontology	GO:0032088	1	80	0.451775	0.484494	TAX1BP1	http://amigo.geneontology.org/amigo/term/GO:0032088
epidermis development	Gene Ontology	GO:0008544	1	80	0.451775	0.484494	EDAR	http://amigo.geneontology.org/amigo/term/GO:0008544
cellular response to interleukin-1	Gene Ontology	GO:0071347	1	80	0.451775	0.484494	TFPI	http://amigo.geneontology.org/amigo/term/GO:0071347
positive regulation of cell growth	Gene Ontology	GO:0030307	1	81	0.455833	0.488143	LEF1	http://amigo.geneontology.org/amigo/term/GO:0030307
positive regulation of inflammatory response	Gene Ontology	GO:0050729	1	81	0.455833	0.488143	SNCA	http://amigo.geneontology.org/amigo/term/GO:0050729
endopeptidase activity	Gene Ontology	GO:0004175	1	81	0.455833	0.488143	PCSK5	http://amigo.geneontology.org/amigo/term/GO:0004175
positive regulation of catalytic activity	Gene Ontology	GO:0043085	1	82	0.45986	0.491749	APOBEC1	http://amigo.geneontology.org/amigo/term/GO:0043085
response to toxic substance	Gene Ontology	GO:0009636	1	82	0.45986	0.491749	MBL2	http://amigo.geneontology.org/amigo/term/GO:0009636
calcium-mediated signaling	Gene Ontology	GO:0019722	1	82	0.45986	0.491749	MCTP2	http://amigo.geneontology.org/amigo/term/GO:0019722
regulation of protein stability	Gene Ontology	GO:0031647	1	83	0.463858	0.49555	NEDD4L	http://amigo.geneontology.org/amigo/term/GO:0031647
retrograde vesicle-mediated transport, Golgi to endoplasmic reticulum	Gene Ontology	GO:0006890	1	84	0.467826	0.499312	KIF18A	http://amigo.geneontology.org/amigo/term/GO:0006890
female pregnancy	Gene Ontology	GO:0007565	1	84	0.467826	0.499312	ADCYAP1	http://amigo.geneontology.org/amigo/term/GO:0007565
locomotory behavior	Gene Ontology	GO:0007626	1	85	0.471765	0.503036	NOVA1	http://amigo.geneontology.org/amigo/term/GO:0007626
mitochondrial translational termination	Gene Ontology	GO:0070126	1	86	0.475675	0.505999	MRPS6	http://amigo.geneontology.org/amigo/term/GO:0070126
mitochondrial translational elongation	Gene Ontology	GO:0070125	1	86	0.475675	0.505999	MRPS6	http://amigo.geneontology.org/amigo/term/GO:0070125
PDZ domain binding	Gene Ontology	GO:0030165	1	86	0.475675	0.505999	DTNA	http://amigo.geneontology.org/amigo/term/GO:0030165
transcription, DNA-templated	Gene Ontology	GO:0006351	1	87	0.479556	0.509642	RFX3	http://amigo.geneontology.org/amigo/term/GO:0006351
recycling endosome membrane	Gene Ontology	GO:0055038	1	87	0.479556	0.509642	RAB11FIP2	http://amigo.geneontology.org/amigo/term/GO:0055038
protein-containing complex binding	Gene Ontology	GO:0044877	3	349	0.482735	0.512777	TSHR|CLTA|SPAST	http://amigo.geneontology.org/amigo/term/GO:0044877
SRP-dependent cotranslational protein targeting to membrane	Gene Ontology	GO:0006614	1	88	0.483408	0.513005	RPS29	http://amigo.geneontology.org/amigo/term/GO:0006614
transmembrane transporter activity	Gene Ontology	GO:0022857	1	88	0.483408	0.513005	SFXN2	http://amigo.geneontology.org/amigo/term/GO:0022857
neutrophil degranulation	Gene Ontology	GO:0043312	4	482	0.483772	0.513147	FRK|LRRC7|ATP8B4|ACP3	http://amigo.geneontology.org/amigo/term/GO:0043312
Golgi cisterna membrane	Gene Ontology	GO:0032580	1	89	0.487232	0.516083	CSGALNACT1	http://amigo.geneontology.org/amigo/term/GO:0032580
kinase activity	Gene Ontology	GO:0016301	1	89	0.487232	0.516083	MAPK8	http://amigo.geneontology.org/amigo/term/GO:0016301
muscle organ development	Gene Ontology	GO:0007517	1	89	0.487232	0.516083	DMD	http://amigo.geneontology.org/amigo/term/GO:0007517
azurophil granule lumen	Gene Ontology	GO:0035578	1	90	0.491028	0.519611	FRK	http://amigo.geneontology.org/amigo/term/GO:0035578
apical plasma membrane	Gene Ontology	GO:0016324	3	354	0.492041	0.520437	PDE4D|SLC26A4|SLC10A2	http://amigo.geneontology.org/amigo/term/GO:0016324
specific granule membrane	Gene Ontology	GO:0035579	1	91	0.494796	0.522609	ATP8B4	http://amigo.geneontology.org/amigo/term/GO:0035579
dephosphorylation	Gene Ontology	GO:0016311	1	91	0.494796	0.522609	ACP3	http://amigo.geneontology.org/amigo/term/GO:0016311
DNA repair	Gene Ontology	GO:0006281	2	224	0.498496	0.526062	UBE2U|ETAA1	http://amigo.geneontology.org/amigo/term/GO:0006281
regulation of lipid metabolic process	Gene Ontology	GO:0019216	1	92	0.498536	0.526062	TBL1X	http://amigo.geneontology.org/amigo/term/GO:0019216
[truncated: 85 more rows]
