# Supplementary material for: Whole-genome resequencing of Chinese indigenous sheep provides insight into the genetic basis underlying climate adaptation
Source: Genet Sel Evol. 2024 Apr 2;56:26. doi: 10.1186/s12711-024-00880-z (PMC10988870; doi:10.1186/s12711-024-00880-z)
Supplement: Supplementary file 13 — Additional file 13: Table S13. Information of sample selected by warm-temperate and mid-temperature zone sheep breeds. [file 12711_2024_880_MOESM13_ESM.xlsx]

## Sheet: Table S13
Table S13: Information of sample selected by warm temperate and mid-temperature group.
Breed name	Abbreviation	Sample size	Group
Tong Sheep	TON	3	Warm temperate
Jinzhong sheep	JZS	5	Warm temperate
Wadi sheep	WDS	5	Warm temperate
Luzhong Mountain sheep	LZM	4	Warm temperate
Taihang Fur sheep	THF	5	Warm temperate
Sishui Fur sheep	SSF	5	Warm temperate
Small Tailed Han Sheep	STH	5	Warm temperate
Large-tailed Han sheep	LTH	5	Warm temperate
Yuxi Fat-tailed sheep	YFT	5	Warm temperate
Turfan Black sheep	TUB	4	Mid temperate
Bayinbuluke sheep	BAY	4	Mid temperate
Lop sheep	LOP	5	Mid temperate
Hulun Buir sheep	HUL	4	Mid temperate
Altay sheep	ALT	5	Mid temperate
Kazakh sheep	KAZ	5	Mid temperate
Bashbay sheep	BAS	4	Mid temperate
Sunite sheep	SNT	5	Mid temperate
Ujimqin sheep	UJI	5	Mid temperate
