# Supplementary material for: Whole-genome resequencing of Chinese indigenous sheep provides insight into the genetic basis underlying climate adaptation
Source: Genet Sel Evol. 2024 Apr 2;56:26. doi: 10.1186/s12711-024-00880-z (PMC10988870; doi:10.1186/s12711-024-00880-z)
Supplement: Supplementary file 14 — Additional file 14: Table S14. Top 5% selective sweep regions based on Fst for sheep breeds from warm-temperature areas. [file 12711_2024_880_MOESM14_ESM.xlsx]

## Sheet: Table S14
Table S14. Top 5% selective sweep regions in warm temperature group sheep breed by Fst.
Chr	Start	End	Fst	Genes
7	83700001	83750000	0.290078	ABCD4
7	83650001	83700000	0.190918	ABCD4
7	83600001	83650000	0.184916	LIN52
7	90650001	90700000	0.184071	GTF2A1
7	90500001	90550000	0.167564
7	90600001	90650000	0.161052	TSHR
7	90550001	90600000	0.158482	TSHR
27	49950001	50000000	0.155327	MAGEH1
27	53000001	53050000	0.138761	PFKFB1
19	2250001	2300000	0.132631
27	58900001	58950000	0.132532
27	52950001	53000000	0.131258	PFKFB1
27	53300001	53350000	0.130126
27	59400001	59450000	0.126162
27	58850001	58900000	0.124907
7	83750001	83800000	0.123995	VRTN
27	53050001	53100000	0.123226	ALAS2
8	88950001	89000000	0.121424
7	83500001	83550000	0.121371	ALDH6A1
27	59200001	59250000	0.120384
27	50000001	50050000	0.120057	LOC114111773
27	52900001	52950000	0.119117	PFKFB1
27	58950001	59000000	0.11815
3	181600001	181650000	0.117361	LOC101103965
14	14250001	14300000	0.116296	DEF8
27	53250001	53300000	0.115942
27	75600001	75650000	0.113112	HDX
27	59150001	59200000	0.111911
27	59100001	59150000	0.111439
8	88900001	88950000	0.109533	TRNAS-GGA_150
7	83550001	83600000	0.109241
15	11350001	11400000	0.109195
27	59250001	59300000	0.108682
27	59350001	59400000	0.105999
12	11400001	11450000	0.104751
8	88850001	88900000	0.104012	TBXT
27	59050001	59100000	0.103714
9	54500001	54550000	0.102472
6	77200001	77250000	0.101451
26	27300001	27350000	0.100089
27	59450001	59500000	0.099392
18	62050001	62100000	0.0991582	SETD3
14	14350001	14400000	0.0989503
7	90450001	90500000	0.0980557
27	59500001	59550000	0.0979791
27	56800001	56850000	0.0973073	LOC101114848
2	109950001	110000000	0.0963172
27	52800001	52850000	0.0954814	MAGED2
27	59600001	59650000	0.0949993
4	70550001	70600000	0.0941989
7	83800001	83850000	0.0939848	TRNAW-CCA_106
4	70600001	70650000	0.0937785
6	37400001	37450000	0.0924143
1	192350001	192400000	0.0916541	DLG1
8	71550001	71600000	0.0912518
3	120300001	120350000	0.0910453
27	53150001	53200000	0.0905458
3	5050001	5100000	0.089139	RAPGEF1
27	59550001	59600000	0.0890259
27	41550001	41600000	0.0878662
20	50800001	50850000	0.0876954
20	12000001	12050000	0.0871468
2	66300001	66350000	0.0869855
27	80200001	80250000	0.0869541	LOC121818240
4	70650001	70700000	0.0869487
2	111800001	111850000	0.0862731
27	59000001	59050000	0.0852633
4	24800001	24850000	0.0851272	AGMO
27	58500001	58550000	0.0849065
13	63400001	63450000	0.0847481
2	85250001	85300000	0.0845789	BNC2
20	51400001	51450000	0.0843481
27	53200001	53250000	0.0841502
27	63350001	63400000	0.0839028	TEX11
27	58750001	58800000	0.0838769	EDA2R
13	63450001	63500000	0.0836669	RALY
3	181550001	181600000	0.0830578	CARD10
27	56750001	56800000	0.0829203	ZNF182
2	107050001	107100000	0.0828998
2	85300001	85350000	0.0825901	BNC2
8	88800001	88850000	0.0825575
3	53050001	53100000	0.0822382
3	120250001	120300000	0.0822177
9	47600001	47650000	0.0821111
14	14200001	14250000	0.0818543	SPIRE2
16	42750001	42800000	0.0818512
6	25600001	25650000	0.0817912	LOC101122865
27	89450001	89500000	0.0811724
6	49950001	50000000	0.0810093
1	241200001	241250000	0.0807336
27	58800001	58850000	0.0804084
20	50200001	50250000	0.0801097
4	6100001	6150000	0.0791356	GRB10
1	185900001	185950000	0.0789634
6	92600001	92650000	0.0785747	SEPTIN11
26	13650001	13700000	0.0781556	STOX2
11	42250001	42300000	0.0779689	ATP6V0A1
23	61150001	61200000	0.0777529
8	90750001	90800000	0.077538	LOC114116225
20	150001	200000	0.0767618
7	39050001	39100000	0.0765638
11	9500001	9550000	0.0765139
7	90700001	90750000	0.0764478
27	59300001	59350000	0.0762263
2	36000001	36050000	0.0759761	GKAP1
27	58550001	58600000	0.0753744
27	66200001	66250000	0.0753397	LOC105605507
19	2450001	2500000	0.0752217
3	154450001	154500000	0.0749167	MSRB3
2	35950001	36000000	0.0745312	GKAP1
17	35150001	35200000	0.0742052	BBS12
1	129700001	129750000	0.0737527
2	85350001	85400000	0.0735385	BNC2
8	3400001	3450000	0.0735136	TRNAG-CCC_88
11	9450001	9500000	0.0733604
13	63350001	63400000	0.0732	RALY
27	61500001	61550000	0.0728526	STARD8
27	59650001	59700000	0.0725894
3	154400001	154450000	0.0722259
27	56850001	56900000	0.0721474
3	154350001	154400000	0.0720617
17	11200001	11250000	0.071362
25	27000001	27050000	0.0712386	CDH23
3	135000001	135050000	0.0711531	POU6F1
26	8650001	8700000	0.0711208
27	66150001	66200000	0.0708738	TRNAC-ACA_241
3	82950001	83000000	0.0708396
16	45400001	45450000	0.0704888
23	27300001	27350000	0.070385
2	35850001	35900000	0.0702262	KIF27
1	168800001	168850000	0.0700078
1	95550001	95600000	0.0698314	SPAG17
2	111850001	111900000	0.0692126	SH3RF1
20	100001	150000	0.0691016
23	26150001	26200000	0.0690811
1	44200001	44250000	0.0687634	DEPDC1
18	53750001	53800000	0.0686048
8	71500001	71550000	0.068465
7	83450001	83500000	0.0684029	ENTPD5
4	70700001	70750000	0.0683266	SKAP2
27	61450001	61500000	0.0680289	YIPF6
23	26100001	26150000	0.067734	DSG1
3	221150001	221200000	0.0677114	PRR5
22	29200001	29250000	0.0676251	LOC121817612
18	34500001	34550000	0.0674394	NOVA1
3	120350001	120400000	0.0673137
25	12600001	12650000	0.0672935	LOC101119530
27	52850001	52900000	0.0671768	LOC114111841
3	135050001	135100000	0.0670635	TFCP2
1	50300001	50350000	0.0669917	LRRIQ3
27	16250001	16300000	0.0669673
14	25650001	25700000	0.0668328	CCDC113
2	208400001	208450000	0.0666803	ZDBF2
13	6550001	6600000	0.0661284
12	20100001	20150000	0.0661061	GPATCH2
5	78550001	78600000	0.0660779
4	6000001	6050000	0.0657606
13	63550001	63600000	0.0655859	ASIP
27	49900001	49950000	0.065533	MAGEH1
27	67150001	67200000	0.0654782	ABCB7
27	75500001	75550000	0.0654513	HDX
27	49650001	49700000	0.0654049	RRAGB
2	119750001	119800000	0.0653958	SLC40A1
15	75700001	75750000	0.065178	LRP4
27	55650001	55700000	0.0651743	PAGE4
7	9200001	9250000	0.065103	AP3B1
3	205050001	205100000	0.0649533	LOC101123288
6	31250001	31300000	0.0649243
1	15150001	15200000	0.0648931	RIMS3
14	22300001	22350000	0.0647725
16	29250001	29300000	0.0646668	HCN1
9	54450001	54500000	0.0646575
25	19050001	19100000	0.0645756
3	186700001	186750000	0.0643841
12	74900001	74950000	0.0642987	LOC121816061
2	35800001	35850000	0.0642477	KIF27
3	167150001	167200000	0.0641719
3	120150001	120200000	0.0641624
13	34050001	34100000	0.0640067	SVIL
2	57900001	57950000	0.0640058
14	65350001	65400000	0.0638481
6	37450001	37500000	0.0635705
23	54850001	54900000	0.0634091
4	106750001	106800000	0.0633576	TRNAG-CCC_71
6	31200001	31250000	0.063196
8	83700001	83750000	0.063002	LOC121820214
15	55200001	55250000	0.0629361
7	90350001	90400000	0.0627945	CEP128
3	181700001	181750000	0.0626901
15	49800001	49850000	0.0626653	STIM1
3	120500001	120550000	0.0626295
20	200001	250000	0.0623861
2	206900001	206950000	0.0622949
8	45450001	45500000	0.0622136
11	50800001	50850000	0.062177	BAHCC1
1	192300001	192350000	0.0619732	DLG1
3	167250001	167300000	0.0618734	LOC105609280
3	90050001	90100000	0.0618401
25	19000001	19050000	0.0617202
6	82100001	82150000	0.0616412
1	122600001	122650000	0.061634	GART
3	205000001	205050000	0.0616255	LOC114113674
13	17150001	17200000	0.0615779	ABI1
12	18700001	18750000	0.0613574	USH2A
11	8650001	8700000	0.0613419	LOC101121785
27	17900001	17950000	0.0612966	MAP3K15
7	90000001	90050000	0.0612064	CEP128
27	59700001	59750000	0.0611903
2	124700001	124750000	0.06086	ZNF804A
23	14850001	14900000	0.0608464
13	63200001	63250000	0.0607953	ZNF341
27	58450001	58500000	0.0607678
25	3700001	3750000	0.0605561	TSNAX
27	73700001	73750000	0.06047
2	107100001	107150000	0.0604621
14	25600001	25650000	0.0603576	CSNK2A2
14	7950001	8000000	0.0602909	PLCG2
6	79400001	79450000	0.0602781
11	9250001	9300000	0.0602577	TEX14
3	149450001	149500000	0.0601997	CNOT2
27	79600001	79650000	0.0601764
7	2000001	2050000	0.0601708
6	37350001	37400000	0.0601308
6	46850001	46900000	0.0600639	TRNAL-UAA_1
18	53200001	53250000	0.0600166	PDIA3
21	12400001	12450000	0.0599714
4	69750001	69800000	0.0598464
2	111150001	111200000	0.0596088	MFAP3L
1	126250001	126300000	0.0596049	LOC101116882
2	49200001	49250000	0.0594469
27	16300001	16350000	0.0593954
4	89150001	89200000	0.0593123	SLC13A1
6	47700001	47750000	0.0592577
2	114150001	114200000	0.0592162	CCDC115
2	167600001	167650000	0.0591446
6	77150001	77200000	0.0591392
5	43800001	43850000	0.0590206	SEC24A
3	199050001	199100000	0.0589853
14	17150001	17200000	0.058923
2	199700001	199750000	0.0587328	SF3B1
2	188850001	188900000	0.0587055
27	71750001	71800000	0.0585979
1	252450001	252500000	0.0585295
11	42200001	42250000	0.058504	STAT3
27	49700001	49750000	0.0584123
3	85750001	85800000	0.0583897	ATL2
11	17800001	17850000	0.0583889	LOC121820557
23	43600001	43650000	0.0583558	PTPN2
27	71700001	71750000	0.058197
2	35900001	35950000	0.0581414	GKAP1
2	106700001	106750000	0.0581218
9	32250001	32300000	0.0581199	SPIDR
12	71550001	71600000	0.0579781	LOC121816057
15	5300001	5350000	0.057959
7	90750001	90800000	0.0578811	STON2
20	50250001	50300000	0.0577879	GMDS
21	22500001	22550000	0.0577517	NAV2
1	134550001	134600000	0.0576899
2	165850001	165900000	0.0576235
11	50850001	50900000	0.0575773	BAHCC1
27	89600001	89650000	0.0575032
27	18000001	18050000	0.057431	MAP3K15
12	73300001	73350000	0.0573266
12	43450001	43500000	0.0571553	H6PD
15	45100001	45150000	0.0570943	SYT9
27	63700001	63750000	0.0569095
18	23450001	23500000	0.0565225
27	89500001	89550000	0.0564735
6	79350001	79400000	0.0564734
7	90400001	90450000	0.0563797	CEP128
5	77450001	77500000	0.0562892
8	91250001	91300000	0.0562611	ERMARD
27	131500001	131550000	0.056206
9	58250001	58300000	0.0561769
20	51300001	51350000	0.0561656
2	210700001	210750000	0.0560548
4	6050001	6100000	0.0560145	GRB10
8	91200001	91250000	0.0559794	ERMARD
4	70350001	70400000	0.0559311	EVX1
19	1550001	1600000	0.0559189	NEK10
7	49650001	49700000	0.0558206	MINDY2
2	19200001	19250000	0.0557288
18	34550001	34600000	0.0556226	NOVA1
4	30300001	30350000	0.055577	ABCB5
6	23300001	23350000	0.0555388	BANK1
27	63400001	63450000	0.0554469	TEX11
1	156000001	156050000	0.055434
11	39850001	39900000	0.0554073	GRB7
7	77600001	77650000	0.0553796	RDH11
2	111750001	111800000	0.0553751
4	70500001	70550000	0.0553359	HOXA2
17	11150001	11200000	0.0552518
2	188900001	188950000	0.0552451
1	192400001	192450000	0.0550899	DLG1
27	67200001	67250000	0.0549345	ABCB7
27	75550001	75600000	0.0548453	HDX
15	43050001	43100000	0.0547587	DENND5A
14	61450001	61500000	0.0546412	LOC101111827
15	49750001	49800000	0.0545888	STIM1
1	40550001	40600000	0.0544177	JAK1
27	94350001	94400000	0.054393
27	56950001	57000000	0.0543391
25	21200001	21250000	0.0543221
6	41250001	41300000	0.0542562	KCNIP4
8	91300001	91350000	0.0540203
4	3050001	3100000	0.053981
2	195500001	195550000	0.053963
27	50950001	51000000	0.0539383	GPR173
24	4450001	4500000	0.0538573	GLYR1
1	202700001	202750000	0.0538344	LOC114115652
10	64550001	64600000	0.0537938
4	24750001	24800000	0.0537678	AGMO
9	26250001	26300000	0.0537386
18	62100001	62150000	0.0536765	SETD3
27	94300001	94350000	0.053658
6	55300001	55350000	0.0534544
3	119800001	119850000	0.053331
23	13950001	14000000	0.0533197	LOC121817730
1	167200001	167250000	0.0533133	LOC121816352
1	75900001	75950000	0.0532923
27	41500001	41550000	0.0531978
22	17450001	17500000	0.0531932	DNTT
27	49850001	49900000	0.0529941
2	111200001	111250000	0.0529454
27	3000001	3050000	0.0527179
14	14300001	14350000	0.052693	DBNDD1
27	89350001	89400000	0.0526546
27	20600001	20650000	0.0526471
10	62400001	62450000	0.0526021
3	178050001	178100000	0.0525792
3	66300001	66350000	0.0525449
22	23450001	23500000	0.052532	NT5C2
5	81100001	81150000	0.0524714	HAPLN1
1	116000001	116050000	0.0524327
2	85200001	85250000	0.0524055	BNC2
7	62000001	62050000	0.0523798
13	29700001	29750000	0.0523736	MINDY3
22	42450001	42500000	0.0523725	BUB3
1	129200001	129250000	0.0523459
22	43850001	43900000	0.0523093	ABRAXAS2
10	78300001	78350000	0.0523025	CCDC168
27	66650001	66700000	0.0522856	SLC16A2
4	45300001	45350000	0.0522743	LOC101103230
15	43700001	43750000	0.0522456
2	167550001	167600000	0.0521675
1	208650001	208700000	0.0521496	PIK3CA
15	23300001	23350000	0.0520794
3	12650001	12700000	0.0520585	RABGAP1
1	61850001	61900000	0.0519833	LPAR3
27	66700001	66750000	0.051948	SLC16A2
12	21500001	21550000	0.0519088
13	10450001	10500000	0.0518947	TRNAC-ACA_160
21	43200001	43250000	0.0518934	LOC121817541
27	67950001	68000000	0.051875
3	132650001	132700000	0.0517496	LOC114114198
27	57850001	57900000	0.0517311
27	130050001	130100000	0.0516524
17	11250001	11300000	0.051649
18	34600001	34650000	0.0516084	NOVA1
5	67450001	67500000	0.0515855
2	114050001	114100000	0.0515144
3	75400001	75450000	0.0514306
10	20400001	20450000	0.0513693
16	37500001	37550000	0.0513083	NIPBL
2	66250001	66300000	0.0512897	KLF9
3	181650001	181700000	0.0512381
3	201350001	201400000	0.051149
15	36200001	36250000	0.0510873	SOX6
13	29650001	29700000	0.0509479	MINDY3
24	750001	800000	0.0508973	LOC114110674
14	20250001	20300000	0.0508807
6	34900001	34950000	0.0508626	CCSER1
27	89800001	89850000	0.0508418
13	49050001	49100000	0.050743
3	140700001	140750000	0.0507374	ARID2
2	245700001	245750000	0.0506841	DDOST
1	241950001	242000000	0.0506141
13	19950001	20000000	0.0505345	MALRD1
16	3400001	3450000	0.0503899	FGF18
9	54400001	54450000	0.0502174
27	73800001	73850000	0.0501282
27	89400001	89450000	0.0501274
10	29650001	29700000	0.050104
27	32250001	32300000	0.050089	DMD
12	60550001	60600000	0.0500714	CEP350
27	116050001	116100000	0.0500603	LOC114111361
12	11450001	11500000	0.0500126
5	20750001	20800000	0.0499407	RAPGEF6
6	18600001	18650000	0.0499173
12	68050001	68100000	0.0498893
6	32200001	32250000	0.0498555	GRID2
27	90450001	90500000	0.0498318
6	18550001	18600000	0.0497878	DKK2
27	63450001	63500000	0.0497854	TEX11
1	162450001	162500000	0.0497839
3	72500001	72550000	0.0497779
1	266450001	266500000	0.04975
27	56900001	56950000	0.0497455	LOC101115603
19	1600001	1650000	0.0497424	NEK10
13	61450001	61500000	0.0497345	ASXL1
3	175350001	175400000	0.0497173
17	58600001	58650000	0.0496448	LOC105602892
1	88300001	88350000	0.0495886	LRIF1
4	53100001	53150000	0.0495529	MET
26	6000001	6050000	0.0495223	ZNF596
20	50600001	50650000	0.0495006	GMDS
18	39450001	39500000	0.0494527	HECTD1
9	22450001	22500000	0.0494167
12	18650001	18700000	0.0493728	USH2A
13	34000001	34050000	0.0492773	SVIL
26	7100001	7150000	0.0492598	LOC114111091
19	9150001	9200000	0.049247
5	80950001	81000000	0.0492322	VCAN
2	195800001	195850000	0.0491655
2	227150001	227200000	0.0491587	DOCK10
3	146900001	146950000	0.0491584	LRRK2
13	63500001	63550000	0.0491152	LOC105606907
27	52650001	52700000	0.0490295
6	68400001	68450000	0.0490149
7	51350001	51400000	0.0490092	TCF12
5	78250001	78300000	0.048916
4	62250001	62300000	0.0489074	AOAH
8	4500001	4550000	0.0488809	TRNAA-UGC_12
27	52700001	52750000	0.0488417
5	20800001	20850000	0.0488237	RAPGEF6
13	27600001	27650000	0.0488087	PRPF18
1	174350001	174400000	0.0488028	DZIP3
2	206950001	207000000	0.0487624
9	30650001	30700000	0.0487468
7	83400001	83450000	0.0487213	ZNF410
10	45350001	45400000	0.0487088
10	57550001	57600000	0.0486917
11	9200001	9250000	0.0486885	TEX14
18	62000001	62050000	0.0486884
2	207100001	207150000	0.0486828
20	34500001	34550000	0.048677	LOC101110459
3	114600001	114650000	0.0485723
27	49600001	49650000	0.0485206	RRAGB
27	79900001	79950000	0.0485083	G6PD
20	50001	100000	0.048489
3	120100001	120150000	0.048452
13	42450001	42500000	0.0484494	ANKRD16
15	5250001	5300000	0.048448
2	225150001	225200000	0.0483955	LOC121818758
14	8950001	9000000	0.0483478
3	4000001	4050000	0.0483085	TSC1
12	43500001	43550000	0.0483017	H6PD
27	63750001	63800000	0.0482953	SNX12
7	55350001	55400000	0.048096	TRNAW-CCA_103
19	43000001	43050000	0.0480945	PXK
3	195200001	195250000	0.0480513
15	43500001	43550000	0.0480045	DENND2B
27	73550001	73600000	0.0479162
7	9250001	9300000	0.0478216	AP3B1
6	70250001	70300000	0.0477777	CHIC2
27	73850001	73900000	0.047773
6	17850001	17900000	0.0477606
13	76350001	76400000	0.0477054
27	32500001	32550000	0.0476879	DMD
6	68550001	68600000	0.0476862	SPATA18
1	225150001	225200000	0.0476644
2	35650001	35700000	0.0476625
18	20300001	20350000	0.047636	TICRR
14	14400001	14450000	0.0476351	SHCBP1
12	64150001	64200000	0.0475593
26	11200001	11250000	0.0475506
13	76400001	76450000	0.0475438
25	21150001	21200000	0.0475051
12	40150001	40200000	0.0475002	LOC101110527
11	6350001	6400000	0.0474541
15	64850001	64900000	0.0474457
6	80500001	80550000	0.0474014	TECRL
27	20750001	20800000	0.0473706
8	42650001	42700000	0.047355
27	114000001	114050000	0.0473178	AIFM1
24	4500001	4550000	0.0472974	UBN1
5	81000001	81050000	0.0472924	VCAN
14	26500001	26550000	0.047255
2	243100001	243150000	0.0472241	ASAP3
15	55450001	55500000	0.0472189	LOC101110537
27	71800001	71850000	0.0472187	HMGN5
12	73350001	73400000	0.0472089
27	39000001	39050000	0.0472076
5	12000001	12050000	0.047201	LOC101112395
3	129550001	129600000	0.0471823
2	114100001	114150000	0.0471695	TUBGCP5
4	45500001	45550000	0.0470736	FAM185A
4	51400001	51450000	0.0469847	LOC121819400
20	11950001	12000000	0.0469692
10	34750001	34800000	0.046877	TRNAR-CCU_19
1	209950001	210000000	0.0468616
5	12800001	12850000	0.0467787	LOC101117505
27	58600001	58650000	0.0467358
11	6650001	6700000	0.0466239
1	87100001	87150000	0.0466117	LOC114113138
6	105300001	105350000	0.0465673	STX18
2	57300001	57350000	0.0465631	TLE4
2	109850001	109900000	0.0465177
1	54500001	54550000	0.0464947	TRNAG-CCC_5
14	22500001	22550000	0.0464728
19	1900001	1950000	0.0463821	LOC114109360
10	18650001	18700000	0.0463003
2	111250001	111300000	0.0462945
1	258150001	258200000	0.0462754
25	7600001	7650000	0.0462514	B3GALNT2
2	157150001	157200000	0.0462294	FMNL2
1	254850001	254900000	0.0461781	EPHB1
27	125300001	125350000	0.0461627
9	60650001	60700000	0.046157	EIF3H
18	28200001	28250000	0.0461374	TBC1D2B
12	34750001	34800000	0.046107
15	64950001	65000000	0.0461026
18	21000001	21050000	0.0461	RCCD1
3	186800001	186850000	0.0460779	CCDC91
25	18950001	19000000	0.0460526	REEP3
1	250050001	250100000	0.0460469
24	25650001	25700000	0.0460456	KATNIP
11	50600001	50650000	0.0460406	MRPL12
1	189100001	189150000	0.0460147	MYLK
19	24600001	24650000	0.0459237
7	83050001	83100000	0.0458993	LOC101104407
23	27350001	27400000	0.0458952
27	73750001	73800000	0.045846
15	44250001	44300000	0.0458268	LOC114118259
9	58550001	58600000	0.0457766	LOC114116379
16	32400001	32450000	0.0457541
9	75950001	76000000	0.0456815
7	36100001	36150000	0.0456644	HAUS2
26	8550001	8600000	0.0455369
12	71500001	71550000	0.0455221	TRAF5
3	16750001	16800000	0.0455061	RNF144A
27	52750001	52800000	0.0454797
4	15750001	15800000	0.0454712	TAC1
6	99100001	99150000	0.0454707
3	18200001	18250000	0.0454649	KIDINS220
5	77800001	77850000	0.0454298	LOC105606741
6	95650001	95700000	0.0454172	FGF5
9	46650001	46700000	0.0454159	TRNAG-CCC_100
6	4950001	5000000	0.0453933	PRDM5
1	25550001	25600000	0.0453901	C1H1orf185
5	66850001	66900000	0.0453807	SOX30
27	141150001	141200000	0.0453709
27	90500001	90550000	0.0453523
8	53400001	53450000	0.0452543
15	55500001	55550000	0.0452432	LOC101110537
27	67900001	67950000	0.0452255	LOC101105726
2	27050001	27100000	0.0452053	SPTLC1
17	41700001	41750000	0.0452023
14	50350001	50400000	0.0451821	LOC101103174
8	66200001	66250000	0.0451686	TRNAC-ACA_127
7	2900001	2950000	0.0450409
5	78500001	78550000	0.0450195	MSH3
4	50250001	50300000	0.0450049	CBLL1
4	41600001	41650000	0.0449564
17	4150001	4200000	0.044951	TLR2
4	103650001	103700000	0.0449465
21	34900001	34950000	0.0449101
24	29250001	29300000	0.0449067
23	13250001	13300000	0.0448692
6	79850001	79900000	0.0448657
27	66300001	66350000	0.0448504
13	30000001	30050000	0.0448493
13	27550001	27600000	0.0448122	BEND7
7	19800001	19850000	0.0447908
19	1500001	1550000	0.0447853	NEK10
3	82050001	82100000	0.0447441	LOC106991055
7	94400001	94450000	0.0447392
27	16650001	16700000	0.0446699	CDKL5
3	134200001	134250000	0.0445221	KRT80
17	31100001	31150000	0.0445173
8	23350001	23400000	0.0445112
12	71600001	71650000	0.0445045	LOC101120180
7	36050001	36100000	0.0444989	SNAP23
1	118700001	118750000	0.0444973
6	28350001	28400000	0.0444814
11	11900001	11950000	0.0444275	BCAS3
12	57100001	57150000	0.0443435
3	186350001	186400000	0.0443256
27	66250001	66300000	0.0443203
6	84050001	84100000	0.0443191	CENPC
12	5500001	5550000	0.0443106
4	29450001	29500000	0.0442867	TMEM196
14	17100001	17150000	0.044268
3	94950001	95000000	0.0442655	SFXN5
10	34500001	34550000	0.0442506	SPATA13
17	31050001	31100000	0.0442219
1	165250001	165300000	0.0442149	CMSS1
1	17200001	17250000	0.0440961	P3H1
27	49800001	49850000	0.0439917
4	70300001	70350000	0.0439662
8	73750001	73800000	0.0439274	TRNAE-UUC_56
12	56850001	56900000	0.0438951
19	49250001	49300000	0.0438591	RAD54L2
27	86950001	87000000	0.0438423	AFF2
8	90800001	90850000	0.0438251	THBS2
12	54950001	55000000	0.0437879
19	44850001	44900000	0.0437815
2	205800001	205850000	0.0437768	CTLA4
1	118500001	118550000	0.0437697
21	26450001	26500000	0.0437663	EI24
1	40500001	40550000	0.0437424	JAK1
3	167200001	167250000	0.0437319	LOC105609280
23	43650001	43700000	0.0437257	PTPN2
3	85900001	85950000	0.0437187
20	47500001	47550000	0.0436987
5	59500001	59550000	0.043643	TCOF1
3	72450001	72500000	0.0436354
13	19900001	19950000	0.0436342
1	35350001	35400000	0.0436093
18	36250001	36300000	0.0436074
10	19100001	19150000	0.0436043
3	194000001	194050000	0.0435924	KCNJ8
3	140200001	140250000	0.043578
10	66850001	66900000	0.0435117
20	5050001	5100000	0.0434943
25	30100001	30150000	0.0434883	DUSP13
4	62900001	62950000	0.0434565	SEPTIN7
13	24550001	24600000	0.0434507
2	15500001	15550000	0.0434477
15	36150001	36200000	0.0433844	SOX6
13	63800001	63850000	0.0433503
6	38050001	38100000	0.0433458	LCORL
23	26300001	26350000	0.0433429	DSC1
19	10700001	10750000	0.043337	TRANK1
27	54700001	54750000	0.0433353
12	72250001	72300000	0.0432748	HHAT
1	33200001	33250000	0.0432712	OMA1
8	39500001	39550000	0.043223
1	187400001	187450000	0.0432049	CD86
27	1	50000	0.0431818
1	139850001	139900000	0.0431811
12	13050001	13100000	0.0431396
23	61200001	61250000	0.0430803	ZCCHC2
2	26150001	26200000	0.0430598
5	49800001	49850000	0.0430586	PCDHB1
2	234000001	234050000	0.0430501	LOC101123537
18	45000001	45050000	0.0430085	SLC25A21
18	53650001	53700000	0.0430064	FRMD5
3	131900001	131950000	0.043006
6	3000001	3050000	0.0429756
10	41500001	41550000	0.0429593
12	13100001	13150000	0.0429456
1	187150001	187200000	0.042905	LOC121816526
8	32550001	32600000	0.0429024
14	43300001	43350000	0.0428983	CEBPG
7	94800001	94850000	0.0428982
27	49350001	49400000	0.0428604	KLF8
2	130000001	130050000	0.0428453
9	28050001	28100000	0.0428345	NSMCE2
3	5000001	5050000	0.0428094
15	64200001	64250000	0.0427749	LOC101105523
1	265650001	265700000	0.0427441	ADARB1
11	47750001	47800000	0.0427281	CCDC47
2	249400001	249450000	0.0427232	SZRD1
3	190100001	190150000	0.0426961	LMNTD1
15	27350001	27400000	0.0426634	SIK3
6	68350001	68400000	0.0426608	DCUN1D4
6	46950001	47000000	0.0426106	STIM2
7	100550001	100600000	0.0426061	RPS6KA5
27	16350001	16400000	0.0425829
6	79300001	79350000	0.0425817
1	45850001	45900000	0.042576	LRRC7
23	9950001	10000000	0.0425596
2	46000001	46050000	0.0425427
9	58400001	58450000	0.0425256
27	75650001	75700000	0.042515
25	12150001	12200000	0.0425084	LOC100527962
25	33100001	33150000	0.0424956
27	118550001	118600000	0.0424653
7	75400001	75450000	0.0424394	LOC101111101
27	70050001	70100000	0.0424295
27	19450001	19500000	0.0424172
19	35200001	35250000	0.0424015	SLC25A26
27	89650001	89700000	0.0423885
25	24450001	24500000	0.0423816	DDX21
13	16050001	16100000	0.0423449	DHTKD1
23	26050001	26100000	0.0423317	DSG4
27	69950001	70000000	0.0422464	TRNAC-ACA_242
4	108600001	108650000	0.0422199	LOC101104822
2	249700001	249750000	0.042161	CLCNKA
1	176700001	176750000	0.0421561
8	4900001	4950000	0.0421378
7	82900001	82950000	0.0421016	NUMB
7	50500001	50550000	0.0420978
11	9400001	9450000	0.0420793
2	112450001	112500000	0.042077	ANXA10
17	4950001	5000000	0.0420764	ARFIP1
4	3100001	3150000	0.0420603
6	82050001	82100000	0.0420381
3	57100001	57150000	0.042019	TCF7L1
18	23500001	23550000	0.0420133
1	141250001	141300000	0.0419818	MIRLET7C
27	79850001	79900000	0.0419468
2	124600001	124650000	0.0419204
27	49400001	49450000	0.0419182
5	1750001	1800000	0.0419163	ADAMTS2
16	32500001	32550000	0.0419112
27	126650001	126700000	0.0419065	COL4A5
11	38750001	38800000	0.0418878	SOCS7
3	154550001	154600000	0.0418613	MSRB3
8	29150001	29200000	0.0418515
2	36100001	36150000	0.0418458	IDNK
5	43850001	43900000	0.0418431	CAMLG
27	58700001	58750000	0.0418323	EDA2R
27	80150001	80200000	0.0418205	LOC101109774
19	18250001	18300000	0.0418152
1	256700001	256750000	0.0417702	TMEM108
7	51400001	51450000	0.0417518	TCF12
2	35700001	35750000	0.0417484	RMI1
2	130050001	130100000	0.0417438	CWC22
2	131000001	131050000	0.0417138	SESTD1
4	89750001	89800000	0.0416808	LOC101106519
10	57650001	57700000	0.0416575
11	27150001	27200000	0.0416494	TP53
4	103550001	103600000	0.0416389
16	63900001	63950000	0.0416294
19	1450001	1500000	0.0415939	NEK10
7	47600001	47650000	0.0415872	RORA
2	156600001	156650000	0.0415474
1	48950001	49000000	0.0415259
4	108650001	108700000	0.0414694
2	124650001	124700000	0.0414664	ZNF804A
18	12700001	12750000	0.0414332
7	83100001	83150000	0.0414159	LOC101104669
20	37200001	37250000	0.0414127
2	111300001	111350000	0.0413928
8	68600001	68650000	0.0413573	PLAGL1
7	41850001	41900000	0.0413131	NIN
1	206300001	206350000	0.0413029
27	98300001	98350000	0.0412723	LOC101116968
2	36050001	36100000	0.0412704	UBQLN1
1	52900001	52950000	0.0412108	ST6GALNAC3
2	62150001	62200000	0.0412083
21	8700001	8750000	0.0411825	HIKESHI
9	75900001	75950000	0.0411766	LOC121820355
2	162100001	162150000	0.0411742
1	224500001	224550000	0.041171	LOC101103029
13	66900001	66950000	0.0411676	TTI1
7	10250001	10300000	0.0411655	JMY
7	94850001	94900000	0.0411427
13	49100001	49150000	0.0411344
2	205350001	205400000	0.04113
27	94400001	94450000	0.0410963
22	32900001	32950000	0.041096
4	34100001	34150000	0.0410922
27	80100001	80150000	0.0410709	LOC121818199
4	57300001	57350000	0.0410569
27	79750001	79800000	0.0410378	LOC121818175
17	40400001	40450000	0.0410322	FNIP2
6	18650001	18700000	0.0410287
2	16950001	17000000	0.0410129
1	46700001	46750000	0.0409409	PTGER3
27	19200001	19250000	0.0409025
24	12950001	13000000	0.0408843	LOC114110683
8	90100001	90150000	0.0408816	KIF25
20	51200001	51250000	0.0408502
8	75850001	75900000	0.0408324
6	25400001	25450000	0.0408264	C6H4orf17
1	28350001	28400000	0.0407904	NDC1
9	8450001	8500000	0.0407893
27	59850001	59900000	0.0407873
1	57100001	57150000	0.0407803
4	3900001	3950000	0.0407702
22	17400001	17450000	0.0407575	BLNK
27	95550001	95600000	0.0407517
18	29650001	29700000	0.0407209	SCAPER
5	66900001	66950000	0.0406977	THG1L
22	22500001	22550000	0.040688	ARMH3
13	28250001	28300000	0.0406808
27	18500001	18550000	0.0406774	MAP7D2
1	185850001	185900000	0.0406743	GPR156
19	35250001	35300000	0.0406741	SLC25A26
9	81150001	81200000	0.0406603
3	140250001	140300000	0.0406571	SLC38A1
8	72100001	72150000	0.0406435
27	67250001	67300000	0.0406363
3	186300001	186350000	0.0406253
7	36150001	36200000	0.0406199
23	60900001	60950000	0.0406129	RELCH
15	68900001	68950000	0.0405672
19	58850001	58900000	0.0405498	CFAP92
14	13850001	13900000	0.0405198	ANKRD11
23	17000001	17050000	0.0405136
27	97750001	97800000	0.0404857
13	29600001	29650000	0.0404849	ITGA8
23	33700001	33750000	0.0404666	TMEM241
10	83200001	83250000	0.0404637
16	59950001	60000000	0.0404608
24	18000001	18050000	0.040451
27	32000001	32050000	0.0404358	DMD
1	225250001	225300000	0.0404157
11	27250001	27300000	0.0403989
5	14450001	14500000	0.0403595	CCL25
15	66250001	66300000	0.0403551
13	66950001	67000000	0.0403509	TGM2
6	75450001	75500000	0.0403175
1	196550001	196600000	0.040316
23	41550001	41600000	0.0403097	RAB12
12	43350001	43400000	0.0403058	SPSB1
2	62200001	62250000	0.0403045
6	95700001	95750000	0.04028	CFAP299
1	41600001	41650000	0.0401921
8	11300001	11350000	0.0401771	RSPO3
2	187800001	187850000	0.0401649
27	89550001	89600000	0.0401593
4	29400001	29450000	0.0401388	TMEM196
1	199600001	199650000	0.0401264	LOC101110107
18	26400001	26450000	0.04012	TJP1
13	28300001	28350000	0.0401098
27	69750001	69800000	0.0400988
2	6350001	6400000	0.0400464
19	44150001	44200000	0.0400054
4	23550001	23600000	0.0399949	DGKB
20	9050001	9100000	0.0399542	ANKS1A
8	59050001	59100000	0.0399406
5	36800001	36850000	0.0399066	B4GALT7
2	199100001	199150000	0.0398829	GTF3C3
9	49850001	49900000	0.0398492	STAU2
8	73950001	74000000	0.0398434	KATNA1
15	52200001	52250000	0.0398404	C2CD3
27	53100001	53150000	0.0398329
15	49850001	49900000	0.0398141	STIM1
23	9000001	9050000	0.0398024
25	5600001	5650000	0.0397683	MAP3K21
25	27050001	27100000	0.0397589	CDH23
3	113750001	113800000	0.0397345	NAV3
26	8600001	8650000	0.0397316
9	45650001	45700000	0.0397101	C9H8orf34
2	118050001	118100000	0.0395928	LOC121818687
3	168450001	168500000	0.0395848	LOC105614781
8	45400001	45450000	0.0395753
3	131950001	132000000	0.0395658	PPP1R1A
19	3550001	3600000	0.0395489
25	9950001	10000000	0.0395255
6	38000001	38050000	0.0395051	DCAF16
6	77100001	77150000	0.0394747
8	10950001	11000000	0.0394685
19	2600001	2650000	0.0394571
9	69850001	69900000	0.0394491
27	75400001	75450000	0.0394297	HDX
1	242000001	242050000	0.0394181
18	8800001	8850000	0.0394172
1	146900001	146950000	0.0394037
6	75250001	75300000	0.0393721
2	234850001	234900000	0.0393548
2	166850001	166900000	0.0393445	ARHGAP15
8	27400001	27450000	0.0393287	WASF1
1	258250001	258300000	0.0393126
10	57600001	57650000	0.0393075
2	77100001	77150000	0.0392725	PTPRD
3	120200001	120250000	0.039268
1	35900001	35950000	0.0392679
8	5000001	5050000	0.0392679
2	109900001	109950000	0.039238
8	59400001	59450000	0.0391973	SLC2A12
2	118500001	118550000	0.0391939
25	18900001	18950000	0.0391682	LOC121817994
27	32800001	32850000	0.0391307
1	144550001	144600000	0.0391224
14	22250001	22300000	0.0391022	LOC121816482
2	48200001	48250000	0.0391003
3	124150001	124200000	0.0390842
22	19800001	19850000	0.0390674	HPSE2
17	57100001	57150000	0.0390416	VSIG10
1	44250001	44300000	0.0390186
2	136450001	136500000	0.0390035
9	78600001	78650000	0.0389977	STK3
8	10900001	10950000	0.0388894	SNAP91
7	18800001	18850000	0.0388565	MYO9A
16	1450001	1500000	0.0387958
12	9150001	9200000	0.0387848
3	53250001	53300000	0.038774
5	12050001	12100000	0.0387732
1	241250001	241300000	0.0387663
1	71800001	71850000	0.0387545
26	36200001	36250000	0.0387449	KAT6A
1	250100001	250150000	0.0387227	LOC121817255
3	219850001	219900000	0.0387059	TTLL12
5	11950001	12000000	0.0387055	LOC105615211
11	14950001	15000000	0.0387009
20	11100001	11150000	0.0386721	PIM1
1	242050001	242100000	0.0386379
26	6250001	6300000	0.038626	LOC101106394
15	52250001	52300000	0.0386213	PPME1
26	33150001	33200000	0.038589	PLEKHA2
1	258600001	258650000	0.0385743
3	47350001	47400000	0.038571
2	34900001	34950000	0.0385677	NTRK2
27	73650001	73700000	0.0385656
21	12350001	12400000	0.0385647	LOC101107644
6	31300001	31350000	0.0385526	LOC101102814
18	26350001	26400000	0.0385383
10	56950001	57000000	0.038528
19	49200001	49250000	0.038527	TEX264
12	15250001	15300000	0.0385176
3	63200001	63250000	0.038505	PAPOLG
8	52800001	52850000	0.0384844	LOC101117851
9	83350001	83400000	0.0384366	TMEM67
18	10900001	10950000	0.0384278
19	52600001	52650000	0.0384099	PTH1R
6	31150001	31200000	0.0384003
1	100800001	100850000	0.0384002	ARNT
27	138200001	138250000	0.0383847	DIAPH2
1	217450001	217500000	0.0383807
19	31700001	31750000	0.0383377	MITF
1	119550001	119600000	0.0383345
11	39650001	39700000	0.0383314	CDK12
7	57700001	57750000	0.0383283
2	205650001	205700000	0.0382938	CD28
4	40000001	40050000	0.0382875	CACNA2D1
7	69350001	69400000	0.0382838
13	11500001	11550000	0.0382796
27	118600001	118650000	0.038268	LOC121818148
14	12900001	12950000	0.038253	CA5A
12	9200001	9250000	0.0382467
10	20450001	20500000	0.0382366
14	12650001	12700000	0.0382128	JPH3
10	34400001	34450000	0.0382046	SPATA13
18	26700001	26750000	0.0381957
8	45500001	45550000	0.0381805
1	204350001	204400000	0.0381673	KLHL6
13	78000001	78050000	0.0381644	TRNAS-GCU_9
25	43450001	43500000	0.0381588	DEPP1
15	49700001	49750000	0.0381515
2	81300001	81350000	0.0381479
1	70150001	70200000	0.0381473
2	71400001	71450000	0.0381212
9	54550001	54600000	0.0380903
27	118500001	118550000	0.03809	AGTR2
1	157950001	158000000	0.0380631
1	66500001	66550000	0.0380547	LOC101120617
3	111700001	111750000	0.0380456
7	59400001	59450000	0.0380301
4	31700001	31750000	0.0380284
3	101850001	101900000	0.0379776	REV1
19	42450001	42500000	0.0379583	CFAP20DC
7	51800001	51850000	0.0379545
1	119600001	119650000	0.0379425	POU2F1
12	39550001	39600000	0.0379326
1	35850001	35900000	0.0379022
6	71150001	71200000	0.0379013
3	102400001	102450000	0.037892	CRACDL
4	23700001	23750000	0.0378868	DGKB
3	172850001	172900000	0.0378837	STAB2
27	79650001	79700000	0.037881	LOC106990717
10	29500001	29550000	0.0378719	RXFP2
15	35500001	35550000	0.0378177
14	61500001	61550000	0.0377802	LOC101112084
27	65150001	65200000	0.0377683	PHKA1
17	58850001	58900000	0.0377674	MED13L
15	4400001	4450000	0.0377574
3	146550001	146600000	0.0377393
12	68200001	68250000	0.0376978
4	77800001	77850000	0.037665	ADCY1
27	52550001	52600000	0.0376642	GNL3L
27	58250001	58300000	0.037636	SLC9A7
13	27650001	27700000	0.0376019	LOC105607883
6	73000001	73050000	0.0376017	LOC105611516
2	58700001	58750000	0.0374082
3	109050001	109100000	0.0373795
8	83650001	83700000	0.0373616
13	1650001	1700000	0.0373419
1	145550001	145600000	0.0373339
27	124500001	124550000	0.0373114	CHRDL1
22	23400001	23450000	0.0373045	NT5C2
6	22750001	22800000	0.0372823	SLC39A8
2	151250001	151300000	0.0372612	PKP4
14	7900001	7950000	0.0372385	PLCG2
9	52500001	52550000	0.0372327
1	165200001	165250000	0.0372302
2	64450001	64500000	0.0372278	GDA
6	96700001	96750000	0.037224	PRKG2
4	3000001	3050000	0.0372195
5	59850001	59900000	0.0372136	DCTN4
1	122700001	122750000	0.0372029	TMEM50B
7	15600001	15650000	0.0371954
12	41900001	41950000	0.0371589
1	219150001	219200000	0.0371585
8	31150001	31200000	0.0371434
10	28350001	28400000	0.0371292	KL
25	26950001	27000000	0.0371197
8	10350001	10400000	0.0371077	PGM3
16	38800001	38850000	0.0370933
19	1650001	1700000	0.0370899	NEK10
1	40450001	40500000	0.0370756	JAK1
27	55800001	55850000	0.0370664
6	89650001	89700000	0.0370537
24	39400001	39450000	0.0370442	WIPI2
6	19900001	19950000	0.0370252	ARHGEF38
8	42900001	42950000	0.036985
17	42650001	42700000	0.0369825	PDGFC
8	54250001	54300000	0.0368973
2	46100001	46150000	0.0368934
2	234900001	234950000	0.0368902	LOC121818770
8	18800001	18850000	0.0368869
13	65600001	65650000	0.0368822	LOC121816218
27	118700001	118750000	0.0368751	LOC121818324
4	89250001	89300000	0.0368741
6	101500001	101550000	0.0368296	ARHGAP24
6	49900001	49950000	0.0368195
15	45700001	45750000	0.0368158	LOC114118610
5	50000001	50050000	0.0368069	PCDHB15
17	58550001	58600000	0.0368037	TRNAS-GGA_201
8	91050001	91100000	0.0368005	WDR27
3	114500001	114550000	0.0367966
3	150550001	150600000	0.0367907	LOC443320
27	86900001	86950000	0.0367819	AFF2
27	74550001	74600000	0.036736
14	19700001	19750000	0.0367218
12	26650001	26700000	0.0367094	NVL
4	53150001	53200000	0.0366889	MET
24	32850001	32900000	0.036683
7	90300001	90350000	0.036655	CEP128
3	95800001	95850000	0.0366535	TET3
2	221000001	221050000	0.036637	NHEJ1
8	23400001	23450000	0.0366357
7	13050001	13100000	0.036605	MEGF11
13	3450001	3500000	0.0365857
27	101850001	101900000	0.0365854	HS6ST2
23	60950001	61000000	0.0365706	LOC114110517
12	46150001	46200000	0.0365671	NOL9
3	149350001	149400000	0.0365651	TRNAR-ACG_5
2	105200001	105250000	0.0365507	LOC105608545
6	62250001	62300000	0.0365494
27	90650001	90700000	0.0365344
27	48900001	48950000	0.036497	NBDY
6	64700001	64750000	0.0364964
13	70650001	70700000	0.0364951	PTPRT
13	51050001	51100000	0.0364395	AP5S1
27	103400001	103450000	0.0364362
7	97500001	97550000	0.0363899
10	20350001	20400000	0.0363868
7	100500001	100550000	0.0363855	RPS6KA5
12	27350001	27400000	0.0363839
7	100650001	100700000	0.0363709	RPS6KA5
2	66350001	66400000	0.0363571	SMC5
1	126200001	126250000	0.0363432	LOC101106558
27	49300001	49350000	0.0363263	KLF8
13	69150001	69200000	0.0363228
1	258050001	258100000	0.03631
3	187250001	187300000	0.0362751
27	110900001	110950000	0.0362564
19	57800001	57850000	0.0362554	LOC121817280
13	26900001	26950000	0.0362508
1	187350001	187400000	0.0362463	CD86
1	85900001	85950000	0.0362068	FAM102B
2	249150001	249200000	0.0361899	PADI2
2	20800001	20850000	0.0361699
25	39450001	39500000	0.0361344	GRID1
6	38400001	38450000	0.036122
3	124850001	124900000	0.0360853	KITLG
20	51350001	51400000	0.0360816
27	118750001	118800000	0.0360813	KLHL4
15	9050001	9100000	0.0360736	CNTN5
2	118000001	118050000	0.0360298	IWS1
7	34850001	34900000	0.03602	EXD1
2	3000001	3050000	0.0360095
12	35600001	35650000	0.0359959
16	23200001	23250000	0.0359863
27	118450001	118500000	0.0359693
10	45300001	45350000	0.0359596
1	12250001	12300000	0.0359382	LOC105603244
27	11300001	11350000	0.0359362	LOC121818243
9	23500001	23550000	0.0359262
1	126350001	126400000	0.035924	CLDN17
3	149500001	149550000	0.03592	CNOT2
1	118450001	118500000	0.0358625
18	61950001	62000000	0.0358587	BCL11B
4	116900001	116950000	0.0358567
13	28200001	28250000	0.0358554
11	43200001	43250000	0.0358198	ETV4
3	221700001	221750000	0.0358135	SMC1B
3	67750001	67800000	0.035773	CCDC85A
4	3950001	4000000	0.0357571
12	60700001	60750000	0.0357532	CEP350
2	56850001	56900000	0.0357373
19	54150001	54200000	0.0357025	ZDHHC3
12	64500001	64550000	0.0357017	TSEN15
1	257850001	257900000	0.0356955	DNAJC13
1	168850001	168900000	0.0356738
27	89750001	89800000	0.0356569
7	22350001	22400000	0.0356526
1	88350001	88400000	0.0356439
1	225000001	225050000	0.0356404
15	44150001	44200000	0.0356313	TUB
6	50400001	50450000	0.0356295
19	23350001	23400000	0.0356143	CNTN4
2	9500001	9550000	0.0356116	COL27A1
3	145200001	145250000	0.035597
5	69200001	69250000	0.0355951	PWWP2A
26	35800001	35850000	0.0355838	GPAT4
27	28500001	28550000	0.0355436	IL1RAPL1
6	79900001	79950000	0.0355267	TRNAY-GUA_12
21	45350001	45400000	0.035523	KCNQ1
19	650001	700000	0.0355171	LANCL2
8	37950001	38000000	0.035508
2	185000001	185050000	0.0354892
2	14450001	14500000	0.0354827
1	129500001	129550000	0.0354736
26	550001	600000	0.0354475	ERICH1
1	190450001	190500000	0.0354469	SLC12A8
24	23000001	23050000	0.035444	TNRC6A
15	25750001	25800000	0.0354334	CADM1
19	9100001	9150000	0.035425
1	44350001	44400000	0.0354114
12	13700001	13750000	0.0354088
1	130150001	130200000	0.0353893	ADAMTS1
6	70500001	70550000	0.0353851
7	95750001	95800000	0.0353824
6	82500001	82550000	0.0353807
20	8300001	8350000	0.0353755	GRM4
6	51700001	51750000	0.0353751
3	85050001	85100000	0.0353675	LOC105609057
1	50450001	50500000	0.0353517
6	47000001	47050000	0.0353407	STIM2
14	24300001	24350000	0.0353377	LOC114112057
3	188950001	189000000	0.0353258	ITPR2
9	53550001	53600000	0.0352951	LOC105613955
25	3750001	3800000	0.0352698	LOC105604901
3	204200001	204250000	0.0352639
6	79800001	79850000	0.0352534
6	82550001	82600000	0.0352395
4	50300001	50350000	0.0352353	SLC26A3
13	45800001	45850000	0.0352299	ADARB2
10	45250001	45300000	0.0352231	LOC114116771
7	51750001	51800000	0.035215	ZNF280D
1	122550001	122600000	0.0351967	ITSN1
17	39550001	39600000	0.0351734
1	149950001	150000000	0.0351683	LOC101119864
11	150001	200000	0.0351675
15	14250001	14300000	0.0351674
11	23050001	23100000	0.0351553	SMG6
27	115900001	115950000	0.0351541	LOC114111267
4	58050001	58100000	0.0351322	DOCK4
4	105800001	105850000	0.0351208
1	33250001	33300000	0.0350958	OMA1
6	12050001	12100000	0.0350835
3	139250001	139300000	0.0350688	PCED1B
23	43550001	43600000	0.0350629	CEP76
2	116500001	116550000	0.0350595
12	56800001	56850000	0.035053	LOC101117093
15	42700001	42750000	0.0350497
26	32500001	32550000	0.0350414	PLPP5
2	57350001	57400000	0.0350193
12	700001	750000	0.0350023	LOC121820747
20	37250001	37300000	0.0349985
4	44300001	44350000	0.0349921
1	199550001	199600000	0.034991	LOC101110107
1	54550001	54600000	0.0349851
2	156650001	156700000	0.0349823
7	9150001	9200000	0.034963	AP3B1
16	42700001	42750000	0.0349183
18	44600001	44650000	0.0349151	PAX9
1	122400001	122450000	0.0349112	ITSN1
13	28350001	28400000	0.0348956
12	46200001	46250000	0.0348939	PLEKHG5
4	43900001	43950000	0.0348921
6	71500001	71550000	0.0348885
1	162500001	162550000	0.0348689
1	254900001	254950000	0.03484	EPHB1
7	90950001	91000000	0.0348332	SEL1L
27	141300001	141350000	0.0348296
1	175150001	175200000	0.0348093
1	186400001	186450000	0.0347968
2	165900001	165950000	0.0347959
23	16950001	17000000	0.0347952
1	50850001	50900000	0.0347835	ERICH3
27	17250001	17300000	0.0347748	ADGRG2
3	27350001	27400000	0.0347434
7	69750001	69800000	0.034714	GPR135
22	51100001	51150000	0.0346853	TUBGCP2
8	52650001	52700000	0.0346709	CEP162
17	45200001	45250000	0.0346532	ULK1
20	12300001	12350000	0.0346518	BTBD9
1	118000001	118050000	0.0346451
14	55050001	55100000	0.0346402	FUT2
1	125600001	125650000	0.0346021
26	5500001	5550000	0.0345938
9	58200001	58250000	0.0345875	COLEC10
7	47550001	47600000	0.0345844	RORA
24	20250001	20300000	0.0345837
22	33750001	33800000	0.0345618	PLEKHS1
27	54950001	55000000	0.0345555
23	61250001	61300000	0.0345329	ZCCHC2
3	119350001	119400000	0.0345045
27	18550001	18600000	0.0344866	MAP7D2
12	78500001	78550000	0.0344804
3	148450001	148500000	0.0344693
27	101800001	101850000	0.034448	USP26
1	164000001	164050000	0.0344457	ST3GAL6
9	81950001	82000000	0.0344441	LOC105610876
14	53850001	53900000	0.0344419	ZC3H4
7	29150001	29200000	0.0344359	DPH6
2	8200001	8250000	0.0344164
7	69100001	69150000	0.0344076
5	42100001	42150000	0.0344051	AFF4
1	134500001	134550000	0.0343956
4	110000001	110050000	0.0343943
24	4250001	4300000	0.0343898	C24H16orf96
5	7300001	7350000	0.0343886	LOC101118184
3	119250001	119300000	0.0343857	LOC114114249
1	188000001	188050000	0.0343787	TRNAS-GGA_25
15	75000001	75050000	0.0343674	PHF21A
4	71150001	71200000	0.0343529	SNX10
27	80800001	80850000	0.0343376	HAUS7
15	75050001	75100000	0.0343019	PHF21A
24	1300001	1350000	0.0342905
4	99150001	99200000	0.03429	EXOC4
21	13200001	13250000	0.0342878
23	23450001	23500000	0.0342616	NOL4
26	4800001	4850000	0.034258
7	87750001	87800000	0.0342219
23	32550001	32600000	0.0342021
7	90250001	90300000	0.0341906	CEP128
1	22700001	22750000	0.0341882	LOC101114922
5	11850001	11900000	0.0341766	LOC101109537
8	86800001	86850000	0.0341738
1	15200001	15250000	0.0341723	NFYC
1	25500001	25550000	0.0341637
27	73600001	73650000	0.0341548
19	55050001	55100000	0.0341543
19	54200001	54250000	0.0341499	ZDHHC3
27	74000001	74050000	0.0341451
27	58300001	58350000	0.034136	LOC121818334
19	20600001	20650000	0.0341332
1	129750001	129800000	0.0341295	TRNAS-GGA_10
1	241800001	241850000	0.034117
10	8150001	8200000	0.034084
15	22500001	22550000	0.0340794
21	17150001	17200000	0.034063
17	40350001	40400000	0.0340609	FNIP2
2	233750001	233800000	0.0340599
8	27350001	27400000	0.0340538	WASF1
19	27250001	27300000	0.0340461
19	2400001	2450000	0.0340392
5	39000001	39050000	0.034019
6	72950001	73000000	0.0340106	LOC105615501
1	228400001	228450000	0.0340072
3	39100001	39150000	0.0340025	ANTXR1
22	38050001	38100000	0.0340001	LOC105604312
18	26250001	26300000	0.0339927	TJP1
13	33350001	33400000	0.0339883	ZEB1
8	22600001	22650000	0.033982
1	264000001	264050000	0.0339572	CRYAA
1	119650001	119700000	0.0339498	CD247
5	51600001	51650000	0.0339465
2	213250001	213300000	0.033943	ERBB4
23	11900001	11950000	0.0339398
26	6300001	6350000	0.0339383	LOC101106394
26	36150001	36200000	0.0339364	KAT6A
2	190650001	190700000	0.0339321
24	42450001	42500000	0.033919	LOC105604038
3	35300001	35350000	0.0339157
11	25250001	25300000	0.0339043	PITPNM3
9	75300001	75350000	0.0338978
3	173600001	173650000	0.0338951
4	3150001	3200000	0.033885
2	175400001	175450000	0.0338819	ZRANB3
14	2650001	2700000	0.0338703
9	61000001	61050000	0.0338659
8	51600001	51650000	0.0338575
20	11800001	11850000	0.0338508	TRNAL-UAA_4
27	115250001	115300000	0.0338326
6	77250001	77300000	0.0338268
2	215750001	215800000	0.0338222
16	7100001	7150000	0.0338164
17	26350001	26400000	0.0338128
23	26250001	26300000	0.0338105
1	241900001	241950000	0.0338103
24	42500001	42550000	0.0338066	LOC105604038
15	9700001	9750000	0.0338044	CNTN5
10	57500001	57550000	0.0337912
9	32400001	32450000	0.0337808	SPIDR
1	134650001	134700000	0.0337799
2	109550001	109600000	0.033769
3	165650001	165700000	0.0337651	NTN4
27	119400001	119450000	0.0337165
6	105350001	105400000	0.0337037	NSG1
19	2300001	2350000	0.0336983	LOC121817194
23	44500001	44550000	0.0336788	LOC101108009
19	35150001	35200000	0.0336758	LRIG1
3	168250001	168300000	0.0336736	TMPO
23	10000001	10050000	0.0336649
9	23700001	23750000	0.0336492	CYRIB
27	18650001	18700000	0.0336389	RPS6KA3
18	20250001	20300000	0.0336332	RHCG
2	187850001	187900000	0.0336286
19	45000001	45050000	0.0336222
17	19100001	19150000	0.0336135
17	52200001	52250000	0.0336121	RILPL2
1	40400001	40450000	0.0336105	JAK1
4	11750001	11800000	0.0336024
23	14800001	14850000	0.033598
3	85800001	85850000	0.0335972	ATL2
25	20050001	20100000	0.0335656
15	9850001	9900000	0.0335624	CNTN5
2	105150001	105200000	0.0335474	LOC105608545
1	27250001	27300000	0.0335467	LOC105609512
5	2750001	2800000	0.0335463	GUK1
17	13200001	13250000	0.0335093	ABCE1
1	225200001	225250000	0.0334958
6	83300001	83350000	0.0334939
6	48300001	48350000	0.0334877
5	102400001	102450000	0.0334751
1	264600001	264650000	0.0334711	AGPAT3
14	12850001	12900000	0.0334678	CA5A
13	15300001	15350000	0.0334577	CELF2
2	9750001	9800000	0.0334462	ZNF618
1	210000001	210050000	0.03343
3	193800001	193850000	0.0334192	ABCC9
7	75100001	75150000	0.0334191	GPX2
7	22300001	22350000	0.0334185	LOC105613077
13	23200001	23250000	0.0334004
27	98250001	98300000	0.0333821	LOC101116968
13	37500001	37550000	0.0333779	BFSP1
6	100350001	100400000	0.0333686	WDFY3
8	12300001	12350000	0.033353
20	40950001	41000000	0.0333514
5	21650001	21700000	0.0333451
3	81550001	81600000	0.0333355	MTA3
23	33750001	33800000	0.0333299	CABLES1
1	149500001	149550000	0.0333257
27	64700001	64750000	0.0333172	NHSL2
10	20300001	20350000	0.03331
8	10800001	10850000	0.0332716	SNAP91
3	205800001	205850000	0.0332529	KLRF1
12	64550001	64600000	0.0332522	TSEN15
10	65450001	65500000	0.0332385
24	7650001	7700000	0.0332253
10	41200001	41250000	0.0332251
4	100400001	100450000	0.0332195	LOC114114682
2	201900001	201950000	0.0332175
18	51300001	51350000	0.0332091
4	26650001	26700000	0.0332034	LOC121819390
1	225300001	225350000	0.0331981
11	200001	250000	0.0331699
19	12450001	12500000	0.0331634	CSRNP1
2	96000001	96050000	0.0331617	MOB3B
9	28500001	28550000	0.0331345	MTSS1
9	28850001	28900000	0.033115	FER1L6
16	69700001	69750000	0.0331046
10	41150001	41200000	0.0330872
6	16850001	16900000	0.0330838	LOC114115451
18	12750001	12800000	0.0330667
3	157250001	157300000	0.0330455	USP15
24	25350001	25400000	0.0330429	LOC121817820
16	38850001	38900000	0.033032
2	67000001	67050000	0.0330232	PTAR1
8	83800001	83850000	0.0330231	PNLDC1
2	135100001	135150000	0.0330044
13	7500001	7550000	0.0330039
27	114050001	114100000	0.0329971	LOC114111867
3	79350001	79400000	0.0329849	LOC121819058
27	7800001	7850000	0.0329835	LOC101120895
26	8700001	8750000	0.0329734
3	27300001	27350000	0.0329655	OSR1
2	215700001	215750000	0.032963
23	25600001	25650000	0.0329614	LOC105604435
17	16700001	16750000	0.0329476
20	51250001	51300000	0.0329455
7	67450001	67500000	0.0329434
2	100900001	100950000	0.0329304
7	82700001	82750000	0.0329249	PSEN1
11	39600001	39650000	0.0329108	CDK12
15	14750001	14800000	0.0328955
2	148400001	148450000	0.0328865	PSMD14
5	11900001	11950000	0.0328863
5	95150001	95200000	0.0328758
9	49350001	49400000	0.0328729	TERF1
10	69250001	69300000	0.0328694	GPC6
22	33000001	33050000	0.0328679	TCF7L2
3	82150001	82200000	0.0328518	LOC121819064
17	60650001	60700000	0.0328515	RBM19
2	196350001	196400000	0.0328438
2	158900001	158950000	0.0328198
6	2850001	2900000	0.0328194
24	17950001	18000000	0.032819	GPRC5B
2	246000001	246050000	0.0328151	VWA5B1
4	62200001	62250000	0.0328145
20	34450001	34500000	0.032806
15	3550001	3600000	0.0327985
19	9200001	9250000	0.0327966
8	89300001	89350000	0.0327687	RPS6KA2
16	38750001	38800000	0.0327492
18	53600001	53650000	0.0327403	FRMD5
1	237050001	237100000	0.0327217
14	63950001	64000000	0.0327107	MBOAT7
15	44400001	44450000	0.0327086
2	46300001	46350000	0.0327073
2	144450001	144500000	0.0327016	SCN3A
27	61550001	61600000	0.0327011	STARD8
2	118750001	118800000	0.032696	NEMP2
2	77050001	77100000	0.0326817	PTPRD
2	48050001	48100000	0.0326797
15	76650001	76700000	0.0326746
1	190200001	190250000	0.0326657	TRNAG-UCC_13
12	21450001	21500000	0.0326647
1	50350001	50400000	0.0326568	LRRIQ3
8	30200001	30250000	0.0326558	BEND3
9	24050001	24100000	0.0326465
3	170600001	170650000	0.0326455	SLC5A8
1	90500001	90550000	0.0326275	LRIG2
1	275500001	275550000	0.0326075	TBC1D5
3	125100001	125150000	0.0326075
18	36750001	36800000	0.0325906
7	50700001	50750000	0.0325718	POLR2M
11	26600001	26650000	0.0325563	LOC114116880
7	49700001	49750000	0.0325518
10	25250001	25300000	0.0325504
3	26150001	26200000	0.0325398
25	6350001	6400000	0.0325288
10	2950001	3000000	0.0325286
5	93300001	93350000	0.032505
27	99400001	99450000	0.0325012	INTS6L
7	15650001	15700000	0.0324931	LOC114115564
2	184100001	184150000	0.0324919
21	6400001	6450000	0.0324913
4	4000001	4050000	0.0324902
12	30500001	30550000	0.0324868	SMYD3
3	90800001	90850000	0.0324862	LTBP1
14	27400001	27450000	0.0324845
23	9900001	9950000	0.032478
25	4400001	4450000	0.032432
13	29750001	29800000	0.0324209	MINDY3
21	34850001	34900000	0.0324066	LOC121817512
7	43550001	43600000	0.0324061
2	27850001	27900000	0.0323951
27	32900001	32950000	0.0323942
14	12600001	12650000	0.0323815	LOC121816472
7	91000001	91050000	0.0323806
11	49450001	49500000	0.0323665	TBCD
15	9750001	9800000	0.0323452	CNTN5
4	53250001	53300000	0.0323435
14	43650001	43700000	0.0323402	CHST8
3	202050001	202100000	0.0323372
20	18650001	18700000	0.0323355	RUNX2
10	32750001	32800000	0.0323246	MTIF3
1	120050001	120100000	0.0323064	ADCY10
4	3850001	3900000	0.0323061
2	46400001	46450000	0.0323054
8	36200001	36250000	0.0322898
6	68500001	68550000	0.0322897	LRRC66
25	7300001	7350000	0.0322863	ARID4B
4	66100001	66150000	0.0322819	PDE1C
3	183650001	183700000	0.0322804
8	18250001	18300000	0.0322775
7	18650001	18700000	0.0322702	MYO9A
27	79550001	79600000	0.0322528
2	93450001	93500000	0.0322483
2	21050001	21100000	0.0322426
27	90800001	90850000	0.0322371
1	159150001	159200000	0.0322364	PROS1
24	8200001	8250000	0.0322341	PMM2
13	51500001	51550000	0.0322294
23	3350001	3400000	0.0322184
8	63300001	63350000	0.032214
15	35150001	35200000	0.0322129	PIK3C2A
27	49500001	49550000	0.0322072	KLF8
10	75550001	75600000	0.0322004	LOC101111720
10	53800001	53850000	0.0321998
2	156500001	156550000	0.0321871
1	35250001	35300000	0.0321561
3	16650001	16700000	0.0321348
19	700001	750000	0.0321295	LANCL2
14	16750001	16800000	0.0321294	LOC121816475
27	4850001	4900000	0.0321223	LOC121818296
1	190850001	190900000	0.0321109	OSBPL11
1	7750001	7800000	0.0321018	INPP5D
27	55700001	55750000	0.0321009
3	154500001	154550000	0.032082	MSRB3
3	5400001	5450000	0.0320784	LOC105607235
13	31200001	31250000	0.0320585	ST8SIA6
8	59350001	59400000	0.0320487	TBPL1
1	55200001	55250000	0.032042
2	190750001	190800000	0.0320406
6	88650001	88700000	0.032032	LOC114115447
22	41000001	41050000	0.0320279	FGFR2
5	59900001	59950000	0.0320046	SMIM3
7	14250001	14300000	0.0319886	LOC121819945
11	35600001	35650000	0.0319789	TOB1
7	27000001	27050000	0.0319749	RYR3
27	74400001	74450000	0.031954
4	4050001	4100000	0.0319526
3	201150001	201200000	0.031952
1	250650001	250700000	0.0319512	LOC121817259
3	146950001	147000000	0.0319412	LRRK2
2	148350001	148400000	0.0319362	PSMD14
27	76350001	76400000	0.0319355
7	9300001	9350000	0.0319282	AP3B1
3	173250001	173300000	0.0319258	GLT8D2
16	10200001	10250000	0.0319164	BDP1
3	118800001	118850000	0.0318985
6	30900001	30950000	0.0318939	HPGDS
4	14450001	14500000	0.0318901	SLC25A13
2	22600001	22650000	0.0318783	TMEFF1
4	77850001	77900000	0.0318721	ADCY1
1	131500001	131550000	0.0318653	LOC114111074
7	75250001	75300000	0.0318632
24	25600001	25650000	0.0318613	GTF3C1
17	48550001	48600000	0.031859	TMEM132C
1	175250001	175300000	0.0318579
9	63100001	63150000	0.0318514
16	48600001	48650000	0.0318495
3	198000001	198050000	0.0318396	TRNAS-GGA_85
8	77900001	77950000	0.0318372
4	45450001	45500000	0.0318317	CCDC146
3	97900001	97950000	0.0318278
3	43000001	43050000	0.0318268	SPRED2
17	13150001	13200000	0.0318242	OTUD4
8	46950001	47000000	0.0317865	LOC121820172
15	74850001	74900000	0.0317463	PHF21A
8	4550001	4600000	0.031738	MEI4
9	60750001	60800000	0.0317282	EIF3H
1	250550001	250600000	0.0317243
17	66700001	66750000	0.0317203
13	47000001	47050000	0.0317083	TMEM230
1	254950001	255000000	0.0317004	EPHB1
8	31550001	31600000	0.0316979
18	8300001	8350000	0.0316737
23	41600001	41650000	0.0316703	MTCL1
2	218850001	218900000	0.0316603	LOC105610629
17	37250001	37300000	0.0316561	FSTL5
2	58750001	58800000	0.0316362
27	74800001	74850000	0.0316319
25	4300001	4350000	0.0316246
2	107950001	108000000	0.0316226	GALNTL6
9	54600001	54650000	0.0316226	LOC114116529
7	96200001	96250000	0.0316224
19	39050001	39100000	0.0315822	C19H3orf14
14	3500001	3550000	0.0315817
1	168300001	168350000	0.0315702
5	43700001	43750000	0.0315533	JADE2
2	158850001	158900000	0.0315507
27	68850001	68900000	0.0315372	ATRX
12	65700001	65750000	0.0315294	LOC101108935
10	80800001	80850000	0.0315181
21	43350001	43400000	0.0315039	FGF4
2	27800001	27850000	0.0314921
5	77850001	77900000	0.0314885	LOC101120408
27	2700001	2750000	0.0314868	LOC101118336
26	14900001	14950000	0.0314823	PDLIM3
7	48500001	48550000	0.031467	LOC105610560
3	40250001	40300000	0.0314611	C1D
27	74350001	74400000	0.0314525
11	36000001	36050000	0.0314453	EME1
23	9050001	9100000	0.0314434
27	58350001	58400000	0.0314398	LOC105605487
27	125500001	125550000	0.0314377
9	21950001	22000000	0.0314355
6	80650001	80700000	0.0314341	TECRL
26	31550001	31600000	0.0314034
3	157150001	157200000	0.0313891	MON2
10	70250001	70300000	0.0313846	LOC101106534
10	34800001	34850000	0.0313681	LOC114116617
11	33400001	33450000	0.0313636	SPECC1
3	205650001	205700000	0.0313585
6	28300001	28350000	0.0313575
1	266750001	266800000	0.0313551
16	56450001	56500000	0.031338
27	7850001	7900000	0.0313251	CLDN34
7	71900001	71950000	0.0313164	HIF1A
1	211300001	211350000	0.031315
27	17800001	17850000	0.0313133	LOC114111732
13	31450001	31500000	0.031311	HACD1
5	31150001	31200000	0.0313105
18	29700001	29750000	0.0312948	SCAPER
13	53300001	53350000	0.0312671	GINS1
13	36900001	36950000	0.031255
2	214200001	214250000	0.0312494	ERBB4
18	63800001	63850000	0.0312443
2	57850001	57900000	0.0312415
3	156400001	156450000	0.0312326
2	158950001	159000000	0.0312322
10	54350001	54400000	0.0312182	POU4F1
10	29550001	29600000	0.0312135
3	26900001	26950000	0.0312044
3	205750001	205800000	0.0312034	KLRF1
8	5050001	5100000	0.0312012
18	53150001	53200000	0.0311954	LOC101108520
12	63300001	63350000	0.0311944	NPL
16	14550001	14600000	0.0311928	CWC27
20	800001	850000	0.0311912	KHDRBS2
27	53700001	53750000	0.0311855	MAGED1
6	58950001	59000000	0.0311803	KLHL5
19	31650001	31700000	0.0311738	LOC121817231
24	16250001	16300000	0.0311674	XYLT1
3	135900001	135950000	0.0311652	LARP4
5	60300001	60350000	0.0311585
20	45250001	45300000	0.0311496
3	110950001	111000000	0.0311485	KCNC2
19	18400001	18450000	0.0311402
1	200100001	200150000	0.0311396
3	115500001	115550000	0.0311383	SYT1
3	144850001	144900000	0.0311333	GXYLT1
10	75500001	75550000	0.0311241	LOC101111463
2	114200001	114250000	0.03112	PTPN18
5	49950001	50000000	0.0311187	LOC101103233
27	70750001	70800000	0.0311156
14	29550001	29600000	0.0311013
4	35750001	35800000	0.0310878
11	48100001	48150000	0.0310817	TEX2
4	107700001	107750000	0.0310766	LOC101114011
15	44300001	44350000	0.0310612
26	13300001	13350000	0.0310585	WWC2
22	50850001	50900000	0.031034	CFAP46
14	13750001	13800000	0.0310286	ACSF3
1	251750001	251800000	0.0310229	CLDN18
2	20700001	20750000	0.0310097
19	23850001	23900000	0.0310024	CNTN4
3	104500001	104550000	0.0309954	MRPS5
13	17250001	17300000	0.030973	PDSS1
9	44250001	44300000	0.0309711	CSPP1
1	251550001	251600000	0.0309666	ARMC8
27	63800001	63850000	0.0309574	MED12
22	36250001	36300000	0.0309431	CCDC172
26	2950001	3000000	0.0309371	LOC114111105
14	61250001	61300000	0.0309343	LOC101111046
8	48000001	48050000	0.0309299	TRNAG-CCC_91
3	187200001	187250000	0.0309274
9	64450001	64500000	0.030919	LOC121820348
12	39350001	39400000	0.0308936	SUCO
27	49550001	49600000	0.0308764	KLF8
12	33100001	33150000	0.030873	SDCCAG8
25	34700001	34750000	0.0308686	MAT1A
14	12700001	12750000	0.0308645
12	59850001	59900000	0.0308411	ABL2
1	275400001	275450000	0.0308344	TRNAW-CCA_24
10	62350001	62400000	0.0308335
1	122450001	122500000	0.0308329	ITSN1
4	35850001	35900000	0.0308094
5	7550001	7600000	0.0307986	AKAP8L
9	30050001	30100000	0.0307849
15	17300001	17350000	0.0307779
19	1300001	1350000	0.0307649
13	78350001	78400000	0.0307646	LOC105608638
3	158900001	158950000	0.0307571
27	63650001	63700000	0.0307531	SLC7A3
23	24850001	24900000	0.0307498	LOC121817702
4	17850001	17900000	0.0307406
20	16150001	16200000	0.030737	TRERF1
12	76400001	76450000	0.0307281
15	51950001	52000000	0.0307178	RAB6A
2	81150001	81200000	0.030715	TYRP1
2	176150001	176200000	0.0307077	TMEM163
1	145300001	145350000	0.0306988
15	49900001	49950000	0.0306933	STIM1
22	27150001	27200000	0.0306897	SORCS1
4	5100001	5150000	0.0306812
1	185950001	186000000	0.0306695	LRRC58
2	183900001	183950000	0.030655
2	190700001	190750000	0.0306549
2	151550001	151600000	0.0306504	UPP2
3	73100001	73150000	0.0306365
4	57000001	57050000	0.0306168
26	8450001	8500000	0.0306161
4	45600001	45650000	0.0306155	FBXL13
14	21300001	21350000	0.0306018	LOC101114547
14	19800001	19850000	0.0305995
2	27100001	27150000	0.0305832	SPTLC1
19	4100001	4150000	0.0305768
27	96500001	96550000	0.0305649
9	48100001	48150000	0.0305648	EYA1
2	168000001	168050000	0.0305571
19	46750001	46800000	0.030554	CACNA2D3
3	110750001	110800000	0.0305451
3	134900001	134950000	0.030542	BIN2
5	78300001	78350000	0.0305379	DHFR
7	48200001	48250000	0.0305376
19	4150001	4200000	0.0305375	TRNAC-ACA_193
13	70500001	70550000	0.0305214
4	74850001	74900000	0.0305174
3	138700001	138750000	0.0305168	VDR
1	187450001	187500000	0.0305098	CASR
3	155700001	155750000	0.0305092	SRGAP1
2	202650001	202700000	0.0305058	SPATS2L
19	36700001	36750000	0.030495	LOC121817299
22	22550001	22600000	0.0304859	PPRC1
8	45150001	45200000	0.0304765
27	55750001	55800000	0.0304728
19	2500001	2550000	0.0304654
27	101000001	101050000	0.0304634
12	37600001	37650000	0.0304497
4	108300001	108350000	0.0304392
15	23400001	23450000	0.0304389	NCAM1
21	26350001	26400000	0.0304358	FEZ1
11	9300001	9350000	0.0304327	LOC114117038
13	33600001	33650000	0.0304326	ZNF438
1	241700001	241750000	0.0304243	ZIC1
24	5100001	5150000	0.0304173
1	66650001	66700000	0.0304094	LOC114115616
5	59450001	59500000	0.0303921	TCOF1
20	32850001	32900000	0.0303905
5	69500001	69550000	0.030381	SLU7
1	33800001	33850000	0.0303689
15	68850001	68900000	0.0303684
4	4150001	4200000	0.0303581
3	35600001	35650000	0.0303577	LOC121819021
1	155950001	156000000	0.0303523
2	188750001	188800000	0.0303422	TRNAC-GCA_42
18	36300001	36350000	0.0303417
1	181200001	181250000	0.0303397
13	70100001	70150000	0.0303392	CHD6
2	202600001	202650000	0.0303358	SPATS2L
12	3600001	3650000	0.0303253
2	212000001	212050000	0.0303193	MYL1
1	252050001	252100000	0.0303117
1	145150001	145200000	0.0303114
6	82200001	82250000	0.0303078
12	35400001	35450000	0.0302999
9	43000001	43050000	0.0302997	LOC114116460
22	20950001	21000000	0.0302941	PKD2L1
2	8050001	8100000	0.0302769
15	62400001	62450000	0.0302742	QSER1
9	52700001	52750000	0.0302632
12	41700001	41750000	0.0302601	MTOR
27	74650001	74700000	0.0302386
13	3550001	3600000	0.0302213
9	56450001	56500000	0.0302202	TPD52
2	109650001	109700000	0.0302186
10	83900001	83950000	0.0302133	LOC121820471
5	33350001	33400000	0.0302066
4	18650001	18700000	0.0301932
27	138800001	138850000	0.0301932
17	58300001	58350000	0.0301925	SPRING1
2	233400001	233450000	0.0301913
7	57750001	57800000	0.0301901	SPPL2A
12	53150001	53200000	0.0301822	PRDM2
2	56800001	56850000	0.0301786
7	26450001	26500000	0.0301552	NOP10
13	37850001	37900000	0.0301518	LOC121816327
3	34450001	34500000	0.0301376
6	84600001	84650000	0.0301315	LOC101121519
13	3500001	3550000	0.0301311	LOC101109032
2	119700001	119750000	0.0301221
13	58400001	58450000	0.0301216	RBM38
24	5150001	5200000	0.0301139
7	51300001	51350000	0.030111	TCF12
16	30650001	30700000	0.0300778	FGF10
6	107950001	108000000	0.0300757
23	28250001	28300000	0.0300748	TRNAS-GGA_220
8	89950001	90000000	0.0300738	AFDN
1	4750001	4800000	0.0300686
7	12700001	12750000	0.0300631	MEGF11
26	10750001	10800000	0.0300582	LOC114111090
4	38700001	38750000	0.0300524
3	16800001	16850000	0.0300507
27	17950001	18000000	0.0300416	MAP3K15
2	227950001	228000000	0.0300414
19	14800001	14850000	0.0300381	HHATL
1	111100001	111150000	0.0300367	IGSF8
4	3800001	3850000	0.0300144
17	7600001	7650000	0.0299969	LRBA
1	202850001	202900000	0.0299958	VPS8
9	23400001	23450000	0.0299926	ASAP1
12	63900001	63950000	0.0299769	NMNAT2
26	28550001	28600000	0.0299602
16	23250001	23300000	0.0299339	ANKRD55
6	2250001	2300000	0.0299194
27	66450001	66500000	0.0299158	LOC121818183
1	265750001	265800000	0.0299148	ADARB1
3	82100001	82150000	0.0299106	LOC106991055
3	216750001	216800000	0.0299104	LOC101107085
27	118800001	118850000	0.0299101	KLHL4
1	118050001	118100000	0.029909
4	108150001	108200000	0.0299047	TCAF2
4	60850001	60900000	0.0299038
7	52850001	52900000	0.0298993	PRTG
3	117900001	117950000	0.0298817
5	89900001	89950000	0.0298632
5	44950001	45000000	0.0298502	FBXL21P
3	40300001	40350000	0.0298476	TRNAS-GGA_76
6	40100001	40150000	0.0298342
2	40400001	40450000	0.0298341	DOCK5
8	5450001	5500000	0.0298337
9	26150001	26200000	0.0298262
1	251800001	251850000	0.0298248	LOC121818571
7	69700001	69750000	0.0298195	DAAM1
7	95450001	95500000	0.0298195
2	199150001	199200000	0.0298173	PGAP1
27	90750001	90800000	0.0298071
12	41650001	41700000	0.0297943	MTOR
2	199200001	199250000	0.029785	PGAP1
22	33700001	33750000	0.0297585	CASP7
24	23200001	23250000	0.029758	ARHGAP17
1	198000001	198050000	0.0297504
16	50250001	50300000	0.0297484
2	207350001	207400000	0.0297343	PARD3B
3	50050001	50100000	0.029734
7	64050001	64100000	0.0297247	LOC121819984
17	59700001	59750000	0.0297209
2	128400001	128450000	0.0297196
8	35750001	35800000	0.0297023	GRIK2
8	30950001	31000000	0.029689	ATG5
2	211650001	211700000	0.0296654	UNC80
27	93100001	93150000	0.0296637
3	194200001	194250000	0.0296616	GYS2
23	57400001	57450000	0.0296525
7	64000001	64050000	0.0296476
15	6600001	6650000	0.0296355	ANGPTL5
27	69850001	69900000	0.0296349
17	37150001	37200000	0.0296209	FSTL5
18	26300001	26350000	0.0296207	TJP1
27	110850001	110900000	0.0296195	PRR32
13	35050001	35100000	0.0296177
11	33350001	33400000	0.0295883	SPECC1
6	8850001	8900000	0.0295846	LOC105612939
4	69950001	70000000	0.02958
27	39050001	39100000	0.0295717
7	83250001	83300000	0.0295698	MIDEAS
2	232550001	232600000	0.0295559
3	102700001	102750000	0.0295401	INPP4A
9	1750001	1800000	0.0295356	RIMS1
15	53950001	54000000	0.0295249	DGAT2
8	73550001	73600000	0.0295086
2	188600001	188650000	0.0295055
15	43400001	43450000	0.0295031	DENND2B
17	33450001	33500000	0.0294966
3	130000001	130050000	0.0294904
20	22150001	22200000	0.0294886
3	132000001	132050000	0.0294865	PDE1B
6	89800001	89850000	0.0294706	LOC101104661
10	24800001	24850000	0.0294685
13	3650001	3700000	0.0294615	LOC101109292
21	20900001	20950000	0.0294511	NELL1
1	65050001	65100000	0.0294504
27	63500001	63550000	0.0294494	TEX11
3	73450001	73500000	0.0294444
3	72550001	72600000	0.029442
9	54350001	54400000	0.0294331	LOC114116506
8	58300001	58350000	0.0294317
2	17550001	17600000	0.0294026	FSD1L
27	24300001	24350000	0.029369	TRNAC-ACA_236
11	38050001	38100000	0.0293669	SKAP1
20	21800001	21850000	0.0293644
1	171050001	171100000	0.0293575
13	58000001	58050000	0.0293493
4	70750001	70800000	0.0293362	TRNAW-CCA_74
1	173850001	173900000	0.029336
27	74900001	74950000	0.02933
17	37300001	37350000	0.0293119	FSTL5
22	9900001	9950000	0.0293058	RNLS
20	50650001	50700000	0.0292901	GMDS
9	18250001	18300000	0.0292896
2	44850001	44900000	0.0292884
27	16850001	16900000	0.0292796	RS1
2	228600001	228650000	0.0292647
1	100700001	100750000	0.0292637	HORMAD1
6	80450001	80500000	0.0292625	TECRL
4	22750001	22800000	0.029254
3	12700001	12750000	0.0292423	RABGAP1
3	5200001	5250000	0.0292409	RAPGEF1
3	217000001	217050000	0.0292406	ENTHD1
20	950001	1000000	0.0292301	KHDRBS2
6	6700001	6750000	0.0292283	SYNPO2
19	8300001	8350000	0.0292267	TRNAG-UCC_91
25	20400001	20450000	0.0292255
16	56700001	56750000	0.0292228
3	125250001	125300000	0.0292098
2	46050001	46100000	0.0292071
8	78100001	78150000	0.0291978
1	247300001	247350000	0.0291927	XRN1
27	116100001	116150000	0.0291923
2	205300001	205350000	0.0291885	ABI2
5	1700001	1750000	0.0291576
16	46650001	46700000	0.0291552
7	84050001	84100000	0.029154	AREL1
3	109000001	109050000	0.0291467
1	190150001	190200000	0.0291466
9	75850001	75900000	0.029145	LOC121820354
10	16750001	16800000	0.0291144	RUBCNL
11	27050001	27100000	0.0291127	POLR2A
1	234550001	234600000	0.0291112
1	196600001	196650000	0.0291034
19	18300001	18350000	0.0291012
27	48750001	48800000	0.0290953
1	95200001	95250000	0.0290928
7	17250001	17300000	0.029089	LOC121819946
10	63200001	63250000	0.0290874
2	112350001	112400000	0.0290843	PALLD
5	50900001	50950000	0.0290813
14	19100001	19150000	0.0290784	LOC121816479
3	50000001	50050000	0.0290633	LOC101120996
3	213450001	213500000	0.0290537	WNK1
8	83050001	83100000	0.0290479	LOC101109975
13	11450001	11500000	0.0290437
1	121900001	121950000	0.0290434
27	120950001	121000000	0.0290391
1	132600001	132650000	0.0290279
2	171150001	171200000	0.0290217
9	46050001	46100000	0.0289934
18	40500001	40550000	0.0289925
2	156550001	156600000	0.0289921
1	231850001	231900000	0.0289881	KCNAB1
7	93400001	93450000	0.0289859
3	74950001	75000000	0.0289814
23	56200001	56250000	0.0289792
4	57100001	57150000	0.0289764	BMT2
16	48550001	48600000	0.0289712
1	132200001	132250000	0.0289675
8	41950001	42000000	0.0289611
1	2050001	2100000	0.0289594
13	33450001	33500000	0.0289554
13	61800001	61850000	0.028955
2	195900001	195950000	0.0289522
1	251850001	251900000	0.0289509	LOC121818571
3	80650001	80700000	0.0289396	THADA
27	67850001	67900000	0.0289322
27	106700001	106750000	0.0289254
1	74750001	74800000	0.0289252	DPYD
1	6650001	6700000	0.0289188	LOC121817251
1	34700001	34750000	0.0289101	HOOK1
17	5200001	5250000	0.0289084	TMEM154
3	135650001	135700000	0.0288985	DIP2B
16	53600001	53650000	0.0288983
13	74350001	74400000	0.0288955	WFDC8
3	171950001	172000000	0.028887
3	175300001	175350000	0.0288765	POLR3B
20	21750001	21800000	0.0288739
20	19150001	19200000	0.0288664	CLIC5
12	46000001	46050000	0.0288539
3	128800001	128850000	0.0288443
3	146600001	146650000	0.0288433	LOC121819176
12	36850001	36900000	0.0288394	KIFAP3
2	45950001	46000000	0.028829
22	46500001	46550000	0.0288227
11	55450001	55500000	0.0288219	GRB2
4	8950001	9000000	0.0288183
8	26850001	26900000	0.0288152
16	24200001	24250000	0.0288085	LOC101117107
27	74500001	74550000	0.0288019
19	4200001	4250000	0.0287807
14	9750001	9800000	0.0287786	LOC114117858
14	29500001	29550000	0.0287769
17	43950001	44000000	0.0287761
16	67550001	67600000	0.0287641
27	49450001	49500000	0.0287512	KLF8
9	84500001	84550000	0.0287415
27	49750001	49800000	0.0287381	FOXR2
1	100350001	100400000	0.0287301	PRPF3
3	40200001	40250000	0.0287183	C1D
7	41100001	41150000	0.0287037	ARF6
5	92000001	92050000	0.0287008	MCTP1
14	31200001	31250000	0.0287003
27	16600001	16650000	0.0286969	SCML2
15	43100001	43150000	0.0286945	DENND5A
2	199750001	199800000	0.0286891	COQ10B
7	92400001	92450000	0.0286851	LOC101113416
18	45200001	45250000	0.0286813
8	42550001	42600000	0.0286687
17	58500001	58550000	0.0286579	LOC121816951
21	41600001	41650000	0.0286439	SSH3
2	179650001	179700000	0.0286411
5	44800001	44850000	0.0286277
1	124450001	124500000	0.0286249
11	23100001	23150000	0.0286236	SMG6
13	51600001	51650000	0.0286214	DNAAF9
2	164100001	164150000	0.0286175
1	50150001	50200000	0.0286174	LRRIQ3
2	210400001	210450000	0.0286154	PIKFYVE
12	34800001	34850000	0.0286128
2	122600001	122650000	0.0285878	FAM171B
15	14700001	14750000	0.0285818	LOC114118616
3	186750001	186800000	0.0285557
6	97450001	97500000	0.0285534	RASGEF1B
1	267600001	267650000	0.0285484
27	133100001	133150000	0.0285441	ARMCX4
1	46550001	46600000	0.0285423	PTGER3
4	37850001	37900000	0.028537	SEMA3A
6	55350001	55400000	0.0285305
11	6300001	6350000	0.0285305
2	239250001	239300000	0.0285183	LOC114113410
15	64900001	64950000	0.0285115
16	37750001	37800000	0.0285021	SLC1A3
7	97650001	97700000	0.0285004
2	234200001	234250000	0.0284856	PHC2
6	38350001	38400000	0.0284748
10	69300001	69350000	0.028436	GPC6
2	115150001	115200000	0.0284359
14	16800001	16850000	0.0284107
11	14000001	14050000	0.0284095	LOC114116989
3	110900001	110950000	0.0284048
13	39600001	39650000	0.0283971	RALGAPA2
21	1700001	1750000	0.0283845	FAT3
2	235300001	235350000	0.0283838	TXLNA
18	42750001	42800000	0.0283826
12	22250001	22300000	0.0283814
10	34250001	34300000	0.0283778
18	10850001	10900000	0.0283548
3	12600001	12650000	0.0283489	LOC101109426
9	90250001	90300000	0.0283485	CA13
6	43350001	43400000	0.0283478
18	47250001	47300000	0.0283462
2	19150001	19200000	0.0283423
2	69050001	69100000	0.0283382	KANK1
7	36400001	36450000	0.0283308	UBR1
2	219200001	219250000	0.0283296
17	58650001	58700000	0.0283292	TRNAC-ACA_189
10	40050001	40100000	0.0283287	PCDH9
[truncated: 620 more rows]
