# Supplementary material for: Whole-genome resequencing of Chinese indigenous sheep provides insight into the genetic basis underlying climate adaptation
Source: Genet Sel Evol. 2024 Apr 2;56:26. doi: 10.1186/s12711-024-00880-z (PMC10988870; doi:10.1186/s12711-024-00880-z)
Supplement: Supplementary file 15 — Additional file 15: Table S15. Top 5% selective sweep regions based on XP-EHH for sheep breeds from warm-temperature areas. [file 12711_2024_880_MOESM15_ESM.xlsx]

## Sheet: Table S15
Table S15. Top 5% selective sweep regions in warm temperature group sheep breed by XP-EHH.
chr	start	end	xpehh	gene
7	90600001	90650001	2.58171	TSHR
7	22300001	22350001	1.7943	LOC105613077
26	63400001	63450001	1.61289	TEX11
26	63450001	63500001	1.53586	TEX11
1	167200001	167250001	1.49948	LOC121816352
4	70550001	70600001	1.49882
2	190750001	190800001	1.43609
26	89500001	89550001	1.43467
1	35850001	35900001	1.42998
26	63700001	63750001	1.37234	TRNAY-AUA_25
7	90550001	90600001	1.35339	TSHR
26	12850001	12900001	1.29565	GLRA2
4	70350001	70400001	1.294	EVX1
18	53750001	53800001	1.28363	DGLUCY
2	105150001	105200001	1.26513	LOC105608545
7	83700001	83750001	1.26039	ABCD4
26	86950001	87000001	1.26022	AFF2
2	124600001	124650001	1.25036
3	195200001	195250001	1.22753
8	59050001	59100001	1.22614
12	54900001	54950001	1.20278
2	46000001	46050001	1.17984
26	114150001	114200001	1.1694	SLC25A14
7	83600001	83650001	1.15781	LIN52
15	17150001	17200001	1.15688	RAB39A
4	89750001	89800001	1.15223	LOC101106519
26	63750001	63800001	1.15016	SNX12
26	66200001	66250001	1.14308	LOC105605507
21	17450001	17500001	1.12594	DNTT
13	66650001	66700001	-3.28642
24	38750001	38800001	-3.28649
17	49350001	49400001	-3.28684	LOC105602850
3	90050001	90100001	-3.28709
24	28350001	28400001	-3.28711	P4HA1
9	23100001	23150001	-3.28719
22	11200001	11250001	-3.28747
26	32250001	32300001	-3.28767	DMD
20	16050001	16100001	-3.28782
3	201900001	201950001	-3.28832	LOC101118179
17	38050001	38100001	-3.28849
10	7550001	7600001	-3.28867
6	16100001	16150001	-3.28891	MCUB
26	120550001	120600001	-3.28954
18	22300001	22350001	-3.28969
18	38750001	38800001	-3.28983
14	1650001	1700001	-3.28984	FA2H
23	17450001	17500001	-3.28985	TMC5
22	56850001	56900001	-3.2901
1	276100001	276150001	-3.29039
8	37900001	37950001	-3.29079
21	48800001	48850001	-3.2912	C22H10orf143
11	23100001	23150001	-3.29124	SMG6
15	74400001	74450001	-3.29129
16	45950001	46000001	-3.29162
15	55800001	55850001	-3.29166
12	67450001	67500001	-3.29192	PLA2G4A
21	47350001	47400001	-3.29213
2	103650001	103700001	-3.2923	KIF13B
9	76200001	76250001	-3.29238
3	128000001	128050001	-3.29252	LOC101113221
17	47100001	47150001	-3.2929
11	50800001	50850001	-3.29295	BAHCC1
4	51500001	51550001	-3.29314	STARD3NL
18	17700001	17750001	-3.29319	CAV3
2	225350001	225400001	-3.29329
3	208800001	208850001	-3.29341	LOC114113798
1	130900001	130950001	-3.29349	TRNAR-CCU_1
20	7200001	7250001	-3.29361
14	41250001	41300001	-3.29405
1	208350001	208400001	-3.29426
1	16950001	17000001	-3.29442	ZMYND12
2	215700001	215750001	-3.2945
20	40500001	40550001	-3.29454	EIF1AD
4	96400001	96450001	-3.29473	LOC106991099
2	196800001	196850001	-3.29476
6	18150001	18200001	-3.29477
6	50350001	50400001	-3.29522
3	29400001	29450001	-3.29556
14	62850001	62900001	-3.29558	SHISA7
4	10850001	10900001	-3.2959	CDK6
23	27050001	27100001	-3.29614	LOC101103208
13	28350001	28400001	-3.29653
26	15300001	15350001	-3.29675
1	172000001	172050001	-3.29684
1	165550001	165600001	-3.29697	NIT2
2	212500001	212550001	-3.29702
13	6700001	6750001	-3.29707	ISM1
3	117800001	117850001	-3.29722	PPFIA2
3	14900001	14950001	-3.29729
15	1700001	1750001	-3.29749	GRIA4
16	25700001	25750001	-3.29757
2	245750001	245800001	-3.29785	CDA
3	122600001	122650001	-3.29793	MGAT4C
8	18850001	18900001	-3.29793
1	200150001	200200001	-3.2986	LOC114113830
2	43400001	43450001	-3.29892	BMP1
26	29900001	29950001	-3.29931
13	10300001	10350001	-3.29953
7	44200001	44250001	-3.29968	DAPK2
19	6500001	6550001	-3.29974	LOC101108695
6	97100001	97150001	-3.30009	RASGEF1B
1	113200001	113250001	-3.30033
9	26100001	26150001	-3.30067	LOC114116505
2	178100001	178150001	-3.30073	NCKAP5
18	54050001	54100001	-3.30138	LOC121817267
1	197350001	197400001	-3.30142	LOC105602588
1	183500001	183550001	-3.30247
5	38200001	38250001	-3.30279	LOC114114866
22	28250001	28300001	-3.30284	TRNAS-GGA_220
3	66750001	66800001	-3.30321
1	274800001	274850001	-3.30339	TRNAC-GCA_20
14	38750001	38800001	-3.30358	ZNF821
1	267450001	267500001	-3.30381	LOC101108019
24	7600001	7650001	-3.304	B3GALNT2
24	16500001	16550001	-3.30429	TMEM26
19	45000001	45050001	-3.30434
10	57200001	57250001	-3.30451
15	34100001	34150001	-3.30455	SAAL1
22	4500001	4550001	-3.30467
16	21700001	21750001	-3.30492
7	97200001	97250001	-3.30519
11	20350001	20400001	-3.30535	MYO18A
12	35700001	35750001	-3.30557
23	18900001	18950001	-3.30559	ACSM4
14	14150001	14200001	-3.30561	ZNF276
10	2000001	2050001	-3.30562	TDRD3
1	97950001	98000001	-3.30582	LOC114112680
4	5050001	5100001	-3.30597
2	204650001	204700001	-3.30607	BMPR2
3	194500001	194550001	-3.3064	LOC101120653
23	4500001	4550001	-3.30665	UBN1
2	218800001	218850001	-3.30684	LOC114113223
13	63150001	63200001	-3.30698	ZNF341
9	90300001	90350001	-3.30714	CA13
1	157050001	157100001	-3.30734	LOC105611303
21	26100001	26150001	-3.30749
6	117050001	117100001	-3.3075	ZFYVE28
18	37750001	37800001	-3.30763
16	71350001	71400001	-3.30773
2	249500001	249550001	-3.30798	FBXO42
9	51800001	51850001	-3.30811	HNF4G
1	173550001	173600001	-3.30813
11	9750001	9800001	-3.30831	TRIM37
10	29800001	29850001	-3.30837
14	29200001	29250001	-3.30841	CDH8
26	4800001	4850001	-3.30883
26	118450001	118500001	-3.30883
6	49500001	49550001	-3.30895
26	28750001	28800001	-3.30919
1	270650001	270700001	-3.30955	KCNJ6
6	46750001	46800001	-3.3099
9	72550001	72600001	-3.3099
6	25400001	25450001	-3.31016	C6H4orf17
6	77100001	77150001	-3.31053
24	16550001	16600001	-3.31063	TMEM26
23	14600001	14650001	-3.3112	MYH11
6	50450001	50500001	-3.31124
2	102300001	102350001	-3.31157	SCARA5
1	252850001	252900001	-3.31189	IL20RB
12	19900001	19950001	-3.3119
3	56450001	56500001	-3.31284
3	47350001	47400001	-3.31285
20	38800001	38850001	-3.31291	MACROD1
17	46000001	46050001	-3.31312
13	61450001	61500001	-3.31339	ASXL1
21	19750001	19800001	-3.31369	HPSE2
10	24750001	24800001	-3.31379
2	88500001	88550001	-3.31385
17	58000001	58050001	-3.31393	TESC
19	34750001	34800001	-3.31395
10	4650001	4700001	-3.31481
5	64500001	64550001	-3.31487
1	194950001	195000001	-3.31488	PLAAT1
21	8150001	8200001	-3.31491
5	39050001	39100001	-3.31516	TRIM58
6	1450001	1500001	-3.31569
2	170850001	170900001	-3.31574
3	180050001	180100001	-3.31601	LOC114114030
22	24400001	24450001	-3.31607	CCDC178
22	24550001	24600001	-3.31616
4	37850001	37900001	-3.31641	SEMA3A
1	192850001	192900001	-3.31655	LOC114113779
8	30200001	30250001	-3.31657	BEND3
26	23050001	23100001	-3.31668
5	75100001	75150001	-3.31669
18	23300001	23350001	-3.31682	TMED3
10	17350001	17400001	-3.31685
22	33850001	33900001	-3.31687	LOC121817769
22	56150001	56200001	-3.31726	LOC121817711
9	27100001	27150001	-3.31745
3	138650001	138700001	-3.31766	VDR
2	55000001	55050001	-3.31805	LOC101110483
2	247900001	247950001	-3.31831	IGSF21
7	7050001	7100001	-3.31863	POC5
17	34850001	34900001	-3.31872	SPATA5
1	107150001	107200001	-3.31899	LOC121820608
23	4450001	4500001	-3.31916	GLYR1
23	18300001	18350001	-3.31929
1	131450001	131500001	-3.31936	LOC121816198
20	7250001	7300001	-3.32035
18	52850001	52900001	-3.32045	LRRC2
7	83450001	83500001	-3.32049	ENTPD5
16	30050001	30100001	-3.32094
1	176400001	176450001	-3.32135
12	7350001	7400001	-3.3217	LOC114117326
14	48250001	48300001	-3.32189	LOC114117986
12	76600001	76650001	-3.32197	NEK7
18	31600001	31650001	-3.32212	LOC121817231
21	14500001	14550001	-3.32228	MYOF
2	182200001	182250001	-3.32237
9	55450001	55500001	-3.32255	TRNAF-GAA_14
11	51350001	51400001	-3.32276	RPTOR
12	76550001	76600001	-3.32371	NEK7
3	109100001	109150001	-3.32374
3	20250001	20300001	-3.32405	ROCK2
6	116350001	116400001	-3.32426	HTT
18	13000001	13050001	-3.32454
26	4750001	4800001	-3.32456	LOC101116018
12	56250001	56300001	-3.32468	TNR
6	36500001	36550001	-3.32511	FAM13A
8	13500001	13550001	-3.32526
16	56900001	56950001	-3.32553
4	7550001	7600001	-3.32568
13	41100001	41150001	-3.3261	FOXA2
26	58950001	59000001	-3.32631
1	40550001	40600001	-3.32662	JAK1
2	236650001	236700001	-3.32687
9	27050001	27100001	-3.32693
4	107050001	107100001	-3.32698	LOC114114456
20	47400001	47450001	-3.32737	PGGHG
5	38300001	38350001	-3.32744	ZNF496
2	43850001	43900001	-3.32749	GFRA2
2	77600001	77650001	-3.32777	PTPRD
1	133300001	133350001	-3.32791
14	59400001	59450001	-3.32828	LOC105605940
23	34200001	34250001	-3.32866	FKBP6
16	58000001	58050001	-3.32923
2	77750001	77800001	-3.32925	PTPRD
11	15650001	15700001	-3.33033	LOC121820554
8	76150001	76200001	-3.33035	AKAP12
16	10150001	10200001	-3.33089
7	87300001	87350001	-3.33091
6	115550001	115600001	-3.33112
22	54400001	54450001	-3.33157	LOC121817752
2	244650001	244700001	-3.33198	HSPG2
9	89600001	89650001	-3.3322	LOC121820369
14	23450001	23500001	-3.33224	LOC101116756
7	25900001	25950001	-3.33244	LOC105613338
1	271600001	271650001	-3.33275	ERG
1	246150001	246200001	-3.33298	SLC9A9
18	43050001	43100001	-3.33299	PXK
3	215450001	215500001	-3.3337	GCAT
1	142900001	142950001	-3.33371	LOC106990866
26	55650001	55700001	-3.33394	PAGE4
13	71300001	71350001	-3.33412	PTPRT
10	4550001	4600001	-3.33424
26	52850001	52900001	-3.33431	LOC114111841
1	37400001	37450001	-3.33453	LOC121819447
18	39050001	39100001	-3.33459	C19H3orf14
1	117350001	117400001	-3.33473	RXRG
5	900001	950001	-3.33485	RNF130
1	120900001	120950001	-3.33599	LOC121816055
24	28400001	28450001	-3.33634	ECD
1	63000001	63050001	-3.33681	COL24A1
7	64300001	64350001	-3.33691
20	41000001	41050001	-3.33722	ACTN3
11	10500001	10550001	-3.33737	RPS6KB1
26	1450001	1500001	-3.33767
16	8100001	8150001	-3.33785
1	171300001	171350001	-3.33789	CBLB
21	1850001	1900001	-3.33801
17	40500001	40550001	-3.33828	ETFDH
2	124700001	124750001	-3.33851	ZNF804A
1	83250001	83300001	-3.33903
1	264050001	264100001	-3.34025	LOC114113901
2	179700001	179750001	-3.34053
19	32000001	32050001	-3.34065	RIPOR2
15	45500001	45550001	-3.34074	LOC114118262
9	22450001	22500001	-3.34082
18	7850001	7900001	-3.34088	CLASP2
17	30850001	30900001	-3.34101
1	133600001	133650001	-3.34114
17	9800001	9850001	-3.34154
17	35250001	35300001	-3.34164	LOC121816924
15	75150001	75200001	-3.34182	LOC114118589
8	38100001	38150001	-3.34202
26	26100001	26150001	-3.34247
22	44700001	44750001	-3.34273	SETBP1
3	208700001	208750001	-3.34407	LOC101117316
15	3050001	3100001	-3.34415
6	114500001	114550001	-3.34445
10	45450001	45500001	-3.34517	LOC114116766
6	21200001	21250001	-3.34526
7	69900001	69950001	-3.3455	RTN1
18	57650001	57700001	-3.34574	GRIP2
5	42000001	42050001	-3.34591	LOC114115009
1	196550001	196600001	-3.34604
13	70200001	70250001	-3.3461	LOC121816276
18	60100001	60150001	-3.34628	PLXNA1
1	102500001	102550001	-3.34629	LOC121820285
1	218500001	218550001	-3.34631
7	19700001	19750001	-3.3464	NEO1
14	32050001	32100001	-3.34653
23	19650001	19700001	-3.34658
9	21500001	21550001	-3.34679	TG
14	38650001	38700001	-3.34689	IST1
14	4550001	4600001	-3.3478	LOC114118113
6	37100001	37150001	-3.34813	PPM1K
19	3100001	3150001	-3.34866
10	70100001	70150001	-3.3489	LOC101106534
18	17550001	17600001	-3.34923	RAD18
7	17250001	17300001	-3.34937	LOC121819946
13	19150001	19200001	-3.34984
2	219800001	219850001	-3.34994
5	5550001	5600001	-3.34998	GTPBP3
11	9400001	9450001	-3.35051	PPM1E
14	18750001	18800001	-3.35051
1	126200001	126250001	-3.35088	LOC101106558
5	74050001	74100001	-3.35137
21	13100001	13150001	-3.35219	LOC121817613
13	42450001	42500001	-3.35241	ANKRD16
1	113000001	113050001	-3.35263
17	14250001	14300001	-3.35279
1	61350001	61400001	-3.35297	LOC101109838
23	25500001	25550001	-3.35297	GTF3C1
12	62300001	62350001	-3.35302	LOC121816049
1	208600001	208650001	-3.35317	PIK3CA
17	50050001	50100001	-3.35342	LOC121816937
15	27800001	27850001	-3.35368	CEP164
20	39750001	39800001	-3.35378	ZNHIT2
16	56400001	56450001	-3.35389
6	36950001	37000001	-3.35482	HERC6
1	261900001	261950001	-3.35482
11	37250001	37300001	-3.35487	IGF2BP1
1	116850001	116900001	-3.35512
4	4300001	4350001	-3.35521
11	42200001	42250001	-3.35527	STAT3
9	86900001	86950001	-3.35537
1	123350001	123400001	-3.35547
21	20950001	21000001	-3.35612	PKD2L1
2	71250001	71300001	-3.35617	LOC121818643
9	11500001	11550001	-3.35618
11	45150001	45200001	-3.35632	WNT3
16	11750001	11800001	-3.35671
2	204600001	204650001	-3.3568	NOP58
23	18950001	19000001	-3.35707	ACSM3
14	26400001	26450001	-3.35736
4	1700001	1750001	-3.35737
12	19400001	19450001	-3.35854	ESRRG
6	92800001	92850001	-3.35863
10	47850001	47900001	-3.35865
12	800001	850001	-3.35954	LOC105613350
20	33950001	34000001	-3.35956
4	120000001	120050001	-3.3598	UBE3C
21	42050001	42100001	-3.36109	LOC114110366
13	22900001	22950001	-3.36112	SPAG6
23	25300001	25350001	-3.3612	NSMCE1
13	26700001	26750001	-3.3614
15	6400001	6450001	-3.3616	CFAP300
15	35050001	35100001	-3.36178
14	57150001	57200001	-3.36185	LOC121816437
17	900001	950001	-3.36206	CPE
21	3050001	3100001	-3.36224
6	99050001	99100001	-3.36258	GPAT3
9	47500001	47550001	-3.36276
11	16100001	16150001	-3.36309
4	118150001	118200001	-3.36322	DPP6
10	71550001	71600001	-3.36343
3	79750001	79800001	-3.36348	CAMKMT
4	61000001	61050001	-3.36372
2	206850001	206900001	-3.36392
3	133700001	133750001	-3.36402	KRT1
8	31200001	31250001	-3.36402
20	46950001	47000001	-3.36432	EPS8L2
2	85200001	85250001	-3.36437	BNC2
19	3950001	4000001	-3.36497
12	70750001	70800001	-3.36519	TRNAG-ACC_3
14	66050001	66100001	-3.36529	C14H19orf18
16	48600001	48650001	-3.36536
10	34150001	34200001	-3.36543	NUP58
11	37750001	37800001	-3.36549	SKAP1
4	23700001	23750001	-3.36557	DGKB
22	57150001	57200001	-3.36638	NARS1
14	63650001	63700001	-3.36663	LOC114117838
20	42950001	43000001	-3.36668	LOC121817513
5	34450001	34500001	-3.36678
14	44750001	44800001	-3.36688	LOC105607568
8	28950001	29000001	-3.36694	AFG1L
4	21650001	21700001	-3.36744	ARL4A
7	57450001	57500001	-3.36761	TNFAIP8L3
9	8400001	8450001	-3.36768
3	147350001	147400001	-3.36823
3	77500001	77550001	-3.36856
3	80750001	80800001	-3.36863
8	88950001	89000001	-3.36905	TRNAG-CCC_96
21	38600001	38650001	-3.36917	TRNAG-CCC_199
20	44700001	44750001	-3.36927	LOC101118574
15	74500001	74550001	-3.36929	LOC121816717
1	265500001	265550001	-3.36944	SLX9
1	54200001	54250001	-3.36972	USP33
3	201350001	201400001	-3.36992
26	61450001	61500001	-3.37005	YIPF6
5	93000001	93050001	-3.37022	LOC121819683
10	25300001	25350001	-3.37043
1	11300001	11350001	-3.37058	CSF3R
13	63300001	63350001	-3.37095	TRNAG-UCC_67
14	60350001	60400001	-3.37132	LOC114117925
8	83250001	83300001	-3.37153	FNDC1
2	18100001	18150001	-3.37192	ABCA1
26	49350001	49400001	-3.37226	KLF8
18	29900001	29950001	-3.37243	PSTPIP1
22	28650001	28700001	-3.37257
3	220650001	220700001	-3.37262	PARVB
2	30700001	30750001	-3.37305
13	12200001	12250001	-3.37356	ATP5F1C
6	14200001	14250001	-3.37357
7	38550001	38600001	-3.37361	MDGA2
6	58700001	58750001	-3.37369	TLR10
21	28800001	28850001	-3.37383
15	43550001	43600001	-3.37387	DENND2B
5	102650001	102700001	-3.37387
12	43650001	43700001	-3.37427	LOC114108606
18	23450001	23500001	-3.37478
17	41700001	41750001	-3.37499
2	93600001	93650001	-3.37518
15	53950001	54000001	-3.37527	DGAT2
18	26400001	26450001	-3.37576	TJP1
24	31150001	31200001	-3.37582	LRMDA
12	59350001	59400001	-3.37644	TEX35
19	22800001	22850001	-3.37684
13	6500001	6550001	-3.37808	SPTLC3
1	168800001	168850001	-3.37811	TRNAC-GCA_12
17	66850001	66900001	-3.3782
6	106800001	106850001	-3.37839
3	154650001	154700001	-3.37869	MSRB3
18	800001	850001	-3.37875
8	54350001	54400001	-3.37917	TRNAW-CCA_119
16	48550001	48600001	-3.3795
18	41450001	41500001	-3.37975	FHIT
3	46550001	46600001	-3.37982	XPO1
7	51100001	51150001	-3.38007	TCF12
18	31050001	31100001	-3.38026	SIN3A
5	78550001	78600001	-3.38034	RASGRF2
20	46200001	46250001	-3.38048
2	188700001	188750001	-3.38065
12	80100001	80150001	-3.38087	NAV1
4	5500001	5550001	-3.38117	LOC121819377
2	108200001	108250001	-3.3813	TRNAS-GGA_54
24	43450001	43500001	-3.38138	DEPP1
15	71450001	71500001	-3.38143
5	68950001	69000001	-3.38163
9	37450001	37500001	-3.38165
3	149550001	149600001	-3.38171	CNOT2
14	23300001	23350001	-3.38228	LPCAT2
17	31350001	31400001	-3.3835
1	105150001	105200001	-3.38375	PBXIP1
14	52700001	52750001	-3.38384	MARK4
18	42700001	42750001	-3.38386	CFAP20DC
17	61400001	61450001	-3.38391	LOC101109915
17	55750001	55800001	-3.38397	CIT
20	24150001	24200001	-3.3846	LOC101102101
1	90500001	90550001	-3.38485	LRIG2
16	66550001	66600001	-3.38531
1	18000001	18050001	-3.38536	ELOVL1
2	178600001	178650001	-3.38595	GPR39
1	263200001	263250001	-3.3864	ABCG1
1	5300001	5350001	-3.38751	AGAP1
10	72000001	72050001	-3.38755	LOC101109890
13	69600001	69650001	-3.38772	TRNAW-CCA_159
22	24850001	24900001	-3.38852	LOC121817702
21	20750001	20800001	-3.38857	CPN1
10	29750001	29800001	-3.3887
16	12900001	12950001	-3.3888
6	105350001	105400001	-3.38938	NSG1
21	9450001	9500001	-3.38956
5	19150001	19200001	-3.39007	DOT1L
17	4250001	4300001	-3.39036	TMEM131L
12	71550001	71600001	-3.39038	LOC121816057
1	96950001	97000001	-3.39053	LOC114116622
1	270400001	270450001	-3.3907	KCNJ6
3	40350001	40400001	-3.39074
1	175950001	176000001	-3.39095
17	35300001	35350001	-3.39102
4	102500001	102550001	-3.39118	DGKI
14	56950001	57000001	-3.39167	LOC101121369
2	210400001	210450001	-3.39177	PIKFYVE
9	43950001	44000001	-3.39191	LOC101122444
4	41700001	41750001	-3.39197	LOC101102230
7	89950001	90000001	-3.39202	CEP128
9	87900001	87950001	-3.39269
7	57500001	57550001	-3.39318	TNFAIP8L3
24	12200001	12250001	-3.39329
9	75250001	75300001	-3.39378
1	235950001	236000001	-3.39393
1	174000001	174050001	-3.39441	LOC121816373
18	44600001	44650001	-3.39453	PAX9
19	50600001	50650001	-3.39454	GMDS
10	30900001	30950001	-3.39494	LOC121820439
10	36250001	36300001	-3.39568	GJB6
21	7700001	7750001	-3.39573	PRKG1
6	12550001	12600001	-3.396
8	50800001	50850001	-3.39606	LOC114116243
23	4000001	4050001	-3.39674	TFAP4
14	49350001	49400001	-3.39685	NUMBL
23	24200001	24250001	-3.39728	HS3ST4
3	82050001	82100001	-3.39729	LOC106991055
3	6250001	6300001	-3.3973	HMCN2
3	146700001	146750001	-3.39778	MUC19
7	47550001	47600001	-3.39794	RORA
10	77950001	78000001	-3.39828	FGF14
3	124800001	124850001	-3.40002	KITLG
6	112150001	112200001	-3.4004	TAPT1
3	98200001	98250001	-3.40061
18	44200001	44250001	-3.4011	ARHGEF3
22	20650001	20700001	-3.40128	FHOD3
3	209100001	209150001	-3.40134	CLSTN3
26	49650001	49700001	-3.40135	RRAGB
3	208150001	208200001	-3.40162	LOC114108764
20	12500001	12550001	-3.4017	FAM181B
5	24850001	24900001	-3.40204	LMNB1
15	43050001	43100001	-3.40206	DENND5A
5	79600001	79650001	-3.40255
14	26200001	26250001	-3.40265
26	56850001	56900001	-3.40336	LOC101114848
12	35400001	35450001	-3.40377	LOC101122122
2	16850001	16900001	-3.40417	LOC114113376
22	33950001	34000001	-3.40429	RBBP8
4	50250001	50300001	-3.40479	CBLL1
26	17900001	17950001	-3.40488	MAP3K15
1	133100001	133150001	-3.40519
4	32200001	32250001	-3.40554	LOC105610700
16	26600001	26650001	-3.40676
15	43500001	43550001	-3.40715	DENND2B
1	180250001	180300001	-3.40761	ZBTB20
24	33200001	33250001	-3.40778	LOC121817961
1	255750001	255800001	-3.40811
14	25350001	25400001	-3.40812	KIFC3
5	41700001	41750001	-3.40822
5	19350001	19400001	-3.40826	SEPTIN8
2	109600001	109650001	-3.4084
17	47050001	47100001	-3.4084
1	20100001	20150001	-3.40896	CCDC163
2	214950001	215000001	-3.40906	IKZF2
9	6950001	7000001	-3.40907
16	59350001	59400001	-3.40916
20	47000001	47050001	-3.4095	TMEM80
6	6600001	6650001	-3.40976	SYNPO2
3	3550001	3600001	-3.40988	KCNT1
17	52350001	52400001	-3.41112	MPHOSPH9
1	247850001	247900001	-3.4113	LOC101108102
3	190750001	190800001	-3.41139	BCAT1
7	91500001	91550001	-3.41166
17	3250001	3300001	-3.41172
1	132250001	132300001	-3.41189	LOC121818678
6	38450001	38500001	-3.41189
10	12600001	12650001	-3.41201
2	244950001	245000001	-3.41212	ALPL
10	72300001	72350001	-3.41249	DZIP1
1	82450001	82500001	-3.41257
3	180150001	180200001	-3.41261	LOC101109077
3	200050001	200100001	-3.4129	PTPRO
18	8650001	8700001	-3.41332
21	10350001	10400001	-3.41374	STAMBPL1
9	53600001	53650001	-3.41388	LOC105613955
1	170250001	170300001	-3.41393
26	14400001	14450001	-3.41398
16	4100001	4150001	-3.41411
18	7900001	7950001	-3.41446
14	7500001	7550001	-3.41456	LOC121816462
17	12850001	12900001	-3.41464	SMAD1
22	4650001	4700001	-3.41495	LOC101102357
17	59850001	59900001	-3.41496	LOC121816955
13	21150001	21200001	-3.415
1	95300001	95350001	-3.41515	GDAP2
3	56200001	56250001	-3.41534
6	52850001	52900001	-3.41569
1	251700001	251750001	-3.41586	DZIP1L
12	76400001	76450001	-3.41678
18	44200001	44250001	-3.41732	LOC101120955
19	49600001	49650001	-3.4174	LOC101122734
17	61650001	61700001	-3.41767	RPH3A
16	14500001	14550001	-3.4178
2	201250001	201300001	-3.41838
9	68350001	68400001	-3.41857
14	56300001	56350001	-3.41859	MYBPC2
26	16000001	16050001	-3.41987
18	28400001	28450001	-3.41993	PDZRN3
24	42800001	42850001	-3.42002	OGDHL
20	10250001	10300001	-3.42038
2	57600001	57650001	-3.42096	TRNAS-GGA_49
2	88600001	88650001	-3.42096
1	170450001	170500001	-3.42143
24	300001	350001	-3.42147
2	172900001	172950001	-3.42171	LOC114112873
2	27150001	27200001	-3.42203	LOC114112789
11	41400001	41450001	-3.42215	KRT35
11	45600001	45650001	-3.42218	MAPT
9	30700001	30750001	-3.42244
21	29100001	29150001	-3.42265	TRNAY-GUA_52
14	61300001	61350001	-3.42288	LOC101111046
2	199050001	199100001	-3.42347	CCDC150
26	142000001	142050001	-3.42382	LOC101112115
9	50500001	50550001	-3.42407	JPH1
1	156150001	156200001	-3.4244	VGLL3
7	79750001	79800001	-3.42467
15	4200001	4250001	-3.42475	PDGFD
21	17000001	17050001	-3.42522	TCTN3
3	206200001	206250001	-3.42527
3	15550001	15600001	-3.4255
3	79300001	79350001	-3.42564	SIX2
3	121550001	121600001	-3.42593
5	1150001	1200001	-3.42618	SQSTM1
18	5250001	5300001	-3.42658
1	195500001	195550001	-3.4266	TRNAC-ACA_28
11	46000001	46050001	-3.42687	MYL4
10	65950001	66000001	-3.42721
16	36850001	36900001	-3.428
26	30050001	30100001	-3.42834
1	84850001	84900001	-3.42857
22	58800001	58850001	-3.42889	CCBE1
5	42050001	42100001	-3.42901	SOWAHA
2	7650001	7700001	-3.42906
2	213500001	213550001	-3.42918	ERBB4
2	224100001	224150001	-3.42923
17	35050001	35100001	-3.43102	FGF2
2	152050001	152100001	-3.43112
11	14000001	14050001	-3.4315	LOC114116989
2	79550001	79600001	-3.4315
19	9650001	9700001	-3.4316	FKBP5
7	75400001	75450001	-3.43171	LOC101111101
21	19200001	19250001	-3.43183
5	34500001	34550001	-3.43207
2	115350001	115400001	-3.43219
6	24550001	24600001	-3.43227
14	40750001	40800001	-3.43244
8	59900001	59950001	-3.43261	LOC121820187
11	23000001	23050001	-3.43281	SMG6
20	900001	950001	-3.43286	TRNAC-GCA_209
4	77800001	77850001	-3.43296	ADCY1
3	189300001	189350001	-3.43308	SSPN
1	160300001	160350001	-3.4332
24	12550001	12600001	-3.43362	BMS1
3	16750001	16800001	-3.43401	RNF144A
18	46800001	46850001	-3.43445	CACNA2D3
20	4850001	4900001	-3.43459	LOC101120706
5	59900001	59950001	-3.43479	SMIM3
23	12500001	12550001	-3.43546
10	57650001	57700001	-3.43566
15	27300001	27350001	-3.43567	SIK3
18	10650001	10700001	-3.436	TRANK1
18	30000001	30050001	-3.4365	PEAK1
9	18650001	18700001	-3.43689
2	109900001	109950001	-3.43705
2	91050001	91100001	-3.43724
18	8050001	8100001	-3.43734	LOC114109288
3	115800001	115850001	-3.43742	PPP1R12A
9	50150001	50200001	-3.43749	ELOC
23	37350001	37400001	-3.43775	ZKSCAN5
8	30250001	30300001	-3.43779	MTRES1
2	225650001	225700001	-3.43782
12	6550001	6600001	-3.43876
9	84200001	84250001	-3.43887	TRIQK
6	12200001	12250001	-3.43948
9	92000001	92050001	-3.43952
20	3650001	3700001	-3.43972
14	7550001	7600001	-3.44113	LOC101121541
1	186150001	186200001	-3.44156	HGD
9	79500001	79550001	-3.4417
3	188850001	188900001	-3.44185
2	29100001	29150001	-3.44202	ZNF484
1	173650001	173700001	-3.44259
13	76450001	76500001	-3.44297	TRNAK-UUU_20
16	29700001	29750001	-3.44371
1	249750001	249800001	-3.44457
20	36450001	36500001	-3.44459	CPSF7
21	45800001	45850001	-3.44473
15	45700001	45750001	-3.44534	LOC114118610
3	174150001	174200001	-3.44556	ALDH1L2
16	43150001	43200001	-3.44593
19	49850001	49900001	-3.4462	LOC101116548
13	13000001	13050001	-3.44672
8	3600001	3650001	-3.44709
24	40050001	40100001	-3.4472	GRID1
26	55150001	55200001	-3.44785	AKAP4
8	7350001	7400001	-3.4484	BCKDHB
7	14950001	15000001	-3.44848	CALML4
3	158700001	158750001	-3.44852
13	62700001	62750001	-3.44939	BPIFA3
3	150001	200001	-3.44944	CACNA1B
5	103100001	103150001	-3.44966
18	46250001	46300001	-3.44971	CACNA2D3
6	75200001	75250001	-3.4499
1	102100001	102150001	-3.45022	LOC101120969
20	45350001	45400001	-3.4507	KCNQ1
1	19200001	19250001	-3.45088	RNF220
14	7850001	7900001	-3.45131	PLCG2
22	51700001	51750001	-3.45165
2	154950001	155000001	-3.45228	LOC114113292
9	57400001	57450001	-3.45278	PAG1
6	87250001	87300001	-3.45309
9	6750001	6800001	-3.45323
9	84350001	84400001	-3.45333
22	10000001	10050001	-3.45399
24	39250001	39300001	-3.45409
3	93500001	93550001	-3.45421	DYSF
1	168750001	168800001	-3.4549	TRNAC-GCA_12
12	56850001	56900001	-3.4551
18	41850001	41900001	-3.45525	NPAS3
10	35400001	35450001	-3.45539	LOC105609559
18	60850001	60900001	-3.45543
14	60150001	60200001	-3.45562	LOC101108416
14	26150001	26200001	-3.45584
1	145900001	145950001	-3.45612	ROBO2
2	236400001	236450001	-3.45727	SDC3
16	4200001	4250001	-3.4574
21	32050001	32100001	-3.4576
5	107800001	107850001	-3.4578	LOC105615338
14	4600001	4650001	-3.45812	VAT1L
21	47500001	47550001	-3.45842
1	185050001	185100001	-3.45879	TMEM39A
13	36100001	36150001	-3.4591	ODAD2
17	37350001	37400001	-3.45966	FSTL5
14	27100001	27150001	-3.45992
24	5150001	5200001	-3.46173
3	39900001	39950001	-3.46193	PLEK
10	84100001	84150001	-3.46196	LOC121820498
1	277200001	277250001	-3.46212
1	105800001	105850001	-3.46233	GON4L
8	2900001	2950001	-3.46261	IMPG1
18	58950001	59000001	-3.46315	LOC101106550
1	275550001	275600001	-3.46319	TBC1D5
6	78350001	78400001	-3.46443	ADGRL3
26	27250001	27300001	-3.46505
2	179650001	179700001	-3.46516
23	23000001	23050001	-3.46543	TNRC6A
22	53050001	53100001	-3.46549	DCC
9	23400001	23450001	-3.4656	ASAP1
9	10850001	10900001	-3.46581
1	11700001	11750001	-3.46593	GRIK3
9	53950001	54000001	-3.46623
16	61850001	61900001	-3.46635
9	27500001	27550001	-3.46698
3	154500001	154550001	-3.46825	MSRB3
3	207500001	207550001	-3.46887	LOC101102967
7	41800001	41850001	-3.46898	NIN
22	26200001	26250001	-3.46907
8	11400001	11450001	-3.46917	RSPO3
11	42800001	42850001	-3.46978	BRCA1
3	67750001	67800001	-3.46992	CCDC85A
12	18100001	18150001	-3.47015	KCTD3
7	25750001	25800001	-3.47028	LOC101105081
26	59150001	59200001	-3.47049
21	45350001	45400001	-3.47065	ADAM12
3	146050001	146100001	-3.47074	CNTN1
17	21750001	21800001	-3.4712
6	8850001	8900001	-3.47164	LOC105612939
2	136650001	136700001	-3.47189	MAP3K20
5	57000001	57050001	-3.47189	LOC114115049
2	117000001	117050001	-3.47195	LOC114113454
16	56150001	56200001	-3.47195
2	50001	100001	-3.47232	FAM110C
1	254150001	254200001	-3.47265
2	89100001	89150001	-3.47334
14	54650001	54700001	-3.47398	LOC101104423
19	27650001	27700001	-3.47409	LOC101113217
4	27050001	27100001	-3.4744
15	48500001	48550001	-3.47458	LOC101112160
26	17550001	17600001	-3.47458
14	1600001	1650001	-3.47481	MLKL
6	115600001	115650001	-3.47501
5	44700001	44750001	-3.4752	CXCL14
10	29600001	29650001	-3.47573
10	66700001	66750001	-3.47622
16	69700001	69750001	-3.47625
5	850001	900001	-3.47632	RASGEF1C
7	77600001	77650001	-3.47685	RDH11
5	71600001	71650001	-3.47745
4	52800001	52850001	-3.47799	ST7
7	81000001	81050001	-3.47801	TRNAY-AUA_8
20	4450001	4500001	-3.47826
24	42200001	42250001	-3.47889	WDFY4
1	173800001	173850001	-3.47895	CD47
5	40600001	40650001	-3.47942	LOC101106169
20	15800001	15850001	-3.47997
3	213150001	213200001	-3.48015	CCDC77
1	72150001	72200001	-3.48016	ALG14
4	90700001	90750001	-3.48019	POT1
3	172600001	172650001	-3.48032	C3H12orf42
26	11750001	11800001	-3.48049
15	38000001	38050001	-3.48062	COPB1
1	3850001	3900001	-3.48119	COL6A3
3	215500001	215550001	-3.48188	LOC121819230
2	136500001	136550001	-3.48228
23	36950001	37000001	-3.4833	LOC101110727
2	184100001	184150001	-3.48368	EN1
6	43950001	44000001	-3.48404	PPARGC1A
1	255700001	255750001	-3.48425	RYK
9	25550001	25600001	-3.4844	LOC121820325
26	58300001	58350001	-3.48444	LOC121818334
9	54350001	54400001	-3.48473	LOC114116506
26	2400001	2450001	-3.48504
13	66500001	66550001	-3.48556
9	6700001	6750001	-3.48629
7	65750001	65800001	-3.48643
23	3150001	3200001	-3.48679	TRNAP-UGG_8
16	63800001	63850001	-3.48697
10	86000001	86050001	-3.48771	TMCO3
6	17550001	17600001	-3.4881	LEF1
18	32900001	32950001	-3.48875	LOC114109032
11	25050001	25100001	-3.48932	SLC13A5
3	100850001	100900001	-3.48947	PDCL3
1	130850001	130900001	-3.48995
15	68600001	68650001	-3.49002
16	25600001	25650001	-3.49013
17	59950001	60000001	-3.49045	LOC121816955
16	12200001	12250001	-3.49098
1	88950001	89000001	-3.49146	TMIGD3
5	87000001	87050001	-3.49171
1	219800001	219850001	-3.49183
2	150950001	151000001	-3.4919	PKP4
2	30400001	30450001	-3.49235
1	173750001	173800001	-3.49245	CD47
10	51100001	51150001	-3.49365	TBC1D4
8	22600001	22650001	-3.49414
4	30500001	30550001	-3.49425
20	22500001	22550001	-3.49436	NAV2
4	89150001	89200001	-3.49441	SLC13A1
3	15200001	15250001	-3.4946
5	21050001	21100001	-3.495	HINT1
9	65300001	65350001	-3.49511
20	27600001	27650001	-3.49512	KIRREL3
6	38650001	38700001	-3.4952
2	43200001	43250001	-3.49559	SLC39A14
22	45700001	45750001	-3.49565	SLC14A2
18	14800001	14850001	-3.49574	HHATL
3	187550001	187600001	-3.496
3	178350001	178400001	-3.4961
1	201100001	201150001	-3.4962
20	15850001	15900001	-3.49654	RSF1
4	41600001	41650001	-3.49675
8	89400001	89450001	-3.49695	RPS6KA2
26	30000001	30050001	-3.49733
2	193300001	193350001	-3.49791	STAT4
22	58900001	58950001	-3.49791	CCBE1
3	122800001	122850001	-3.49804	MGAT4C
15	27350001	27400001	-3.49834	SIK3
1	229000001	229050001	-3.4984
14	63200001	63250001	-3.49863	LOC101123578
22	59700001	59750001	-3.49887
20	8350001	8400001	-3.49937	LOC121817470
14	54750001	54800001	-3.49942	ZNF114
4	112900001	112950001	-3.49956
3	75400001	75450001	-3.49976
22	32150001	32200001	-3.4999	LOC121817739
24	42450001	42500001	-3.4999	C25H10orf71
8	58900001	58950001	-3.5005	EYA4
3	139950001	140000001	-3.50076
9	61900001	61950001	-3.50085	TRPS1
1	245900001	245950001	-3.50088
14	26800001	26850001	-3.50163
20	1850001	1900001	-3.50204
4	78100001	78150001	-3.50264	RAMP3
1	72200001	72250001	-3.50268	LOC101108787
15	15600001	15650001	-3.50273	FUT4
3	179100001	179150001	-3.50306	HMGXB4
3	9100001	9150001	-3.50317	RALGPS1
4	80550001	80600001	-3.50319
5	62650001	62700001	-3.50362
16	6750001	6800001	-3.50392
15	35200001	35250001	-3.50413	PLEKHA7
15	71000001	71050001	-3.50567
6	14150001	14200001	-3.50586	LOC121819865
8	41950001	42000001	-3.50589
3	217000001	217050001	-3.50633	ENTHD1
6	5000001	5050001	-3.50666	PRDM5
24	6300001	6350001	-3.5067
14	60550001	60600001	-3.50716	LOC121816441
16	64300001	64350001	-3.50735
2	137750001	137800001	-3.50745	METAP1D
18	58650001	58700001	-3.50747	IQSEC1
24	33250001	33300001	-3.50768	LOC121817961
22	1300001	1350001	-3.50823
26	133250001	133300001	-3.50945	LOC101106998
11	25250001	25300001	-3.50982	PITPNM3
11	52300001	52350001	-3.51023	LOC114117083
10	57400001	57450001	-3.51073
3	50050001	50100001	-3.51078
26	137550001	137600001	-3.51096	DIAPH2
14	22050001	22100001	-3.5111	LOC105601845
7	8050001	8100001	-3.51114	F2RL1
2	64650001	64700001	-3.51151	C2H9orf85
5	60300001	60350001	-3.51205	SLC36A3
11	47800001	47850001	-3.5126	SMARCD2
5	28150001	28200001	-3.51337
22	56750001	56800001	-3.51354
18	44250001	44300001	-3.514
18	37750001	37800001	-3.51506	C19H3orf49
17	43950001	44000001	-3.51584
5	3100001	3150001	-3.51614	TRNAW-CCA_77
21	14450001	14500001	-3.51629	MYOF
11	45300001	45350001	-3.51633	NSF
6	114950001	115000001	-3.51673	AFAP1
2	30450001	30500001	-3.51711
8	650001	700001	-3.51716
24	9650001	9700001	-3.51754	RYR2
1	6500001	6550001	-3.51759	LOC121818814
3	140250001	140300001	-3.51775	SLC38A1
5	10100001	10150001	-3.51853	BRME1
12	47800001	47850001	-3.51878
18	26150001	26200001	-3.51896
1	86500001	86550001	-3.51913	CELSR2
4	6200001	6250001	-3.51928	DDC
19	44750001	44800001	-3.51987	LOC101106554
26	53250001	53300001	-3.5199
3	223500001	223550001	-3.51993
19	18050001	18100001	-3.52005
2	188100001	188150001	-3.52011
1	148950001	149000001	-3.52024
1	172850001	172900001	-3.52025	LOC105612547
21	46900001	46950001	-3.52033	PTPRE
8	57400001	57450001	-3.52057	LOC105612881
23	36000001	36050001	-3.52074	SERPINE1
2	7100001	7150001	-3.52182	ASTN2
1	271650001	271700001	-3.52199
15	3450001	3500001	-3.52205	LOC106991615
12	68200001	68250001	-3.52252
20	42500001	42550001	-3.5226	TESMIN
3	145500001	145550001	-3.52269	PDZRN4
3	205250001	205300001	-3.52304	LOC105613002
8	40350001	40400001	-3.52343
1	207600001	207650001	-3.5243
16	68550001	68600001	-3.52499
3	139150001	139200001	-3.52524	LOC121819118
6	111600001	111650001	-3.52606	TRNAH-AUG_3
17	50300001	50350001	-3.52622	TRNAW-CCA_186
13	74950001	75000001	-3.52643	CDH22
15	22750001	22800001	-3.52665
11	29750001	29800001	-3.5267
2	156650001	156700001	-3.52706
15	25400001	25450001	-3.52723	CADM1
23	2200001	2250001	-3.52765	TRAF7
18	62150001	62200001	-3.528	CCNK
14	53850001	53900001	-3.52839	ZC3H4
9	23350001	23400001	-3.5285	LOC114116486
10	62550001	62600001	-3.52865
14	45200001	45250001	-3.52944	FAM187B
6	114400001	114450001	-3.52963
9	18000001	18050001	-3.52969
7	46400001	46450001	-3.53009	VPS13C
20	33150001	33200001	-3.53036
3	86650001	86700001	-3.53046	QPCT
18	60100001	60150001	-3.53085
7	50100001	50150001	-3.53088
5	104600001	104650001	-3.5313	FBXL17
1	96850001	96900001	-3.53157
12	43800001	43850001	-3.53158	TRNAD-AUC
19	36900001	36950001	-3.53159
2	201600001	201650001	-3.53172	SATB2
3	164800001	164850001	-3.53184	LOC114113787
2	224150001	224200001	-3.53188
9	90350001	90400001	-3.53255	E2F5
20	19950001	20000001	-3.53259	SLC17A6
20	13200001	13250001	-3.53262
17	58300001	58350001	-3.53286	SPRING1
2	250001	300001	-3.53298	ACP1
2	151650001	151700001	-3.53403
19	4900001	4950001	-3.53407
10	30250001	30300001	-3.53417	TEX26
13	5000001	5050001	-3.53452	LOC121816291
1	102450001	102500001	-3.53494	CRNN
9	92300001	92350001	-3.53501
26	4300001	4350001	-3.53573	LOC101116799
22	42950001	43000001	-3.53618	PIEZO2
13	3400001	3450001	-3.5362	TRNAA-UGC_13
6	38400001	38450001	-3.53663
2	131000001	131050001	-3.53679	SESTD1
21	7200001	7250001	-3.53703	PRKG1
1	246700001	246750001	-3.53735
18	14500001	14550001	-3.53758	TRAK1
21	36950001	37000001	-3.53794
1	123800001	123850001	-3.53809
3	171450001	171500001	-3.53815	WASHC3
2	155750001	155800001	-3.53889	GALNT13
4	63800001	63850001	-3.53896	NPSR1
6	111050001	111100001	-3.53904
18	60500001	60550001	-3.53905
3	78100001	78150001	-3.53915	PRKCE
17	33550001	33600001	-3.53915
20	45200001	45250001	-3.53931	KCNQ1
7	39050001	39100001	-3.53956	MDGA2
13	44100001	44150001	-3.54004	LOC106991526
19	49500001	49550001	-3.54006	SLC22A23
2	201450001	201500001	-3.5401
5	4950001	5000001	-3.54013	KCNN1
17	50000001	50050001	-3.54017	LOC121816936
18	17600001	17650001	-3.54031	RAD18
21	22550001	22600001	-3.54054	PPRC1
1	148650001	148700001	-3.54079
22	43650001	43700001	-3.5409	PTPN2
18	67200001	67250001	-3.54115	JAG2
2	16950001	17000001	-3.54148
18	3300001	3350001	-3.54172	GABRB3
12	58550001	58600001	-3.54176
3	145550001	145600001	-3.54246	PDZRN4
3	178200001	178250001	-3.54255
11	31000001	31050001	-3.54282
2	184450001	184500001	-3.54314	C1QL2
26	49500001	49550001	-3.54353	KLF8
4	90400001	90450001	-3.5436
1	233850001	233900001	-3.5438
1	120950001	121000001	-3.54411
15	4050001	4100001	-3.54432	DDI1
4	3950001	4000001	-3.5444
3	126700001	126750001	-3.54443
10	8050001	8100001	-3.54444
1	252900001	252950001	-3.54475	NCK1
6	94550001	94600001	-3.54478
11	60100001	60150001	-3.54483	LOC114116945
5	63100001	63150001	-3.54599	FAM114A2
11	47600001	47650001	-3.54649	MAP3K3
16	9150001	9200001	-3.54734
11	29550001	29600001	-3.54741	TMEM238L
18	29000001	29050001	-3.54742	NRG4
3	112950001	113000001	-3.54762	E2F7
19	21000001	21050001	-3.54769	LOC101122472
2	109850001	109900001	-3.54786
20	22400001	22450001	-3.54798	NAV2
16	18650001	18700001	-3.54804
8	89350001	89400001	-3.5489	RPS6KA2
2	58000001	58050001	-3.54892
2	205750001	205800001	-3.54893	CTLA4
12	43450001	43500001	-3.54911	H6PD
11	29850001	29900001	-3.54949
26	62050001	62100001	-3.54968	PJA1
10	1900001	1950001	-3.54999	TDRD3
1	211300001	211350001	-3.55023
14	60500001	60550001	-3.55034	LOC105605752
1	1850001	1900001	-3.55213	LOC121818745
17	48150001	48200001	-3.55237	TMEM132D
17	31700001	31750001	-3.55239
22	61300001	61350001	-3.55266
8	80750001	80800001	-3.55268
2	170750001	170800001	-3.55326
26	53050001	53100001	-3.55447	ALAS2
11	49450001	49500001	-3.55449	TBCD
3	57000001	57050001	-3.55473
17	48950001	49000001	-3.55491
21	10450001	10500001	-3.55583	ACTA2
1	167050001	167100001	-3.55767	NFKBIZ
2	21150001	21200001	-3.55806
3	117750001	117800001	-3.55837	PPFIA2
8	90100001	90150001	-3.55862	KIF25
16	11650001	11700001	-3.55877
20	7150001	7200001	-3.5589
15	80250001	80300001	-3.5593	LOC101103671
3	25100001	25150001	-3.56151
7	12750001	12800001	-3.5618	MEGF11
6	115350001	115400001	-3.56193	ACOX3
26	1600001	1650001	-3.56201
1	120750001	120800001	-3.56205	LOC101111513
11	19850001	19900001	-3.56206	LOC121820684
14	58950001	59000001	-3.56238	LOC105601990
2	112750001	112800001	-3.5626	TRNAR-ACG
23	15100001	15150001	-3.56271	LOC101111247
1	207550001	207600001	-3.56317
26	35850001	35900001	-3.56345
21	20300001	20350001	-3.56355	LOC121817646
24	22350001	22400001	-3.56368	CTNNA3
3	118200001	118250001	-3.56438
3	178150001	178200001	-3.56495
10	20300001	20350001	-3.56533
13	31200001	31250001	-3.56572	ST8SIA6
10	72150001	72200001	-3.56708	LOC101109890
17	13650001	13700001	-3.56721	TRNAC-ACA_183
3	65450001	65500001	-3.56766
17	9500001	9550001	-3.56808	LOC121816999
11	56850001	56900001	-3.56827
1	29350001	29400001	-3.56878	BSND
5	99400001	99450001	-3.56901
26	131500001	131550001	-3.56925
2	176750001	176800001	-3.56926
9	83000001	83050001	-3.5694	CDH17
16	69150001	69200001	-3.56975
2	20250001	20300001	-3.57172	CYLC2
3	186750001	186800001	-3.57219	CCDC91
13	82000001	82050001	-3.57261	DOK5
17	18700001	18750001	-3.57288
22	27100001	27150001	-3.57309
26	131400001	131450001	-3.57372
1	126350001	126400001	-3.57383	CLDN17
1	216550001	216600001	-3.57427	PLD1
2	184400001	184450001	-3.57469
12	72150001	72200001	-3.57523	HHAT
8	61300001	61350001	-3.57543	PDE7B
18	66350001	66400001	-3.5756	KIF26A
6	92600001	92650001	-3.57583	SEPTIN11
18	65150001	65200001	-3.57606
7	13850001	13900001	-3.57676	SMAD3
7	78250001	78300001	-3.57693	RAD51B
1	87050001	87100001	-3.57723	GSTM3
16	17500001	17550001	-3.57765
10	69300001	69350001	-3.57772	GPC6
3	101400001	101450001	-3.57795
2	182850001	182900001	-3.57803
1	260200001	260250001	-3.57831	LCA5L
1	208000001	208050001	-3.57833	PEX5L
7	85950001	86000001	-3.57837	ESRRB
24	17600001	17650001	-3.57878	RTKN2
3	154600001	154650001	-3.5813	MSRB3
5	68550001	68600001	-3.58131
2	171900001	171950001	-3.58248	NXPH2
17	38950001	39000001	-3.58315
10	70300001	70350001	-3.58316
6	9150001	9200001	-3.58324	LOC105612939
26	115250001	115300001	-3.58349
3	105000001	105050001	-3.58371
18	46300001	46350001	-3.58456	CACNA2D3
23	25250001	25300001	-3.58461	KDM8
3	179350001	179400001	-3.58499	RASD2
1	210000001	210050001	-3.58507
24	17000001	17050001	-3.5852	CABCOCO1
1	204700001	204750001	-3.5853	LAMP3
26	120600001	120650001	-3.58535
5	83050001	83100001	-3.58598	TRNAC-ACA_90
3	3500001	3550001	-3.58599	KCNT1
9	58700001	58750001	-3.58622	LOC114116379
15	9100001	9150001	-3.5863	CNTN5
3	125300001	125350001	-3.58672
1	23250001	23300001	-3.58686	BEND5
22	13500001	13550001	-3.58698
3	25150001	25200001	-3.58714	LOC114113893
6	37000001	37050001	-3.58771	HERC6
26	59400001	59450001	-3.58816
17	4050001	4100001	-3.5885	SFRP2
2	238950001	239000001	-3.58857	PTAFR
19	23900001	23950001	-3.58924	PKHD1
13	28150001	28200001	-3.59019	FRMD4A
26	9850001	9900001	-3.59118
19	23550001	23600001	-3.59139
9	54050001	54100001	-3.59145
3	188950001	189000001	-3.59151	ITPR2
2	156050001	156100001	-3.59162
1	58950001	59000001	-3.59204
5	76650001	76700001	-3.5934
1	199400001	199450001	-3.59345	LOC101110107
4	73150001	73200001	-3.59517
16	17050001	17100001	-3.59518
11	54050001	54100001	-3.59573	SEC14L1
5	9450001	9500001	-3.5958	ADGRE3
11	4800001	4850001	-3.59616
13	68950001	69000001	-3.59683	LOC105606881
14	44700001	44750001	-3.5976	LOC114117974
7	42400001	42450001	-3.59827	LOC105607692
18	50800001	50850001	-3.5983
20	12600001	12650001	-3.59851
4	50200001	50250001	-3.59883	LOC121819399
2	225850001	225900001	-3.59934	LOC101116638
19	38800001	38850001	-3.59952
1	255800001	255850001	-3.59968	RYK
12	47950001	48000001	-3.60072	AJAP1
10	40050001	40100001	-3.60088	PCDH9
19	45650001	45700001	-3.60093
23	25900001	25950001	-3.60142	GSG1L
1	177400001	177450001	-3.60191	PHLDB2
7	8950001	9000001	-3.60232
17	8550001	8600001	-3.6024	IQCM
14	22350001	22400001	-3.60243
12	40150001	40200001	-3.60255	LOC101110527
10	70750001	70800001	-3.60273	LOC114116631
14	7450001	7500001	-3.60341	GAN
6	4650001	4700001	-3.60398	NDNF
8	24650001	24700001	-3.60519
3	5400001	5450001	-3.60585	LOC105607235
17	64250001	64300001	-3.60666	DAO
2	116250001	116300001	-3.60684
2	165050001	165100001	-3.60711
2	240550001	240600001	-3.60791	UBXN11
2	230550001	230600001	-3.60881
2	170150001	170200001	-3.60928	LRP1B
18	61650001	61700001	-3.60946	LOC121817128
18	9700001	9750001	-3.60959	ARPP21
3	127800001	127850001	-3.60992
10	24800001	24850001	-3.60992
5	11000001	11050001	-3.61003	PRDX2
26	58750001	58800001	-3.61026	EDA2R
2	65450001	65500001	-3.61046
5	86450001	86500001	-3.61067
19	22050001	22100001	-3.61097	CRISP2
23	27500001	27550001	-3.6116	LOC121817892
23	34600001	34650001	-3.61222	LOC101115252
1	258000001	258050001	-3.61261	ACP3
18	55100001	55150001	-3.61272	RIN3
4	111600001	111650001	-3.61317
3	172250001	172300001	-3.61321	PAH
3	154800001	154850001	-3.61365	WIF1
12	3500001	3550001	-3.61366	LOC121820756
19	27350001	27400001	-3.61392	FLOT1
1	229050001	229100001	-3.6144
5	100550001	100600001	-3.61467	LOC121819687
12	68250001	68300001	-3.61542
26	141250001	141300001	-3.61557
5	102100001	102150001	-3.61558
18	3500001	3550001	-3.6166
6	66500001	66550001	-3.61727
19	3850001	3900001	-3.61754	DST
15	15550001	15600001	-3.61757
3	195900001	195950001	-3.61759
17	36100001	36150001	-3.61769
1	209000001	209050001	-3.61782	KCNMB2
3	142200001	142250001	-3.6183
23	12400001	12450001	-3.61869	SHISA9
14	6800001	6850001	-3.61871	DYNLRB2
3	172850001	172900001	-3.61887	STAB2
11	15700001	15750001	-3.61896	LOC121820555
2	142650001	142700001	-3.62013
14	52100001	52150001	-3.62021	LOC101110170
1	240800001	240850001	-3.6203
22	29600001	29650001	-3.62043
3	179950001	180000001	-3.62053	LOC105605770
9	5800001	5850001	-3.62154	ADGRB3
5	12450001	12500001	-3.62247	LOC101115706
4	25350001	25400001	-3.62248
7	67450001	67500001	-3.62266
9	9650001	9700001	-3.62305
18	26500001	26550001	-3.62377
23	10200001	10250001	-3.62452
13	51050001	51100001	-3.62505	AP5S1
4	17300001	17350001	-3.62695	NXPH1
17	21850001	21900001	-3.62698
26	53100001	53150001	-3.62902
26	26700001	26750001	-3.62923
9	91000001	91050001	-3.62933	RALYL
2	143400001	143450001	-3.63027	SCN1A
1	46700001	46750001	-3.63035	PTGER3
10	83200001	83250001	-3.63095
2	25050001	25100001	-3.63122
1	209950001	210000001	-3.63144
3	188100001	188150001	-3.63213	ARNTL2
3	24550001	24600001	-3.63218
2	133600001	133650001	-3.63243
23	6700001	6750001	-3.63249	RBFOX1
20	21500001	21550001	-3.6328	NELL1
4	73950001	74000001	-3.6336	STEAP4
26	58850001	58900001	-3.63394
7	23500001	23550001	-3.63451	LOC114115681
19	33600001	33650001	-3.63592	LOC101101868
1	207450001	207500001	-3.63595
2	140450001	140500001	-3.63621	ABCB11
15	77300001	77350001	-3.63627	LOC101102009
17	8050001	8100001	-3.63635
22	55350001	55400001	-3.63706
26	25700001	25750001	-3.63755
23	8550001	8600001	-3.63799
5	98300001	98350001	-3.63855
1	145750001	145800001	-3.63873	ROBO2
3	11850001	11900001	-3.63892	DENND1A
7	6150001	6200001	-3.63901
16	39950001	40000001	-3.6392
5	42850001	42900001	-3.63983	FSTL4
11	42600001	42650001	-3.64011	LOC101112584
2	40450001	40500001	-3.64102	DOCK5
17	4200001	4250001	-3.64211	TMEM131L
8	59500001	59550001	-3.64243
9	53550001	53600001	-3.64325	LOC105613955
21	38900001	38950001	-3.64352
2	27800001	27850001	-3.64435
7	15900001	15950001	-3.64479
12	43600001	43650001	-3.64481	LOC114108606
11	4900001	4950001	-3.64486	TOM1L1
3	155250001	155300001	-3.64493	GNS
1	262850001	262900001	-3.64507	C2CD2
1	142700001	142750001	-3.64508
2	139750001	139800001	-3.6459	UBR3
4	77850001	77900001	-3.64623	ADCY1
9	24500001	24550001	-3.64684
21	7150001	7200001	-3.64748	PRKG1
6	51700001	51750001	-3.64844
1	126450001	126500001	-3.64958
5	17000001	17050001	-3.65061	UHRF1
3	177500001	177550001	-3.6507	LARGE1
17	47300001	47350001	-3.65154
26	4250001	4300001	-3.65159
8	35200001	35250001	-3.65205	TRNAS-GGA_143
22	14450001	14500001	-3.65248
15	80300001	80350001	-3.65266	LOC101105440
5	98350001	98400001	-3.65318
11	31550001	31600001	-3.6538	HS3ST3A1
7	87250001	87300001	-3.65399	TRNAS-GGA_138
5	16950001	17000001	-3.6545	KDM4B
8	24700001	24750001	-3.65462
1	207700001	207750001	-3.6548
17	31100001	31150001	-3.6548
1	92950001	93000001	-3.65487	VANGL1
4	67400001	67450001	-3.65502	NOD1
16	30350001	30400001	-3.65503
26	19950001	20000001	-3.65511
14	33100001	33150001	-3.65567
6	25350001	25400001	-3.65654	LOC101110939
10	70850001	70900001	-3.65761	LOC101109370
1	212050001	212100001	-3.6577	NAALADL2
1	235900001	235950001	-3.65821
11	11000001	11050001	-3.6588
2	128350001	128400001	-3.65969	ITGA4
1	268850001	268900001	-3.65994
1	9850001	9900001	-3.66026	SMIM12
8	2800001	2850001	-3.66101	IMPG1
7	23900001	23950001	-3.66134	LOC121820076
20	36750001	36800001	-3.66216	MYRF
26	118600001	118650001	-3.66226	LOC121818148
3	42400001	42450001	-3.66249
3	185400001	185450001	-3.66275
7	56900001	56950001	-3.66317
18	16400001	16450001	-3.66364
5	38900001	38950001	-3.66431	LOC114115007
26	52700001	52750001	-3.66469
5	71700001	71750001	-3.66521
4	36950001	37000001	-3.66555	SEMA3D
2	173250001	173300001	-3.6658	THSD7B
20	13250001	13300001	-3.66627
23	33350001	33400001	-3.66672	GTF2IRD1
1	105850001	105900001	-3.6681	GON4L
8	25250001	25300001	-3.66848
5	55800001	55850001	-3.66863	PPP2R2B
11	27150001	27200001	-3.66885	TP53
16	45900001	45950001	-3.6691
18	66700001	66750001	-3.67016
5	92800001	92850001	-3.6707	ELL2
2	83400001	83450001	-3.67146	FREM1
1	181100001	181150001	-3.67179
1	277800001	277850001	-3.67229	KCNH8
7	61000001	61050001	-3.67316	SEMA6D
12	22200001	22250001	-3.67373
3	153100001	153150001	-3.67379
16	3400001	3450001	-3.67389
3	120250001	120300001	-3.67442	LOC114113743
26	73250001	73300001	-3.6746
3	180300001	180350001	-3.67468	LOC101121414
21	10700001	10750001	-3.67577
13	10550001	10600001	-3.6759	NINL
18	21750001	21800001	-3.67596	ITPR1
2	17750001	17800001	-3.6761	SLC44A1
12	20000001	20050001	-3.67623
6	112600001	112650001	-3.67658	LDB2
5	84250001	84300001	-3.6767
1	88900001	88950001	-3.67728	TMIGD3
15	73650001	73700001	-3.67747	TSPAN18
10	57500001	57550001	-3.67877
10	71800001	71850001	-3.67884	LOC105614203
6	16300001	16350001	-3.67891
5	38250001	38300001	-3.67957	LOC114114935
9	73700001	73750001	-3.68051	RIMS2
1	276700001	276750001	-3.68104	LOC121817636
13	30000001	30050001	-3.68149
2	34200001	34250001	-3.68187
1	90150001	90200001	-3.68279	TRNAL-UAA
9	8500001	8550001	-3.68335
8	44050001	44100001	-3.68349
11	31500001	31550001	-3.68404	HS3ST3A1
18	31150001	31200001	-3.68428	C18H15orf39
17	20550001	20600001	-3.68488
9	90150001	90200001	-3.68494	LOC114116406
23	6850001	6900001	-3.68573	RBFOX1
16	6350001	6400001	-3.68573
1	218550001	218600001	-3.68578
1	57100001	57150001	-3.68579
1	121250001	121300001	-3.6861	LOC101111769
3	208500001	208550001	-3.6865	LOC114108764
22	1350001	1400001	-3.68725
2	40500001	40550001	-3.68795	DOCK5
6	116500001	116550001	-3.688	GRK4
7	98800001	98850001	-3.68905
13	55950001	56000001	-3.68929
1	184700001	184750001	-3.68959	IGSF11
1	213850001	213900001	-3.68982	NLGN1
5	31950001	32000001	-3.69104	FAM170A
18	41000001	41050001	-3.69118
6	84900001	84950001	-3.69127	LOC105613434
3	174100001	174150001	-3.69134	NOPCHAP1
15	76250001	76300001	-3.69169	KBTBD4
1	193700001	193750001	-3.69217	LSG1
22	54850001	54900001	-3.69226
5	96600001	96650001	-3.6925
24	33450001	33500001	-3.69279
2	19750001	19800001	-3.69309
4	115600001	115650001	-3.69361	RHEB
14	33300001	33350001	-3.69445	LOC121816492
21	11700001	11750001	-3.69453
7	95300001	95350001	-3.69471	FLRT2
19	50100001	50150001	-3.69479	LOC114109781
12	51600001	51650001	-3.69543	TMEM51
2	110700001	110750001	-3.69559
4	120550001	120600001	-3.69617	PTPRN2
26	31650001	31700001	-3.69626
21	11250001	11300001	-3.69665	KIF20B
16	29900001	29950001	-3.69671
4	92750001	92800001	-3.69737	GRM8
5	63050001	63100001	-3.69767	LOC121819661
12	76050001	76100001	-3.69792	DENND1B
15	45850001	45900001	-3.69822	LOC114118411
2	139500001	139550001	-3.69905	LOC114113357
1	196150001	196200001	-3.69927
3	141450001	141500001	-3.69977
3	223950001	224000001	-3.69981
13	27250001	27300001	-3.70009	MCM10
7	35150001	35200001	-3.70023	TYRO3
18	18950001	19000001	-3.70025	GRM7
10	84400001	84450001	-3.70051
6	77150001	77200001	-3.70071
23	14900001	14950001	-3.70147	ABCC1
23	15150001	15200001	-3.70153
22	4700001	4750001	-3.70202
10	83900001	83950001	-3.70225	LOC121820471
22	9950001	10000001	-3.70263
1	98000001	98050001	-3.70281	TRNAC-GCA_5
4	20850001	20900001	-3.70334	THSD7A
10	13700001	13750001	-3.70354	ENOX1
6	98200001	98250001	-3.70402	SCD5
21	11450001	11500001	-3.70445
9	60050001	60100001	-3.7049
18	41800001	41850001	-3.70496	NPAS3
1	133350001	133400001	-3.70604
4	81100001	81150001	-3.70635
5	53550001	53600001	-3.70729
1	37900001	37950001	-3.70733	DOCK7
7	58050001	58100001	-3.70758	GABPB1
26	53200001	53250001	-3.7082
20	44950001	45000001	-3.70828	CARS1
1	175800001	175850001	-3.70833
5	7500001	7550001	-3.70887	WIZ
2	179450001	179500001	-3.70901
3	204200001	204250001	-3.70944
11	46900001	46950001	-3.70974	MARCHF10
15	62600001	62650001	-3.70994	CSTF3
7	78550001	78600001	-3.71064
15	68650001	68700001	-3.71081
1	121300001	121350001	-3.71085	LOC101111769
2	57350001	57400001	-3.71104
1	260150001	260200001	-3.71116	GET1
8	48250001	48300001	-3.71123	GABRR2
12	60250001	60300001	-3.71169	TDRD5
4	114050001	114100001	-3.71183	GIMAP4
3	214500001	214550001	-3.71208	CACNA1C
18	10950001	11000001	-3.71224
8	48300001	48350001	-3.71236	GABRR1
16	29950001	30000001	-3.71293
23	2700001	2750001	-3.71341	LOC121817801
1	66150001	66200001	-3.71369	KYAT3
14	19100001	19150001	-3.71429	LOC121816479
7	13100001	13150001	-3.71471	MEGF11
7	13900001	13950001	-3.71562	SMAD3
10	22800001	22850001	-3.71661	LOC121820494
9	54300001	54350001	-3.71678
17	26000001	26050001	-3.71705
13	12100001	12150001	-3.71752	ITIH5
3	198700001	198750001	-3.7178
8	62400001	62450001	-3.71902	IFNGR1
2	123050001	123100001	-3.71967	LOC114113605
3	130950001	131000001	-3.71978	TMCC3
9	25100001	25150001	-3.7198
26	16550001	16600001	-3.72031
11	28600001	28650001	-3.72098	STX8
24	4700001	4750001	-3.72108	SIPA1L2
8	88700001	88750001	-3.7214	PDE10A
4	25400001	25450001	-3.7218	LOC105612555
23	15350001	15400001	-3.72233
10	23800001	23850001	-3.72245	LOC101108400
12	25700001	25750001	-3.72303	DISP1
15	9000001	9050001	-3.72334	CNTN5
26	11700001	11750001	-3.72377
6	18200001	18250001	-3.72452
1	272300001	272350001	-3.7247	LOC121817605
11	57450001	57500001	-3.72517
10	2150001	2200001	-3.72522
26	61500001	61550001	-3.72614	STARD8
13	21300001	21350001	-3.72624
5	97600001	97650001	-3.72628	ST8SIA4
23	25700001	25750001	-3.727
2	144650001	144700001	-3.72716	SLC38A11
2	133100001	133150001	-3.72766
9	30550001	30600001	-3.72796
6	73850001	73900001	-3.72858
6	33450001	33500001	-3.72957
3	163900001	163950001	-3.73068	LOC101104213
17	3700001	3750001	-3.7307
2	22600001	22650001	-3.73154	TMEFF1
18	59900001	59950001	-3.73165
5	84400001	84450001	-3.73247
3	700001	750001	-3.73277	RNF208
7	97750001	97800001	-3.73278	GALC
26	98300001	98350001	-3.73284	LOC101116968
15	45750001	45800001	-3.73302	LOC101109119
16	13600001	13650001	-3.73319
5	40800001	40850001	-3.73323	ODF3L2
15	48450001	48500001	-3.73345	LOC101110617
3	184200001	184250001	-3.73376	SINHCAF
9	78950001	79000001	-3.73382	POP1
2	238100001	238150001	-3.73406	MECR
9	47550001	47600001	-3.73534
1	257850001	257900001	-3.7355	DNAJC13
1	157250001	157300001	-3.73562
1	264000001	264050001	-3.73653	CRYAA
6	57800001	57850001	-3.73658
22	12900001	12950001	-3.73684	SYT4
15	64350001	64400001	-3.73714	TRNAC-ACA_176
4	109950001	110000001	-3.7373
3	120300001	120350001	-3.73797
8	9050001	9100001	-3.73808
1	115500001	115550001	-3.73822
14	43300001	43350001	-3.73843	CEBPG
20	39000001	39050001	-3.73877	PLCB3
17	63050001	63100001	-3.73897	MLEC
5	77600001	77650001	-3.73912	LOC101120408
3	146550001	146600001	-3.73933
22	5900001	5950001	-3.73998
1	129600001	129650001	-3.74012
2	134300001	134350001	-3.74059
1	131550001	131600001	-3.74143
1	263850001	263900001	-3.74158	PKNOX1
6	23350001	23400001	-3.74297	BANK1
17	14200001	14250001	-3.74303	LOC121816918
2	136150001	136200001	-3.74386
12	58600001	58650001	-3.74427
13	74350001	74400001	-3.745	WFDC8
1	169100001	169150001	-3.74502
18	24750001	24800001	-3.74512
9	62250001	62300001	-3.74518
4	27750001	27800001	-3.74548
22	42700001	42750001	-3.74582	NAPG
11	28550001	28600001	-3.74595	STX8
17	36000001	36050001	-3.74617	TRPC3
23	33200001	33250001	-3.74645	LOC101112784
3	168450001	168500001	-3.74653	LOC105614781
11	57700001	57750001	-3.74682	LOC105616444
22	25150001	25200001	-3.74766	GAREM1
21	31500001	31550001	-3.74823
13	24600001	24650001	-3.74829	KIAA1217
23	36900001	36950001	-3.74833	LOC101104468
13	42500001	42550001	-3.74872	TASOR2
26	59050001	59100001	-3.749
3	186200001	186250001	-3.74928
12	21500001	21550001	-3.74938
5	19400001	19450001	-3.74953
5	38850001	38900001	-3.74962	LOC114114937
8	83700001	83750001	-3.75023	LOC121820214
1	141450001	141500001	-3.75094
18	10300001	10350001	-3.75157
17	56900001	56950001	-3.75274	TAOK3
8	78050001	78100001	-3.75309
19	32400001	32450001	-3.75327
6	76700001	76750001	-3.75354
1	61850001	61900001	-3.75392	LPAR3
21	37100001	37150001	-3.75426	SLC18A2
5	107200001	107250001	-3.75477	SLC25A46
26	35900001	35950001	-3.75493
11	42250001	42300001	-3.7555	ATP6V0A1
10	1700001	1750001	-3.75601
1	147450001	147500001	-3.75664	ROBO1
10	16550001	16600001	-3.75791	LCP1
1	208500001	208550001	-3.75816	GNB4
8	11250001	11300001	-3.75842	ECHDC1
14	43850001	43900001	-3.75918	LOC105607560
26	118250001	118300001	-3.75946	SLC6A14
2	66250001	66300001	-3.75964	KLF9
4	84900001	84950001	-3.76001
2	169800001	169850001	-3.76121	LRP1B
1	121000001	121050001	-3.76136
8	46150001	46200001	-3.76143
1	180300001	180350001	-3.76333	ZBTB20
15	8750001	8800001	-3.7638	CNTN5
24	36700001	36750001	-3.76457	NRG3
5	15350001	15400001	-3.76524	ADGRE1
8	85450001	85500001	-3.76534	PRKN
20	33200001	33250001	-3.76569
22	25200001	25250001	-3.76579	GAREM1
26	118650001	118700001	-3.76625	LOC121818148
1	253000001	253050001	-3.76684
1	277250001	277300001	-3.76695
2	244900001	244950001	-3.76775	ALPL
1	66300001	66350001	-3.76895	LOC101119773
23	39150001	39200001	-3.76976	RNF216
3	116350001	116400001	-3.77043	OTOGL
18	38700001	38750001	-3.77168
26	17450001	17500001	-3.77234
10	2100001	2150001	-3.77251	TDRD3
1	157650001	157700001	-3.77373
5	97550001	97600001	-3.77404
14	44550001	44600001	-3.77522	LOC114117887
1	246650001	246700001	-3.77529	PAQR9
8	71550001	71600001	-3.77546
4	33050001	33100001	-3.77685	TRA2A
21	36650001	36700001	-3.7773	HSPA12A
1	126400001	126450001	-3.77754	CLDN17
11	5500001	5550001	-3.77766
2	159900001	159950001	-3.77777	MMADHC
12	32850001	32900001	-3.77779
3	187250001	187300001	-3.77804
4	42750001	42800001	-3.77843
5	51700001	51750001	-3.77851	LOC114114891
22	6500001	6550001	-3.77863
17	47350001	47400001	-3.77873
3	147300001	147350001	-3.78188
26	56750001	56800001	-3.78197	ZNF182
4	103300001	103350001	-3.7825
2	198300001	198350001	-3.78266	DNAH7
17	4950001	5000001	-3.78292	ARFIP1
3	155600001	155650001	-3.78395	XPOT
26	17500001	17550001	-3.78489
10	13650001	13700001	-3.78497
11	59200001	59250001	-3.7852
22	4050001	4100001	-3.78668	ZNF407
3	113050001	113100001	-3.78719	LOC114113741
9	8450001	8500001	-3.78766
10	20350001	20400001	-3.78928
26	58450001	58500001	-3.7894
1	182000001	182050001	-3.78986	LOC101104028
24	4400001	4450001	-3.79012
2	173300001	173350001	-3.79057	THSD7B
21	38050001	38100001	-3.7906	LOC105604312
23	9050001	9100001	-3.79086	GRIN2A
1	71400001	71450001	-3.7911
18	62100001	62150001	-3.7912	SETD3
3	24500001	24550001	-3.7919
1	180200001	180250001	-3.79197	ZBTB20
26	56800001	56850001	-3.79248	LOC101114848
14	53900001	53950001	-3.79336	ZC3H4
9	91050001	91100001	-3.79408	RALYL
3	14050001	14100001	-3.79448	LOC101122097
2	184200001	184250001	-3.79582
4	121500001	121550001	-3.79643	LOC114112554
1	215150001	215200001	-3.79673	SPATA16
8	33150001	33200001	-3.79677
3	204150001	204200001	-3.79689	LOC101114093
2	85250001	85300001	-3.79792	BNC2
5	102550001	102600001	-3.79802
18	24950001	25000001	-3.79804	CNTN6
1	272450001	272500001	-3.79935
7	100400001	100450001	-3.79958	TTC7B
3	155500001	155550001	-3.80088	XPOT
26	3700001	3750001	-3.80218	NLGN4X
18	12100001	12150001	-3.80252	SCN10A
12	53150001	53200001	-3.80334	PRDM2
1	225550001	225600001	-3.80336
5	96450001	96500001	-3.8042
8	90500001	90550001	-3.80473	LOC121820224
5	90000001	90050001	-3.80503
26	27350001	27400001	-3.80503
3	79400001	79450001	-3.80523	LOC121819058
1	186200001	186250001	-3.80578	RABL3
2	137050001	137100001	-3.80596	RAPGEF4
16	43100001	43150001	-3.80635
26	18600001	18650001	-3.80639
1	63100001	63150001	-3.80652	COL24A1
4	50550001	50600001	-3.80699	LAMB1
19	28650001	28700001	-3.80812	LOC101118231
6	37250001	37300001	-3.80829	ABCG2
8	37950001	38000001	-3.80858
14	38600001	38650001	-3.80982	DHODH
15	47900001	47950001	-3.81015	LOC101102421
2	57300001	57350001	-3.81035	TLE4
1	61900001	61950001	-3.81084	LPAR3
9	24300001	24350001	-3.81154
3	171500001	171550001	-3.8117	LOC101110135
12	67950001	68000001	-3.81217	KCNK2
10	11950001	12000001	-3.81248	RGCC
4	25450001	25500001	-3.81255	LOC105612555
2	155800001	155850001	-3.81291
18	66800001	66850001	-3.8133	LOC121817140
16	21450001	21500001	-3.81388
16	54000001	54050001	-3.81392
1	179150001	179200001	-3.81394	SIDT1
1	115250001	115300001	-3.81421
3	146600001	146650001	-3.81483	LOC121819176
22	26300001	26350001	-3.81538	DSC1
13	65550001	65600001	-3.8155	DLGAP4
7	59000001	59050001	-3.81562
3	207300001	207350001	-3.81563	CLEC4E
1	270450001	270500001	-3.81573	KCNJ6
6	60350001	60400001	-3.81679	NSUN7
26	18900001	18950001	-3.81706
2	174550001	174600001	-3.81738
13	14450001	14500001	-3.81756	TRNAC-ACA_161
1	99950001	100000001	-3.81809	LOC101122148
14	3650001	3700001	-3.81821
10	49300001	49350001	-3.81857	KLF12
5	75750001	75800001	-3.81953
4	112500001	112550001	-3.82137	CNTNAP2
3	24100001	24150001	-3.82271
3	123600001	123650001	-3.82378
6	58500001	58550001	-3.82382	LOC105609125
15	48000001	48050001	-3.82447	LOC114118426
4	60900001	60950001	-3.82454
23	17750001	17800001	-3.82728	KNOP1
26	52950001	53000001	-3.8273	PFKFB1
1	105200001	105250001	-3.82798	ZBTB7B
23	18850001	18900001	-3.82826	LOC121817894
4	36900001	36950001	-3.82847	LOC114114691
11	18750001	18800001	-3.82864	WSB1
17	21800001	21850001	-3.82876
9	41100001	41150001	-3.82924	YTHDF3
18	42750001	42800001	-3.8311	TRNAY-GUA_43
21	39050001	39100001	-3.83121	GRK5
21	46200001	46250001	-3.83192
20	11150001	11200001	-3.83273	DLG2
3	135800001	135850001	-3.83324	LARP4
24	18900001	18950001	-3.83414	LOC121817994
13	77500001	77550001	-3.83482	LOC105609542
3	65650001	65700001	-3.83486
4	57000001	57050001	-3.83541
13	51350001	51400001	-3.83747	ATRN
23	24250001	24300001	-3.83873	HS3ST4
6	75250001	75300001	-3.8389
26	59300001	59350001	-3.84017
5	83800001	83850001	-3.84061
2	198400001	198450001	-3.84605	STK17B
7	87400001	87450001	-3.84654	NRXN3
10	70150001	70200001	-3.84764	LOC101106534
8	63350001	63400001	-3.84786
3	79800001	79850001	-3.8484	CAMKMT
22	59250001	59300001	-3.8487
21	33750001	33800001	-3.84979	PLEKHS1
2	119300001	119350001	-3.85002	TRNAE-UUC_24
18	61250001	61300001	-3.8502
2	249950001	250000001	-3.85048	LOC114112247
12	26450001	26500001	-3.85052
26	19900001	19950001	-3.85137
24	30050001	30100001	-3.85171	DUSP29
21	11800001	11850001	-3.85246
14	14100001	14150001	-3.85298	CDK10
14	8500001	8550001	-3.85357
12	18700001	18750001	-3.85429	USH2A
7	98650001	98700001	-3.85445
6	17900001	17950001	-3.85672	PAPSS1
11	42500001	42550001	-3.85804	EZH1
18	12800001	12850001	-3.85816
8	43950001	44000001	-3.85817	LOC105612662
2	67900001	67950001	-3.85852	PIP5K1B
15	21550001	21600001	-3.86028	LAYN
15	49300001	49350001	-3.86192	TRIM68
7	95350001	95400001	-3.86242
1	225000001	225050001	-3.86276
20	14950001	15000001	-3.86315	TENM4
19	50650001	50700001	-3.86347	GMDS
21	9000001	9050001	-3.86472	PAPSS2
3	120200001	120250001	-3.86472	LOC114113743
26	59100001	59150001	-3.86597
1	113050001	113100001	-3.86702	FCGR2B
16	61800001	61850001	-3.86749
3	203500001	203550001	-3.86753
5	22250001	22300001	-3.86783	ADAMTS19
17	23700001	23750001	-3.86784
6	73500001	73550001	-3.86867
18	40400001	40450001	-3.86905
11	11100001	11150001	-3.86929	BRIP1
7	57050001	57100001	-3.86935	DMXL2
4	82900001	82950001	-3.87012	RALA
19	47800001	47850001	-3.87014	LOC106991797
26	53000001	53050001	-3.87111	PFKFB1
2	109750001	109800001	-3.87122
14	47800001	47850001	-3.87229	LOC121816372
11	52250001	52300001	-3.87229	LOC114117083
4	74250001	74300001	-3.87254
3	207650001	207700001	-3.87255	TRNAW-CCA_67
1	131000001	131050001	-3.87262
3	78350001	78400001	-3.8733	PRKCE
23	31950001	32000001	-3.87371
3	80650001	80700001	-3.87426	THADA
4	2600001	2650001	-3.87452
9	26300001	26350001	-3.87469
15	70150001	70200001	-3.87716	LRRC4C
2	96050001	96100001	-3.87717	TRNAS-GGA_52
4	115550001	115600001	-3.87727	WDR86
10	30700001	30750001	-3.87747
10	70250001	70300001	-3.87832	LOC101106534
17	44800001	44850001	-3.87836
17	32150001	32200001	-3.87843
19	41200001	41250001	-3.87974
1	255900001	255950001	-3.87983	LOC121817362
5	53450001	53500001	-3.88078
11	9350001	9400001	-3.88105	RAD51C
3	14100001	14150001	-3.88147	LOC101122097
2	196950001	197000001	-3.88316
4	66450001	66500001	-3.88389	ITPRID1
18	29800001	29850001	-3.88455	SCAPER
26	34700001	34750001	-3.88456
1	160400001	160450001	-3.8846
22	43550001	43600001	-3.8866	CEP76
22	32050001	32100001	-3.8868	ZNF521
19	32800001	32850001	-3.88714
1	120850001	120900001	-3.88725
19	33000001	33050001	-3.88728
26	52900001	52950001	-3.88869	PFKFB1
16	66450001	66500001	-3.88885
12	46250001	46300001	-3.88891	ESPN
21	38950001	39000001	-3.8891	GRK5
3	124450001	124500001	-3.88942	TMTC3
9	17200001	17250001	-3.88972	COL22A1
3	210000001	210050001	-3.89068	LOC114113683
3	156350001	156400001	-3.89083
15	8600001	8650001	-3.89381	LOC121816663
12	22250001	22300001	-3.89392
12	53050001	53100001	-3.89395	PRDM2
2	210650001	210700001	-3.8947
13	34150001	34200001	-3.89482	SVIL
22	17000001	17050001	-3.8951
1	6150001	6200001	-3.89556	SH3BP4
9	24350001	24400001	-3.89582
1	195550001	195600001	-3.89622	TRNAC-ACA_28
9	54550001	54600001	-3.89649
19	41150001	41200001	-3.89695
4	120750001	120800001	-3.89775	PTPRN2
13	40450001	40500001	-3.89784	PAX1
5	5600001	5650001	-3.89811	ANKLE1
18	55950001	56000001	-3.89939
4	26700001	26750001	-3.90011	LOC121819390
11	60400001	60450001	-3.90158	LOC114116944
1	92450001	92500001	-3.90186	LOC114113172
23	15050001	15100001	-3.90231	ABCC6
2	63650001	63700001	-3.90244	LOC114113074
12	78100001	78150001	-3.90271
20	6650001	6700001	-3.9033	GRM5
22	61350001	61400001	-3.90622	PHLPP1
9	31850001	31900001	-3.90668
18	3550001	3600001	-3.90705
18	49900001	49950001	-3.90768
2	159500001	159550001	-3.90984
19	1	50001	-3.91009
17	34900001	34950001	-3.91049	LOC101102839
4	116900001	116950001	-3.91071
6	115650001	115700001	-3.91134
26	31900001	31950001	-3.91166
6	82100001	82150001	-3.91176
19	18600001	18650001	-3.91253	SUPT3H
10	70600001	70650001	-3.91265	LOC101106781
6	31800001	31850001	-3.91268	GRID2
14	65350001	65400001	-3.91568	LOC101114301
15	45200001	45250001	-3.9168
2	126600001	126650001	-3.91694	NUP35
7	100600001	100650001	-3.91734	RPS6KA5
3	170600001	170650001	-3.91852	SLC5A8
18	22400001	22450001	-3.91926	LRRN1
22	36550001	36600001	-3.91929
16	20050001	20100001	-3.92005
26	2150001	2200001	-3.9203
16	3450001	3500001	-3.92114
18	66400001	66450001	-3.92127	KIF26A
1	237650001	237700001	-3.9237	MED12L
1	225350001	225400001	-3.92421
10	8100001	8150001	-3.92453
14	20100001	20150001	-3.92486
10	34500001	34550001	-3.92507	SPATA13
14	46000001	46050001	-3.92517	THAP8
13	26900001	26950001	-3.92535
2	139250001	139300001	-3.92586
4	101950001	102000001	-3.92614
1	275350001	275400001	-3.9267	TBC1D5
26	31950001	32000001	-3.92791
3	3450001	3500001	-3.92937	CAMSAP1
19	23950001	24000001	-3.93017	PKHD1
24	39350001	39400001	-3.93079
1	188300001	188350001	-3.93284	PDIA5
4	74300001	74350001	-3.93339
1	31150001	31200001	-3.93397	PRKAA2
10	83250001	83300001	-3.93449
10	49950001	50000001	-3.93453
1	209650001	209700001	-3.93601
2	202600001	202650001	-3.93627	SPATS2L
1	148700001	148750001	-3.9367
19	13350001	13400001	-3.93773	KIF6
17	7750001	7800001	-3.93781	DCLK2
2	176950001	177000001	-3.93888	LOC105609823
23	11800001	11850001	-3.93889	SNX29
18	46750001	46800001	-3.94151	CACNA2D3
10	22350001	22400001	-3.94258	LOC105616150
6	45600001	45650001	-3.94313
9	77050001	77100001	-3.94459	SPAG1
1	184650001	184700001	-3.94486	IGSF11
1	268950001	269000001	-3.94534	SETD4
1	276750001	276800001	-3.94585
3	100900001	100950001	-3.94727	NMS
14	59550001	59600001	-3.94735
3	20150001	20200001	-3.94815	ROCK2
15	26050001	26100001	-3.94836
7	48900001	48950001	-3.94968
13	24500001	24550001	-3.95156	TRNAG-UCC_66
12	32800001	32850001	-3.95267
3	104900001	104950001	-3.95335	ACOXL
1	121050001	121100001	-3.95494
17	36150001	36200001	-3.95515
2	199000001	199050001	-3.95555	CCDC150
26	92900001	92950001	-3.95656	LOC114111882
1	126700001	126750001	-3.95853
12	18050001	18100001	-3.95863	KCTD3
2	206450001	206500001	-3.95916
1	272500001	272550001	-3.96076
13	66600001	66650001	-3.96319	LOC114117684
15	29800001	29850001	-3.96391
23	12250001	12300001	-3.96451
12	13100001	13150001	-3.96554
26	1150001	1200001	-3.96571
8	89300001	89350001	-3.96738	RPS6KA2
19	4850001	4900001	-3.96893
5	82050001	82100001	-3.97032
7	65700001	65750001	-3.97409	DLGAP5
24	38250001	38300001	-3.97415	LRIT1
4	30400001	30450001	-3.97435	ABCB5
13	49850001	49900001	-3.97535
2	188000001	188050001	-3.97571
3	127100001	127150001	-3.97776
8	1000001	1050001	-3.97837
7	70100001	70150001	-3.97872	RTN1
13	13050001	13100001	-3.97894
1	3800001	3850001	-3.97895
1	133200001	133250001	-3.9792
2	156450001	156500001	-3.97922
6	72950001	73000001	-3.98134	LOC105615501
14	3700001	3750001	-3.9819
23	21700001	21750001	-3.98206	EARS2
12	67650001	67700001	-3.98304
3	207850001	207900001	-3.98365	EM4B
26	32200001	32250001	-3.98451	DMD
2	151250001	151300001	-3.98615	PKP4
3	73700001	73750001	-3.98637
19	22100001	22150001	-3.98718	CRISP3
26	59250001	59300001	-3.98765
6	50800001	50850001	-3.98948
1	154350001	154400001	-3.99195
3	168300001	168350001	-3.99586	LOC121819138
1	133450001	133500001	-3.99611
18	41800001	41850001	-3.99631
6	74250001	74300001	-3.99658
3	112900001	112950001	-3.99674	E2F7
11	24400001	24450001	-3.99777	ATP2A3
2	65400001	65450001	-3.99855
14	28100001	28150001	-4.00017
18	37950001	38000001	-4.00049	SYNPR
24	17550001	17600001	-4.00123	RTKN2
10	34400001	34450001	-4.00306	SPATA13
3	218900001	218950001	-4.00313	NDUFA6
20	22350001	22400001	-4.0032	NAV2
1	241850001	241900001	-4.00409
3	166800001	166850001	-4.00453
3	41750001	41800001	-4.00608	MEIS1
7	92450001	92500001	-4.00663
19	43800001	43850001	-4.00932	LOC121817385
2	188550001	188600001	-4.0106
6	20700001	20750001	-4.01061
10	70200001	70250001	-4.01123	LOC101106534
1	6200001	6250001	-4.01196
2	136100001	136150001	-4.01274
11	23650001	23700001	-4.01321	RAP1GAP2
17	69750001	69800001	-4.01486	MORC2
1	123200001	123250001	-4.01487	OLIG2
19	45500001	45550001	-4.01544
4	37150001	37200001	-4.01548
8	72100001	72150001	-4.01583
2	250000001	250050001	-4.0185	LOC114112439
14	22500001	22550001	-4.01924
7	48300001	48350001	-4.02134
18	62000001	62050001	-4.02198
22	39150001	39200001	-4.02306	LOC101106223
12	43500001	43550001	-4.0239	H6PD
4	6150001	6200001	-4.02482
1	75500001	75550001	-4.02488
2	206500001	206550001	-4.02716
2	219400001	219450001	-4.02861
21	4300001	4350001	-4.02867	LOC114110345
12	19650001	19700001	-4.03218
22	14400001	14450001	-4.03237	LOC105604412
12	35450001	35500001	-4.03267	LOC105606490
3	213700001	213750001	-4.03439
21	38850001	38900001	-4.0345	SFXN4
7	87350001	87400001	-4.03473
9	23450001	23500001	-4.03567
6	25550001	25600001	-4.03823	ADH1C
6	105200001	105250001	-4.04243
10	49400001	49450001	-4.04512	KLF12
5	55750001	55800001	-4.04551	PPP2R2B
1	257200001	257250001	-4.04621
26	550001	600001	-4.04623
1	207350001	207400001	-4.04703
3	81550001	81600001	-4.04759	MTA3
5	76600001	76650001	-4.04806	TRNAC-ACA_89
1	270800001	270850001	-4.04807
12	71900001	71950001	-4.04848	KCNH1
6	74300001	74350001	-4.0493
6	79400001	79450001	-4.04943
6	71100001	71150001	-4.05087
3	120100001	120150001	-4.05107
23	12050001	12100001	-4.05109
7	8000001	8050001	-4.05204	F2RL1
18	39700001	39750001	-4.0528	PTPRG
3	171400001	171450001	-4.05528	WASHC3
5	35650001	35700001	-4.05543
9	82250001	82300001	-4.05767	LOC121820365
10	70550001	70600001	-4.05839
12	21450001	21500001	-4.05996
24	24500001	24550001	-4.06025	KIFBP
15	46000001	46050001	-4.06113	LOC101116085
[truncated: 617 more rows]
