# Supplementary material for: Whole-genome resequencing of Chinese indigenous sheep provides insight into the genetic basis underlying climate adaptation
Source: Genet Sel Evol. 2024 Apr 2;56:26. doi: 10.1186/s12711-024-00880-z (PMC10988870; doi:10.1186/s12711-024-00880-z)
Supplement: Supplementary file 16 — Additional file 16: Table S16. KEGG pathway and GO terms that show overlapping genes for sheep breeds from warm-temperature areas. [file 12711_2024_880_MOESM16_ESM.xlsx]

## Sheet: Table S16
Table S16. KEGG pathway and GO terms with overlapped genes in warm temperature group sheep breed.
Term	Database	ID	Input number	Background number	P-Value	Corrected P-Value	Input	Hyperlink
Metabolic pathways	KEGG PATHWAY	hsa01100	26	1433	1.09402e-06	0.00016887	ALG9|H6PD|PLCG2|DDOST|HPSE2|PIK3CA|DGAT2|ALAS2|GMDS|IDNK|SPTLC1|DGKB|RDH11|ENTPD5|PIKFYVE|CA13|PGM3|PIK3C2A|VDR|DDC|PDE10A|ADCY1|B3GALNT2|PFKFB1|MGAT4A|ATP6V0A1	http://www.genome.jp/kegg-bin/show_pathway?hsa01100/hsa:200576%09red/hsa:9563%09red/hsa:5286%09red/hsa:535%09red/hsa:10558%09red/hsa:212%09red/hsa:10846%09red/hsa:2762%09red/hsa:84649%09red/hsa:79796%09red/hsa:148789%09red/hsa:107%09red/hsa:51109%09red/hsa:60495%09red/hsa:11320%09red/hsa:1607%09red/hsa:5238%09red/hsa:5336%09red/hsa:5290%09red/hsa:1650%09red/hsa:957%09red/hsa:1644%09red/hsa:414328…
Kaposi sarcoma-associated herpesvirus infection	KEGG PATHWAY	hsa05167	9	186	3.40824e-06	0.000368261	STAT3|TBK1|PIK3CA|DSC1|PLCG2|IFNGR1|JAK1|ITPR2|TP53	http://www.genome.jp/kegg-bin/show_pathway?hsa05167/hsa:29110%09red/hsa:5336%09red/hsa:6774%09red/hsa:3459%09red/hsa:3709%09red/hsa:1827%09red/hsa:3716%09red/hsa:7157%09red/hsa:5290%09red
Measles	KEGG PATHWAY	hsa05162	7	138	3.18229e-05	0.00214904	EIF3H|STAT3|TBK1|PIK3CA|TLR2|JAK1|TP53	http://www.genome.jp/kegg-bin/show_pathway?hsa05162/hsa:29110%09red/hsa:8667%09red/hsa:6774%09red/hsa:7097%09red/hsa:5290%09red/hsa:3716%09red/hsa:7157%09red
Phosphatidylinositol signaling system	KEGG PATHWAY	hsa04070	6	99	4.61477e-05	0.00284929	PIKFYVE|PIK3CA|PLCG2|PIK3C2A|DGKB|ITPR2	http://www.genome.jp/kegg-bin/show_pathway?hsa04070/hsa:200576%09red/hsa:5336%09red/hsa:3709%09red/hsa:5290%09red/hsa:1607%09red/hsa:5286%09red
Phospholipase D signaling pathway	KEGG PATHWAY	hsa04072	7	148	4.86845e-05	0.00286243	PDGFD|ADCY1|PIK3CA|PLCG2|DGKB|LPAR3|KITLG	http://www.genome.jp/kegg-bin/show_pathway?hsa04072/hsa:5336%09red/hsa:80310%09red/hsa:5290%09red/hsa:1607%09red/hsa:107%09red/hsa:23566%09red/hsa:4254%09red
Proteoglycans in cancer	KEGG PATHWAY	hsa05205	8	203	4.90098e-05	0.00286243	STAT3|ERBB4|PIK3CA|TLR2|PLCG2|ITPR2|TP53|HPSE2	http://www.genome.jp/kegg-bin/show_pathway?hsa05205/hsa:5336%09red/hsa:6774%09red/hsa:3709%09red/hsa:5290%09red/hsa:7097%09red/hsa:7157%09red/hsa:2066%09red/hsa:60495%09red
Human cytomegalovirus infection	KEGG PATHWAY	hsa05163	8	225	9.79332e-05	0.00503889	STAT3|ADCY1|TBK1|PIK3CA|PTGER3|JAK1|ITPR2|TP53	http://www.genome.jp/kegg-bin/show_pathway?hsa05163/hsa:29110%09red/hsa:3709%09red/hsa:6774%09red/hsa:5290%09red/hsa:3716%09red/hsa:7157%09red/hsa:107%09red/hsa:5733%09red
Axon guidance	KEGG PATHWAY	hsa04360	7	181	0.000162699	0.00718324	SEMA3A|LRRC4C|RYK|ROBO1|PIK3CA|EPHA7|PLCG2	http://www.genome.jp/kegg-bin/show_pathway?hsa04360/hsa:6259%09red/hsa:5336%09red/hsa:5290%09red/hsa:6091%09red/hsa:57689%09red/hsa:2045%09red/hsa:10371%09red
EGFR tyrosine kinase inhibitor resistance	KEGG PATHWAY	hsa01521	5	79	0.000166202	0.00718324	PLCG2|PDGFD|JAK1|STAT3|PIK3CA	http://www.genome.jp/kegg-bin/show_pathway?hsa01521/hsa:5290%09red/hsa:5336%09red/hsa:6774%09red/hsa:80310%09red/hsa:3716%09red
PD-L1 expression and PD-1 checkpoint pathway in cancer	KEGG PATHWAY	hsa05235	5	89	0.000281323	0.0106656	TLR2|PIK3CA|STAT3|IFNGR1|JAK1	http://www.genome.jp/kegg-bin/show_pathway?hsa05235/hsa:5290%09red/hsa:6774%09red/hsa:7097%09red/hsa:3716%09red/hsa:3459%09red
Epstein-Barr virus infection	KEGG PATHWAY	hsa05169	7	201	0.000301373	0.0111402	STAT3|TBK1|PIK3CA|TLR2|PLCG2|JAK1|TP53	http://www.genome.jp/kegg-bin/show_pathway?hsa05169/hsa:29110%09red/hsa:5336%09red/hsa:6774%09red/hsa:7097%09red/hsa:5290%09red/hsa:3716%09red/hsa:7157%09red
Vibrio cholerae infection	KEGG PATHWAY	hsa05110	4	50	0.000331682	0.0115607	PLCG2|TJP1|ATP6V0A1|KCNQ1	http://www.genome.jp/kegg-bin/show_pathway?hsa05110/hsa:5336%09red/hsa:535%09red/hsa:3784%09red/hsa:7082%09red
Fc gamma R-mediated phagocytosis	KEGG PATHWAY	hsa04666	5	94	0.000357667	0.0121216	PLCG2|ASAP1|PRKCE|PIK3CA|ASAP3	http://www.genome.jp/kegg-bin/show_pathway?hsa04666/hsa:5290%09red/hsa:5336%09red/hsa:55616%09red/hsa:50807%09red/hsa:5581%09red
Rap1 signaling pathway	KEGG PATHWAY	hsa04015	7	210	0.000388852	0.012732	PDGFD|ADCY1|PIK3CA|SKAP1|LPAR3|KITLG|SIPA1L2	http://www.genome.jp/kegg-bin/show_pathway?hsa04015/hsa:80310%09red/hsa:5290%09red/hsa:8631%09red/hsa:107%09red/hsa:57568%09red/hsa:23566%09red/hsa:4254%09red
PI3K-Akt signaling pathway	KEGG PATHWAY	hsa04151	9	354	0.000414945	0.0131867	TP53|ERBB4|TNR|PIK3CA|TLR2|JAK1|LPAR3|KITLG|PDGFD	http://www.genome.jp/kegg-bin/show_pathway?hsa04151/hsa:80310%09red/hsa:7097%09red/hsa:5290%09red/hsa:3716%09red/hsa:7157%09red/hsa:2066%09red/hsa:7143%09red/hsa:23566%09red/hsa:4254%09red
Regulation of lipolysis in adipocytes	KEGG PATHWAY	hsa04923	4	55	0.000466137	0.0140721	TSHR|PIK3CA|ADCY1|PTGER3	http://www.genome.jp/kegg-bin/show_pathway?hsa04923/hsa:5733%09red/hsa:5290%09red/hsa:7253%09red/hsa:107%09red
Inflammatory mediator regulation of TRP channels	KEGG PATHWAY	hsa04750	5	100	0.000468852	0.0140721	ITPR2|PLCG2|PRKCE|ADCY1|PIK3CA	http://www.genome.jp/kegg-bin/show_pathway?hsa04750/hsa:5290%09red/hsa:5336%09red/hsa:107%09red/hsa:5581%09red/hsa:3709%09red
Hepatitis C	KEGG PATHWAY	hsa05160	6	155	0.000476164	0.0140958	STAT3|CLDN17|TBK1|PIK3CA|JAK1|TP53	http://www.genome.jp/kegg-bin/show_pathway?hsa05160/hsa:29110%09red/hsa:6774%09red/hsa:5290%09red/hsa:3716%09red/hsa:7157%09red/hsa:26285%09red
Pathways in cancer	KEGG PATHWAY	hsa05200	11	530	0.000524843	0.0151225	STAT3|ADCY1|PIK3CA|PTGER3|PLCG2|IFNGR1|LPAR3|JAK1|TP53|KITLG|RPS6KA5	http://www.genome.jp/kegg-bin/show_pathway?hsa05200/hsa:5336%09red/hsa:6774%09red/hsa:3459%09red/hsa:5290%09red/hsa:9252%09red/hsa:3716%09red/hsa:7157%09red/hsa:107%09red/hsa:5733%09red/hsa:23566%09red/hsa:4254%09red
MAPK signaling pathway	KEGG PATHWAY	hsa04010	8	295	0.000573887	0.0161061	RPS6KA2|PDGFD|RPS6KA5|ERBB4|CACNA2D3|TP53|KITLG|MAP3K20	http://www.genome.jp/kegg-bin/show_pathway?hsa04010/hsa:80310%09red/hsa:6196%09red/hsa:51776%09red/hsa:9252%09red/hsa:7157%09red/hsa:2066%09red/hsa:55799%09red/hsa:4254%09red
Hepatitis B	KEGG PATHWAY	hsa05161	6	163	0.000614677	0.0168141	STAT3|TBK1|PIK3CA|TLR2|JAK1|TP53	http://www.genome.jp/kegg-bin/show_pathway?hsa05161/hsa:29110%09red/hsa:6774%09red/hsa:7097%09red/hsa:5290%09red/hsa:3716%09red/hsa:7157%09red
Cholinergic synapse	KEGG PATHWAY	hsa04725	5	112	0.000767039	0.0170884	ITPR2|PIK3CA|KCNJ6|ADCY1|KCNQ1	http://www.genome.jp/kegg-bin/show_pathway?hsa04725/hsa:5290%09red/hsa:3709%09red/hsa:107%09red/hsa:3784%09red/hsa:3763%09red
Inflammatory bowel disease (IBD)	KEGG PATHWAY	hsa05321	4	65	0.000844422	0.0180673	TLR2|STAT3|IFNGR1|RORA	http://www.genome.jp/kegg-bin/show_pathway?hsa05321/hsa:6774%09red/hsa:3459%09red/hsa:6095%09red/hsa:7097%09red
Non-small cell lung cancer	KEGG PATHWAY	hsa05223	4	66	0.000891368	0.0181721	PLCG2|STAT3|TP53|PIK3CA	http://www.genome.jp/kegg-bin/show_pathway?hsa05223/hsa:5290%09red/hsa:5336%09red/hsa:6774%09red/hsa:7157%09red
Tuberculosis	KEGG PATHWAY	hsa05152	6	179	0.000983872	0.0188979	VDR|CEBPG|TLR2|ATP6V0A1|JAK1|IFNGR1	http://www.genome.jp/kegg-bin/show_pathway?hsa05152/hsa:3459%09red/hsa:7097%09red/hsa:1054%09red/hsa:3716%09red/hsa:535%09red/hsa:1594%09red
Neurotrophin signaling pathway	KEGG PATHWAY	hsa04722	5	119	0.00099599	0.0188979	PLCG2|RPS6KA2|TP53|RPS6KA5|PIK3CA	http://www.genome.jp/kegg-bin/show_pathway?hsa04722/hsa:6196%09red/hsa:5336%09red/hsa:9252%09red/hsa:7157%09red/hsa:5290%09red
Inositol phosphate metabolism	KEGG PATHWAY	hsa00562	4	74	0.00133521	0.0230831	PLCG2|PIK3C2A|PIKFYVE|PIK3CA	http://www.genome.jp/kegg-bin/show_pathway?hsa00562/hsa:5290%09red/hsa:5336%09red/hsa:5286%09red/hsa:200576%09red
Pancreatic cancer	KEGG PATHWAY	hsa05212	4	75	0.00139979	0.0234491	PIK3CA|STAT3|TP53|JAK1	http://www.genome.jp/kegg-bin/show_pathway?hsa05212/hsa:5290%09red/hsa:6774%09red/hsa:3716%09red/hsa:7157%09red
ErbB signaling pathway	KEGG PATHWAY	hsa04012	4	85	0.0021698	0.0302512	PLCG2|NRG3|ERBB4|PIK3CA	http://www.genome.jp/kegg-bin/show_pathway?hsa04012/hsa:5290%09red/hsa:5336%09red/hsa:10718%09red/hsa:2066%09red
Gap junction	KEGG PATHWAY	hsa04540	4	88	0.0024482	0.0326578	ITPR2|TJP1|PDGFD|ADCY1	http://www.genome.jp/kegg-bin/show_pathway?hsa04540/hsa:3709%09red/hsa:107%09red/hsa:80310%09red/hsa:7082%09red
Longevity regulating pathway	KEGG PATHWAY	hsa04211	4	89	0.0025462	0.0333475	PIK3CA|TP53|ADCY1|ATG5	http://www.genome.jp/kegg-bin/show_pathway?hsa04211/hsa:9474%09red/hsa:5290%09red/hsa:7157%09red/hsa:107%09red
MicroRNAs in cancer	KEGG PATHWAY	hsa05206	7	299	0.00282202	0.0352507	STAT3|RPS6KA5|TNR|PIK3CA|PRKCE|PLCG2|TP53	http://www.genome.jp/kegg-bin/show_pathway?hsa05206/hsa:5336%09red/hsa:6774%09red/hsa:5581%09red/hsa:5290%09red/hsa:9252%09red/hsa:7157%09red/hsa:7143%09red
Oxytocin signaling pathway	KEGG PATHWAY	hsa04921	5	153	0.00288418	0.0358202	ITPR2|ADCY1|KCNJ6|CACNA2D3|DSC1	http://www.genome.jp/kegg-bin/show_pathway?hsa04921/hsa:1827%09red/hsa:3709%09red/hsa:55799%09red/hsa:107%09red/hsa:3763%09red
ABC transporters	KEGG PATHWAY	hsa02010	3	45	0.00313525	0.0368725	ABCG2|ABCD4|ABCB5	http://www.genome.jp/kegg-bin/show_pathway?hsa02010/hsa:9429%09red/hsa:340273%09red/hsa:5826%09red
Cellular senescence	KEGG PATHWAY	hsa04218	5	160	0.0034717	0.0388723	ITPR2|PIK3CA|E2F5|TP53|LIN52	http://www.genome.jp/kegg-bin/show_pathway?hsa04218/hsa:5290%09red/hsa:3709%09red/hsa:91750%09red/hsa:7157%09red/hsa:1875%09red
Jak-STAT signaling pathway	KEGG PATHWAY	hsa04630	5	162	0.00365426	0.0395465	PTPN2|JAK1|STAT3|IFNGR1|PIK3CA	http://www.genome.jp/kegg-bin/show_pathway?hsa04630/hsa:5290%09red/hsa:6774%09red/hsa:3716%09red/hsa:5771%09red/hsa:3459%09red
Choline metabolism in cancer	KEGG PATHWAY	hsa05231	4	99	0.00367832	0.0395465	DGKB|PIK3CA|PDGFD|SLC44A1	http://www.genome.jp/kegg-bin/show_pathway?hsa05231/hsa:5290%09red/hsa:23446%09red/hsa:80310%09red/hsa:1607%09red
AGE-RAGE signaling pathway in diabetic complications	KEGG PATHWAY	hsa04933	4	100	0.0038075	0.040532	PLCG2|PRKCE|STAT3|PIK3CA	http://www.genome.jp/kegg-bin/show_pathway?hsa04933/hsa:5290%09red/hsa:5336%09red/hsa:6774%09red/hsa:5581%09red
N-Glycan biosynthesis	KEGG PATHWAY	hsa00510	3	50	0.00415298	0.0413763	DDOST|ALG9|MGAT4A	http://www.genome.jp/kegg-bin/show_pathway?hsa00510/hsa:79796%09red/hsa:1650%09red/hsa:11320%09red
Chagas disease (American trypanosomiasis)	KEGG PATHWAY	hsa05142	4	103	0.00421342	0.0415763	TLR2|PIK3CA|IFNGR1|ADCY1	http://www.genome.jp/kegg-bin/show_pathway?hsa05142/hsa:5290%09red/hsa:7097%09red/hsa:3459%09red/hsa:107%09red
Human papillomavirus infection	KEGG PATHWAY	hsa05165	7	330	0.0047711	0.0448922	TBPL1|TP53|TBK1|TNR|PIK3CA|ATP6V0A1|JAK1	http://www.genome.jp/kegg-bin/show_pathway?hsa05165/hsa:29110%09red/hsa:5290%09red/hsa:3716%09red/hsa:7157%09red/hsa:9519%09red/hsa:535%09red/hsa:7143%09red
Th17 cell differentiation	KEGG PATHWAY	hsa04659	4	107	0.00479875	0.0448922	STAT3|IFNGR1|RORA|JAK1	http://www.genome.jp/kegg-bin/show_pathway?hsa04659/hsa:6774%09red/hsa:3716%09red/hsa:6095%09red/hsa:3459%09red
Insulin resistance	KEGG PATHWAY	hsa04931	4	108	0.00495317	0.045939	PIK3CA|RPS6KA2|STAT3|PRKCE	http://www.genome.jp/kegg-bin/show_pathway?hsa04931/hsa:6196%09red/hsa:5290%09red/hsa:6774%09red/hsa:5581%09red
HIF-1 signaling pathway	KEGG PATHWAY	hsa04066	4	109	0.00511089	0.0467993	PLCG2|STAT3|IFNGR1|PIK3CA	http://www.genome.jp/kegg-bin/show_pathway?hsa04066/hsa:5290%09red/hsa:5336%09red/hsa:6774%09red/hsa:3459%09red
Toxoplasmosis	KEGG PATHWAY	hsa05145	4	113	0.00577538	0.0503981	TLR2|STAT3|IFNGR1|JAK1	http://www.genome.jp/kegg-bin/show_pathway?hsa05145/hsa:6774%09red/hsa:7097%09red/hsa:3716%09red/hsa:3459%09red
Sphingolipid signaling pathway	KEGG PATHWAY	hsa04071	4	119	0.00687627	0.0558632	PIK3CA|PRKCE|TP53|SPTLC1	http://www.genome.jp/kegg-bin/show_pathway?hsa04071/hsa:10558%09red/hsa:5290%09red/hsa:5581%09red/hsa:7157%09red
Thyroid hormone signaling pathway	KEGG PATHWAY	hsa04919	4	119	0.00687627	0.0558632	PLCG2|TP53|PIK3CA|DSC1	http://www.genome.jp/kegg-bin/show_pathway?hsa04919/hsa:1827%09red/hsa:5336%09red/hsa:7157%09red/hsa:5290%09red
Longevity regulating pathway - multiple species	KEGG PATHWAY	hsa04213	3	62	0.00734188	0.0581165	PIK3CA|ADCY1|ATG5	http://www.genome.jp/kegg-bin/show_pathway?hsa04213/hsa:9474%09red/hsa:5290%09red/hsa:107%09red
Calcium signaling pathway	KEGG PATHWAY	hsa04020	5	193	0.00743606	0.0586471	ITPR2|PLCG2|ADCY1|ERBB4|PTGER3	http://www.genome.jp/kegg-bin/show_pathway?hsa04020/hsa:5733%09red/hsa:5336%09red/hsa:107%09red/hsa:2066%09red/hsa:3709%09red
Platelet activation	KEGG PATHWAY	hsa04611	4	124	0.00789314	0.0607013	ITPR2|PLCG2|ADCY1|PIK3CA	http://www.genome.jp/kegg-bin/show_pathway?hsa04611/hsa:5290%09red/hsa:5336%09red/hsa:107%09red/hsa:3709%09red
Mitophagy - animal	KEGG PATHWAY	hsa04137	3	65	0.00831248	0.0633542	TP53|TBK1|ATG5	http://www.genome.jp/kegg-bin/show_pathway?hsa04137/hsa:29110%09red/hsa:9474%09red/hsa:7157%09red
Viral carcinogenesis	KEGG PATHWAY	hsa05203	5	201	0.00873789	0.0653377	PIK3CA|TBPL1|STAT3|TP53|JAK1	http://www.genome.jp/kegg-bin/show_pathway?hsa05203/hsa:5290%09red/hsa:6774%09red/hsa:9519%09red/hsa:3716%09red/hsa:7157%09red
Osteoclast differentiation	KEGG PATHWAY	hsa04380	4	128	0.00877424	0.0653832	PLCG2|JAK1|IFNGR1|PIK3CA	http://www.genome.jp/kegg-bin/show_pathway?hsa04380/hsa:5290%09red/hsa:5336%09red/hsa:3716%09red/hsa:3459%09red
Long-term potentiation	KEGG PATHWAY	hsa04720	3	67	0.00899942	0.0666019	ITPR2|RPS6KA2|ADCY1	http://www.genome.jp/kegg-bin/show_pathway?hsa04720/hsa:6196%09red/hsa:3709%09red/hsa:107%09red
Epithelial cell signaling in Helicobacter pylori infection	KEGG PATHWAY	hsa05120	3	70	0.0100904	0.0722035	PLCG2|TJP1|ATP6V0A1	http://www.genome.jp/kegg-bin/show_pathway?hsa05120/hsa:5336%09red/hsa:535%09red/hsa:7082%09red
Human immunodeficiency virus 1 infection	KEGG PATHWAY	hsa05170	5	212	0.0107739	0.0740494	ITPR2|PLCG2|TLR2|TBK1|PIK3CA	http://www.genome.jp/kegg-bin/show_pathway?hsa05170/hsa:29110%09red/hsa:5336%09red/hsa:7097%09red/hsa:5290%09red/hsa:3709%09red
Melanoma	KEGG PATHWAY	hsa05218	3	72	0.0108586	0.0740494	PIK3CA|PDGFD|TP53	http://www.genome.jp/kegg-bin/show_pathway?hsa05218/hsa:5290%09red/hsa:80310%09red/hsa:7157%09red
cAMP signaling pathway	KEGG PATHWAY	hsa04024	5	214	0.0111761	0.0748373	TSHR|PIK3CA|PDE10A|ADCY1|PTGER3	http://www.genome.jp/kegg-bin/show_pathway?hsa04024/hsa:5733%09red/hsa:5290%09red/hsa:7253%09red/hsa:10846%09red/hsa:107%09red
Regulation of actin cytoskeleton	KEGG PATHWAY	hsa04810	5	214	0.0111761	0.0748373	SPATA13|PIK3CA|PDGFD|DIAPH2|PIKFYVE	http://www.genome.jp/kegg-bin/show_pathway?hsa04810/hsa:5290%09red/hsa:200576%09red/hsa:80310%09red/hsa:1730%09red/hsa:221178%09red
Estrogen signaling pathway	KEGG PATHWAY	hsa04915	4	138	0.0112512	0.0748373	ITPR2|PIK3CA|KCNJ6|ADCY1	http://www.genome.jp/kegg-bin/show_pathway?hsa04915/hsa:5290%09red/hsa:3709%09red/hsa:107%09red/hsa:3763%09red
Thyroid hormone synthesis	KEGG PATHWAY	hsa04918	3	74	0.0116597	0.0760568	ITPR2|TSHR|ADCY1	http://www.genome.jp/kegg-bin/show_pathway?hsa04918/hsa:3709%09red/hsa:7253%09red/hsa:107%09red
Leishmaniasis	KEGG PATHWAY	hsa05140	3	74	0.0116597	0.0760568	TLR2|IFNGR1|JAK1	http://www.genome.jp/kegg-bin/show_pathway?hsa05140/hsa:7097%09red/hsa:3716%09red/hsa:3459%09red
Signaling pathways regulating pluripotency of stem cells	KEGG PATHWAY	hsa04550	4	140	0.0117952	0.0763157	PIK3CA|STAT3|SKIL|JAK1	http://www.genome.jp/kegg-bin/show_pathway?hsa04550/hsa:5290%09red/hsa:6774%09red/hsa:3716%09red/hsa:6498%09red
Glioma	KEGG PATHWAY	hsa05214	3	75	0.0120727	0.0776462	PLCG2|TP53|PIK3CA	http://www.genome.jp/kegg-bin/show_pathway?hsa05214/hsa:5290%09red/hsa:5336%09red/hsa:7157%09red
Gastric acid secretion	KEGG PATHWAY	hsa04971	3	75	0.0120727	0.0776462	ITPR2|ADCY1|KCNQ1	http://www.genome.jp/kegg-bin/show_pathway?hsa04971/hsa:3709%09red/hsa:3784%09red/hsa:107%09red
Human T-cell leukemia virus 1 infection	KEGG PATHWAY	hsa05166	5	219	0.012226	0.0783986	PIK3CA|TBPL1|TP53|ADCY1|JAK1	http://www.genome.jp/kegg-bin/show_pathway?hsa05166/hsa:5290%09red/hsa:9519%09red/hsa:3716%09red/hsa:7157%09red/hsa:107%09red
Cell adhesion molecules (CAMs)	KEGG PATHWAY	hsa04514	4	146	0.0135274	0.0823456	CTLA4|LRRC4C|CLDN17|CADM1	http://www.genome.jp/kegg-bin/show_pathway?hsa04514/hsa:26285%09red/hsa:57689%09red/hsa:1493%09red/hsa:23705%09red
Adrenergic signaling in cardiomyocytes	KEGG PATHWAY	hsa04261	4	149	0.0144509	0.0862665	CACNA2D3|RPS6KA5|ADCY1|KCNQ1	http://www.genome.jp/kegg-bin/show_pathway?hsa04261/hsa:55799%09red/hsa:9252%09red/hsa:3784%09red/hsa:107%09red
Ras signaling pathway	KEGG PATHWAY	hsa04014	5	232	0.0152641	0.0898792	PLCG2|KITLG|PDGFD|TBK1|PIK3CA	http://www.genome.jp/kegg-bin/show_pathway?hsa04014/hsa:29110%09red/hsa:5336%09red/hsa:80310%09red/hsa:5290%09red/hsa:4254%09red
Phagosome	KEGG PATHWAY	hsa04145	4	152	0.0154135	0.0905122	TLR2|STX18|ATP6V0A1|PIKFYVE	http://www.genome.jp/kegg-bin/show_pathway?hsa04145/hsa:200576%09red/hsa:535%09red/hsa:53407%09red/hsa:7097%09red
mTOR signaling pathway	KEGG PATHWAY	hsa04150	4	153	0.015743	0.0921971	GRB10|RPS6KA2|RRAGB|PIK3CA	http://www.genome.jp/kegg-bin/show_pathway?hsa04150/hsa:6196%09red/hsa:5290%09red/hsa:2887%09red/hsa:10325%09red
Pentose phosphate pathway	KEGG PATHWAY	hsa00030	2	30	0.0161871	0.0927858	H6PD|IDNK	http://www.genome.jp/kegg-bin/show_pathway?hsa00030/hsa:9563%09red/hsa:414328%09red
GABAergic synapse	KEGG PATHWAY	hsa04727	3	89	0.0187371	0.100649	SLC38A1|KCNJ6|ADCY1	http://www.genome.jp/kegg-bin/show_pathway?hsa04727/hsa:3763%09red/hsa:81539%09red/hsa:107%09red
Fructose and mannose metabolism	KEGG PATHWAY	hsa00051	2	33	0.0191883	0.102385	PFKFB1|GMDS	http://www.genome.jp/kegg-bin/show_pathway?hsa00051/hsa:5207%09red/hsa:2762%09red
Morphine addiction	KEGG PATHWAY	hsa05032	3	91	0.019825	0.104748	ADCY1|PDE10A|KCNJ6	http://www.genome.jp/kegg-bin/show_pathway?hsa05032/hsa:3763%09red/hsa:10846%09red/hsa:107%09red
Rheumatoid arthritis	KEGG PATHWAY	hsa05323	3	91	0.019825	0.104748	TLR2|CTLA4|ATP6V0A1	http://www.genome.jp/kegg-bin/show_pathway?hsa05323/hsa:535%09red/hsa:1493%09red/hsa:7097%09red
Influenza A	KEGG PATHWAY	hsa05164	4	167	0.0208271	0.108553	PIK3CA|IFNGR1|TBK1|JAK1	http://www.genome.jp/kegg-bin/show_pathway?hsa05164/hsa:29110%09red/hsa:5290%09red/hsa:3716%09red/hsa:3459%09red
Amoebiasis	KEGG PATHWAY	hsa05146	3	95	0.0221035	0.113189	TLR2|PIK3CA|ADCY1	http://www.genome.jp/kegg-bin/show_pathway?hsa05146/hsa:5290%09red/hsa:7097%09red/hsa:107%09red
Dilated cardiomyopathy (DCM)	KEGG PATHWAY	hsa05414	3	96	0.0226945	0.115124	CACNA2D3|DMD|ADCY1	http://www.genome.jp/kegg-bin/show_pathway?hsa05414/hsa:55799%09red/hsa:1756%09red/hsa:107%09red
Prostate cancer	KEGG PATHWAY	hsa05215	3	97	0.0232941	0.116315	PIK3CA|PDGFD|TP53	http://www.genome.jp/kegg-bin/show_pathway?hsa05215/hsa:5290%09red/hsa:80310%09red/hsa:7157%09red
Circadian entrainment	KEGG PATHWAY	hsa04713	3	97	0.0232941	0.116315	RPS6KA5|KCNJ6|ADCY1	http://www.genome.jp/kegg-bin/show_pathway?hsa04713/hsa:3763%09red/hsa:9252%09red/hsa:107%09red
Pancreatic secretion	KEGG PATHWAY	hsa04972	3	98	0.0239022	0.116861	ITPR2|ADCY1|KCNQ1	http://www.genome.jp/kegg-bin/show_pathway?hsa04972/hsa:3709%09red/hsa:3784%09red/hsa:107%09red
Endocrine resistance	KEGG PATHWAY	hsa01522	3	98	0.0239022	0.116861	PIK3CA|TP53|ADCY1	http://www.genome.jp/kegg-bin/show_pathway?hsa01522/hsa:5290%09red/hsa:7157%09red/hsa:107%09red
Aldosterone synthesis and secretion	KEGG PATHWAY	hsa04925	3	98	0.0239022	0.116861	ITPR2|PRKCE|ADCY1	http://www.genome.jp/kegg-bin/show_pathway?hsa04925/hsa:3709%09red/hsa:5581%09red/hsa:107%09red
Progesterone-mediated oocyte maturation	KEGG PATHWAY	hsa04914	3	99	0.0245189	0.119605	PIK3CA|RPS6KA2|ADCY1	http://www.genome.jp/kegg-bin/show_pathway?hsa04914/hsa:6196%09red/hsa:5290%09red/hsa:107%09red
NOD-like receptor signaling pathway	KEGG PATHWAY	hsa04621	4	178	0.0254536	0.123201	ITPR2|JAK1|TBK1|ATG5	http://www.genome.jp/kegg-bin/show_pathway?hsa04621/hsa:29110%09red/hsa:3709%09red/hsa:9474%09red/hsa:3716%09red
Ferroptosis	KEGG PATHWAY	hsa04216	2	40	0.0270084	0.127714	TP53|ATG5	http://www.genome.jp/kegg-bin/show_pathway?hsa04216/hsa:9474%09red/hsa:7157%09red
C-type lectin receptor signaling pathway	KEGG PATHWAY	hsa04625	3	104	0.0277303	0.130341	ITPR2|PLCG2|PIK3CA	http://www.genome.jp/kegg-bin/show_pathway?hsa04625/hsa:5290%09red/hsa:5336%09red/hsa:3709%09red
Toll-like receptor signaling pathway	KEGG PATHWAY	hsa04620	3	104	0.0277303	0.130341	TLR2|PIK3CA|TBK1	http://www.genome.jp/kegg-bin/show_pathway?hsa04620/hsa:29110%09red/hsa:5290%09red/hsa:7097%09red
Bladder cancer	KEGG PATHWAY	hsa05219	2	41	0.0282143	0.131687	TP53|RPS6KA5	http://www.genome.jp/kegg-bin/show_pathway?hsa05219/hsa:9252%09red/hsa:7157%09red
Ribosome biogenesis in eukaryotes	KEGG PATHWAY	hsa03008	3	105	0.0283982	0.131818	NVL|BMS1|SPATA5	http://www.genome.jp/kegg-bin/show_pathway?hsa03008/hsa:4931%09red/hsa:166378%09red/hsa:9790%09red
Parathyroid hormone synthesis, secretion and action	KEGG PATHWAY	hsa04928	3	106	0.0290745	0.131818	ITPR2|VDR|ADCY1	http://www.genome.jp/kegg-bin/show_pathway?hsa04928/hsa:3709%09red/hsa:1594%09red/hsa:107%09red
Chemokine signaling pathway	KEGG PATHWAY	hsa04062	4	190	0.0311536	0.131818	PIK3CA|STAT3|CXCL14|ADCY1	http://www.genome.jp/kegg-bin/show_pathway?hsa04062/hsa:5290%09red/hsa:6774%09red/hsa:9547%09red/hsa:107%09red
Leukocyte transendothelial migration	KEGG PATHWAY	hsa04670	3	112	0.0333108	0.131818	PLCG2|CLDN17|PIK3CA	http://www.genome.jp/kegg-bin/show_pathway?hsa04670/hsa:5290%09red/hsa:5336%09red/hsa:26285%09red
Herpes simplex virus 1 infection	KEGG PATHWAY	hsa05168	7	492	0.0337635	0.131818	TP53|TBK1|ZNF182|PIK3CA|TLR2|IFNGR1|JAK1	http://www.genome.jp/kegg-bin/show_pathway?hsa05168/hsa:29110%09red/hsa:3459%09red/hsa:7097%09red/hsa:5290%09red/hsa:3716%09red/hsa:7157%09red/hsa:7988%09red
Type II diabetes mellitus	KEGG PATHWAY	hsa04930	2	46	0.0345568	0.131818	PIK3CA|PRKCE	http://www.genome.jp/kegg-bin/show_pathway?hsa04930/hsa:5290%09red/hsa:5581%09red
Glutamatergic synapse	KEGG PATHWAY	hsa04724	3	114	0.0347903	0.131818	ITPR2|SLC38A1|ADCY1	http://www.genome.jp/kegg-bin/show_pathway?hsa04724/hsa:3709%09red/hsa:81539%09red/hsa:107%09red
Serotonergic synapse	KEGG PATHWAY	hsa04726	3	115	0.0355427	0.131818	ITPR2|DDC|KCNJ6	http://www.genome.jp/kegg-bin/show_pathway?hsa04726/hsa:3709%09red/hsa:1644%09red/hsa:3763%09red
Amino sugar and nucleotide sugar metabolism	KEGG PATHWAY	hsa00520	2	48	0.0372343	0.131818	GMDS|PGM3	http://www.genome.jp/kegg-bin/show_pathway?hsa00520/hsa:5238%09red/hsa:2762%09red
Yersinia infection	KEGG PATHWAY	hsa05135	3	121	0.0402317	0.131818	PIK3CA|RPS6KA2|TBK1	http://www.genome.jp/kegg-bin/show_pathway?hsa05135/hsa:29110%09red/hsa:6196%09red/hsa:5290%09red
Autoimmune thyroid disease	KEGG PATHWAY	hsa05320	2	53	0.0442596	0.134489	CTLA4|TSHR	http://www.genome.jp/kegg-bin/show_pathway?hsa05320/hsa:7253%09red/hsa:1493%09red
Autophagy - animal	KEGG PATHWAY	hsa04140	3	128	0.0460769	0.134489	PIK3CA|RRAGB|ATG5	http://www.genome.jp/kegg-bin/show_pathway?hsa04140/hsa:9474%09red/hsa:5290%09red/hsa:10325%09red
Oocyte meiosis	KEGG PATHWAY	hsa04114	3	128	0.0460769	0.134489	ITPR2|RPS6KA2|ADCY1	http://www.genome.jp/kegg-bin/show_pathway?hsa04114/hsa:6196%09red/hsa:3709%09red/hsa:107%09red
Purine metabolism	KEGG PATHWAY	hsa00230	3	130	0.04782	0.134907	ENTPD5|PDE10A|ADCY1	http://www.genome.jp/kegg-bin/show_pathway?hsa00230/hsa:957%09red/hsa:10846%09red/hsa:107%09red
Natural killer cell mediated cytotoxicity	KEGG PATHWAY	hsa04650	3	131	0.0487035	0.136509	PLCG2|IFNGR1|PIK3CA	http://www.genome.jp/kegg-bin/show_pathway?hsa04650/hsa:5290%09red/hsa:5336%09red/hsa:3459%09red
Dopaminergic synapse	KEGG PATHWAY	hsa04728	3	131	0.0487035	0.136509	ITPR2|DDC|KCNJ6	http://www.genome.jp/kegg-bin/show_pathway?hsa04728/hsa:3709%09red/hsa:1644%09red/hsa:3763%09red
Vascular smooth muscle contraction	KEGG PATHWAY	hsa04270	3	132	0.0495951	0.137377	ITPR2|PRKCE|ADCY1	http://www.genome.jp/kegg-bin/show_pathway?hsa04270/hsa:3709%09red/hsa:5581%09red/hsa:107%09red
Endometrial cancer	KEGG PATHWAY	hsa05213	2	58	0.0517308	0.137377	PIK3CA|TP53	http://www.genome.jp/kegg-bin/show_pathway?hsa05213/hsa:5290%09red/hsa:7157%09red
Apoptosis	KEGG PATHWAY	hsa04210	3	136	0.0532405	0.137377	ITPR2|PIK3CA|TP53	http://www.genome.jp/kegg-bin/show_pathway?hsa04210/hsa:5290%09red/hsa:3709%09red/hsa:7157%09red
VEGF signaling pathway	KEGG PATHWAY	hsa04370	2	59	0.0532757	0.137377	PLCG2|PIK3CA	http://www.genome.jp/kegg-bin/show_pathway?hsa04370/hsa:5290%09red/hsa:5336%09red
Lysine degradation	KEGG PATHWAY	hsa00310	2	59	0.0532757	0.137377	SETD3|PRDM2	http://www.genome.jp/kegg-bin/show_pathway?hsa00310/hsa:84193%09red/hsa:7799%09red
Apelin signaling pathway	KEGG PATHWAY	hsa04371	3	137	0.0541715	0.139197	ITPR2|PRKCE|ADCY1	http://www.genome.jp/kegg-bin/show_pathway?hsa04371/hsa:3709%09red/hsa:5581%09red/hsa:107%09red
Long-term depression	KEGG PATHWAY	hsa04730	2	60	0.0548368	0.140239	ITPR2|GRID2	http://www.genome.jp/kegg-bin/show_pathway?hsa04730/hsa:3709%09red/hsa:2895%09red
Glycerolipid metabolism	KEGG PATHWAY	hsa00561	2	61	0.0564139	0.140941	DGKB|DGAT2	http://www.genome.jp/kegg-bin/show_pathway?hsa00561/hsa:84649%09red/hsa:1607%09red
Neuroactive ligand-receptor interaction	KEGG PATHWAY	hsa04080	5	338	0.0592495	0.141011	TSHR|LPAR3|GRID2|GRID1|PTGER3	http://www.genome.jp/kegg-bin/show_pathway?hsa04080/hsa:5733%09red/hsa:7253%09red/hsa:2895%09red/hsa:2894%09red/hsa:23566%09red
Cortisol synthesis and secretion	KEGG PATHWAY	hsa04927	2	65	0.0628776	0.145081	ITPR2|ADCY1	http://www.genome.jp/kegg-bin/show_pathway?hsa04927/hsa:3709%09red/hsa:107%09red
Acute myeloid leukemia	KEGG PATHWAY	hsa05221	2	66	0.0645311	0.145081	PIK3CA|STAT3	http://www.genome.jp/kegg-bin/show_pathway?hsa05221/hsa:5290%09red/hsa:6774%09red
Retrograde endocannabinoid signaling	KEGG PATHWAY	hsa04723	3	148	0.0649206	0.145081	ITPR2|KCNJ6|ADCY1	http://www.genome.jp/kegg-bin/show_pathway?hsa04723/hsa:3709%09red/hsa:107%09red/hsa:3763%09red
Fc epsilon RI signaling pathway	KEGG PATHWAY	hsa04664	2	68	0.0678815	0.149638	PLCG2|PIK3CA	http://www.genome.jp/kegg-bin/show_pathway?hsa04664/hsa:5290%09red/hsa:5336%09red
Central carbon metabolism in cancer	KEGG PATHWAY	hsa05230	2	69	0.0695779	0.149638	PIK3CA|TP53	http://www.genome.jp/kegg-bin/show_pathway?hsa05230/hsa:5290%09red/hsa:7157%09red
Prolactin signaling pathway	KEGG PATHWAY	hsa04917	2	70	0.0712882	0.15059	PIK3CA|STAT3	http://www.genome.jp/kegg-bin/show_pathway?hsa04917/hsa:5290%09red/hsa:6774%09red
RIG-I-like receptor signaling pathway	KEGG PATHWAY	hsa04622	2	70	0.0712882	0.15059	TBK1|ATG5	http://www.genome.jp/kegg-bin/show_pathway?hsa04622/hsa:29110%09red/hsa:9474%09red
Bile secretion	KEGG PATHWAY	hsa04976	2	72	0.0747493	0.154064	ABCG2|ADCY1	http://www.genome.jp/kegg-bin/show_pathway?hsa04976/hsa:9429%09red/hsa:107%09red
Platinum drug resistance	KEGG PATHWAY	hsa01524	2	73	0.0764998	0.154357	PIK3CA|TP53	http://www.genome.jp/kegg-bin/show_pathway?hsa01524/hsa:5290%09red/hsa:7157%09red
Wnt signaling pathway	KEGG PATHWAY	hsa04310	3	160	0.0776693	0.156133	RSPO3|TP53|RYK	http://www.genome.jp/kegg-bin/show_pathway?hsa04310/hsa:6259%09red/hsa:84870%09red/hsa:7157%09red
Bacterial invasion of epithelial cells	KEGG PATHWAY	hsa05100	2	74	0.0782631	0.156766	PIK3CA|SEPTIN11	http://www.genome.jp/kegg-bin/show_pathway?hsa05100/hsa:5290%09red/hsa:55752%09red
Necroptosis	KEGG PATHWAY	hsa04217	3	162	0.0798935	0.156766	STAT3|IFNGR1|JAK1	http://www.genome.jp/kegg-bin/show_pathway?hsa04217/hsa:6774%09red/hsa:3716%09red/hsa:3459%09red
Chronic myeloid leukemia	KEGG PATHWAY	hsa05220	2	76	0.0818278	0.156766	PIK3CA|TP53	http://www.genome.jp/kegg-bin/show_pathway?hsa05220/hsa:5290%09red/hsa:7157%09red
Non-homologous end-joining	KEGG PATHWAY	hsa03450	1	13	0.0818289	0.156766	DNTT	http://www.genome.jp/kegg-bin/show_pathway?hsa03450/hsa:1791%09red
Protein processing in endoplasmic reticulum	KEGG PATHWAY	hsa04141	3	165	0.0832812	0.159266	UBQLN1|DDOST|CRYAA	http://www.genome.jp/kegg-bin/show_pathway?hsa04141/hsa:1409%09red/hsa:1650%09red/hsa:29979%09red
Arrhythmogenic right ventricular cardiomyopathy (ARVC)	KEGG PATHWAY	hsa05412	2	77	0.0836287	0.159789	CACNA2D3|DMD	http://www.genome.jp/kegg-bin/show_pathway?hsa05412/hsa:55799%09red/hsa:1756%09red
cGMP-PKG signaling pathway	KEGG PATHWAY	hsa04022	3	167	0.0855735	0.162422	ITPR2|PRKCE|ADCY1	http://www.genome.jp/kegg-bin/show_pathway?hsa04022/hsa:3709%09red/hsa:5581%09red/hsa:107%09red
Hepatocellular carcinoma	KEGG PATHWAY	hsa05225	3	168	0.0867297	0.162422	PLCG2|TP53|PIK3CA	http://www.genome.jp/kegg-bin/show_pathway?hsa05225/hsa:5290%09red/hsa:5336%09red/hsa:7157%09red
RNA degradation	KEGG PATHWAY	hsa03018	2	79	0.0872665	0.162422	CNOT2|PNLDC1	http://www.genome.jp/kegg-bin/show_pathway?hsa03018/hsa:4848%09red/hsa:154197%09red
Tight junction	KEGG PATHWAY	hsa04530	3	170	0.0890619	0.165138	TJP1|PRKCE|CLDN17	http://www.genome.jp/kegg-bin/show_pathway?hsa04530/hsa:26285%09red/hsa:7082%09red/hsa:5581%09red
B cell receptor signaling pathway	KEGG PATHWAY	hsa04662	2	82	0.09281	0.16575	PLCG2|PIK3CA	http://www.genome.jp/kegg-bin/show_pathway?hsa04662/hsa:5290%09red/hsa:5336%09red
Peroxisome	KEGG PATHWAY	hsa04146	2	83	0.0946802	0.168398	PEX5L|ABCD4	http://www.genome.jp/kegg-bin/show_pathway?hsa04146/hsa:51555%09red/hsa:5826%09red
Salmonella infection	KEGG PATHWAY	hsa05132	2	83	0.0946802	0.168398	TJP1|IFNGR1	http://www.genome.jp/kegg-bin/show_pathway?hsa05132/hsa:7082%09red/hsa:3459%09red
Colorectal cancer	KEGG PATHWAY	hsa05210	2	86	0.100355	0.171708	PIK3CA|TP53	http://www.genome.jp/kegg-bin/show_pathway?hsa05210/hsa:5290%09red/hsa:7157%09red
ECM-receptor interaction	KEGG PATHWAY	hsa04512	2	86	0.100355	0.171708	CD47|TNR	http://www.genome.jp/kegg-bin/show_pathway?hsa04512/hsa:7143%09red/hsa:961%09red
Nitrogen metabolism	KEGG PATHWAY	hsa00910	1	17	0.103959	0.174016	CA13	http://www.genome.jp/kegg-bin/show_pathway?hsa00910/hsa:377677%09red
Phenylalanine metabolism	KEGG PATHWAY	hsa00360	1	17	0.103959	0.174016	DDC	http://www.genome.jp/kegg-bin/show_pathway?hsa00360/hsa:1644%09red
Salivary secretion	KEGG PATHWAY	hsa04970	2	90	0.108064	0.177767	ITPR2|ADCY1	http://www.genome.jp/kegg-bin/show_pathway?hsa04970/hsa:3709%09red/hsa:107%09red
Hypertrophic cardiomyopathy (HCM)	KEGG PATHWAY	hsa05410	2	90	0.108064	0.177767	CACNA2D3|DMD	http://www.genome.jp/kegg-bin/show_pathway?hsa05410/hsa:55799%09red/hsa:1756%09red
Th1 and Th2 cell differentiation	KEGG PATHWAY	hsa04658	2	92	0.111976	0.181122	IFNGR1|JAK1	http://www.genome.jp/kegg-bin/show_pathway?hsa04658/hsa:3716%09red/hsa:3459%09red
Small cell lung cancer	KEGG PATHWAY	hsa05222	2	93	0.113945	0.182586	PIK3CA|TP53	http://www.genome.jp/kegg-bin/show_pathway?hsa05222/hsa:5290%09red/hsa:7157%09red
GnRH signaling pathway	KEGG PATHWAY	hsa04912	2	93	0.113945	0.182586	ITPR2|ADCY1	http://www.genome.jp/kegg-bin/show_pathway?hsa04912/hsa:3709%09red/hsa:107%09red
Steroid biosynthesis	KEGG PATHWAY	hsa00100	1	19	0.114824	0.182586	VDR	http://www.genome.jp/kegg-bin/show_pathway?hsa00100/hsa:1594%09red
Glycosaminoglycan degradation	KEGG PATHWAY	hsa00531	1	19	0.114824	0.182586	HPSE2	http://www.genome.jp/kegg-bin/show_pathway?hsa00531/hsa:60495%09red
Huntington disease	KEGG PATHWAY	hsa05016	3	193	0.117676	0.186446	TBPL1|TP53|DNAH7	http://www.genome.jp/kegg-bin/show_pathway?hsa05016/hsa:56171%09red/hsa:9519%09red/hsa:7157%09red
Hematopoietic cell lineage	KEGG PATHWAY	hsa04640	2	97	0.121912	0.188719	KITLG|DNTT	http://www.genome.jp/kegg-bin/show_pathway?hsa04640/hsa:1791%09red/hsa:4254%09red
Focal adhesion	KEGG PATHWAY	hsa04510	3	199	0.125642	0.190937	PIK3CA|PDGFD|TNR	http://www.genome.jp/kegg-bin/show_pathway?hsa04510/hsa:5290%09red/hsa:80310%09red/hsa:7143%09red
NF-kappa B signaling pathway	KEGG PATHWAY	hsa04064	2	100	0.127974	0.193935	PLCG2|EDA2R	http://www.genome.jp/kegg-bin/show_pathway?hsa04064/hsa:5336%09red/hsa:60401%09red
Melanogenesis	KEGG PATHWAY	hsa04916	2	101	0.13001	0.195185	KITLG|ADCY1	http://www.genome.jp/kegg-bin/show_pathway?hsa04916/hsa:107%09red/hsa:4254%09red
T cell receptor signaling pathway	KEGG PATHWAY	hsa04660	2	103	0.134105	0.198951	CTLA4|PIK3CA	http://www.genome.jp/kegg-bin/show_pathway?hsa04660/hsa:5290%09red/hsa:1493%09red
Mannose type O-glycan biosynthesis	KEGG PATHWAY	hsa00515	1	23	0.136162	0.198951	B3GALNT2	http://www.genome.jp/kegg-bin/show_pathway?hsa00515/hsa:148789%09red
Glucagon signaling pathway	KEGG PATHWAY	hsa04922	2	106	0.140301	0.204278	ITPR2|PFKFB1	http://www.genome.jp/kegg-bin/show_pathway?hsa04922/hsa:3709%09red/hsa:5207%09red
Glycosaminoglycan biosynthesis - heparan sulfate / heparin	KEGG PATHWAY	hsa00534	1	24	0.141416	0.204278	HS6ST2	http://www.genome.jp/kegg-bin/show_pathway?hsa00534/hsa:90161%09red
Maturity onset diabetes of the young	KEGG PATHWAY	hsa04950	1	26	0.151828	0.213747	HNF4G	http://www.genome.jp/kegg-bin/show_pathway?hsa04950/hsa:3174%09red
TNF signaling pathway	KEGG PATHWAY	hsa04668	2	112	0.15287	0.214515	PIK3CA|RPS6KA5	http://www.genome.jp/kegg-bin/show_pathway?hsa04668/hsa:5290%09red/hsa:9252%09red
Collecting duct acid secretion	KEGG PATHWAY	hsa04966	1	27	0.156987	0.216773	ATP6V0A1	http://www.genome.jp/kegg-bin/show_pathway?hsa04966/hsa:535%09red
Carbon metabolism	KEGG PATHWAY	hsa01200	2	117	0.163506	0.223348	H6PD|IDNK	http://www.genome.jp/kegg-bin/show_pathway?hsa01200/hsa:9563%09red/hsa:414328%09red
AMPK signaling pathway	KEGG PATHWAY	hsa04152	2	120	0.169949	0.229108	PFKFB1|PIK3CA	http://www.genome.jp/kegg-bin/show_pathway?hsa04152/hsa:5290%09red/hsa:5207%09red
Circadian rhythm	KEGG PATHWAY	hsa04710	1	31	0.177313	0.233642	RORA	http://www.genome.jp/kegg-bin/show_pathway?hsa04710/hsa:6095%09red
Antifolate resistance	KEGG PATHWAY	hsa01523	1	31	0.177313	0.233642	ABCG2	http://www.genome.jp/kegg-bin/show_pathway?hsa01523/hsa:9429%09red
Cell cycle	KEGG PATHWAY	hsa04110	2	124	0.178605	0.235202	E2F5|TP53	http://www.genome.jp/kegg-bin/show_pathway?hsa04110/hsa:1875%09red/hsa:7157%09red
Autophagy - other	KEGG PATHWAY	hsa04136	1	32	0.182318	0.236914	ATG5	http://www.genome.jp/kegg-bin/show_pathway?hsa04136/hsa:9474%09red
Endocytosis	KEGG PATHWAY	hsa04144	3	244	0.190713	0.244223	ASAP1|SNX12|ASAP3	http://www.genome.jp/kegg-bin/show_pathway?hsa04144/hsa:55616%09red/hsa:50807%09red/hsa:29934%09red
Relaxin signaling pathway	KEGG PATHWAY	hsa04926	2	130	0.191711	0.244223	PIK3CA|ADCY1	http://www.genome.jp/kegg-bin/show_pathway?hsa04926/hsa:5290%09red/hsa:107%09red
SNARE interactions in vesicular transport	KEGG PATHWAY	hsa04130	1	34	0.192236	0.244223	STX18	http://www.genome.jp/kegg-bin/show_pathway?hsa04130/hsa:53407%09red
FoxO signaling pathway	KEGG PATHWAY	hsa04068	2	132	0.196108	0.248849	PIK3CA|STAT3	http://www.genome.jp/kegg-bin/show_pathway?hsa04068/hsa:5290%09red/hsa:6774%09red
Tyrosine metabolism	KEGG PATHWAY	hsa00350	1	36	0.202035	0.252954	DDC	http://www.genome.jp/kegg-bin/show_pathway?hsa00350/hsa:1644%09red
Thyroid cancer	KEGG PATHWAY	hsa05216	1	37	0.20689	0.257392	TP53	http://www.genome.jp/kegg-bin/show_pathway?hsa05216/hsa:7157%09red
Aldosterone-regulated sodium reabsorption	KEGG PATHWAY	hsa04960	1	37	0.20689	0.257392	PIK3CA	http://www.genome.jp/kegg-bin/show_pathway?hsa04960/hsa:5290%09red
Fluid shear stress and atherosclerosis	KEGG PATHWAY	hsa05418	2	139	0.21159	0.261588	PIK3CA|TP53	http://www.genome.jp/kegg-bin/show_pathway?hsa05418/hsa:5290%09red/hsa:7157%09red
Glycine, serine and threonine metabolism	KEGG PATHWAY	hsa00260	1	40	0.221279	0.269399	ALAS2	http://www.genome.jp/kegg-bin/show_pathway?hsa00260/hsa:212%09red
Fat digestion and absorption	KEGG PATHWAY	hsa04975	1	41	0.226017	0.27378	DGAT2	http://www.genome.jp/kegg-bin/show_pathway?hsa04975/hsa:84649%09red
Breast cancer	KEGG PATHWAY	hsa05224	2	147	0.229421	0.277436	PIK3CA|TP53	http://www.genome.jp/kegg-bin/show_pathway?hsa05224/hsa:5290%09red/hsa:7157%09red
Porphyrin and chlorophyll metabolism	KEGG PATHWAY	hsa00860	1	42	0.230727	0.277463	ALAS2	http://www.genome.jp/kegg-bin/show_pathway?hsa00860/hsa:212%09red
Tryptophan metabolism	KEGG PATHWAY	hsa00380	1	42	0.230727	0.277463	DDC	http://www.genome.jp/kegg-bin/show_pathway?hsa00380/hsa:1644%09red
Gastric cancer	KEGG PATHWAY	hsa05226	2	149	0.233896	0.281117	PIK3CA|TP53	http://www.genome.jp/kegg-bin/show_pathway?hsa05226/hsa:5290%09red/hsa:7157%09red
Carbohydrate digestion and absorption	KEGG PATHWAY	hsa04973	1	44	0.240061	0.285667	PIK3CA	http://www.genome.jp/kegg-bin/show_pathway?hsa04973/hsa:5290%09red
Basal transcription factors	KEGG PATHWAY	hsa03022	1	45	0.244685	0.289417	TBPL1	http://www.genome.jp/kegg-bin/show_pathway?hsa03022/hsa:9519%09red
Cushing syndrome	KEGG PATHWAY	hsa04934	2	155	0.247348	0.292246	ITPR2|ADCY1	http://www.genome.jp/kegg-bin/show_pathway?hsa04934/hsa:3709%09red/hsa:107%09red
Sphingolipid metabolism	KEGG PATHWAY	hsa00600	1	47	0.25385	0.297489	SPTLC1	http://www.genome.jp/kegg-bin/show_pathway?hsa00600/hsa:10558%09red
Cocaine addiction	KEGG PATHWAY	hsa05030	1	49	0.262905	0.305943	DDC	http://www.genome.jp/kegg-bin/show_pathway?hsa05030/hsa:1644%09red
Ovarian steroidogenesis	KEGG PATHWAY	hsa04913	1	49	0.262905	0.305943	ADCY1	http://www.genome.jp/kegg-bin/show_pathway?hsa04913/hsa:107%09red
Malaria	KEGG PATHWAY	hsa05144	1	49	0.262905	0.305943	TLR2	http://www.genome.jp/kegg-bin/show_pathway?hsa05144/hsa:7097%09red
Cytokine-cytokine receptor interaction	KEGG PATHWAY	hsa04060	3	294	0.27043	0.312513	EDA2R|CXCL14|IFNGR1	http://www.genome.jp/kegg-bin/show_pathway?hsa04060/hsa:9547%09red/hsa:60401%09red/hsa:3459%09red
Amyotrophic lateral sclerosis (ALS)	KEGG PATHWAY	hsa05014	1	51	0.271849	0.313062	TP53	http://www.genome.jp/kegg-bin/show_pathway?hsa05014/hsa:7157%09red
Legionellosis	KEGG PATHWAY	hsa05134	1	55	0.289416	0.32952	TLR2	http://www.genome.jp/kegg-bin/show_pathway?hsa05134/hsa:7097%09red
Pyrimidine metabolism	KEGG PATHWAY	hsa00240	1	57	0.298041	0.337738	ENTPD5	http://www.genome.jp/kegg-bin/show_pathway?hsa00240/hsa:957%09red
Viral myocarditis	KEGG PATHWAY	hsa05416	1	60	0.310782	0.3478	DMD	http://www.genome.jp/kegg-bin/show_pathway?hsa05416/hsa:1756%09red
Transcriptional misregulation in cancer	KEGG PATHWAY	hsa05202	2	186	0.316863	0.353324	TP53|BCL11B	http://www.genome.jp/kegg-bin/show_pathway?hsa05202/hsa:64919%09red/hsa:7157%09red
Basal cell carcinoma	KEGG PATHWAY	hsa05217	1	63	0.323294	0.358644	TP53	http://www.genome.jp/kegg-bin/show_pathway?hsa05217/hsa:7157%09red
Cytosolic DNA-sensing pathway	KEGG PATHWAY	hsa04623	1	63	0.323294	0.358644	TBK1	http://www.genome.jp/kegg-bin/show_pathway?hsa04623/hsa:29110%09red
Retinol metabolism	KEGG PATHWAY	hsa00830	1	67	0.339624	0.371233	RDH11	http://www.genome.jp/kegg-bin/show_pathway?hsa00830/hsa:51109%09red
Shigellosis	KEGG PATHWAY	hsa05131	1	68	0.343645	0.374492	ATG5	http://www.genome.jp/kegg-bin/show_pathway?hsa05131/hsa:9474%09red
Staphylococcus aureus infection	KEGG PATHWAY	hsa05150	1	68	0.343645	0.374492	DSG1	http://www.genome.jp/kegg-bin/show_pathway?hsa05150/hsa:1828%09red
Amphetamine addiction	KEGG PATHWAY	hsa05031	1	68	0.343645	0.374492	DDC	http://www.genome.jp/kegg-bin/show_pathway?hsa05031/hsa:1644%09red
Renal cell carcinoma	KEGG PATHWAY	hsa05211	1	69	0.347642	0.377705	PIK3CA	http://www.genome.jp/kegg-bin/show_pathway?hsa05211/hsa:5290%09red
Adipocytokine signaling pathway	KEGG PATHWAY	hsa04920	1	69	0.347642	0.377705	STAT3	http://www.genome.jp/kegg-bin/show_pathway?hsa04920/hsa:6774%09red
Renin secretion	KEGG PATHWAY	hsa04924	1	69	0.347642	0.377705	ITPR2	http://www.genome.jp/kegg-bin/show_pathway?hsa04924/hsa:3709%09red
Adherens junction	KEGG PATHWAY	hsa04520	1	72	0.359487	0.388426	TJP1	http://www.genome.jp/kegg-bin/show_pathway?hsa04520/hsa:7082%09red
p53 signaling pathway	KEGG PATHWAY	hsa04115	1	72	0.359487	0.388426	TP53	http://www.genome.jp/kegg-bin/show_pathway?hsa04115/hsa:7157%09red
Synaptic vesicle cycle	KEGG PATHWAY	hsa04721	1	78	0.382538	0.409849	ATP6V0A1	http://www.genome.jp/kegg-bin/show_pathway?hsa04721/hsa:535%09red
Taste transduction	KEGG PATHWAY	hsa04742	1	83	0.401115	0.427	PKD2L1	http://www.genome.jp/kegg-bin/show_pathway?hsa04742/hsa:9033%09red
Cardiac muscle contraction	KEGG PATHWAY	hsa04260	1	86	0.411993	0.436858	CACNA2D3	http://www.genome.jp/kegg-bin/show_pathway?hsa04260/hsa:55799%09red
Insulin secretion	KEGG PATHWAY	hsa04911	1	86	0.411993	0.436858	ADCY1	http://www.genome.jp/kegg-bin/show_pathway?hsa04911/hsa:107%09red
Thermogenesis	KEGG PATHWAY	hsa04714	2	231	0.414625	0.439434	RPS6KA2|ADCY1	http://www.genome.jp/kegg-bin/show_pathway?hsa04714/hsa:6196%09red/hsa:107%09red
Protein digestion and absorption	KEGG PATHWAY	hsa04974	1	90	0.426191	0.449926	KCNQ1	http://www.genome.jp/kegg-bin/show_pathway?hsa04974/hsa:3784%09red
mRNA surveillance pathway	KEGG PATHWAY	hsa03015	1	91	0.429687	0.452291	SMG6	http://www.genome.jp/kegg-bin/show_pathway?hsa03015/hsa:23293%09red
IL-17 signaling pathway	KEGG PATHWAY	hsa04657	1	93	0.436615	0.458022	TBK1	http://www.genome.jp/kegg-bin/show_pathway?hsa04657/hsa:29110%09red
TGF-beta signaling pathway	KEGG PATHWAY	hsa04350	1	94	0.440048	0.461175	E2F5	http://www.genome.jp/kegg-bin/show_pathway?hsa04350/hsa:1875%09red
Glycerophospholipid metabolism	KEGG PATHWAY	hsa00564	1	97	0.450221	0.470468	DGKB	http://www.genome.jp/kegg-bin/show_pathway?hsa00564/hsa:1607%09red
Viral protein interaction with cytokine and cytokine receptor	KEGG PATHWAY	hsa04061	1	100	0.460211	0.479054	CXCL14	http://www.genome.jp/kegg-bin/show_pathway?hsa04061/hsa:9547%09red
Lysosome	KEGG PATHWAY	hsa04142	1	123	0.531025	0.54619	ATP6V0A1	http://www.genome.jp/kegg-bin/show_pathway?hsa04142/hsa:535%09red
Oxidative phosphorylation	KEGG PATHWAY	hsa00190	1	133	0.558853	0.570468	ATP6V0A1	http://www.genome.jp/kegg-bin/show_pathway?hsa00190/hsa:535%09red
Spliceosome	KEGG PATHWAY	hsa03040	1	135	0.564217	0.575401	PRPF18	http://www.genome.jp/kegg-bin/show_pathway?hsa03040/hsa:8559%09red
Insulin signaling pathway	KEGG PATHWAY	hsa04910	1	137	0.569517	0.579711	PIK3CA	http://www.genome.jp/kegg-bin/show_pathway?hsa04910/hsa:5290%09red
Non-alcoholic fatty liver disease (NAFLD)	KEGG PATHWAY	hsa04932	1	149	0.599995	0.608728	PIK3CA	http://www.genome.jp/kegg-bin/show_pathway?hsa04932/hsa:5290%09red
RNA transport	KEGG PATHWAY	hsa03013	1	165	0.637316	0.644775	EIF3H	http://www.genome.jp/kegg-bin/show_pathway?hsa03013/hsa:8667%09red
Alzheimer disease	KEGG PATHWAY	hsa05010	1	171	0.650399	0.657088	ITPR2	http://www.genome.jp/kegg-bin/show_pathway?hsa05010/hsa:3709%09red
Alcoholism	KEGG PATHWAY	hsa05034	1	180	0.669147	0.674767	DDC	http://www.genome.jp/kegg-bin/show_pathway?hsa05034/hsa:1644%09red
--------------------
#Term	Database	ID	Input number	Background number	P-Value	Corrected P-Value	Input	Hyperlink
--------------------
#Term	Database	ID	Input number	Background number	P-Value	Corrected P-Value	Input	Hyperlink
protein binding	Gene Ontology	GO:0005515	164	11779	4.3553e-34	9.4118e-31	SESTD1|DGAT2|RYK|USH2A|RAD18|GPR39|AP5S1|PKP4|PKD2L1|USP26|SETD3|ENTHD1|EIF3H|SMG6|ADAMTS1|DNTT|PIK3CA|FSTL5|RORA|DSC1|NSG1|NAV2|SPTLC1|ABCD4|ENTPD5|HHAT|SLC38A1|ERBB4|MAGEH1|LRRC7|KITLG|RSU1|CXCL14|KCNJ6|SNAP91|LRRC4C|NIN|DZIP1|ROBO1|GRB10|MAGED2|MEGF11|TLR2|CEP76|TCF12|COPB1|KIF27|YIPF6|VDR|TNFAIP8L3|TNRC6A|PEAK1|GAREM1|KIF26A|DOCK5|GTF3C1|IFNGR1|GLYR1|TSHR|PAGE4|ASXL1|ZNF182|GMDS|JAK1|THADA|SP…	http://amigo.geneontology.org/amigo/term/GO:0005515
cytoplasm	Gene Ontology	GO:0005737	78	4624	2.97811e-17	3.21784e-14	VDR|TNFAIP8L3|RYK|USH2A|RAD18|MSRB3|CRYAA|E2F5|LRIG2|PKP4|CBLL1|RRAGB|NELL1|ANKRD16|AUTS2|SVIL|DOCK10|SETD3|CEP128|SMG6|STAT3|TP53|SIK3|NSG1|PIK3CA|UBQLN1|DSC1|PXK|AKAP8L|GMDS|ATG5|RPS6KA5|CNOT2|JAK1|MTA3|SPATA13|ARFIP1|RALGPS1|SPATS2L|PITPNM3|MAGEH1|PEAK1|PRKCE|TCF12|CA13|TBPL1|KCNQ1|DGKB|PIK3C2A|MTSS1|BCAS3|ZCCHC2|DDC|PNLDC1|KITLG|DOCK5|ZNF804A|ADCY1|ANKLE1|RPS6KA2|TJP1|NIN|TBK1|PAGE4|DEPP1|KIF…	http://amigo.geneontology.org/amigo/term/GO:0005737
cytosol	Gene Ontology	GO:0005829	80	5095	5.71171e-16	4.11434e-13	LARP4|VDR|TNFAIP8L3|TNRC6A|SLC44A1|SYNPO2|SKAP1|KIF26A|MSRB3|CCDC91|PRKCE|PLCG2|CBLL1|RRAGB|NELL1|GLYR1|USP26|SVIL|DOCK10|EIF3H|DMD|SMG6|STAT3|TBK1|DNTT|PIK3CA|UBQLN1|TFCP2|PXK|GMDS|CRYAA|DNAJC13|ATG5|CNOT2|MAP3K20|DSG1|JAK1|KLF9|ATP6V0A1|SPATA13|ARFIP1|TBC1D5|SPATS2L|DIAPH2|PIKFYVE|CA13|LRRC7|KCNAB1|SCAPER|PGM3|PIK3C2A|DENND5A|DDC|PTPN2|RSU1|PDE10A|DNAH7|RPS6KA2|TJP1|TP53|CEP76|AP5S1|PFKFB1|GRB1…	http://amigo.geneontology.org/amigo/term/GO:0005829
nucleoplasm	Gene Ontology	GO:0005654	65	3630	2.10327e-15	1.13629e-12	VDR|TNFAIP8L3|SYNPO2|PPRC1|TLE4|AP5S1|GTF3C1|TNRC6A|GLYR1|USP26|CEBPG|DOCK10|UBN1|BEND3|SCAPER|BMS1|STAT3|MAGED2|DNTT|CHD6|ASXL1|UBQLN1|SMC5|CCDC91|RORA|NAV2|KLF8|CNOT2|E2F5|KLF9|MTA3|SPATA13|SLC44A1|RAD18|SPATS2L|TBXT|ERBB4|ZNF182|LRRC7|EVX1|RPS6KA2|PIK3C2A|SKIL|ITPR2|PTPN2|SETD3|CRYAA|RPS6KA5|ABCG2|NIN|TBK1|BNC2|HNF4G|DZIP1|ZC3H4|WIZ|PRDM5|TFCP2|SKAP1|TP53|PRDM2|TCF12|NVL|LIN52|ASAP3	http://amigo.geneontology.org/amigo/term/GO:0005654
plasma membrane	Gene Ontology	GO:0005886	74	4619	4.0674e-15	1.75793e-12	KCTD3|ATP6V0A1|TNFAIP8L3|RYK|SLC44A1|EPHA7|GAREM1|DOCK5|GPR39|PLCG2|PKP4|IFNGR1|CNTN4|CNTN5|SLC5A8|SVIL|HPSE2|ENTHD1|CLDN17|DENND2B|LRIG2|STAT3|TSHR|PIK3CA|NELL1|UBQLN1|PTGER3|PXK|PTPRD|DNAJC13|ABCB5|DGKB|CNOT2|DSG1|DSG4|CADM1|SLC38A1|CTLA4|RALGPS1|GRID1|ERBB4|GRID2|SLC13A1|CD47|LRRC7|KCNAB1|KCNQ1|PIK3C2A|PTPRT|GPC6|ITPR2|PTPN2|KITLG|ZNF804A|ADCY1|SNAP91|ABCG2|TJP1|NIN|KCNJ6|CACNA2D3|PRKCE|ROBO1|…	http://amigo.geneontology.org/amigo/term/GO:0005886
ATP binding	Gene Ontology	GO:0005524	36	1463	2.20394e-12	7.93786e-10	RYK|EPHA7|KIF26A|NEK10|BMS1|TBK1|CHD6|PIK3CA|PEAK1|SMC5|PXK|NAV3|NAV2|IDNK|JAK1|DGKB|ABCD4|ABCB5|ERBB4|PIKFYVE|PRKCE|RPS6KA2|PIK3C2A|RPS6KA5|ABCG2|SIK3|TP53|ADCY1|KIF25|KIF27|MAP3K20|PFKFB1|DNAH7|MAP3K15|NVL|SPATA5	http://amigo.geneontology.org/amigo/term/GO:0005524
positive regulation of transcription by RNA polymerase II	Gene Ontology	GO:0045944	28	1159	1.13521e-09	3.50456e-07	VDR|AUTS2|PPRC1|BCL11B|GLYR1|BCAS3|STAT3|TBK1|ASXL1|RORA|AKAP8L|KLF9|KLF8|SKAP1|PRDM2|EVX1|E2F5|CEBPG|SETD3|PAX9|TBPL1|TP53|RPS6KA5|HNF4G|TLR2|TFCP2|TBXT|TCF12	http://amigo.geneontology.org/amigo/term/GO:0045944
endoplasmic reticulum	Gene Ontology	GO:0005783	25	1018	6.84865e-09	1.84999e-06	ALG9|MSRB3|DDOST|DGAT2|PKD2L1|PTPN2|SCAPER|UBQLN1|DSC1|NSG1|SPTLC1|ENTPD5|HHAT|DIAPH2|PRKCE|KCNQ1|ITPR2|TP53|HHATL|PNLDC1|B3GALNT2|TEX2|MGAT4A|STX18|YIPF6	http://amigo.geneontology.org/amigo/term/GO:0005783
glutamatergic synapse	Gene Ontology	GO:0098978	15	354	1.00859e-08	2.42175e-06	LRRC4C|GRID1|ADCY1|ERBB4|TNR|EPHA7|GRID2|NSG1|PTPRD|GPC6|NELL1|DGKB|STAT3|NRG3|SEPTIN11	http://amigo.geneontology.org/amigo/term/GO:0098978
modulation of chemical synaptic transmission	Gene Ontology	GO:0050804	7	60	1.79094e-07	3.87022e-05	LRRC4C|GRID1|GRID2|PXK|DGKB|STAT3|NRG3	http://amigo.geneontology.org/amigo/term/GO:0050804
DNA-binding transcription factor activity	Gene Ontology	GO:0003700	17	607	3.41037e-07	6.69983e-05	E2F5|VDR|STAT3|TBXT|HNF4G|EVX1|ZNF341|RORA|BCL11B|PRDM5|TFCP2|ZC3H4|PRDM2|TCF12|TP53|WIZ|KLF9	http://amigo.geneontology.org/amigo/term/GO:0003700
intracellular membrane-bounded organelle	Gene Ontology	GO:0043231	19	788	6.27056e-07	0.000112922	ATP6V0A1|E2F5|SYNPO2|TNRC6A|TBK1|DEPP1|RNF144A|CA13|TBC1D5|PIKFYVE|DDOST|DNAJC13|PKD2L1|TCF12|COPB1|MTA3|DIAPH2|ENTHD1|ASAP3	http://amigo.geneontology.org/amigo/term/GO:0043231
positive regulation of GTPase activity	Gene Ontology	GO:0043547	12	307	7.03762e-07	0.000116987	RSU1|TBCD|RIN3|DOCK5|STARD8|PKP4|BCAS3|NELL1|SIPA1L2|DOCK10|ASAP1|ASAP3	http://amigo.geneontology.org/amigo/term/GO:0043547
integral component of postsynaptic density membrane	Gene Ontology	GO:0099061	6	51	1.32662e-06	0.000191121	LRRC4C|GRID1|ADCY1|ERBB4|GRID2|EPHA7	http://amigo.geneontology.org/amigo/term/GO:0099061
axon guidance	Gene Ontology	GO:0007411	10	222	1.7984e-06	0.000242897	SEMA3A|RYK|TNR|ROBO1|GRB10|EPHA7|CNTN4|PIK3CA|NELL1|RPS6KA5	http://amigo.geneontology.org/amigo/term/GO:0007411
integral component of membrane	Gene Ontology	GO:0016021	46	3643	2.10124e-06	0.000267104	ATP6V0A1|ALG9|RYK|USH2A|TMCO3|DDOST|IFNGR1|PKD2L1|SLC5A8|SMIM3|CCDC163|DGAT2|PTGER3|NSG1|ABCB5|SPTLC1|DISP1|DSG1|ABCD4|DSG4|CADM1|SLC44A1|HHAT|SLC38A1|TMEM196|SLC13A1|LRRC4C|KCNQ1|ITPR2|KITLG|HHATL|LRIG2|EDA2R|ABCG2|PTPRT|PNLDC1|B3GALNT2|ST8SIA6|MEGF11|TEX2|MGAT4A|RDH11|HS6ST2|RNF144A|STX18|YIPF6	http://amigo.geneontology.org/amigo/term/GO:0016021
cell migration	Gene Ontology	GO:0016477	10	232	2.62306e-06	0.000314326	SPATA13|ERBB4|USH2A|PEAK1|PIK3CA|CD47|DOCK5|PIK3C2A|GPC6|ASAP3	http://amigo.geneontology.org/amigo/term/GO:0016477
DNA-binding transcription factor activity, RNA polymerase II-specific	Gene Ontology	GO:0000981	19	874	2.76362e-06	0.000314326	E2F5|VDR|STAT3|TBXT|HNF4G|EVX1|ZC3H4|RORA|TLE4|PRDM5|TFCP2|SKIL|PRDM2|TCF12|TP53|CEBPG|PAX9|KLF9|KLF8	http://amigo.geneontology.org/amigo/term/GO:0000981
integral component of plasma membrane	Gene Ontology	GO:0005887	24	1380	5.85517e-06	0.000602525	RYK|STAB2|EPHA7|GPR39|IFNGR1|PKD2L1|TSHR|PTGER3|ABCB5|NRG3|CTLA4|SLC38A1|ERBB4|GRID2|CD47|EDA2R|SEMA3A|PCDH9|PTPRT|ADCY1|ROBO1|TLR2|PTPRD|LPAR3	http://amigo.geneontology.org/amigo/term/GO:0005887
receptor complex	Gene Ontology	GO:0043235	9	207	7.80721e-06	0.000766881	VDR|RYK|ERBB4|EPHA7|PEX5L|PKD2L1|TSHR|ITPR2|NELL1	http://amigo.geneontology.org/amigo/term/GO:0043235
nucleus	Gene Ontology	GO:0005634	57	5208	8.29659e-06	0.000779518	VDR|AUTS2|RYK|PPRC1|BCL11B|PKP4|ANKRD16|USP26|SVIL|DOCK10|PAGE4|UBN1|SMG6|STAT3|DNTT|NSG1|PRPF18|SMC5|AFF2|RORA|BCAS3|AKAP8L|ZNF341|KLF8|JAK1|CNOT2|MAP3K20|KLF9|MTA3|RAD18|CRYAA|TBXT|ERBB4|RRAGB|SYNPO2|PRKCE|E2F5|DCUN1D4|SKIL|GPC6|CEBPG|TLE4|ZNF804A|RPS6KA5|ANKLE1|RPS6KA2|TP53|ADCY1|DZIP1|HNF4G|ZC3H4|PRDM5|TFCP2|PRDM2|TCF12|NVL|WIZ	http://amigo.geneontology.org/amigo/term/GO:0005634
basolateral plasma membrane	Gene Ontology	GO:0016323	9	216	1.08279e-05	0.000974961	TJP1|SLC38A1|ERBB4|LRRC7|MEGF11|KCNQ1|DISP1|TSHR|CADM1	http://amigo.geneontology.org/amigo/term/GO:0016323
protein N-linked glycosylation	Gene Ontology	GO:0006487	5	45	1.349e-05	0.00115914	DDOST|ALG9|MGAT4A|ENTPD5|PGM3	http://amigo.geneontology.org/amigo/term/GO:0006487
identical protein binding	Gene Ontology	GO:0042802	24	1456	1.39461e-05	0.00115914	CLDN17|USH2A|RAD18|CRYAA|CBLL1|PKD2L1|FBLN1|SMIM3|STAT3|TBK1|UBQLN1|CCDC91|GMDS|ZNF182|PEAK1|MTSS1|CEBPG|ABCG2|TP53|ROBO1|TLR2|PFKFB1|GKAP1|YIPF6	http://amigo.geneontology.org/amigo/term/GO:0042802
phosphatidylinositol binding	Gene Ontology	GO:0035091	6	80	1.48401e-05	0.00118776	TNFAIP8L3|SNX12|PXK|PIK3C2A|ITPR2|ZCCHC2	http://amigo.geneontology.org/amigo/term/GO:0035091
nuclear chromatin	Gene Ontology	GO:0000790	18	915	1.89057e-05	0.00143512	E2F5|VDR|STAT3|DNTT|ASXL1|HNF4G|EVX1|ZC3H4|RORA|TFCP2|TBXT|TCF12|TP53|SETD3|CEBPG|PAX9|KLF9|KLF8	http://amigo.geneontology.org/amigo/term/GO:0000790
Schaffer collateral - CA1 synapse	Gene Ontology	GO:0098685	6	84	1.92589e-05	0.00143512	LRRC4C|STAT3|ADCY1|TNR|EPHA7|DGKB	http://amigo.geneontology.org/amigo/term/GO:0098685
protein phosphatase binding	Gene Ontology	GO:0019903	6	86	2.1835e-05	0.00157284	PTPRT|TP53|TBK1|SKAP1|JAK1|STAT3	http://amigo.geneontology.org/amigo/term/GO:0019903
protein phosphorylation	Gene Ontology	GO:0006468	12	451	3.05365e-05	0.00212869	RPS6KA2|RPS6KA5|SIK3|TBK1|PEAK1|PIK3CA|PRKCE|PXK|JAK1|NEK10|MAP3K20|RYK	http://amigo.geneontology.org/amigo/term/GO:0006468
metal ion binding	Gene Ontology	GO:0046872	31	2298	3.64068e-05	0.00238409	RAD18|BCL11B|GPR39|CBLL1|CACNA2D3|NEK10|SMG6|DNTT|ASXL1|AKAP8L|ZNF341|JAK1|KLF9|KLF8|PRKCE|NELL1|CRYAA|ZNF804A|PDE10A|PNLDC1|ADCY1|BNC2|DZIP1|ZC3H4|WIZ|PRDM5|MGAT4A|MAP3K15|RNF144A|ASAP1|ASAP3	http://amigo.geneontology.org/amigo/term/GO:0046872
multicellular organism development	Gene Ontology	GO:0007275	12	462	3.83072e-05	0.00243476	EDA2R|VDR|PDGFD|RYK|DIAPH2|DZIP1|EPHA7|FSTL5|HHAT|CBLL1|ERBB4|CADM1	http://amigo.geneontology.org/amigo/term/GO:0007275
GTPase activator activity	Gene Ontology	GO:0005096	9	268	5.52557e-05	0.0031423	TBCD|TBC1D5|RIN3|DOCK5|STARD8|NELL1|SIPA1L2|ASAP1|ASAP3	http://amigo.geneontology.org/amigo/term/GO:0005096
homophilic cell adhesion via plasma membrane adhesion molecules	Gene Ontology	GO:0007156	7	162	8.39707e-05	0.00460228	PCDH9|PTPRT|ROBO1|CNTN4|DSG1|DSG4|CADM1	http://amigo.geneontology.org/amigo/term/GO:0007156
signaling receptor binding	Gene Ontology	GO:0005102	10	353	8.51879e-05	0.00460228	RSPO3|PTPRD|LRIG2|DIAPH2|TNR|NSG1|MTSS1|BANK1|NRG3|CADM1	http://amigo.geneontology.org/amigo/term/GO:0005102
negative regulation of neuron migration	Gene Ontology	GO:2001223	3	12	9.56065e-05	0.00503889	NRG3|STAT3|ERBB4	http://amigo.geneontology.org/amigo/term/GO:2001223
ATPase activity	Gene Ontology	GO:0016887	8	229	0.000110147	0.00553555	ABCG2|KIF25|KIF27|KIF26A|ABCB5|NVL|ABCD4|SPATA5	http://amigo.geneontology.org/amigo/term/GO:0016887
regulation of interferon-gamma-mediated signaling pathway	Gene Ontology	GO:0060334	3	13	0.000117142	0.00575325	PTPN2|IFNGR1|JAK1	http://amigo.geneontology.org/amigo/term/GO:0060334
calcium ion binding	Gene Ontology	GO:0005509	14	693	0.000123393	0.00592562	PCDH9|NIN|PITPNM3|STAB2|FSTL5|DSC1|DGKB|PKD2L1|ITPR2|NELL1|FBLN1|DSG1|DSG4|DNAH7	http://amigo.geneontology.org/amigo/term/GO:0005509
phosphatidylinositol biosynthetic process	Gene Ontology	GO:0006661	5	76	0.000139989	0.00651083	PLCG2|PIK3C2A|PIKFYVE|PITPNM3|PIK3CA	http://amigo.geneontology.org/amigo/term/GO:0006661
phosphatidylinositol-3-phosphate biosynthetic process	Gene Ontology	GO:0036092	3	14	0.000141605	0.00651083	PIK3CA|PIK3C2A|PIKFYVE	http://amigo.geneontology.org/amigo/term/GO:0036092
response to starvation	Gene Ontology	GO:0042594	4	41	0.000163096	0.00718324	PFKFB1|PAGE4|BCAS3|TBC1D5	http://amigo.geneontology.org/amigo/term/GO:0042594
DNA-binding transcription activator activity, RNA polymerase II-specific	Gene Ontology	GO:0001228	11	466	0.000181585	0.00769421	TBPL1|STAT3|TBXT|HNF4G|BCL11B|TFCP2|PRDM2|TCF12|TP53|CEBPG|PAX9	http://amigo.geneontology.org/amigo/term/GO:0001228
phosphatidylinositol-4,5-bisphosphate binding	Gene Ontology	GO:0005546	5	83	0.000206794	0.00859389	SNAP91|SESTD1|SVIL|ASAP1|KCNQ1	http://amigo.geneontology.org/amigo/term/GO:0005546
signal transduction	Gene Ontology	GO:0007165	17	1013	0.0002116	0.00862767	RPS6KA2|PTPRT|STAT3|RYK|ERBB4|PRKCE|RIN3|TEX2|TLR2|STARD8|IFNGR1|TBXT|GKAP1|ITPR2|NELL1|RSU1|CXCL14	http://amigo.geneontology.org/amigo/term/GO:0007165
transcription factor binding	Gene Ontology	GO:0008134	9	325	0.000226131	0.00904943	E2F5|TP53|PPRC1|RORA|TFCP2|TCF12|STAT3|CEBPG|BCAS3	http://amigo.geneontology.org/amigo/term/GO:0008134
RNA polymerase II cis-regulatory region sequence-specific DNA binding	Gene Ontology	GO:0000978	13	656	0.000257472	0.0101163	TBPL1|VDR|STAT3|HNF4G|RORA|BCL11B|PRDM5|TFCP2|SKIL|TBXT|TCF12|TP53|KLF8	http://amigo.geneontology.org/amigo/term/GO:0000978
clathrin coat assembly	Gene Ontology	GO:0048268	3	18	0.000272031	0.0104975	SNAP91|NSG1|PIK3C2A	http://amigo.geneontology.org/amigo/term/GO:0048268
cell-cell adhesion	Gene Ontology	GO:0098609	6	142	0.000304153	0.0111402	TJP1|LRRC7|PKP4|CBLL1|DSG1|DSG4	http://amigo.geneontology.org/amigo/term/GO:0098609
regulation of peptidyl-tyrosine phosphorylation	Gene Ontology	GO:0050730	3	19	0.000313572	0.0112938	EPHA7|PRKCE|PDGFD	http://amigo.geneontology.org/amigo/term/GO:0050730
epidermal growth factor receptor signaling pathway	Gene Ontology	GO:0007173	4	50	0.000331682	0.0115607	PIK3CA|PIK3C2A|RPS6KA5|GAREM1	http://amigo.geneontology.org/amigo/term/GO:0007173
axonal fasciculation	Gene Ontology	GO:0007413	3	20	0.000358993	0.0121216	SEMA3A|NELL1|CNTN4	http://amigo.geneontology.org/amigo/term/GO:0007413
protein-containing complex binding	Gene Ontology	GO:0044877	9	349	0.000375382	0.01248	SKAP1|CEBPG|RAD18|TBC1D5|TLR2|TSHR|FBLN1|WIZ|MTA3	http://amigo.geneontology.org/amigo/term/GO:0044877
retromer complex	Gene Ontology	GO:0030904	3	21	0.000408441	0.0131738	SNX12|DENND5A|TBC1D5	http://amigo.geneontology.org/amigo/term/GO:0030904
secretory granule membrane	Gene Ontology	GO:0030667	5	99	0.000448723	0.0140535	ITPR2|COPB1|TLR2|DNAJC13|ATP6V0A1	http://amigo.geneontology.org/amigo/term/GO:0030667
cell-cell adhesion mediator activity	Gene Ontology	GO:0098632	3	22	0.000462061	0.0140721	CD47|LRRC4C|CNTN4	http://amigo.geneontology.org/amigo/term/GO:0098632
platelet activation	Gene Ontology	GO:0030168	5	102	0.000511141	0.0149267	ITPR2|PLCG2|DGKB|PRKCE|PIK3CA	http://amigo.geneontology.org/amigo/term/GO:0030168
intracellular signal transduction	Gene Ontology	GO:0035556	9	369	0.000554746	0.0157738	RPS6KA2|RPS6KA5|SIK3|PIKFYVE|RALGPS1|PRKCE|JAK1|DGKB|NRG3	http://amigo.geneontology.org/amigo/term/GO:0035556
desmosome	Gene Ontology	GO:0030057	3	24	0.000582375	0.0161348	DSG1|PKP4|DSG4	http://amigo.geneontology.org/amigo/term/GO:0030057
receptor tyrosine kinase binding	Gene Ontology	GO:0030971	4	60	0.000635497	0.0169064	PTPN2|NRG3|TP53|PITPNM3	http://amigo.geneontology.org/amigo/term/GO:0030971
cellular protein localization	Gene Ontology	GO:0034613	4	60	0.000635497	0.0169064	GRID2|SEPTIN11|DMD|RRAGB	http://amigo.geneontology.org/amigo/term/GO:0034613
zinc ion binding	Gene Ontology	GO:0008270	14	820	0.000646563	0.0169064	DMD|VDR|TP53|PIKFYVE|HNF4G|ZNF182|CA13|SCAPER|RORA|ADAMTS1|MSRB3|PRDM2|ZCCHC2|MTA3	http://amigo.geneontology.org/amigo/term/GO:0008270
synaptic membrane adhesion	Gene Ontology	GO:0099560	3	25	0.000649344	0.0169064	LRRC4C|PTPRD|GPC6	http://amigo.geneontology.org/amigo/term/GO:0099560
RNA polymerase II transcription regulator complex	Gene Ontology	GO:0090575	4	61	0.000673967	0.0170469	E2F5|VDR|STAT3|TCF12	http://amigo.geneontology.org/amigo/term/GO:0090575
positive regulation of MAP kinase activity	Gene Ontology	GO:0043406	4	61	0.000673967	0.0170469	ROBO1|PDGFD|KITLG|NEK10	http://amigo.geneontology.org/amigo/term/GO:0043406
nervous system development	Gene Ontology	GO:0007399	8	305	0.000708859	0.0170469	STAT3|RYK|ERBB4|ROBO1|NAV3|NAV2|CNTN4|NELL1	http://amigo.geneontology.org/amigo/term/GO:0007399
negative regulation of axon extension involved in axon guidance	Gene Ontology	GO:0048843	3	26	0.000721031	0.0170469	SEMA3A|NELL1|RYK	http://amigo.geneontology.org/amigo/term/GO:0048843
negative regulation of transcription by RNA polymerase II	Gene Ontology	GO:0000122	14	832	0.000742047	0.0170469	E2F5|VDR|STAT3|TBXT|BEND3|TLE4|PRDM5|SKIL|PRDM2|PTPN2|CNOT2|KLF8|TP53|MTA3	http://amigo.geneontology.org/amigo/term/GO:0000122
branchiomotor neuron axon guidance	Gene Ontology	GO:0021785	2	5	0.000757289	0.0170469	SEMA3A|NELL1	http://amigo.geneontology.org/amigo/term/GO:0021785
phosphatidylinositol 3-kinase activity	Gene Ontology	GO:0035004	2	5	0.000757289	0.0170469	PIK3CA|PIK3C2A	http://amigo.geneontology.org/amigo/term/GO:0035004
positive regulation of chromosome segregation	Gene Ontology	GO:0051984	2	5	0.000757289	0.0170469	RAD18|SMC5	http://amigo.geneontology.org/amigo/term/GO:0051984
trigeminal nerve structural organization	Gene Ontology	GO:0021637	2	5	0.000757289	0.0170469	SEMA3A|NELL1	http://amigo.geneontology.org/amigo/term/GO:0021637
external side of apical plasma membrane	Gene Ontology	GO:0098591	2	5	0.000757289	0.0170469	ABCG2|SLC38A1	http://amigo.geneontology.org/amigo/term/GO:0098591
dichotomous subdivision of terminal units involved in salivary gland branching	Gene Ontology	GO:0060666	2	5	0.000757289	0.0170469	SEMA3A|NELL1	http://amigo.geneontology.org/amigo/term/GO:0060666
regulation of cell cycle G2/M phase transition	Gene Ontology	GO:1902749	2	5	0.000757289	0.0170469	TP53|NEK10	http://amigo.geneontology.org/amigo/term/GO:1902749
trigeminal ganglion development	Gene Ontology	GO:0061551	2	5	0.000757289	0.0170469	SEMA3A|NELL1	http://amigo.geneontology.org/amigo/term/GO:0061551
membrane raft	Gene Ontology	GO:0045121	7	237	0.000778518	0.0171671	ABCG2|DMD|ADCY1|PIKFYVE|TNR|KCNQ1|TLR2	http://amigo.geneontology.org/amigo/term/GO:0045121
endoplasmic reticulum membrane	Gene Ontology	GO:0005789	15	942	0.000838774	0.0180673	ALG9|PNLDC1|B3GALNT2|NSG1|DGAT2|TEX2|COPB1|HHAT|DDOST|RDH11|SPTLC1|ITPR2|STX18|HHATL|ABCD4	http://amigo.geneontology.org/amigo/term/GO:0005789
lateral plasma membrane	Gene Ontology	GO:0016328	4	65	0.000844422	0.0180673	NSG1|TBCD|DMD|DSG1	http://amigo.geneontology.org/amigo/term/GO:0016328
negative regulation of cell population proliferation	Gene Ontology	GO:0008285	9	394	0.000872123	0.0181251	RPS6KA2|VDR|STAT3|TP53|ERBB4|ADAMTS1|BCL11B|TLR2|PTPN2	http://amigo.geneontology.org/amigo/term/GO:0008285
chemorepellent activity	Gene Ontology	GO:0045499	3	28	0.000879074	0.0181251	SEMA3A|EPHA7|NRG3	http://amigo.geneontology.org/amigo/term/GO:0045499
podosome	Gene Ontology	GO:0002102	3	28	0.000879074	0.0181251	TJP1|SVIL|ASAP1	http://amigo.geneontology.org/amigo/term/GO:0002102
cell adhesion	Gene Ontology	GO:0007155	10	478	0.000880673	0.0181251	PCDH9|PTPRT|CLDN17|TNR|ROBO1|STAB2|PRKCE|MTSS1|CNTN5|KITLG	http://amigo.geneontology.org/amigo/term/GO:0007155
microtubule motor activity	Gene Ontology	GO:0003777	4	67	0.000940122	0.0188979	KIF25|KIF27|KIF26A|DNAH7	http://amigo.geneontology.org/amigo/term/GO:0003777
neural crest cell migration involved in autonomic nervous system development	Gene Ontology	GO:1901166	2	6	0.00100567	0.0188979	SEMA3A|NELL1	http://amigo.geneontology.org/amigo/term/GO:1901166
positive regulation of mucus secretion	Gene Ontology	GO:0070257	2	6	0.00100567	0.0188979	PRKCE|ATG5	http://amigo.geneontology.org/amigo/term/GO:0070257
negative regulation of synapse assembly	Gene Ontology	GO:0051964	2	6	0.00100567	0.0188979	TLR2|EPHA7	http://amigo.geneontology.org/amigo/term/GO:0051964
axonogenesis involved in innervation	Gene Ontology	GO:0060385	2	6	0.00100567	0.0188979	SEMA3A|NELL1	http://amigo.geneontology.org/amigo/term/GO:0060385
ionotropic glutamate receptor activity	Gene Ontology	GO:0004970	2	6	0.00100567	0.0188979	GRID1|GRID2	http://amigo.geneontology.org/amigo/term/GO:0004970
coreceptor activity involved in Wnt signaling pathway, planar cell polarity pathway	Gene Ontology	GO:1904929	2	6	0.00100567	0.0188979	RYK|GPC6	http://amigo.geneontology.org/amigo/term/GO:1904929
platelet-derived growth factor receptor signaling pathway	Gene Ontology	GO:0048008	3	30	0.00105751	0.0197006	NELL1|PIK3C2A|PDGFD	http://amigo.geneontology.org/amigo/term/GO:0048008
cell-cell junction	Gene Ontology	GO:0005911	6	183	0.00109836	0.0202867	PIKFYVE|SKAP1|PKP4|DSG1|DSG4|CADM1	http://amigo.geneontology.org/amigo/term/GO:0005911
transmembrane receptor protein tyrosine kinase signaling pathway	Gene Ontology	GO:0007169	5	123	0.00114767	0.0210178	EPHA7|MTSS1|RYK|ERBB4|PTPRT	http://amigo.geneontology.org/amigo/term/GO:0007169
peptidyl-tyrosine phosphorylation	Gene Ontology	GO:0018108	5	124	0.00118811	0.0215758	EPHA7|PEAK1|RYK|ERBB4|JAK1	http://amigo.geneontology.org/amigo/term/GO:0018108
axon extension involved in axon guidance	Gene Ontology	GO:0048846	2	7	0.00128782	0.0226259	SEMA3A|NELL1	http://amigo.geneontology.org/amigo/term/GO:0048846
aggrephagy	Gene Ontology	GO:0035973	2	7	0.00128782	0.0226259	UBQLN1|ATG5	http://amigo.geneontology.org/amigo/term/GO:0035973
1-phosphatidylinositol-4-phosphate 3-kinase activity	Gene Ontology	GO:0035005	2	7	0.00128782	0.0226259	PIK3CA|PIK3C2A	http://amigo.geneontology.org/amigo/term/GO:0035005
DNA-binding transcription activator activity	Gene Ontology	GO:0001216	2	7	0.00128782	0.0226259	ZNF341|E2F5	http://amigo.geneontology.org/amigo/term/GO:0001216
phagocytic vesicle membrane	Gene Ontology	GO:0030670	4	74	0.00133521	0.0230831	TLR2|PIKFYVE|ATP6V0A1|ATG5	http://amigo.geneontology.org/amigo/term/GO:0030670
positive regulation of axonogenesis	Gene Ontology	GO:0050772	3	33	0.00136546	0.0232344	ROBO1|NIN|SKIL	http://amigo.geneontology.org/amigo/term/GO:0050772
Rab guanyl-nucleotide exchange factor activity	Gene Ontology	GO:0017112	3	33	0.00136546	0.0232344	DENND2B|DENND5A|RIN3	http://amigo.geneontology.org/amigo/term/GO:0017112
transcription regulatory region sequence-specific DNA binding	Gene Ontology	GO:0000976	7	263	0.0013974	0.0234491	TP53|ERBB4|PRDM5|TCF12|STAT3|KLF9|KLF8	http://amigo.geneontology.org/amigo/term/GO:0000976
DNA binding	Gene Ontology	GO:0003677	17	1209	0.00146372	0.0243315	E2F5|VDR|STAT3|DNTT|CHD6|ASXL1|ZNF182|ZNF341|RORA|AKAP8L|TFCP2|GTF3C1|GLYR1|TP53|PAGE4|CEBPG|UBN1	http://amigo.geneontology.org/amigo/term/GO:0003677
cell-cell junction assembly	Gene Ontology	GO:0007043	3	35	0.00159896	0.0256652	TJP1|DSG1|PKP4	http://amigo.geneontology.org/amigo/term/GO:0007043
positive regulation of epithelial cell migration	Gene Ontology	GO:0010634	3	35	0.00159896	0.0256652	PLCG2|PRKCE|DOCK5	http://amigo.geneontology.org/amigo/term/GO:0010634
microtubule minus-end	Gene Ontology	GO:0036449	2	8	0.00160333	0.0256652	NIN|SVIL	http://amigo.geneontology.org/amigo/term/GO:0036449
protein localization to cell-cell junction	Gene Ontology	GO:0150105	2	8	0.00160333	0.0256652	TJP1|JAK1	http://amigo.geneontology.org/amigo/term/GO:0150105
interleukin-21-mediated signaling pathway	Gene Ontology	GO:0038114	2	8	0.00160333	0.0256652	STAT3|JAK1	http://amigo.geneontology.org/amigo/term/GO:0038114
Golgi membrane	Gene Ontology	GO:0000139	11	616	0.00171618	0.0272697	ARFIP1|PDGFD|B3GALNT2|PIKFYVE|ST8SIA6|DENND5A|MGAT4A|HS6ST2|COPB1|STX18|YIPF6	http://amigo.geneontology.org/amigo/term/GO:0000139
microtubule-based movement	Gene Ontology	GO:0007018	4	81	0.00183365	0.0283074	KIF25|KIF27|KIF26A|DNAH7	http://amigo.geneontology.org/amigo/term/GO:0007018
protein-containing complex	Gene Ontology	GO:0032991	11	623	0.001871	0.0283074	DMD|TJP1|SPATS2L|GRB10|UBQLN1|TFCP2|CRYAA|PXK|CEP76|SKIL|TP53	http://amigo.geneontology.org/amigo/term/GO:0032991
protein serine/threonine kinase activity	Gene Ontology	GO:0004674	8	357	0.00187937	0.0283074	RPS6KA2|SIK3|TBK1|PIK3CA|PRKCE|NEK10|MAP3K20|RPS6KA5	http://amigo.geneontology.org/amigo/term/GO:0004674
chromatin binding	Gene Ontology	GO:0003682	9	443	0.00191843	0.0283074	AUTS2|ASXL1|BAHCC1|TLE4|SKIL|GLYR1|TP53|BCAS3|MTA3	http://amigo.geneontology.org/amigo/term/GO:0003682
facial nerve structural organization	Gene Ontology	GO:0021612	2	9	0.00195178	0.0283074	SEMA3A|NELL1	http://amigo.geneontology.org/amigo/term/GO:0021612
negative regulation of lipid storage	Gene Ontology	GO:0010888	2	9	0.00195178	0.0283074	ASXL1|PTPN2	http://amigo.geneontology.org/amigo/term/GO:0010888
bone marrow development	Gene Ontology	GO:0048539	2	9	0.00195178	0.0283074	ASXL1|TP53	http://amigo.geneontology.org/amigo/term/GO:0048539
interleukin-9-mediated signaling pathway	Gene Ontology	GO:0038113	2	9	0.00195178	0.0283074	STAT3|JAK1	http://amigo.geneontology.org/amigo/term/GO:0038113
diaphragm development	Gene Ontology	GO:0060539	2	9	0.00195178	0.0283074	DISP1|KCNAB1	http://amigo.geneontology.org/amigo/term/GO:0060539
sympathetic ganglion development	Gene Ontology	GO:0061549	2	9	0.00195178	0.0283074	SEMA3A|NELL1	http://amigo.geneontology.org/amigo/term/GO:0061549
axon guidance receptor activity	Gene Ontology	GO:0008046	2	9	0.00195178	0.0283074	ROBO1|EPHA7	http://amigo.geneontology.org/amigo/term/GO:0008046
STAT family protein binding	Gene Ontology	GO:0097677	2	9	0.00195178	0.0283074	PTPN2|PTPRT	http://amigo.geneontology.org/amigo/term/GO:0097677
centriolar subdistal appendage	Gene Ontology	GO:0120103	2	9	0.00195178	0.0283074	CEP128|NIN	http://amigo.geneontology.org/amigo/term/GO:0120103
growth cone	Gene Ontology	GO:0030426	5	140	0.00198881	0.0283433	PCDH9|ZNF804A|AUTS2|LRIG2|NELL1	http://amigo.geneontology.org/amigo/term/GO:0030426
protein O-linked glycosylation	Gene Ontology	GO:0006493	3	38	0.0019936	0.0283433	ST8SIA6|B3GALNT2|PGM3	http://amigo.geneontology.org/amigo/term/GO:0006493
positive regulation of cytokinesis	Gene Ontology	GO:0032467	3	38	0.0019936	0.0283433	PRKCE|PKP4|SVIL	http://amigo.geneontology.org/amigo/term/GO:0032467
positive regulation of ERK1 and ERK2 cascade	Gene Ontology	GO:0070374	6	207	0.00201422	0.0284493	DENND2B|PDGFD|ERBB4|TNFAIP8L3|GAREM1|NELL1	http://amigo.geneontology.org/amigo/term/GO:0070374
postsynaptic membrane	Gene Ontology	GO:0045211	5	141	0.00204931	0.0287568	NSG1|DMD|GRID1|ERBB4|GRID2	http://amigo.geneontology.org/amigo/term/GO:0045211
sensory perception of sound	Gene Ontology	GO:0007605	5	144	0.00223887	0.030911	NAV2|CNTN5|LRIG2|USH2A|KCNQ1	http://amigo.geneontology.org/amigo/term/GO:0007605
insulin receptor signaling pathway	Gene Ontology	GO:0008286	4	86	0.00226004	0.030911	GRB10|PIK3C2A|ATP6V0A1|PTPN2	http://amigo.geneontology.org/amigo/term/GO:0008286
positive regulation of peptidyl-tyrosine phosphorylation	Gene Ontology	GO:0050731	4	86	0.00226004	0.030911	NELL1|KITLG|TP53|BANK1	http://amigo.geneontology.org/amigo/term/GO:0050731
viral process	Gene Ontology	GO:0016032	9	456	0.00232016	0.0313113	STAT3|TBK1|CHD6|AKAP8L|COPB1|TP53|FBLN1|UBN1|CADM1	http://amigo.geneontology.org/amigo/term/GO:0016032
1-phosphatidylinositol-3-kinase activity	Gene Ontology	GO:0016303	2	10	0.00233277	0.0313113	PIK3CA|PIK3C2A	http://amigo.geneontology.org/amigo/term/GO:0016303
ciliary transition fiber	Gene Ontology	GO:0097539	2	10	0.00233277	0.0313113	NIN|DZIP1	http://amigo.geneontology.org/amigo/term/GO:0097539
protein kinase activity	Gene Ontology	GO:0004672	6	216	0.00247576	0.0328228	RPS6KA5|TBK1|PEAK1|PXK|MAP3K15|NEK10	http://amigo.geneontology.org/amigo/term/GO:0004672
protein tyrosine kinase activity	Gene Ontology	GO:0004713	4	89	0.0025462	0.0333475	EPHA7|RYK|ERBB4|JAK1	http://amigo.geneontology.org/amigo/term/GO:0004713
nuclear receptor activity	Gene Ontology	GO:0004879	3	42	0.00260684	0.0339361	VDR|STAT3|RORA	http://amigo.geneontology.org/amigo/term/GO:0004879
endosome membrane	Gene Ontology	GO:0010008	6	220	0.00270463	0.0344992	TBK1|PIKFYVE|TBC1D5|ATP6V0A1|RNF144A|DNAJC13	http://amigo.geneontology.org/amigo/term/GO:0010008
lipid binding	Gene Ontology	GO:0008289	5	151	0.00273044	0.0344992	DGKB|LPAR3|STARD8|PITPNM3|TEX2	http://amigo.geneontology.org/amigo/term/GO:0008289
positive regulation of histone deacetylation	Gene Ontology	GO:0031065	2	11	0.00274589	0.0344992	AKAP8L|TP53	http://amigo.geneontology.org/amigo/term/GO:0031065
interleukin-27-mediated signaling pathway	Gene Ontology	GO:0070106	2	11	0.00274589	0.0344992	STAT3|JAK1	http://amigo.geneontology.org/amigo/term/GO:0070106
interleukin-35-mediated signaling pathway	Gene Ontology	GO:0070757	2	11	0.00274589	0.0344992	STAT3|JAK1	http://amigo.geneontology.org/amigo/term/GO:0070757
mRNA transcription by RNA polymerase II	Gene Ontology	GO:0042789	2	11	0.00274589	0.0344992	TFCP2|STAT3	http://amigo.geneontology.org/amigo/term/GO:0042789
cardiac muscle contraction	Gene Ontology	GO:0060048	3	44	0.00295242	0.036251	PIK3CA|DMD|KCNQ1	http://amigo.geneontology.org/amigo/term/GO:0060048
cornified envelope	Gene Ontology	GO:0001533	3	44	0.00295242	0.036251	DSG1|PKP4|DSG4	http://amigo.geneontology.org/amigo/term/GO:0001533
small GTPase mediated signal transduction	Gene Ontology	GO:0007264	4	94	0.00307682	0.0368725	RASGEF1B|RALGPS1|DOCK10|DOCK5	http://amigo.geneontology.org/amigo/term/GO:0007264
transcription regulator complex	Gene Ontology	GO:0005667	6	226	0.00307723	0.0368725	TBPL1|TP53|TLE4|SKIL|TCF12|STAT3	http://amigo.geneontology.org/amigo/term/GO:0005667
neurogenesis	Gene Ontology	GO:0022008	3	45	0.00313525	0.0368725	NAV3|NAV2|RYK	http://amigo.geneontology.org/amigo/term/GO:0022008
ATPase-coupled transmembrane transporter activity	Gene Ontology	GO:0042626	3	45	0.00313525	0.0368725	ABCG2|ABCD4|ABCB5	http://amigo.geneontology.org/amigo/term/GO:0042626
ionotropic glutamate receptor complex	Gene Ontology	GO:0008328	2	12	0.00319073	0.0368725	LRRC7|GRID2	http://amigo.geneontology.org/amigo/term/GO:0008328
commissural neuron axon guidance	Gene Ontology	GO:0071679	2	12	0.00319073	0.0368725	NELL1|RYK	http://amigo.geneontology.org/amigo/term/GO:0071679
gamma-catenin binding	Gene Ontology	GO:0045295	2	12	0.00319073	0.0368725	DSG1|PTPRT	http://amigo.geneontology.org/amigo/term/GO:0045295
phosphatidylinositol kinase activity	Gene Ontology	GO:0052742	2	12	0.00319073	0.0368725	PIK3CA|PIK3C2A	http://amigo.geneontology.org/amigo/term/GO:0052742
regulation of postsynaptic density assembly	Gene Ontology	GO:0099151	2	12	0.00319073	0.0368725	PTPRD|GRID2	http://amigo.geneontology.org/amigo/term/GO:0099151
semaphorin-plexin signaling pathway involved in axon guidance	Gene Ontology	GO:1902287	2	12	0.00319073	0.0368725	SEMA3A|NELL1	http://amigo.geneontology.org/amigo/term/GO:1902287
positive regulation of gene expression	Gene Ontology	GO:0010628	8	391	0.0032405	0.0372485	VDR|TP53|ROBO1|TLR2|IFNGR1|TNRC6A|STAT3|ZNF804A	http://amigo.geneontology.org/amigo/term/GO:0010628
neural crest cell migration	Gene Ontology	GO:0001755	3	46	0.00332488	0.0380162	SEMA3A|KITLG|ERBB4	http://amigo.geneontology.org/amigo/term/GO:0001755
brain development	Gene Ontology	GO:0007420	6	231	0.00341595	0.0385934	ADCY1|EPHA7|KCNAB1|AFF2|CNTN4|SPATA5	http://amigo.geneontology.org/amigo/term/GO:0007420
axon	Gene Ontology	GO:0030424	7	310	0.00342605	0.0385934	SEMA3A|ROBO1|CNTN4|NELL1|DDC|LPAR3|SEPTIN11	http://amigo.geneontology.org/amigo/term/GO:0030424
integrin-mediated signaling pathway	Gene Ontology	GO:0007229	4	97	0.00342893	0.0385934	NELL1|CD47|ADAMTS1|FBLN1	http://amigo.geneontology.org/amigo/term/GO:0007229
heterophilic cell-cell adhesion via plasma membrane cell adhesion molecules	Gene Ontology	GO:0007157	3	47	0.00352139	0.0392254	PTPRD|GRID2|CADM1	http://amigo.geneontology.org/amigo/term/GO:0007157
dendritic spine	Gene Ontology	GO:0043197	5	162	0.00365426	0.0395465	ZNF804A|SEPTIN11|DOCK10|ASAP1|GRID2	http://amigo.geneontology.org/amigo/term/GO:0043197
interleukin-15-mediated signaling pathway	Gene Ontology	GO:0035723	2	13	0.0036669	0.0395465	STAT3|JAK1	http://amigo.geneontology.org/amigo/term/GO:0035723
locomotory exploration behavior	Gene Ontology	GO:0035641	2	13	0.0036669	0.0395465	PRKCE|TNR	http://amigo.geneontology.org/amigo/term/GO:0035641
rRNA transcription	Gene Ontology	GO:0009303	2	13	0.0036669	0.0395465	GTF3C1|TP53	http://amigo.geneontology.org/amigo/term/GO:0009303
peptidyl-tyrosine dephosphorylation	Gene Ontology	GO:0035335	4	99	0.00367832	0.0395465	PTPN2|PTPRD|DUSP13|PTPRT	http://amigo.geneontology.org/amigo/term/GO:0035335
protein tyrosine phosphatase activity	Gene Ontology	GO:0004725	4	100	0.0038075	0.040532	PTPN2|PTPRD|DUSP13|PTPRT	http://amigo.geneontology.org/amigo/term/GO:0004725
kinesin complex	Gene Ontology	GO:0005871	3	49	0.00393537	0.0413288	KIF25|KIF27|KIF26A	http://amigo.geneontology.org/amigo/term/GO:0005871
PML body	Gene Ontology	GO:0016605	4	101	0.00393972	0.0413288	AKAP8L|TP53|UBN1|SMC5	http://amigo.geneontology.org/amigo/term/GO:0016605
phosphorylation	Gene Ontology	GO:0016310	4	101	0.00393972	0.0413288	EPHA7|PIK3CA|STAT3|IDNK	http://amigo.geneontology.org/amigo/term/GO:0016310
Golgi apparatus	Gene Ontology	GO:0005794	14	1002	0.00397888	0.0413763	CTLA4|KCNJ6|TNRC6A|GKAP1|PRKCE|CCDC91|TBC1D5|TLR2|PIK3C2A|ATP6V0A1|PRDM2|RNF144A|COPB1|CXCL14	http://amigo.geneontology.org/amigo/term/GO:0005794
sequence-specific DNA binding	Gene Ontology	GO:0043565	8	405	0.0039843	0.0413763	E2F5|CEBPG|RORA|BCL11B|PRDM5|TFCP2|PRDM2|MTA3	http://amigo.geneontology.org/amigo/term/GO:0043565
cellular response to ethanol	Gene Ontology	GO:0071361	2	14	0.00417401	0.0413763	ITPR2|PRKCE	http://amigo.geneontology.org/amigo/term/GO:0071361
intestinal absorption	Gene Ontology	GO:0050892	2	14	0.00417401	0.0413763	VDR|KCNQ1	http://amigo.geneontology.org/amigo/term/GO:0050892
poly(A)-specific ribonuclease activity	Gene Ontology	GO:0004535	2	14	0.00417401	0.0413763	CNOT2|PNLDC1	http://amigo.geneontology.org/amigo/term/GO:0004535
efflux transmembrane transporter activity	Gene Ontology	GO:0015562	2	14	0.00417401	0.0413763	ABCG2|ABCB5	http://amigo.geneontology.org/amigo/term/GO:0015562
regulation of release of sequestered calcium ion into cytosol	Gene Ontology	GO:0051279	2	14	0.00417401	0.0413763	PRKCE|ATG5	http://amigo.geneontology.org/amigo/term/GO:0051279
negative regulation of glycolytic process	Gene Ontology	GO:0045820	2	14	0.00417401	0.0413763	PFKFB1|STAT3	http://amigo.geneontology.org/amigo/term/GO:0045820
diacylglycerol metabolic process	Gene Ontology	GO:0046339	2	14	0.00417401	0.0413763	DGKB|DGAT2	http://amigo.geneontology.org/amigo/term/GO:0046339
positive regulation of gluconeogenesis	Gene Ontology	GO:0045722	2	14	0.00417401	0.0413763	PTPN2|DGAT2	http://amigo.geneontology.org/amigo/term/GO:0045722
negative regulation of keratinocyte proliferation	Gene Ontology	GO:0010839	2	14	0.00417401	0.0413763	VDR|KLF9	http://amigo.geneontology.org/amigo/term/GO:0010839
positive regulation of cell population proliferation	Gene Ontology	GO:0008284	9	501	0.00425155	0.0417618	PDGFD|ERBB4|CD47|TBXT|GAREM1|TSHR|KITLG|HPSE2|MTA3	http://amigo.geneontology.org/amigo/term/GO:0008284
cell surface	Gene Ontology	GO:0009986	10	598	0.00432346	0.042276	PTPRT|DMD|GPC6|TNR|ROBO1|CD47|TLR2|PKD2L1|TSHR|NELL1	http://amigo.geneontology.org/amigo/term/GO:0009986
RNA polymerase II transcription regulatory region sequence-specific DNA binding	Gene Ontology	GO:0000977	7	327	0.00454745	0.044266	TBXT|BNC2|HNF4G|RORA|PRDM5|PRDM2|PAX9	http://amigo.geneontology.org/amigo/term/GO:0000977
1-phosphatidylinositol binding	Gene Ontology	GO:0005545	2	15	0.00471166	0.0448542	SNAP91|SESTD1	http://amigo.geneontology.org/amigo/term/GO:0005545
muscle alpha-actinin binding	Gene Ontology	GO:0051371	2	15	0.00471166	0.0448542	PKD2L1|SYNPO2	http://amigo.geneontology.org/amigo/term/GO:0051371
negative regulation of phagocytosis	Gene Ontology	GO:0050765	2	15	0.00471166	0.0448542	TLR2|ATG5	http://amigo.geneontology.org/amigo/term/GO:0050765
alpha-actinin binding	Gene Ontology	GO:0051393	2	15	0.00471166	0.0448542	PKD2L1|SYNPO2	http://amigo.geneontology.org/amigo/term/GO:0051393
nerve development	Gene Ontology	GO:0021675	2	15	0.00471166	0.0448542	SEMA3A|NELL1	http://amigo.geneontology.org/amigo/term/GO:0021675
membrane	Gene Ontology	GO:0016020	23	2075	0.00475838	0.0448922	ALG9|RYK|GTF3C1|DDOST|PKD2L1|DOCK10|EIF3H|PIK3CA|CCDC91|DNAJC13|JAK1|CNOT2|SLC44A1|LARP4|ATG5|PIK3C2A|ITPR2|PDE10A|LRRC4C|MAGED2|PITPNM3|COPB1|NVL	http://amigo.geneontology.org/amigo/term/GO:0016020
focal adhesion	Gene Ontology	GO:0005925	8	418	0.00478705	0.0448922	SVIL|PEAK1|SYNPO2|STARD8|JAK1|NELL1|RSU1|ASAP3	http://amigo.geneontology.org/amigo/term/GO:0005925
cellular response to cytokine stimulus	Gene Ontology	GO:0071345	3	53	0.00484911	0.0451678	PTPN2|STAT3|TBK1	http://amigo.geneontology.org/amigo/term/GO:0071345
transmembrane receptor protein tyrosine kinase activity	Gene Ontology	GO:0004714	3	54	0.00509582	0.0467993	EPHA7|RYK|ERBB4	http://amigo.geneontology.org/amigo/term/GO:0004714
pyridoxal phosphate binding	Gene Ontology	GO:0030170	3	54	0.00509582	0.0467993	DDC|ALAS2|SPTLC1	http://amigo.geneontology.org/amigo/term/GO:0030170
regulation of protein secretion	Gene Ontology	GO:0050708	2	16	0.00527947	0.0477362	DISP1|ARFIP1	http://amigo.geneontology.org/amigo/term/GO:0050708
positive regulation of vascular associated smooth muscle cell migration	Gene Ontology	GO:1904754	2	16	0.00527947	0.0477362	ADAMTS1|DOCK5	http://amigo.geneontology.org/amigo/term/GO:1904754
glutamate receptor activity	Gene Ontology	GO:0008066	2	16	0.00527947	0.0477362	GRID1|GRID2	http://amigo.geneontology.org/amigo/term/GO:0008066
