# Supplementary material for: Whole-genome resequencing of Chinese indigenous sheep provides insight into the genetic basis underlying climate adaptation
Source: Genet Sel Evol. 2024 Apr 2;56:26. doi: 10.1186/s12711-024-00880-z (PMC10988870; doi:10.1186/s12711-024-00880-z)
Supplement: Supplementary file 17 — Additional file 17: Table S17. Amino acid changes in the TSHR protein. [file 12711_2024_880_MOESM17_ESM.xlsx]

## Sheet: Table S17
Table S17. Amino acid changes in TSHR genes.
chr	pos		ALT	REF	SNP	Amino acid variation
7	90438747	.	G	A	c.75G>A	p.Pro25Pro
7	90540293	.	T	C	c.265T>C	p.Leu89Leu
7	90608044	.	C	T	c.1356C>T	p.Leu452Leu
7	90438850	.	C	T	c.170+8C>T
7	90438721	.	A	C	c.49A>C	p.Ser17Arg
7	90438742	.	T	G	c.70T>G	p.Cys24Gly
7	90606219	.	A	C	c.812A>C	p.His271Pro
7	90606234	.	A	C	c.827A>C	p.Asp276Ala
7	90607631	.	A	G	c.943A>G	p.Thr315Ala
7	90439025	.	T	C	c.170+183T>C
7	90439028	.	C	T	c.170+186C>T
7	90439070	.	G	A	c.170+228G>A
7	90439177	.	G	T	c.170+335G>T
7	90439205	.	T	G	c.170+363T>G
7	90439270	.	G	A	c.170+428G>A
7	90439300	.	A	C	c.170+458A>C
7	90439465	.	A	T	c.170+623A>T
7	90439510	.	T	G	c.170+668T>G
7	90439513	.	C	G	c.170+671C>G
7	90439531	.	G	A	c.170+689G>A
7	90439641	.	T	G	c.170+799T>G
7	90439678	.	T	C	c.170+836T>C
7	90439739	.	G	A	c.170+897G>A
7	90439953	.	C	T	c.170+1111C>T
7	90439970	.	G	A	c.170+1128G>A
7	90440046	.	C	T	c.170+1204C>T
7	90440126	.	C	T	c.170+1284C>T
7	90440319	.	G	A	c.170+1477G>A
7	90440403	.	A	T	c.170+1561A>T
7	90440489	.	A	G	c.170+1647A>G
7	90440562	.	T	C	c.170+1720T>C
7	90440808	.	C	T	c.170+1966C>T
7	90440823	.	C	T	c.170+1981C>T
7	90440923	.	T	C	c.170+2081T>C
7	90440941	.	C	T	c.170+2099C>T
7	90440963	.	G	A	c.170+2121G>A
7	90440973	.	C	T	c.170+2131C>T
7	90441002	.	C	G	c.170+2160C>G
7	90441133	.	G	T	c.170+2291G>T
7	90441140	.	C	T	c.170+2298C>T
7	90441174	.	A	G	c.170+2332A>G
7	90441184	.	C	T	c.170+2342C>T
7	90441191	.	G	T	c.170+2349G>T
7	90441255	.	G	A	c.170+2413G>A
7	90441268	.	G	A	c.170+2426G>A
7	90441325	.	A	C	c.170+2483A>C
7	90441388	.	T	G	c.170+2546T>G
7	90441429	.	A	C	c.170+2587A>C
7	90441482	.	G	A	c.170+2640G>A
7	90441549	.	G	A	c.170+2707G>A
7	90441676	.	T	G	c.170+2834T>G
7	90441807	.	G	A	c.170+2965G>A
7	90441933	.	T	C	c.170+3091T>C
7	90441935	.	C	A	c.170+3093C>A
7	90441951	.	A	T	c.170+3109A>T
7	90441962	.	G	A	c.170+3120G>A
7	90442091	.	A	T	c.170+3249A>T
7	90442154	.	G	C	c.170+3312G>C
7	90442400	.	T	C	c.170+3558T>C
7	90442417	.	A	C	c.170+3575A>C
7	90442537	.	T	G	c.170+3695T>G
7	90442774	.	A	C	c.170+3932A>C
7	90442779	.	C	T	c.170+3937C>T
7	90442813	.	T	C	c.170+3971T>C
7	90443080	.	G	A	c.170+4238G>A
7	90443099	.	A	G	c.170+4257A>G
7	90443524	.	C	T	c.170+4682C>T
7	90443612	.	T	C	c.170+4770T>C
7	90443758	.	A	G	c.170+4916A>G
7	90443765	.	C	T	c.170+4923C>T
7	90443787	.	C	T	c.170+4945C>T
7	90443820	.	A	G	c.170+4978A>G
7	90443863	.	T	C	c.170+5021T>C
7	90444201	.	T	C	c.170+5359T>C
7	90444413	.	C	A	c.170+5571C>A
7	90444451	.	C	T	c.170+5609C>T
7	90444483	.	C	A	c.170+5641C>A
7	90444532	.	A	C	c.170+5690A>C
7	90444566	.	C	T	c.170+5724C>T
7	90444567	.	A	G	c.170+5725A>G
7	90444708	.	G	A	c.170+5866G>A
7	90444806	.	C	T	c.170+5964C>T
7	90444821	.	G	A	c.170+5979G>A
7	90444822	.	C	A	c.170+5980C>A
7	90444826	.	C	T	c.170+5984C>T
7	90444851	.	T	G	c.170+6009T>G
7	90445067	.	A	T	c.170+6225A>T
7	90445073	.	T	C	c.170+6231T>C
7	90445101	.	A	T	c.170+6259A>T
7	90445153	.	C	T	c.170+6311C>T
7	90445296	.	T	C	c.170+6454T>C
7	90445323	.	T	C	c.170+6481T>C
7	90445433	.	G	C	c.170+6591G>C
7	90445637	.	G	A	c.170+6795G>A
7	90445720	.	G	C	c.170+6878G>C
7	90445915	.	C	T	c.170+7073C>T
7	90445983	.	C	T	c.170+7141C>T
7	90446592	.	G	A	c.170+7750G>A
7	90446608	.	G	A	c.170+7766G>A
7	90446629	.	A	G	c.170+7787A>G
7	90446815	.	C	T	c.170+7973C>T
7	90446993	.	G	C	c.170+8151G>C
7	90447211	.	G	A	c.170+8369G>A
7	90447222	.	C	G	c.170+8380C>G
7	90447232	.	A	T	c.170+8390A>T
7	90447243	.	A	C	c.170+8401A>C
7	90447315	.	A	G	c.170+8473A>G
7	90447394	.	G	A	c.170+8552G>A
7	90447411	.	G	A	c.170+8569G>A
7	90447597	.	G	A	c.170+8755G>A
7	90447773	.	A	G	c.170+8931A>G
7	90447796	.	G	A	c.170+8954G>A
7	90447966	.	T	G	c.170+9124T>G
7	90448508	.	A	G	c.170+9666A>G
7	90449449	.	T	A	c.170+10607T>A
7	90449650	.	G	C	c.170+10808G>C
7	90449741	.	C	T	c.170+10899C>T
7	90449807	.	T	C	c.170+10965T>C
7	90450108	.	G	A	c.170+11266G>A
7	90450319	.	G	A	c.170+11477G>A
7	90451304	.	G	A	c.170+12462G>A
7	90451345	.	T	G	c.170+12503T>G
7	90451718	.	A	G	c.170+12876A>G
7	90451743	.	G	C	c.170+12901G>C
7	90451759	.	G	A	c.170+12917G>A
7	90451761	.	T	G	c.170+12919T>G
7	90451782	.	T	G	c.170+12940T>G
7	90452942	.	A	C	c.170+14100A>C
7	90453435	.	A	G	c.170+14593A>G
7	90454677	.	A	C	c.170+15835A>C
7	90455091	.	T	G	c.170+16249T>G
7	90455095	.	A	G	c.170+16253A>G
7	90455121	.	A	C	c.170+16279A>C
7	90455757	.	G	A	c.170+16915G>A
7	90456924	.	G	A	c.170+18082G>A
7	90456952	.	T	C	c.170+18110T>C
7	90457318	.	C	T	c.170+18476C>T
7	90458415	.	T	C	c.170+19573T>C
7	90458826	.	G	A	c.170+19984G>A
7	90459755	.	G	A	c.170+20913G>A
7	90459901	.	T	G	c.170+21059T>G
7	90460111	.	A	C	c.170+21269A>C
7	90460434	.	A	C	c.170+21592A>C
7	90460455	.	A	C	c.170+21613A>C
7	90460489	.	T	C	c.170+21647T>C
7	90460492	.	C	A	c.170+21650C>A
7	90460502	.	C	A	c.170+21660C>A
7	90462202	.	A	C	c.170+23360A>C
7	90462718	.	C	A	c.170+23876C>A
7	90462849	.	T	C	c.170+24007T>C
7	90462924	.	G	A	c.170+24082G>A
7	90462942	.	G	A	c.170+24100G>A
7	90463146	.	A	G	c.170+24304A>G
7	90463191	.	A	G	c.170+24349A>G
7	90464761	.	T	G	c.170+25919T>G
7	90464993	.	T	C	c.170+26151T>C
7	90465020	.	T	C	c.170+26178T>C
7	90465266	.	A	G	c.170+26424A>G
7	90465765	.	A	G	c.170+26923A>G
7	90465972	.	A	G	c.170+27130A>G
7	90466261	.	C	T	c.170+27419C>T
7	90466301	.	G	A	c.170+27459G>A
7	90466317	.	G	A	c.170+27475G>A
7	90466333	.	T	C	c.170+27491T>C
7	90466525	.	C	T	c.170+27683C>T
7	90466544	.	C	T	c.170+27702C>T
7	90466636	.	T	C	c.170+27794T>C
7	90466736	.	C	T	c.170+27894C>T
7	90466799	.	A	C	c.170+27957A>C
7	90467170	.	C	T	c.170+28328C>T
7	90467493	.	C	T	c.170+28651C>T
7	90467765	.	A	C	c.170+28923A>C
7	90468039	.	T	A	c.170+29197T>A
7	90468086	.	G	A	c.170+29244G>A
7	90468103	.	A	T	c.170+29261A>T
7	90468236	.	T	C	c.170+29394T>C
7	90468240	.	A	C	c.170+29398A>C
7	90468267	.	T	C	c.170+29425T>C
7	90468284	.	T	A	c.170+29442T>A
7	90468365	.	G	A	c.170+29523G>A
7	90468433	.	C	T	c.170+29591C>T
7	90468454	.	A	G	c.170+29612A>G
7	90468493	.	G	C	c.170+29651G>C
7	90468687	.	G	A	c.170+29845G>A
7	90468728	.	C	T	c.170+29886C>T
7	90468766	.	T	G	c.170+29924T>G
7	90468912	.	T	C	c.170+30070T>C
7	90468919	.	A	G	c.170+30077A>G
7	90469120	.	T	C	c.170+30278T>C
7	90469216	.	C	T	c.170+30374C>T
7	90469359	.	C	T	c.170+30517C>T
7	90469496	.	G	A	c.170+30654G>A
7	90469680	.	T	A	c.170+30838T>A
7	90469697	.	G	A	c.170+30855G>A
7	90469911	.	G	A	c.170+31069G>A
7	90470064	.	T	C	c.170+31222T>C
7	90470077	.	C	T	c.170+31235C>T
7	90470090	.	G	A	c.170+31248G>A
7	90470109	.	A	G	c.170+31267A>G
7	90470113	.	G	A	c.170+31271G>A
7	90470117	.	A	T	c.170+31275A>T
7	90470130	.	A	G	c.170+31288A>G
7	90470138	.	T	A	c.170+31296T>A
7	90470175	.	T	C	c.170+31333T>C
7	90470203	.	C	T	c.170+31361C>T
7	90470486	.	C	T	c.170+31644C>T
7	90470524	.	A	G	c.170+31682A>G
7	90470826	.	T	C	c.170+31984T>C
7	90470916	.	T	G	c.170+32074T>G
7	90470988	.	A	G	c.170+32146A>G
7	90472177	.	C	T	c.170+33335C>T
7	90472277	.	C	A	c.170+33435C>A
7	90472289	.	C	T	c.170+33447C>T
7	90472510	.	A	G	c.170+33668A>G
7	90472658	.	A	G	c.170+33816A>G
7	90473171	.	C	T	c.170+34329C>T
7	90473647	.	A	C	c.170+34805A>C
7	90473774	.	G	A	c.170+34932G>A
7	90473779	.	C	T	c.170+34937C>T
7	90474397	.	T	G	c.170+35555T>G
7	90474615	.	G	A	c.170+35773G>A
7	90474930	.	A	G	c.170+36088A>G
7	90474971	.	A	C	c.170+36129A>C
7	90475079	.	G	A	c.170+36237G>A
7	90475103	.	C	T	c.170+36261C>T
7	90475104	.	C	T	c.170+36262C>T
7	90475105	.	G	A	c.170+36263G>A
7	90475140	.	T	C	c.170+36298T>C
7	90475350	.	T	C	c.170+36508T>C
7	90475394	.	C	T	c.170+36552C>T
7	90475421	.	C	T	c.170+36579C>T
7	90475456	.	A	C	c.170+36614A>C
7	90475528	.	C	T	c.170+36686C>T
7	90475535	.	C	A	c.170+36693C>A
7	90475546	.	A	T	c.170+36704A>T
7	90475733	.	A	G	c.170+36891A>G
7	90475740	.	T	C	c.170+36898T>C
7	90475830	.	G	C	c.170+36988G>C
7	90475910	.	C	G	c.170+37068C>G
7	90476065	.	C	T	c.170+37223C>T
7	90476136	.	A	G	c.170+37294A>G
7	90476178	.	T	G	c.170+37336T>G
7	90476190	.	T	G	c.170+37348T>G
7	90476498	.	C	T	c.170+37656C>T
7	90476533	.	T	G	c.170+37691T>G
7	90476576	.	A	G	c.170+37734A>G
7	90476888	.	T	C	c.170+38046T>C
7	90477294	.	C	T	c.170+38452C>T
7	90477485	.	C	T	c.170+38643C>T
7	90477709	.	C	T	c.170+38867C>T
7	90477712	.	T	C	c.170+38870T>C
7	90477727	.	T	C	c.170+38885T>C
7	90477767	.	A	G	c.170+38925A>G
7	90477873	.	C	A	c.170+39031C>A
7	90477881	.	G	A	c.170+39039G>A
7	90478088	.	C	T	c.170+39246C>T
7	90478171	.	C	T	c.170+39329C>T
7	90478253	.	C	T	c.170+39411C>T
7	90478257	.	C	G	c.170+39415C>G
7	90478402	.	A	G	c.170+39560A>G
7	90478454	.	C	A	c.170+39612C>A
7	90478654	.	A	C	c.170+39812A>C
7	90479096	.	A	G	c.170+40254A>G
7	90479130	.	A	G	c.170+40288A>G
7	90479187	.	A	C	c.170+40345A>C
7	90479258	.	A	G	c.170+40416A>G
7	90479288	.	A	G	c.170+40446A>G
7	90479606	.	T	C	c.170+40764T>C
7	90479624	.	G	A	c.170+40782G>A
7	90479635	.	T	C	c.170+40793T>C
7	90479713	.	T	C	c.170+40871T>C
7	90479815	.	C	A	c.170+40973C>A
7	90479872	.	C	T	c.170+41030C>T
7	90479942	.	A	G	c.170+41100A>G
7	90479975	.	A	T	c.170+41133A>T
7	90479982	.	T	C	c.170+41140T>C
7	90479995	.	G	T	c.170+41153G>T
7	90480028	.	A	G	c.170+41186A>G
7	90480163	.	C	T	c.170+41321C>T
7	90480200	.	C	T	c.170+41358C>T
7	90480201	.	A	G	c.170+41359A>G
7	90480207	.	A	C	c.170+41365A>C
7	90480246	.	C	T	c.170+41404C>T
7	90480320	.	C	G	c.170+41478C>G
7	90480334	.	T	C	c.170+41492T>C
7	90480354	.	G	T	c.170+41512G>T
7	90480394	.	T	C	c.170+41552T>C
7	90480417	.	G	A	c.170+41575G>A
7	90480465	.	G	A	c.170+41623G>A
7	90480521	.	G	A	c.170+41679G>A
7	90480568	.	C	T	c.170+41726C>T
7	90480597	.	C	T	c.170+41755C>T
7	90480810	.	A	T	c.170+41968A>T
7	90481020	.	G	A	c.170+42178G>A
7	90481049	.	C	T	c.170+42207C>T
7	90481109	.	C	A	c.170+42267C>A
7	90481143	.	G	A	c.170+42301G>A
7	90481312	.	T	A	c.170+42470T>A
7	90481336	.	C	T	c.170+42494C>T
7	90481338	.	A	G	c.170+42496A>G
7	90481476	.	A	T	c.170+42634A>T
7	90481679	.	C	A	c.170+42837C>A
7	90481681	.	T	C	c.170+42839T>C
7	90481729	.	C	T	c.170+42887C>T
7	90481747	.	C	A	c.170+42905C>A
7	90481763	.	A	G	c.170+42921A>G
7	90481769	.	G	T	c.170+42927G>T
7	90481789	.	A	T	c.170+42947A>T
7	90481812	.	T	C	c.170+42970T>C
7	90481866	.	G	A	c.170+43024G>A
7	90481891	.	G	A	c.170+43049G>A
7	90481941	.	T	A	c.170+43099T>A
7	90481943	.	T	C	c.170+43101T>C
7	90482059	.	G	A	c.170+43217G>A
7	90482094	.	C	T	c.170+43252C>T
7	90482106	.	G	A	c.170+43264G>A
7	90482119	.	A	G	c.170+43277A>G
7	90482231	.	C	T	c.170+43389C>T
7	90482258	.	C	T	c.170+43416C>T
7	90482320	.	A	C	c.170+43478A>C
7	90482374	.	A	G	c.170+43532A>G
7	90482497	.	A	G	c.170+43655A>G
7	90482513	.	C	T	c.170+43671C>T
7	90482559	.	T	C	c.170+43717T>C
7	90482601	.	T	A	c.170+43759T>A
7	90482772	.	C	A	c.170+43930C>A
7	90482785	.	A	G	c.170+43943A>G
7	90482786	.	T	G	c.170+43944T>G
7	90482787	.	G	T	c.170+43945G>T
7	90482852	.	G	A	c.170+44010G>A
7	90482993	.	T	C	c.170+44151T>C
7	90483945	.	G	A	c.170+45103G>A
7	90483949	.	A	C	c.170+45107A>C
7	90483962	.	C	A	c.170+45120C>A
7	90483965	.	G	A	c.170+45123G>A
7	90483966	.	T	A	c.170+45124T>A
7	90484013	.	A	G	c.170+45171A>G
7	90484085	.	T	C	c.170+45243T>C
7	90484154	.	T	C	c.170+45312T>C
7	90484214	.	T	C	c.170+45372T>C
7	90484220	.	T	C	c.170+45378T>C
7	90484226	.	G	A	c.170+45384G>A
7	90484245	.	T	C	c.170+45403T>C
7	90484267	.	G	A	c.170+45425G>A
7	90484286	.	T	C	c.170+45444T>C
7	90484337	.	G	C	c.170+45495G>C
7	90484415	.	A	G	c.170+45573A>G
7	90484416	.	T	A	c.170+45574T>A
7	90484655	.	T	C	c.170+45813T>C
7	90484707	.	T	G	c.170+45865T>G
7	90487026	.	C	T	c.171-47131C>T
7	90487389	.	C	G	c.171-46768C>G
7	90487417	.	T	C	c.171-46740T>C
7	90487516	.	T	G	c.171-46641T>G
7	90487963	.	G	A	c.171-46194G>A
7	90488106	.	A	G	c.171-46051A>G
7	90488467	.	C	G	c.171-45690C>G
7	90488472	.	A	G	c.171-45685A>G
7	90488476	.	C	T	c.171-45681C>T
7	90488743	.	G	T	c.171-45414G>T
7	90488754	.	T	C	c.171-45403T>C
7	90488961	.	T	G	c.171-45196T>G
7	90488979	.	T	G	c.171-45178T>G
7	90489095	.	G	C	c.171-45062G>C
7	90489671	.	C	T	c.171-44486C>T
7	90490155	.	A	G	c.171-44002A>G
7	90490173	.	A	G	c.171-43984A>G
7	90490341	.	A	G	c.171-43816A>G
7	90490441	.	C	G	c.171-43716C>G
7	90491104	.	A	G	c.171-43053A>G
7	90491724	.	C	G	c.171-42433C>G
7	90492067	.	C	T	c.171-42090C>T
7	90492714	.	C	A	c.171-41443C>A
7	90492719	.	G	A	c.171-41438G>A
7	90493052	.	T	C	c.171-41105T>C
7	90493081	.	A	C	c.171-41076A>C
7	90493209	.	G	A	c.171-40948G>A
7	90493223	.	G	A	c.171-40934G>A
7	90495232	.	G	T	c.171-38925G>T
7	90495239	.	G	A	c.171-38918G>A
7	90495272	.	C	T	c.171-38885C>T
7	90495285	.	C	G	c.171-38872C>G
7	90495605	.	C	T	c.171-38552C>T
7	90495826	.	G	A	c.171-38331G>A
7	90495881	.	C	A	c.171-38276C>A
7	90495882	.	C	T	c.171-38275C>T
7	90496058	.	C	A	c.171-38099C>A
7	90496065	.	G	A	c.171-38092G>A
7	90496076	.	C	A	c.171-38081C>A
7	90496119	.	C	T	c.171-38038C>T
7	90496250	.	C	A	c.171-37907C>A
7	90496299	.	T	C	c.171-37858T>C
7	90496317	.	T	C	c.171-37840T>C
7	90496456	.	A	G	c.171-37701A>G
7	90496611	.	G	A	c.171-37546G>A
7	90496697	.	A	G	c.171-37460A>G
7	90496888	.	T	C	c.171-37269T>C
7	90496957	.	T	C	c.171-37200T>C
7	90497610	.	T	G	c.171-36547T>G
7	90497731	.	A	T	c.171-36426A>T
7	90497863	.	C	T	c.171-36294C>T
7	90497922	.	G	A	c.171-36235G>A
7	90498225	.	A	T	c.171-35932A>T
7	90498246	.	T	C	c.171-35911T>C
7	90498283	.	A	G	c.171-35874A>G
7	90498284	.	T	C	c.171-35873T>C
7	90498288	.	G	A	c.171-35869G>A
7	90498325	.	G	A	c.171-35832G>A
7	90498336	.	C	T	c.171-35821C>T
7	90498362	.	T	C	c.171-35795T>C
7	90498534	.	C	T	c.171-35623C>T
7	90498563	.	G	A	c.171-35594G>A
7	90498641	.	T	C	c.171-35516T>C
7	90498713	.	C	T	c.171-35444C>T
7	90498785	.	C	A	c.171-35372C>A
7	90498844	.	C	T	c.171-35313C>T
7	90499026	.	A	G	c.171-35131A>G
7	90499099	.	T	G	c.171-35058T>G
7	90499106	.	T	G	c.171-35051T>G
7	90499147	.	C	T	c.171-35010C>T
7	90499191	.	C	T	c.171-34966C>T
7	90499200	.	G	C	c.171-34957G>C
7	90499219	.	A	G	c.171-34938A>G
7	90499294	.	C	A	c.171-34863C>A
7	90499297	.	A	C	c.171-34860A>C
7	90499317	.	T	C	c.171-34840T>C
7	90499322	.	A	G	c.171-34835A>G
7	90499440	.	G	A	c.171-34717G>A
7	90499491	.	A	G	c.171-34666A>G
7	90499779	.	C	T	c.171-34378C>T
7	90500040	.	T	C	c.171-34117T>C
7	90500277	.	A	G	c.171-33880A>G
7	90500743	.	G	A	c.171-33414G>A
7	90501002	.	T	G	c.171-33155T>G
7	90501015	.	T	G	c.171-33142T>G
7	90501020	.	A	G	c.171-33137A>G
7	90501034	.	T	G	c.171-33123T>G
7	90501118	.	G	A	c.171-33039G>A
7	90501479	.	G	A	c.171-32678G>A
7	90502058	.	A	T	c.171-32099A>T
7	90502401	.	A	C	c.171-31756A>C
7	90502439	.	G	A	c.171-31718G>A
7	90502512	.	T	A	c.171-31645T>A
7	90502544	.	T	C	c.171-31613T>C
7	90502552	.	T	A	c.171-31605T>A
7	90502557	.	G	A	c.171-31600G>A
7	90502625	.	A	G	c.171-31532A>G
7	90502839	.	C	G	c.171-31318C>G
7	90502864	.	C	T	c.171-31293C>T
7	90502960	.	C	T	c.171-31197C>T
7	90502961	.	T	C	c.171-31196T>C
7	90503050	.	A	G	c.171-31107A>G
7	90503291	.	T	C	c.171-30866T>C
7	90503384	.	T	G	c.171-30773T>G
7	90503420	.	A	G	c.171-30737A>G
7	90503704	.	C	T	c.171-30453C>T
7	90503828	.	G	A	c.171-30329G>A
7	90503861	.	G	A	c.171-30296G>A
7	90503873	.	C	T	c.171-30284C>T
7	90504189	.	C	T	c.171-29968C>T
7	90504200	.	A	T	c.171-29957A>T
7	90504464	.	C	T	c.171-29693C>T
7	90504466	.	A	G	c.171-29691A>G
7	90504485	.	C	T	c.171-29672C>T
7	90504765	.	G	A	c.171-29392G>A
7	90505000	.	C	T	c.171-29157C>T
7	90505443	.	C	T	c.171-28714C>T
7	90505514	.	C	A	c.171-28643C>A
7	90505530	.	C	G	c.171-28627C>G
7	90505907	.	G	A	c.171-28250G>A
7	90506244	.	C	T	c.171-27913C>T
7	90506272	.	A	T	c.171-27885A>T
7	90506349	.	T	C	c.171-27808T>C
7	90506886	.	A	T	c.171-27271A>T
7	90507090	.	T	C	c.171-27067T>C
7	90507164	.	T	C	c.171-26993T>C
7	90507499	.	T	C	c.171-26658T>C
7	90507581	.	T	G	c.171-26576T>G
7	90507684	.	A	C	c.171-26473A>C
7	90507903	.	A	G	c.171-26254A>G
7	90508357	.	G	A	c.171-25800G>A
7	90509573	.	A	C	c.171-24584A>C
7	90509609	.	A	G	c.171-24548A>G
7	90509727	.	G	T	c.171-24430G>T
7	90509821	.	C	A	c.171-24336C>A
7	90510009	.	G	A	c.171-24148G>A
7	90510046	.	C	T	c.171-24111C>T
7	90510376	.	T	C	c.171-23781T>C
7	90510847	.	A	G	c.171-23310A>G
7	90510872	.	T	C	c.171-23285T>C
7	90510875	.	A	C	c.171-23282A>C
7	90510883	.	A	C	c.171-23274A>C
7	90510885	.	A	C	c.171-23272A>C
7	90511033	.	G	A	c.171-23124G>A
7	90511286	.	A	T	c.171-22871A>T
7	90511452	.	C	T	c.171-22705C>T
7	90512012	.	G	C	c.171-22145G>C
7	90512141	.	C	T	c.171-22016C>T
7	90512193	.	A	G	c.171-21964A>G
7	90512442	.	A	G	c.171-21715A>G
7	90512473	.	C	T	c.171-21684C>T
7	90512805	.	A	G	c.171-21352A>G
7	90512806	.	C	A	c.171-21351C>A
7	90512863	.	A	C	c.171-21294A>C
7	90512981	.	T	G	c.171-21176T>G
7	90512996	.	G	T	c.171-21161G>T
7	90513991	.	C	T	c.171-20166C>T
7	90514923	.	C	G	c.171-19234C>G
7	90514983	.	C	T	c.171-19174C>T
7	90515187	.	G	A	c.171-18970G>A
7	90515355	.	T	G	c.171-18802T>G
7	90515362	.	A	C	c.171-18795A>C
7	90515391	.	G	T	c.171-18766G>T
7	90515398	.	T	C	c.171-18759T>C
7	90515480	.	T	C	c.171-18677T>C
7	90515506	.	C	T	c.171-18651C>T
7	90515608	.	T	C	c.171-18549T>C
7	90515628	.	C	T	c.171-18529C>T
7	90515747	.	G	A	c.171-18410G>A
7	90515766	.	G	T	c.171-18391G>T
7	90515832	.	C	T	c.171-18325C>T
7	90515847	.	T	C	c.171-18310T>C
7	90515858	.	A	G	c.171-18299A>G
7	90515927	.	T	C	c.171-18230T>C
7	90515995	.	A	C	c.171-18162A>C
7	90516072	.	G	A	c.171-18085G>A
7	90516167	.	G	A	c.171-17990G>A
7	90516258	.	T	C	c.171-17899T>C
7	90516267	.	A	G	c.171-17890A>G
7	90516269	.	A	T	c.171-17888A>T
7	90516684	.	T	G	c.171-17473T>G
7	90516913	.	G	C	c.171-17244G>C
7	90516942	.	C	G	c.171-17215C>G
7	90517076	.	T	C	c.171-17081T>C
7	90517192	.	A	T	c.171-16965A>T
7	90517204	.	A	C	c.171-16953A>C
7	90517298	.	A	G	c.171-16859A>G
7	90517475	.	C	T	c.171-16682C>T
7	90517509	.	G	A	c.171-16648G>A
7	90517662	.	G	A	c.171-16495G>A
7	90517710	.	A	G	c.171-16447A>G
7	90517795	.	C	G	c.171-16362C>G
7	90517986	.	C	T	c.171-16171C>T
7	90518161	.	A	G	c.171-15996A>G
7	90518283	.	G	A	c.171-15874G>A
7	90518643	.	A	C	c.171-15514A>C
7	90518665	.	T	G	c.171-15492T>G
7	90518755	.	G	A	c.171-15402G>A
7	90518838	.	A	T	c.171-15319A>T
7	90518868	.	G	A	c.171-15289G>A
7	90518922	.	C	T	c.171-15235C>T
7	90519069	.	A	C	c.171-15088A>C
7	90519157	.	T	C	c.171-15000T>C
7	90519406	.	C	T	c.171-14751C>T
7	90519446	.	T	G	c.171-14711T>G
7	90519504	.	T	C	c.171-14653T>C
7	90519575	.	A	G	c.171-14582A>G
7	90519605	.	T	A	c.171-14552T>A
7	90519796	.	G	A	c.171-14361G>A
7	90519896	.	G	A	c.171-14261G>A
7	90519912	.	T	C	c.171-14245T>C
7	90520040	.	T	C	c.171-14117T>C
7	90520222	.	G	A	c.171-13935G>A
7	90520310	.	C	T	c.171-13847C>T
7	90520321	.	G	A	c.171-13836G>A
7	90520463	.	T	C	c.171-13694T>C
7	90520489	.	A	G	c.171-13668A>G
7	90520511	.	C	T	c.171-13646C>T
7	90520630	.	C	G	c.171-13527C>G
7	90520679	.	C	A	c.171-13478C>A
7	90521165	.	G	C	c.171-12992G>C
7	90521168	.	T	A	c.171-12989T>A
7	90521173	.	T	A	c.171-12984T>A
7	90521177	.	C	T	c.171-12980C>T
7	90521179	.	A	C	c.171-12978A>C
7	90521183	.	C	T	c.171-12974C>T
7	90521190	.	A	T	c.171-12967A>T
7	90521198	.	G	T	c.171-12959G>T
7	90521304	.	T	C	c.171-12853T>C
7	90521356	.	C	A	c.171-12801C>A
7	90521626	.	A	G	c.171-12531A>G
7	90521633	.	G	A	c.171-12524G>A
7	90521639	.	G	A	c.171-12518G>A
7	90521643	.	T	G	c.171-12514T>G
7	90521705	.	A	G	c.171-12452A>G
7	90521793	.	C	T	c.171-12364C>T
7	90522188	.	G	A	c.171-11969G>A
7	90522195	.	C	T	c.171-11962C>T
7	90522214	.	C	A	c.171-11943C>A
7	90522293	.	A	C	c.171-11864A>C
7	90522321	.	A	G	c.171-11836A>G
7	90522401	.	G	A	c.171-11756G>A
7	90522506	.	T	C	c.171-11651T>C
7	90522613	.	T	C	c.171-11544T>C
7	90522748	.	G	A	c.171-11409G>A
7	90522809	.	G	T	c.171-11348G>T
7	90522860	.	G	A	c.171-11297G>A
7	90522896	.	T	C	c.171-11261T>C
7	90523232	.	G	T	c.171-10925G>T
7	90523367	.	C	A	c.171-10790C>A
7	90523373	.	C	T	c.171-10784C>T
7	90523534	.	C	T	c.171-10623C>T
7	90523555	.	T	A	c.171-10602T>A
7	90523713	.	A	G	c.171-10444A>G
7	90523726	.	C	T	c.171-10431C>T
7	90523730	.	T	G	c.171-10427T>G
7	90524063	.	T	C	c.171-10094T>C
7	90524083	.	A	G	c.171-10074A>G
7	90524268	.	C	T	c.171-9889C>T
7	90524286	.	G	A	c.171-9871G>A
7	90524400	.	A	G	c.171-9757A>G
7	90524511	.	T	C	c.171-9646T>C
7	90524512	.	T	G	c.171-9645T>G
7	90524720	.	G	A	c.171-9437G>A
7	90524723	.	T	C	c.171-9434T>C
7	90524765	.	G	C	c.171-9392G>C
7	90524810	.	A	T	c.171-9347A>T
7	90524835	.	T	C	c.171-9322T>C
7	90524992	.	G	T	c.171-9165G>T
7	90525031	.	C	A	c.171-9126C>A
7	90525099	.	G	A	c.171-9058G>A
7	90525108	.	T	G	c.171-9049T>G
7	90525152	.	C	G	c.171-9005C>G
7	90525307	.	G	A	c.171-8850G>A
7	90525407	.	T	C	c.171-8750T>C
7	90525495	.	T	C	c.171-8662T>C
7	90525993	.	A	G	c.171-8164A>G
7	90526139	.	G	A	c.171-8018G>A
7	90526260	.	T	C	c.171-7897T>C
7	90526291	.	C	T	c.171-7866C>T
7	90526360	.	T	C	c.171-7797T>C
7	90526402	.	T	C	c.171-7755T>C
7	90526440	.	G	C	c.171-7717G>C
7	90526543	.	A	G	c.171-7614A>G
7	90526568	.	C	T	c.171-7589C>T
7	90526641	.	T	C	c.171-7516T>C
7	90526702	.	A	G	c.171-7455A>G
7	90526788	.	G	A	c.171-7369G>A
7	90526823	.	A	G	c.171-7334A>G
7	90527229	.	T	C	c.171-6928T>C
7	90527451	.	T	G	c.171-6706T>G
7	90527509	.	T	C	c.171-6648T>C
7	90527560	.	T	C	c.171-6597T>C
7	90527561	.	A	G	c.171-6596A>G
7	90527673	.	A	C	c.171-6484A>C
7	90527892	.	A	G	c.171-6265A>G
7	90527974	.	C	A	c.171-6183C>A
7	90528093	.	A	G	c.171-6064A>G
7	90528218	.	A	G	c.171-5939A>G
7	90528243	.	G	T	c.171-5914G>T
7	90528382	.	T	C	c.171-5775T>C
7	90528412	.	T	C	c.171-5745T>C
7	90528444	.	G	A	c.171-5713G>A
7	90529372	.	T	C	c.171-4785T>C
7	90529423	.	T	C	c.171-4734T>C
7	90529485	.	G	A	c.171-4672G>A
7	90529526	.	G	A	c.171-4631G>A
7	90529586	.	A	C	c.171-4571A>C
7	90529606	.	T	C	c.171-4551T>C
7	90529637	.	C	T	c.171-4520C>T
7	90529651	.	C	G	c.171-4506C>G
7	90529662	.	T	C	c.171-4495T>C
7	90529716	.	C	T	c.171-4441C>T
7	90529816	.	C	T	c.171-4341C>T
7	90529862	.	A	G	c.171-4295A>G
7	90529877	.	G	A	c.171-4280G>A
7	90529943	.	G	A	c.171-4214G>A
7	90530065	.	A	G	c.171-4092A>G
7	90530099	.	A	T	c.171-4058A>T
7	90530195	.	A	C	c.171-3962A>C
7	90530226	.	T	C	c.171-3931T>C
7	90530297	.	G	C	c.171-3860G>C
7	90530538	.	A	C	c.171-3619A>C
7	90530593	.	C	G	c.171-3564C>G
7	90530597	.	C	T	c.171-3560C>T
7	90530598	.	A	G	c.171-3559A>G
7	90530676	.	G	A	c.171-3481G>A
7	90531216	.	A	G	c.171-2941A>G
7	90531478	.	C	T	c.171-2679C>T
7	90531498	.	C	T	c.171-2659C>T
7	90531686	.	C	T	c.171-2471C>T
7	90531849	.	A	G	c.171-2308A>G
7	90531854	.	T	C	c.171-2303T>C
7	90532190	.	C	G	c.171-1967C>G
7	90532201	.	A	T	c.171-1956A>T
7	90532245	.	A	G	c.171-1912A>G
7	90532250	.	C	T	c.171-1907C>T
7	90532303	.	G	A	c.171-1854G>A
7	90532344	.	C	T	c.171-1813C>T
7	90532415	.	A	G	c.171-1742A>G
7	90532477	.	C	T	c.171-1680C>T
7	90532479	.	T	C	c.171-1678T>C
7	90532494	.	G	A	c.171-1663G>A
7	90532818	.	C	T	c.171-1339C>T
7	90532849	.	A	G	c.171-1308A>G
7	90533056	.	A	G	c.171-1101A>G
7	90533160	.	G	A	c.171-997G>A
7	90533180	.	G	A	c.171-977G>A
7	90533186	.	C	T	c.171-971C>T
7	90533200	.	A	G	c.171-957A>G
7	90533213	.	A	G	c.171-944A>G
7	90533281	.	C	A	c.171-876C>A
7	90533290	.	C	T	c.171-867C>T
7	90533305	.	T	C	c.171-852T>C
7	90533347	.	G	A	c.171-810G>A
7	90533471	.	T	A	c.171-686T>A
7	90533647	.	T	C	c.171-510T>C
7	90533670	.	G	A	c.171-487G>A
7	90533688	.	G	A	c.171-469G>A
7	90533784	.	C	T	c.171-373C>T
7	90533842	.	G	C	c.171-315G>C
7	90533986	.	C	T	c.171-171C>T
7	90534052	.	A	G	c.171-105A>G
7	90534060	.	A	G	c.171-97A>G
7	90534521	.	C	T	c.242+293C>T
7	90534607	.	A	C	c.242+379A>C
7	90534610	.	A	C	c.242+382A>C
7	90534613	.	A	G	c.242+385A>G
7	90535019	.	T	C	c.242+791T>C
7	90535130	.	G	T	c.242+902G>T
7	90535133	.	A	T	c.242+905A>T
7	90535144	.	A	C	c.242+916A>C
7	90535181	.	C	T	c.242+953C>T
7	90535200	.	G	T	c.242+972G>T
7	90535525	.	C	T	c.242+1297C>T
7	90535551	.	T	C	c.242+1323T>C
7	90535560	.	A	C	c.242+1332A>C
7	90535595	.	G	T	c.242+1367G>T
7	90535606	.	T	G	c.242+1378T>G
7	90535739	.	G	C	c.242+1511G>C
7	90535809	.	G	A	c.242+1581G>A
7	90535889	.	C	T	c.242+1661C>T
7	90536240	.	C	A	c.242+2012C>A
7	90536271	.	C	T	c.242+2043C>T
7	90536401	.	G	A	c.242+2173G>A
7	90536403	.	T	G	c.242+2175T>G
7	90536474	.	T	A	c.242+2246T>A
7	90536475	.	A	G	c.242+2247A>G
7	90536480	.	A	G	c.242+2252A>G
7	90536489	.	C	A	c.242+2261C>A
7	90536521	.	T	G	c.242+2293T>G
7	90536761	.	T	G	c.242+2533T>G
7	90536873	.	A	G	c.242+2645A>G
7	90536920	.	C	A	c.242+2692C>A
7	90536982	.	C	T	c.242+2754C>T
7	90537091	.	C	A	c.242+2863C>A
7	90537185	.	T	G	c.242+2957T>G
7	90537186	.	T	G	c.242+2958T>G
7	90537224	.	G	A	c.242+2996G>A
7	90537241	.	T	G	c.242+3013T>G
7	90537249	.	T	C	c.242+3021T>C
7	90537355	.	T	G	c.243-2916T>G
7	90537372	.	T	G	c.243-2899T>G
7	90537388	.	G	A	c.243-2883G>A
7	90537392	.	A	T	c.243-2879A>T
7	90537457	.	G	A	c.243-2814G>A
7	90537467	.	A	G	c.243-2804A>G
7	90537784	.	C	G	c.243-2487C>G
7	90537800	.	A	G	c.243-2471A>G
7	90538117	.	T	G	c.243-2154T>G
7	90538187	.	G	T	c.243-2084G>T
7	90538381	.	G	A	c.243-1890G>A
7	90538388	.	T	C	c.243-1883T>C
7	90538393	.	G	A	c.243-1878G>A
7	90538407	.	C	T	c.243-1864C>T
7	90538475	.	G	A	c.243-1796G>A
7	90538479	.	C	G	c.243-1792C>G
7	90538507	.	C	T	c.243-1764C>T
7	90538610	.	T	C	c.243-1661T>C
7	90538905	.	A	C	c.243-1366A>C
7	90538906	.	G	A	c.243-1365G>A
7	90539315	.	T	C	c.243-956T>C
7	90539606	.	C	G	c.243-665C>G
7	90539654	.	C	T	c.243-617C>T
7	90539797	.	G	A	c.243-474G>A
7	90539873	.	G	A	c.243-398G>A
7	90539895	.	G	A	c.243-376G>A
7	90539926	.	C	T	c.243-345C>T
7	90539946	.	G	A	c.243-325G>A
7	90539947	.	A	G	c.243-324A>G
7	90539966	.	G	A	c.243-305G>A
7	90540018	.	T	G	c.243-253T>G
7	90540052	.	C	T	c.243-219C>T
7	90540160	.	A	C	c.243-111A>C
7	90540238	.	T	C	c.243-33T>C
7	90540371	.	G	A	c.317+26G>A
7	90540426	.	C	T	c.317+81C>T
7	90540475	.	C	A	c.317+130C>A
7	90540530	.	G	A	c.317+185G>A
7	90540541	.	C	T	c.317+196C>T
7	90540570	.	T	C	c.317+225T>C
7	90540583	.	T	A	c.317+238T>A
7	90540682	.	C	T	c.317+337C>T
7	90540719	.	G	T	c.317+374G>T
7	90540882	.	T	C	c.317+537T>C
7	90540891	.	A	C	c.317+546A>C
7	90540894	.	A	C	c.317+549A>C
7	90541047	.	G	C	c.317+702G>C
7	90542075	.	C	A	c.317+1730C>A
7	90542142	.	G	A	c.317+1797G>A
7	90542344	.	T	C	c.317+1999T>C
7	90542347	.	A	C	c.317+2002A>C
7	90542357	.	A	C	c.317+2012A>C
7	90542360	.	C	A	c.317+2015C>A
7	90542363	.	A	C	c.317+2018A>C
7	90542365	.	T	C	c.317+2020T>C
7	90542369	.	A	C	c.317+2024A>C
7	90542377	.	G	A	c.317+2032G>A
7	90542391	.	G	A	c.317+2046G>A
7	90542418	.	C	A	c.317+2073C>A
7	90542617	.	A	G	c.317+2272A>G
7	90542889	.	A	C	c.317+2544A>C
7	90543109	.	C	T	c.317+2764C>T
7	90543140	.	T	C	c.317+2795T>C
7	90543199	.	G	A	c.317+2854G>A
7	90543254	.	A	C	c.317+2909A>C
7	90543267	.	A	C	c.317+2922A>C
7	90543276	.	A	T	c.317+2931A>T
7	90543279	.	T	C	c.317+2934T>C
7	90543282	.	C	T	c.317+2937C>T
7	90543285	.	G	T	c.317+2940G>T
7	90543288	.	C	T	c.317+2943C>T
7	90543291	.	T	G	c.317+2946T>G
7	90543294	.	G	T	c.317+2949G>T
7	90543297	.	T	G	c.317+2952T>G
7	90543298	.	G	A	c.317+2953G>A
7	90543305	.	G	T	c.317+2960G>T
7	90543309	.	T	A	c.317+2964T>A
7	90543314	.	A	C	c.317+2969A>C
7	90543453	.	T	C	c.317+3108T>C
7	90544218	.	G	A	c.317+3873G>A
7	90544396	.	C	T	c.317+4051C>T
7	90544457	.	C	T	c.317+4112C>T
7	90544616	.	C	T	c.317+4271C>T
7	90544717	.	A	G	c.317+4372A>G
7	90544767	.	A	C	c.317+4422A>C
7	90544771	.	A	C	c.317+4426A>C
7	90544784	.	A	G	c.317+4439A>G
7	90545075	.	A	C	c.317+4730A>C
7	90545153	.	T	G	c.318-4748T>G
7	90545654	.	T	C	c.318-4247T>C
7	90545661	.	T	C	c.318-4240T>C
7	90546183	.	C	G	c.318-3718C>G
7	90546184	.	C	G	c.318-3717C>G
7	90546446	.	C	T	c.318-3455C>T
7	90546507	.	G	T	c.318-3394G>T
7	90546669	.	C	G	c.318-3232C>G
7	90546760	.	C	T	c.318-3141C>T
7	90546813	.	A	G	c.318-3088A>G
7	90546887	.	G	A	c.318-3014G>A
7	90546910	.	A	G	c.318-2991A>G
7	90546929	.	T	C	c.318-2972T>C
7	90546945	.	C	T	c.318-2956C>T
7	90547113	.	G	T	c.318-2788G>T
7	90547173	.	A	C	c.318-2728A>C
7	90547286	.	G	T	c.318-2615G>T
7	90547330	.	A	G	c.318-2571A>G
7	90547692	.	C	T	c.318-2209C>T
7	90547739	.	A	T	c.318-2162A>T
7	90547837	.	C	A	c.318-2064C>A
7	90547911	.	A	C	c.318-1990A>C
7	90547950	.	G	A	c.318-1951G>A
7	90547998	.	T	C	c.318-1903T>C
7	90547999	.	G	A	c.318-1902G>A
7	90548092	.	C	T	c.318-1809C>T
7	90548101	.	C	T	c.318-1800C>T
7	90548108	.	T	C	c.318-1793T>C
7	90548112	.	T	C	c.318-1789T>C
7	90548258	.	T	C	c.318-1643T>C
7	90548281	.	C	G	c.318-1620C>G
7	90548378	.	G	A	c.318-1523G>A
7	90548623	.	C	A	c.318-1278C>A
7	90548624	.	T	G	c.318-1277T>G
7	90548702	.	G	C	c.318-1199G>C
7	90548955	.	C	T	c.318-946C>T
7	90549125	.	G	A	c.318-776G>A
7	90549156	.	G	A	c.318-745G>A
7	90549231	.	C	T	c.318-670C>T
7	90549393	.	T	C	c.318-508T>C
7	90549426	.	G	A	c.318-475G>A
7	90549518	.	C	T	c.318-383C>T
7	90549554	.	C	T	c.318-347C>T
7	90549670	.	C	T	c.318-231C>T
7	90549795	.	G	A	c.318-106G>A
7	90549839	.	T	C	c.318-62T>C
7	90550007	.	C	T	c.392+32C>T
7	90550017	.	G	A	c.392+42G>A
7	90550040	.	T	C	c.392+65T>C
7	90550043	.	C	T	c.392+68C>T
7	90550099	.	T	C	c.392+124T>C
7	90550559	.	G	A	c.392+584G>A
7	90550563	.	G	A	c.392+588G>A
7	90550760	.	C	T	c.392+785C>T
7	90551041	.	A	T	c.392+1066A>T
7	90551042	.	C	T	c.392+1067C>T
7	90551043	.	G	A	c.392+1068G>A
7	90551282	.	T	C	c.392+1307T>C
7	90551297	.	C	G	c.392+1322C>G
7	90551418	.	G	A	c.393-1227G>A
7	90551419	.	G	A	c.393-1226G>A
7	90551420	.	A	G	c.393-1225A>G
7	90551442	.	G	A	c.393-1203G>A
7	90551549	.	T	C	c.393-1096T>C
7	90551579	.	G	T	c.393-1066G>T
7	90551643	.	A	G	c.393-1002A>G
7	90551819	.	T	C	c.393-826T>C
7	90552382	.	G	A	c.393-263G>A
7	90552457	.	A	G	c.393-188A>G
7	90552488	.	G	T	c.393-157G>T
7	90552545	.	T	C	c.393-100T>C
7	90552557	.	A	G	c.393-88A>G
7	90552597	.	C	T	c.393-48C>T
7	90552740	.	C	T	c.467+21C>T
7	90552765	.	C	T	c.467+46C>T
7	90552809	.	G	T	c.467+90G>T
7	90552839	.	G	A	c.467+120G>A
7	90552840	.	T	C	c.467+121T>C
7	90552894	.	T	C	c.467+175T>C
7	90552984	.	C	T	c.467+265C>T
7	90553060	.	G	T	c.467+341G>T
7	90553118	.	A	G	c.467+399A>G
7	90553126	.	T	G	c.467+407T>G
7	90553149	.	A	G	c.467+430A>G
7	90553151	.	T	G	c.467+432T>G
7	90553213	.	A	G	c.467+494A>G
7	90553528	.	G	A	c.468-569G>A
7	90553548	.	T	C	c.468-549T>C
7	90553623	.	T	A	c.468-474T>A
7	90554058	.	A	G	c.468-39A>G
7	90555002	.	T	C	c.545+828T>C
7	90555429	.	T	C	c.545+1255T>C
7	90555518	.	C	G	c.545+1344C>G
7	90555600	.	T	C	c.545+1426T>C
7	90555651	.	T	G	c.545+1477T>G
7	90555925	.	T	G	c.546-1431T>G
7	90555956	.	A	G	c.546-1400A>G
7	90556031	.	A	T	c.546-1325A>T
7	90556032	.	T	A	c.546-1324T>A
7	90556078	.	A	C	c.546-1278A>C
7	90556183	.	T	C	c.546-1173T>C
7	90556350	.	G	A	c.546-1006G>A
7	90556472	.	T	C	c.546-884T>C
7	90556530	.	T	G	c.546-826T>G
7	90556693	.	A	C	c.546-663A>C
7	90556857	.	G	T	c.546-499G>T
7	90556924	.	C	A	c.546-432C>A
7	90556931	.	C	T	c.546-425C>T
7	90557139	.	T	C	c.546-217T>C
7	90557436	.	A	G	c.614+12A>G
7	90557510	.	T	C	c.614+86T>C
7	90557565	.	G	A	c.614+141G>A
7	90557632	.	A	G	c.614+208A>G
7	90557957	.	A	G	c.614+533A>G
7	90558305	.	A	G	c.614+881A>G
7	90558524	.	G	A	c.614+1100G>A
7	90558600	.	A	G	c.614+1176A>G
7	90560459	.	G	T	c.614+3035G>T
7	90561101	.	G	A	c.614+3677G>A
7	90561112	.	G	A	c.614+3688G>A
7	90561328	.	A	C	c.614+3904A>C
7	90561512	.	C	T	c.614+4088C>T
7	90561573	.	T	A	c.614+4149T>A
7	90561578	.	A	C	c.614+4154A>C
7	90561580	.	A	C	c.614+4156A>C
7	90561602	.	T	G	c.614+4178T>G
7	90562232	.	C	T	c.614+4808C>T
7	90562527	.	A	G	c.614+5103A>G
7	90563069	.	G	T	c.614+5645G>T
7	90563166	.	G	A	c.614+5742G>A
7	90563179	.	C	T	c.614+5755C>T
7	90563224	.	T	A	c.614+5800T>A
7	90563374	.	T	C	c.614+5950T>C
7	90563669	.	G	C	c.614+6245G>C
7	90564410	.	G	A	c.614+6986G>A
7	90564440	.	C	T	c.614+7016C>T
7	90564489	.	C	T	c.615-7047C>T
7	90564601	.	C	G	c.615-6935C>G
7	90564989	.	A	G	c.615-6547A>G
7	90565211	.	C	T	c.615-6325C>T
7	90565465	.	A	G	c.615-6071A>G
7	90566138	.	T	C	c.615-5398T>C
7	90566184	.	T	G	c.615-5352T>G
7	90566350	.	T	C	c.615-5186T>C
7	90566449	.	T	C	c.615-5087T>C
7	90566589	.	A	G	c.615-4947A>G
7	90566597	.	A	C	c.615-4939A>C
7	90566655	.	C	T	c.615-4881C>T
7	90566697	.	A	G	c.615-4839A>G
7	90567338	.	T	C	c.615-4198T>C
7	90567532	.	T	C	c.615-4004T>C
7	90567870	.	A	G	c.615-3666A>G
7	90567916	.	T	G	c.615-3620T>G
7	90567955	.	A	T	c.615-3581A>T
7	90568094	.	A	C	c.615-3442A>C
7	90568342	.	T	C	c.615-3194T>C
7	90568436	.	C	G	c.615-3100C>G
7	90569345	.	T	G	c.615-2191T>G
7	90569924	.	T	G	c.615-1612T>G
7	90569929	.	T	C	c.615-1607T>C
7	90569951	.	T	C	c.615-1585T>C
7	90570475	.	G	A	c.615-1061G>A
7	90570845	.	A	C	c.615-691A>C
7	90570937	.	T	C	c.615-599T>C
7	90571205	.	A	C	c.615-331A>C
7	90571217	.	A	C	c.615-319A>C
7	90571742	.	C	T	c.692+129C>T
7	90571854	.	G	T	c.692+241G>T
7	90572120	.	A	C	c.692+507A>C
7	90572229	.	C	T	c.692+616C>T
7	90572609	.	A	T	c.692+996A>T
7	90572689	.	C	G	c.692+1076C>G
7	90572805	.	C	T	c.692+1192C>T
7	90572811	.	T	C	c.692+1198T>C
7	90572964	.	A	G	c.692+1351A>G
7	90573195	.	T	C	c.692+1582T>C
7	90573230	.	C	T	c.692+1617C>T
7	90573249	.	A	T	c.692+1636A>T
7	90573328	.	G	A	c.692+1715G>A
7	90573521	.	G	A	c.692+1908G>A
7	90573535	.	C	A	c.692+1922C>A
7	90573561	.	A	G	c.692+1948A>G
7	90573613	.	T	C	c.692+2000T>C
7	90573689	.	G	A	c.692+2076G>A
7	90573849	.	C	G	c.692+2236C>G
7	90574114	.	A	G	c.692+2501A>G
7	90574584	.	A	G	c.692+2971A>G
7	90575526	.	T	A	c.692+3913T>A
7	90575652	.	T	G	c.692+4039T>G
7	90575685	.	T	G	c.692+4072T>G
7	90575702	.	C	T	c.692+4089C>T
7	90575706	.	T	G	c.692+4093T>G
7	90575709	.	A	G	c.692+4096A>G
7	90576322	.	T	C	c.692+4709T>C
7	90576496	.	A	G	c.692+4883A>G
7	90576687	.	C	A	c.692+5074C>A
7	90576742	.	A	G	c.692+5129A>G
7	90576781	.	C	T	c.692+5168C>T
7	90576920	.	A	G	c.692+5307A>G
7	90577117	.	T	G	c.692+5504T>G
7	90577222	.	A	G	c.692+5609A>G
7	90577311	.	C	T	c.692+5698C>T
7	90577314	.	A	G	c.692+5701A>G
7	90577321	.	A	G	c.692+5708A>G
7	90577423	.	G	A	c.692+5810G>A
7	90577480	.	T	G	c.692+5867T>G
7	90577520	.	C	A	c.692+5907C>A
7	90577575	.	G	A	c.692+5962G>A
7	90577597	.	T	C	c.692+5984T>C
7	90577701	.	C	T	c.692+6088C>T
7	90577776	.	C	T	c.692+6163C>T
7	90577962	.	A	C	c.692+6349A>C
7	90577976	.	C	T	c.692+6363C>T
7	90578107	.	C	T	c.692+6494C>T
7	90578115	.	A	G	c.692+6502A>G
7	90578118	.	G	A	c.692+6505G>A
7	90578299	.	C	A	c.692+6686C>A
7	90578357	.	G	A	c.692+6744G>A
7	90578817	.	A	G	c.692+7204A>G
7	90579770	.	A	T	c.692+8157A>T
7	90579825	.	T	G	c.692+8212T>G
7	90579900	.	T	C	c.692+8287T>C
7	90580033	.	T	C	c.692+8420T>C
7	90580043	.	T	C	c.692+8430T>C
7	90580175	.	C	T	c.692+8562C>T
7	90580270	.	G	A	c.692+8657G>A
7	90580399	.	T	C	c.692+8786T>C
7	90580486	.	A	G	c.692+8873A>G
7	90580698	.	A	C	c.692+9085A>C
7	90581229	.	T	C	c.692+9616T>C
7	90581326	.	G	A	c.692+9713G>A
7	90581413	.	G	A	c.692+9800G>A
7	90581453	.	C	T	c.692+9840C>T
7	90581552	.	T	A	c.692+9939T>A
7	90581815	.	T	G	c.692+10202T>G
7	90581822	.	C	T	c.692+10209C>T
7	90581889	.	G	A	c.692+10276G>A
7	90582014	.	C	T	c.692+10401C>T
7	90582306	.	A	G	c.692+10693A>G
7	90582487	.	C	T	c.692+10874C>T
7	90582492	.	G	A	c.692+10879G>A
7	90582596	.	C	T	c.692+10983C>T
7	90582634	.	T	C	c.692+11021T>C
7	90582670	.	T	C	c.692+11057T>C
7	90582792	.	G	C	c.692+11179G>C
7	90582798	.	T	C	c.692+11185T>C
7	90582835	.	C	A	c.692+11222C>A
7	90582972	.	T	C	c.692+11359T>C
7	90583099	.	C	T	c.692+11486C>T
7	90584436	.	A	G	c.692+12823A>G
7	90584534	.	T	C	c.692+12921T>C
7	90584540	.	G	A	c.692+12927G>A
7	90584599	.	T	C	c.692+12986T>C
7	90584697	.	T	A	c.692+13084T>A
7	90584921	.	T	C	c.692+13308T>C
7	90585105	.	T	C	c.692+13492T>C
7	90585174	.	T	C	c.692+13561T>C
7	90585200	.	T	C	c.692+13587T>C
7	90585752	.	T	A	c.692+14139T>A
7	90586476	.	C	A	c.692+14863C>A
7	90586486	.	G	C	c.692+14873G>C
7	90587079	.	G	T	c.692+15466G>T
7	90587673	.	C	T	c.692+16060C>T
7	90587685	.	C	T	c.692+16072C>T
7	90587808	.	G	C	c.692+16195G>C
7	90588214	.	C	T	c.692+16601C>T
7	90588297	.	T	C	c.692+16684T>C
7	90589002	.	T	C	c.693-17098T>C
7	90589145	.	G	A	c.693-16955G>A
7	90589146	.	T	G	c.693-16954T>G
7	90589399	.	T	G	c.693-16701T>G
7	90589516	.	A	T	c.693-16584A>T
7	90589912	.	A	G	c.693-16188A>G
7	90589976	.	C	T	c.693-16124C>T
7	90590051	.	A	G	c.693-16049A>G
7	90590082	.	T	A	c.693-16018T>A
7	90590083	.	G	T	c.693-16017G>T
7	90590116	.	T	C	c.693-15984T>C
7	90590199	.	A	G	c.693-15901A>G
7	90590355	.	T	C	c.693-15745T>C
7	90590631	.	A	C	c.693-15469A>C
7	90591130	.	T	G	c.693-14970T>G
7	90591144	.	G	A	c.693-14956G>A
7	90591187	.	G	T	c.693-14913G>T
7	90591220	.	G	A	c.693-14880G>A
7	90591273	.	G	T	c.693-14827G>T
7	90591275	.	C	T	c.693-14825C>T
7	90591280	.	T	G	c.693-14820T>G
7	90591311	.	C	G	c.693-14789C>G
7	90591314	.	G	A	c.693-14786G>A
7	90591417	.	A	G	c.693-14683A>G
7	90591495	.	G	T	c.693-14605G>T
7	90591498	.	G	C	c.693-14602G>C
7	90591507	.	C	T	c.693-14593C>T
7	90591543	.	A	G	c.693-14557A>G
7	90591559	.	A	T	c.693-14541A>T
7	90591606	.	C	T	c.693-14494C>T
7	90591970	.	C	T	c.693-14130C>T
7	90592324	.	G	A	c.693-13776G>A
7	90592343	.	T	C	c.693-13757T>C
7	90592380	.	G	A	c.693-13720G>A
7	90592917	.	C	G	c.693-13183C>G
7	90592921	.	A	C	c.693-13179A>C
7	90593131	.	A	C	c.693-12969A>C
7	90593335	.	A	C	c.693-12765A>C
7	90593379	.	T	C	c.693-12721T>C
7	90593401	.	A	T	c.693-12699A>T
7	90593536	.	A	C	c.693-12564A>C
7	90593601	.	T	G	c.693-12499T>G
7	90593656	.	A	T	c.693-12444A>T
7	90593657	.	A	T	c.693-12443A>T
7	90593689	.	T	C	c.693-12411T>C
7	90593749	.	A	G	c.693-12351A>G
7	90594258	.	T	A	c.693-11842T>A
7	90594430	.	T	A	c.693-11670T>A
7	90594494	.	G	A	c.693-11606G>A
7	90594580	.	G	C	c.693-11520G>C
7	90594661	.	G	A	c.693-11439G>A
7	90595052	.	C	T	c.693-11048C>T
7	90595291	.	T	C	c.693-10809T>C
7	90595403	.	T	C	c.693-10697T>C
7	90595544	.	T	C	c.693-10556T>C
7	90595915	.	G	A	c.693-10185G>A
7	90596171	.	A	C	c.693-9929A>C
7	90596263	.	C	T	c.693-9837C>T
7	90596387	.	C	T	c.693-9713C>T
7	90596403	.	C	T	c.693-9697C>T
7	90596595	.	A	G	c.693-9505A>G
7	90596638	.	T	C	c.693-9462T>C
7	90596729	.	T	G	c.693-9371T>G
7	90596756	.	A	T	c.693-9344A>T
7	90596984	.	G	C	c.693-9116G>C
7	90597132	.	A	G	c.693-8968A>G
7	90597161	.	C	T	c.693-8939C>T
7	90597186	.	C	T	c.693-8914C>T
7	90597508	.	C	T	c.693-8592C>T
7	90597688	.	A	G	c.693-8412A>G
7	90597829	.	T	C	c.693-8271T>C
7	90597836	.	T	C	c.693-8264T>C
7	90597840	.	A	T	c.693-8260A>T
7	90597904	.	C	G	c.693-8196C>G
7	90598086	.	G	A	c.693-8014G>A
7	90598377	.	C	A	c.693-7723C>A
7	90598572	.	C	T	c.693-7528C>T
7	90599048	.	G	A	c.693-7052G>A
7	90600633	.	T	C	c.693-5467T>C
7	90600638	.	A	C	c.693-5462A>C
7	90600644	.	A	G	c.693-5456A>G
7	90600648	.	A	G	c.693-5452A>G
7	90600928	.	A	G	c.693-5172A>G
7	90600995	.	A	G	c.693-5105A>G
7	90601093	.	G	A	c.693-5007G>A
7	90601165	.	C	T	c.693-4935C>T
7	90601990	.	T	C	c.693-4110T>C
7	90602152	.	A	C	c.693-3948A>C
7	90602273	.	A	C	c.693-3827A>C
7	90602278	.	T	C	c.693-3822T>C
7	90602645	.	T	C	c.693-3455T>C
7	90602699	.	G	C	c.693-3401G>C
7	90603167	.	C	T	c.693-2933C>T
7	90603233	.	A	T	c.693-2867A>T
7	90603372	.	T	G	c.693-2728T>G
7	90603428	.	A	G	c.693-2672A>G
7	90603874	.	G	C	c.693-2226G>C
7	90603969	.	C	T	c.693-2131C>T
7	90604087	.	T	C	c.693-2013T>C
7	90604191	.	C	A	c.693-1909C>A
7	90604235	.	T	C	c.693-1865T>C
7	90604399	.	G	A	c.693-1701G>A
7	90604709	.	C	T	c.693-1391C>T
7	90604718	.	T	C	c.693-1382T>C
7	90604726	.	T	C	c.693-1374T>C
7	90604983	.	A	C	c.693-1117A>C
7	90605107	.	T	G	c.693-993T>G
7	90605243	.	C	T	c.693-857C>T
7	90606337	.	T	G	c.881+49T>G
7	90606384	.	G	A	c.881+96G>A
7	90606976	.	A	C	c.882-594A>C
7	90607191	.	A	G	c.882-379A>G
7	90609111	.	A	C	c.*128A>C
7	90609508	.	A	G	c.*525A>G
7	90609875	.	T	C	c.*892T>C
